# Supplementary material for: Characterisation of a nucleo-adhesome
Source: Nat Commun. 2022 Jun 1;13:3053. doi: 10.1038/s41467-022-30556-5 (PMC9160004; doi:10.1038/s41467-022-30556-5)
Supplement: Supplementary file 4 — Supplementary Data 1 [file 41467_2022_30556_MOESM4_ESM.xlsx]

## Sheet: Supplementary Data 1
Supplementary Data 1 Functional enrichment analysis of the meta-adhesome.
PANTHER pathways
Gene set description	Gene set ID	Gene set link	Gene set size	Gene set overlap	Expect value	Enrichment ratio	P	FDR-adjusted P	Gene set overlap gene names	Reduced redundancy gene set (affinity propagation)
Integrin signalling pathway	P00034	http://www.pantherdb.org/pathway/pathwayDiagram.jsp?catAccession=P00034	166	78	32.3063	2.41439	0	0	ACTN4;ILK;ITGA5;ITGAV;ITGB1;VASP;VCL;ACTN1;COL5A2;COL6A1;COL6A2;FN1;LIMS1;PARVA;PTK2;PXN;TLN1;COL1A1;COL1A2;CSK;ACTBL2;COL6A3;FLNA;FLNB;PARVB;RAP1B;SRC;ARF6;BCAR1;COL16A1;COL3A1;CRK;ITGA3;ITGA4;ITGB5;LAMC1;ACTG1;ARPC3;COL11A1;COL14A1;COL2A1;COL4A1;COL4A2;CRKL;ITGA6;LAMA5;LAMB2;LIMS2;MAP2K4;PIK3CB;RHOC;ACTB;ARL1;ARPC1B;ARPC2;ARPC5;ARPC5L;CAV1;COL12A1;COL5A1;COL8A1;ITGA2;ITGB4;LAMA2;LAMB1;MAP2K2;MA…	+
Cytoskeletal regulation by Rho GTPase	P00016	http://www.pantherdb.org/pathway/pathwayDiagram.jsp?catAccession=P00016	71	36	13.8177	2.60535	1.85882e-09	1.05023e-07	VASP;ACTBL2;ARHGEF1;ENAH;PAK2;CFL1;MYH10;MYH9;PAK4;ACTG1;ARPC3;DIAPH1;MYH11;RHOC;ROCK2;TUBB6;WASL;ACTB;ARPC1B;ARPC2;ARPC4;ARPC5;CFL2;MYH1;MYH14;MYH2;MYH6;MYLK;PAK1;RAC1;ROCK1;STMN1;TUBB2A;TUBB3;TUBB4A;TUBB4B	+
Parkinson disease	P00049	http://www.pantherdb.org/pathway/pathwayDiagram.jsp?catAccession=P00049	89	35	17.3208	2.02069	7.55068e-06	0.000284409	CSK;HSPA1A;SRC;HSPA5;PSMB1;PSMB3;UBE2L3;YES1;YWHAE;YWHAG;YWHAH;YWHAQ;CSNK1A1;CSNK1D;HSPA2;HSPA8;MAPK1;PSMA2;PSMA6;SEPT2;STUB1;YWHAB;YWHAZ;CSNK1E;CSNK2B;CUL1;HSPA1L;HSPA9;LYN;NDUFV2;PSMA4;PSMA5;PSMB7;SEPT5;SFN	+
Pentose phosphate pathway	P02762	http://www.pantherdb.org/pathway/pathwayDiagram.jsp?catAccession=P02762	8	7	1.55693	4.49603	6.77103e-05	0.00191282	GPI;HK2;PGD;TKT;HK1;RPIA;TALDO1	+
EGF receptor signaling pathway	P00018	http://www.pantherdb.org/pathway/pathwayDiagram.jsp?catAccession=P00018	115	38	22.3808	1.69788	0.000280965	0.00634981	PRKCD;YWHAE;YWHAG;YWHAH;YWHAQ;CBL;MAP2K4;MAPK1;PEBP1;PHLDB2;PIK3CB;PPP2CA;PPP2R5C;RASA1;STAT1;STAT3;YWHAB;YWHAZ;AKT2;DAB2IP;MAP2K2;MAP2K3;NF1;NRAS;PIK3C2A;PIK3CA;PLCG1;PPP2CB;PPP2R5A;PPP2R5D;PRKCB;PRKCI;PRKD3;RAC1;RASAL2;SFN;SPRY4;STAT6
DNA replication	P00017	http://www.pantherdb.org/pathway/pathwayDiagram.jsp?catAccession=P00017	19	10	3.69771	2.70438	0.00120386	0.0226727	XRN2;TOP1;PCNA;POLD1;POLD2;PRIM1;RFC1;RPA2;TOP2A;TOP2B	+
Huntington disease	P00029	http://www.pantherdb.org/pathway/pathwayDiagram.jsp?catAccession=P00029	129	39	25.1055	1.55345	0.00169478	0.0273586	ACTBL2;VAT1;ARF6;ACTG1;AP2A1;AP2A2;ARF4;CLTB;CYC1;DCTN1;HIP1R;MAP2K4;TUBB6;WASL;ACTB;ACTR2;AKT2;ARL1;ARPC1B;ARPC5;ARPC5L;BAX;CAPN2;CAPN6;CYFIP1;DYNC1H1;DYNC1I2;DYNC1LI1;DYNC1LI2;DYNLL1;DYNLL2;HIP1;RAC1;RHOG;TP53;TUBB2A;TUBB3;TUBB4A;TUBB4B
Glycolysis	P00024	http://www.pantherdb.org/pathway/pathwayDiagram.jsp?catAccession=P00024	17	9	3.30847	2.72029	0.0020297	0.0274772	ENO1;PFKL;PFKM;ALDOA;GPI;HK2;PGK1;PKM;HK1
Ubiquitin proteasome pathway	P00060	http://www.pantherdb.org/pathway/pathwayDiagram.jsp?catAccession=P00060	44	17	8.56311	1.98526	0.00227602	0.0274772	UBE2L3;PSMD13;UBE2S;ATG7;ITCH;PSMC4;PSMD1;PSMD14;PSMD2;PSMD4;PSMD7;UBA1;UBE2D3;UBE2K;UBE2N;UBE2V2;UBE3A
Inflammation mediated by chemokine and cytokine signaling pathway	P00031	http://www.pantherdb.org/pathway/pathwayDiagram.jsp?catAccession=P00031	200	55	38.9232	1.41304	0.00243161	0.0274772	ITGB1;COL6A1;COL6A2;ACTBL2;COL6A3;PAK2;GNAI3;KRAS;MYH10;MYH9;PAK4;ACTG1;ARPC3;CAMK2D;COL14A1;CXCL10;GNA11;GNAQ;MAPK1;MYH11;PIK3CB;PLA2G4A;RHOC;STAT3;ACTB;AKT2;ARPC1B;ARPC2;ARPC4;ARPC5;ARPC5L;CCL20;COL12A1;GNAI2;GNAO1;IKBKB;INPPL1;ITPR3;MYH1;MYH14;MYH2;MYH6;MYLK;NFKB2;NRAS;PAK1;PIK3CA;PLCG1;PREX1;PRKACB;PRKCB;RAC1;RHOA;RHOG;ROCK1
Gene Ontology cellular components
Gene set description	Gene set ID	Gene set link	Gene set size	Gene set overlap	Expect value	Enrichment ratio	P	FDR-adjusted P	Gene set overlap gene names	Reduced redundancy gene set (affinity propagation)
Actin cytoskeleton	GO:0015629	http://amigo.geneontology.org/amigo/term/GO:0015629	482	195	87.9538	2.21707	0	0	ACTN4;ILK;LASP1;PDLIM5;VASP;VCL;ACTN1;CNN2;FERMT2;FHL3;PALLD;PARVA;PDLIM7;PLS3;PTK2;PXN;ZYX;ANXA1;CALD1;FBLIM1;IQGAP1;SORBS1;CORO1B;CORO1C;EZR;FLNA;FLNB;FLOT2;HNRNPK;LIMA1;MICALL2;PARVB;PAWR;PLEKHH2;SRC;TLN2;TRIOBP;TTN;AFAP1;BCAR1;CAP1;CFL1;CNN3;CRK;CTTN;CTTNBP2NL;DBN1;FLOT1;FLT1;GSN;MARCKS;MYH10;MYH9;MYL12B;MYL6;PDLIM4;PEAK1;SH3GL1;SMTN;SORBS2;SPTAN1;SPTBN1;TPM3;UTRN;YES1;ABLIM1;ACACA;ACTG1;ACTR…	+
Cell-substrate junction	GO:0030055	http://amigo.geneontology.org/amigo/term/GO:0030055	411	232	74.9979	3.09342	0	0	ACTN4;ILK;ITGA5;ITGAV;ITGB1;LASP1;TGM2;VASP;VCL;ACTN1;ARHGEF7;CNN2;FERMT2;FHL2;FHL3;GIT2;LIMS1;LPP;PALLD;PARVA;PDLIM7;PTK2;PXN;RSU1;TES;TLN1;TRIP6;ZYX;ANXA1;FBLIM1;FLNC;IQGAP1;ITGB3;LIMD1;P4HB;PDLIM1;PPIB;SORBS1;SORBS3;TGFB1I1;TNS3;CNN1;CORO1B;CORO1C;CSRP1;ENAH;EVL;EZR;FLNA;FLNB;FLOT2;HNRNPK;HSPA1A;LIMA1;LMO7;PARVB;PLEC;PPIA;RPS7;TNS2;TLN2;TRIOBP;AFAP1;ARF6;ARHGAP22;BCAR1;CAP1;CFL1;CNN3;CSRP2;CTT…
Cytosolic part	GO:0044445	http://amigo.geneontology.org/amigo/term/GO:0044445	244	104	44.5243	2.3358	0	0	RPL23A;DDX3X;RPL26;RPS24;RPS26;RPS7;RRM1;DBN1;EIF2A;ENO1;ERC1;HBA1;PFKL;PFKM;PIN1;RPL21;RPL22;RPL22L1;RPL24;RPL29;RPL31;RPS23;BAG6;CCT2;CCT4;CCT5;EIF2D;EIF4E;GET4;HSPA8;LARP4;PSMC6;RPL10;RPL13A;RPL17;RPL18;RPL27A;RPL32;RPL35;RPL37A;RPL38;RPL39;RPL7L1;RPL9;RPS15;RPS15A;RPS17;RPS6;SURF6;BAIAP2;CCT6A;CCT7;CCT8;CIAO1;CYB5R3;ENO3;FADD;CIAO2B;FXR2;GEMIN5;IKBKB;IKBKG;MCTS1;MMS19;NAA10;PFKP;PRKCB;PSMC4;P…
Ribosome	GO:0005840	http://amigo.geneontology.org/amigo/term/GO:0005840	229	102	41.7872	2.44094	0	0	RPL23A;DDX3X;RBM3;RPL26;RPS24;RPS26;RPS7;SF1;APEX1;EEF2;EIF2A;HBA1;HSPA14;NCK1;RPL21;RPL22;RPL22L1;RPL24;RPL29;RPL31;RPS23;ZC3H15;AURKAIP1;EIF2D;LARP4;MRPL20;MRPL34;MRPL39;MRPL46;MRPS12;MRPS16;MRPS28;MRPS6;RPL10;RPL13A;RPL17;RPL18;RPL27A;RPL32;RPL35;RPL37A;RPL38;RPL39;RPL7L1;RPL9;RPS15;RPS15A;RPS17;RPS6;SURF6;TMA16;ABCF1;DHX9;EIF3H;FXR2;GCN1;GEMIN5;LARP4B;MCTS1;MRPL11;MRPL13;MRPL14;MRPL15;MRPL22;…	+
Ficolin-1-rich granule	GO:0101002	http://amigo.geneontology.org/amigo/term/GO:0101002	183	83	33.3932	2.48553	0	0	VCL;DDX3X;HSPA1A;PDAP1;PPIA;ATP6V0A1;EEF2;GSN;GSTP1;ILF2;LGALS3;MIF;PFKL;PSMB1;PSMD11;TIMP2;ACLY;ALDOA;AP2A2;APEH;CAND1;COPB1;DBNL;DERA;DIAPH1;EEF1A1;GPI;HSPA8;IMPDH2;KPNB1;MAPK1;PKM;PLEKHO2;PSMA2;PSMC3;PSMD13;TCIRG1;XRCC6;ACTR10;ACTR2;ALDOC;ARL8A;ARPC5;ATG7;CAB39;CCT8;CDA;COMMD9;CRISPLD2;CSNK2B;CSTB;DYNC1LI1;DYNLL1;DYNLT1;HMGB1;HUWE1;IDH1;IMPDH1;KRT1;LAMP1;LAMTOR1;MVP;OSTF1;PAFAH1B2;PGAM1;PGM2;P…
Spliceosomal complex	GO:0005681	http://amigo.geneontology.org/amigo/term/GO:0005681	176	84	32.1159	2.61553	0	0	ALYREF;SYNCRIP;DDX5;HNRNPA3;HNRNPK;HNRNPR;RBM3;SF1;CIRBP;FRG1;HNRNPA1;HNRNPF;HNRNPH1;LGALS3;MYEF2;RALY;RBMX;U2AF2;USP39;API5;BUD31;CDC5L;DDX23;HNRNPH3;HNRNPU;HSPA8;IK;LSM7;LUC7L;LUC7L2;LUC7L3;SNU13;PRPF3;PRPF31;PRPF4;RBM28;SF3B6;SF3B5;SMNDC1;SNRPA;SNRPC;SNRPE;SNW1;SRSF1;YBX1;BCAS2;CRNKL1;CTNNBL1;DDX39B;DDX41;DHX15;DHX16;DHX38;EFTUD2;GEMIN2;HNRNPA2B1;HNRNPC;HNRNPM;IVNS1ABP;LSM3;LSM4;MAGOH;MAGOHB;P…	+
Myelin sheath	GO:0043209	http://amigo.geneontology.org/amigo/term/GO:0043209	158	83	28.8313	2.87881	0	0	ITGB1;EZR;ARF6;ATP6V1B2;GSN;HSPA5;MIF;MSN;NSF;STIP1;STX4;YWHAG;ACTG1;AKR1B1;CALM1;CCT2;CCT5;FSCN1;GDI1;GDI2;GPI;HSPA2;HSPA8;MYO1D;NAPA;PDIA3;PEBP1;PHGDH;PKM;RALA;SCRIB;TKT;ACO2;ACTR1A;ANXA2;ATP1A1;ATP1B1;ATP5F1A;ATP5F1B;ATP5F1C;ATP6V1A;CNP;CRYAB;DLAT;DLD;DLG1;DLST;EXOC4;GNAO1;GNB1;GNB4;IMMT;INA;ITPR3;MBP;MDH1;MDH2;MPDZ;MPZ;MYH14;NAPG;NDRG1;NDUFS3;NDUFV2;NME1;PHB;PITPNA;PRDX1;PRDX3;PRKCI;RAP1A;RDX…
Preribosome	GO:0030684	http://amigo.geneontology.org/amigo/term/GO:0030684	73	50	13.3208	3.75353	0	0	EBNA1BP2;EMG1;NOL10;NSA2;RPS7;RRS1;RSL1D1;UTP11;UTP18;UTP3;BYSL;FAM207A;FBL;FTSJ3;NGDN;PPAN;RRP1;RRP7A;UTP14A;ZNF593;MAK16;MPHOSPH10;SNU13;NOC2L;NOP14;RPF1;TSR1;WDR46;BOP1;UTP4;FCF1;HEATR1;IMP4;KRR1;NIP7;NOB1;NOC4L;NOP56;NOP58;PDCD11;PES1;RIOK2;RRP9;TBL3;UTP20;UTP23;UTP6;WDR3;WDR74;ZNF622
Cell leading edge	GO:0031252	http://amigo.geneontology.org/amigo/term/GO:0031252	393	132	71.7133	1.84066	8.04912e-14	1.53828e-12	ILK;ITGA5;ITGAV;ITGB1;VASP;ACTN1;ARHGEF7;FERMT2;PALLD;PDLIM7;PTK2;PXN;TLN1;IQGAP1;ITGB3;CORO1B;CORO1C;ENAH;EVL;EZR;FLOT2;LIMA1;PARVB;PLEKHH2;SRC;TLN2;ARF6;ATP6V1B2;BCAR1;CFL1;CTTN;DST;EPS8;FLOT1;GSN;MYH10;MYH9;PDLIM4;SNX1;SORBS2;SPTBN1;STX4;ABLIM1;ACTR3;ARF4;ARHGAP31;ARHGEF2;ARPC3;CD2AP;CD44;CDH2;CTNNA1;CTNND1;DBNL;DIAPH1;EEF1A1;EPB41L3;EPB41L5;FSCN1;HIP1R;LCP1;MACF1;MYO1D;MYO6;NCKAP1;PACSIN2;PHL…
Polysome	GO:0005844	http://amigo.geneontology.org/amigo/term/GO:0005844	73	41	13.3208	3.07789	3.85358e-13	6.62816e-12	DRG1;EIF2S1;EIF4H;FUS;RPS26;EEF2;EIF4B;HSPA14;MYH10;RPL24;RPL31;RPS23;ZC3H15;ATXN2;LARP4;PSMA6;RPL18;RPL32;RPL38;RPL39;RPS6;VBP1;AGO2;CALR;DHX9;EIF3H;FXR2;GCN1;LARP4B;MSI2;NAA38;NUFIP2;RPL10A;RPL19;RPL36;RPL6;RPL7;RPL7A;RPL8;RPS4X;VIM
Pigment granule	GO:0048770	http://amigo.geneontology.org/amigo/term/GO:0048770	105	51	19.1601	2.66179	1.10556e-12	1.72869e-11	ITGB1;ITGB3;P4HB;PPIB;ATP6V0A1;ATP6V1B2;FLOT1;HSPA5;STOM;YWHAE;ANXA6;CCT4;CLTC;HSPA8;MYH11;NAP1L1;PDIA3;PDIA6;RAB1A;RAB35;RAB5A;RPN1;SEC22B;SLC3A2;SND1;YWHAB;YWHAZ;AHCY;SLC45A2;ANXA11;ANXA2;ATP1A1;BSG;CALU;CNP;FASN;GNA13;LAMP1;MYO5A;PDCD6IP;PRDX1;RAB32;RAB5B;RAB5C;RAB7A;RAC1;SERPINF1;SLC2A1;TFRC;TMED10;TRPV2
Chromosomal region	GO:0098687	http://amigo.geneontology.org/amigo/term/GO:0098687	331	113	60.3998	1.87087	1.62614e-12	2.33081e-11	ALYREF;FEN1;NAT10;PARP1;APEX1;AURKA;BUB3;CKAP5;DHX36;DNMT1;HELLS;NGDN;PLK1;RCC2;RPA1;SEPT6;XPO1;CBX3;CSNK1A1;DCTN1;DCTN2;H2AFY;HIST1H2AA;HNRNPU;KIF2C;KNSTRN;KNTC1;NCAPG;PDS5A;POLR2B;PPP1CA;PPP2CA;PPP2R1A;PPP2R5C;PTGES3;RANGAP1;SEH1L;SEPT2;SMCHD1;SPC24;XRCC6;ZNF207;APC;ATR;BAZ1B;CBX1;CBX5;CCNB1;CDC73;CFDP1;CLASP1;CLASP2;CLIP1;DCTN3;DCTN4;DYNC1LI1;DYNC1LI2;DYNLL1;DYNLT3;GAR1;H2AFX;H2AFY2;H3F3A;HNRN…	+
Spindle	GO:0005819	http://amigo.geneontology.org/amigo/term/GO:0005819	328	112	59.8524	1.87127	2.01617e-12	2.66754e-11	AURKA;CKAP5;CTTN;KIFC1;MAP4;MAPRE1;MYH10;MYH9;PLK1;RCC2;SEPT6;ARHGEF2;BIRC6;CALM1;CBX3;CLTA;CLTC;CSNK1D;DCTN1;DIAPH1;EMD;HAUS1;HNRNPU;HSPA2;IK;KIF15;KIF2A;KNSTRN;KNTC1;MAP1S;MAPK1;NEK7;NSFL1C;NSUN2;NUMA1;PKP4;PPP2CA;RAE1;RANGAP1;SBDS;SEPT2;SPIN1;TPT1;VRK1;ZNF207;ACOT13;ANXA11;ARL8A;ARL8B;BRCC3;RTRAF;CAPN6;CBX1;CCNB1;CDC27;CEP170;CEP350;CIAO1;CLASP1;CLASP2;CTNNB1;DCTN3;DCTN4;DYNC1LI1;DYNLL1;DYNLT1…
Vesicle lumen	GO:0031983	http://amigo.geneontology.org/amigo/term/GO:0031983	337	114	61.4946	1.85382	2.5584e-12	3.14317e-11	ACTN4;VCL;ACTN1;CNN2;FN1;FGG;SERPINE1;DDX3X;PPIA;TIMP3;VAT1;CAP1;EEF2;GSN;GSTP1;HBA1;HYOU1;IGF2;ILF2;MIF;OLA1;PA2G4;PFKL;PRKCD;PSMB1;PSMD11;SPTAN1;THBS1;TIMP2;ACLY;ALDOA;CAND1;CCT2;DBNL;DERA;ECM1;EEF1A1;FGB;GDI2;GPI;HSPA8;HSPH1;IMPDH2;KPNB1;MAPK1;PKM;PRDX6;PSMA2;PSMC3;PSMD13;TGFB2;XRCC6;ACTR10;ACTR2;ALDOC;ANXA2;ARPC5;ATG7;C3;CAB39;CALR;CCT8;CDA;COMMD9;CRISPLD2;CSNK2B;CSTB;CYB5R3;CYFIP1;DNAJC3;DYN…	+
Peptidase complex	GO:1905368	http://amigo.geneontology.org/amigo/term/GO:1905368	89	44	16.2404	2.70929	1.85618e-11	2.12842e-10	PSMB1;PSMB2;PSMB3;PSMD11;ECPAS;PSMA2;PSMA6;PSMB5;PSMC3;PSMC6;PSMD13;TXNL1;USP14;ENY2;HSPB1;PSMA4;PSMA5;PSMB4;PSMB7;PSMB9;PSMC1;PSMC4;PSMC5;PSMD1;PSMD10;PSMD12;PSMD14;PSMD2;PSMD3;PSMD4;PSMD5;PSMD6;PSMD7;PSMD8;PSMD9;PSME2;PSME3;SEC11A;SPCS2;TAF9;TRRAP;UBE3A;UCHL5;VCP
Ribonucleoprotein granule	GO:0035770	http://amigo.geneontology.org/amigo/term/GO:0035770	214	77	39.05	1.97183	3.96084e-10	4.2579e-09	IQGAP1;LIMD1;POLDIP3;CKAP4;DDX1;DDX3X;EIF2S1;HNRNPA3;HNRNPK;HNRNPL;CIRBP;DHX36;ELAVL1;LSM14A;SARNP;ATXN2;CHTOP;CNOT1;CNOT7;DDX6;DHX30;EDC4;EIF4E;G3BP1;GIGYF2;HNRNPU;KPNB1;LARP4;NSUN2;PSMA2;PSMA6;PSMC3;ROCK2;RPS6;TIA1;TOP1;YBX1;YTHDF2;ACTB;AGO2;APOBEC3C;CNOT2;CNOT8;DCPS;DHX9;EIF4ENIF1;FXR2;IGF2BP1;INA;LARP4B;LSM3;LSM4;MBNL1;MOV10;MYH1;NCL;NUFIP2;PABPC4;POLR2D;POLR2G;PSMA4;PUM1;RAC1;RBM4;ROCK1;RPL2…
Microtubule	GO:0005874	http://amigo.geneontology.org/amigo/term/GO:0005874	402	121	73.3556	1.6495	2.59523e-09	2.62576e-08	IQGAP1;AURKA;CKAP5;DST;KIFC1;MAP4;MAPRE1;PLK1;RCC2;SNTB2;ARHGEF2;BAG2;CALM1;CCT2;CCT4;CCT5;CLTC;CSNK1D;DCTN1;DCTN2;EMD;HAUS1;HNRNPU;HOOK3;HSPH1;KIF15;KIF2A;KIF2C;KLC1;KNSTRN;KNTC1;MACF1;MAP1S;NEK7;NUMA1;PCNT;SEPT9;SVIL;TBCB;TPT1;TUBA1C;TUBB6;ZNF207;APC;ARFGEF2;BAIAP2;CAMSAP2;CAPN6;CCT6A;CCT7;CCT8;CDC27;CEP170;CLASP1;CLASP2;CLIP1;DCTN3;DLG1;DNM1L;DNM2;DPYSL2;DYNC1H1;DYNC1I2;DYNC1LI1;DYNC1LI2;DYNLL…	+
COP9 signalosome	GO:0008180	http://amigo.geneontology.org/amigo/term/GO:0008180	34	22	6.20421	3.54598	2.84369e-09	2.71731e-08	HSPA1A;FLOT1;HSPA5;MYH9;BASP1;COPS2;COPS5;DOCK7;GRB2;ATP5F1A;COPS3;COPS4;COPS6;COPS7A;COPS8;DYNLL1;EPB41L2;GPS1;HSPA1L;NCKIPSD;PLCG1;STOML2
Midbody	GO:0030496	http://amigo.geneontology.org/amigo/term/GO:0030496	171	63	31.2035	2.019	5.42216e-09	4.90848e-08	IQGAP1;NAT10;TRIOBP;ARF6;AURKA;CCDC124;GNAI3;HSPA5;MYH10;PIN1;PLK1;RCC2;SEPT6;ANLN;BIRC6;CHMP4B;CLIC4;CTNND1;EXOC3;GDI1;HNRNPU;PIK3CB;PKN2;PKP4;RALA;SEPT2;SVIL;ANXA11;ANXA2;ARL8A;ARL8B;DCTN3;DNM2;ERH;EXOC4;GNAI2;IST1;KATNB1;KIF14;KIF23;KIF3B;LAP3;MICAL3;PDCD6IP;PKN1;PPP1CC;PRC1;RACGAP1;RDX;RHOA;SCCPDH;SEPT7;SH3GLB1;SHCBP1;SIRT2;SLC2A1;MTCL1;SPAST;UVRAG;VPS37B;VPS4A;VPS4B;YPEL5	+
Nuclear speck	GO:0016607	http://amigo.geneontology.org/amigo/term/GO:0016607	383	115	69.8886	1.64548	7.62176e-09	6.55471e-08	ALYREF;HP1BP3;POLDIP3;CKAP4;CPSF6;DDX3X;HSPA1A;AFDN;NONO;PSPC1;APEX1;ATP6V0A1;DDX17;DHX36;NXF1;PABPN1;PIN1;RBM39;REXO4;SARNP;SFPQ;TOE1;U2AF2;UNC45A;ADAMTS4;API5;BASP1;CCNL1;CDC5L;CHD5;CHTOP;CNOT7;CSNK1A1;GLYR1;HNRNPU;IK;LUC7L2;LUC7L3;MORF4L1;MPP1;NXT1;PACSIN2;PRPF3;PRPF31;PRPF4;RBM15;SAP18;SMNDC1;SNW1;SRSF1;STK19;TARDBP;TKT;ACIN1;ALKBH5;ASCC1;ASCC3;BAZ2A;BCAS2;BCLAF1;BMP2K;COPS4;CRNKL1;CYGB;DDX39…
Sm-like protein family complex	GO:0120114	http://amigo.geneontology.org/amigo/term/GO:0120114	75	35	13.6858	2.5574	1.47164e-08	1.20534e-07	USP39;DDX23;LSM7;LUC7L;LUC7L2;LUC7L3;SNU13;PRPF3;PRPF31;PRPF4;SF3B6;SF3B5;SNRPA;SNRPC;SNRPE;ARFGEF1;CLNS1A;DDX39B;EFTUD2;GEMIN2;GEMIN4;GEMIN5;LSM3;LSM4;PPIH;PRPF40A;SART1;SF3A2;SF3B1;SNRNP40;SNRNP70;SNRPB;SNRPD3;SNRPN;STRAP
Coated membrane	GO:0048475	http://amigo.geneontology.org/amigo/term/GO:0048475	97	41	17.7002	2.31635	3.08208e-08	2.40962e-07	ARFGAP2;PICALM;SEC23B;AP1B1;AP1G1;AP1M1;AP2A1;AP2A2;AP2B1;AP2M1;AP2S1;CHMP2A;CHMP4B;CLTA;CLTB;CLTC;COPB1;COPE;COPG1;HIP1R;NECAP2;SAR1A;SCYL1;SEC23A;SEC24C;AP1S1;AP1S2;AP3M1;AP3S2;ARCN1;ARFGAP3;COPA;COPB2;EPS15;EPS15L1;HIP1;IGF2R;SEC24A;SEC31A;TBC1D5;VPS18	+
Nuclear periphery	GO:0034399	http://amigo.geneontology.org/amigo/term/GO:0034399	133	51	24.2694	2.10141	3.40659e-08	2.54754e-07	SORBS1;TGFB1I1;EBNA1BP2;NONO;PSPC1;SRPK1;CFL1;PRKCD;SFPQ;CLIC4;DCAF7;HNRNPU;IPO4;IPO5;KIN;KPNB1;LMNB1;NUMA1;NUP205;NUP93;PSMA6;RUVBL2;SNW1;TNPO1;UHRF1;ARFGEF1;CAD;CFL2;CHMP1A;CSNK2B;DDX39B;HNRNPA2B1;HNRNPM;LMNA;LMNB2;MATR3;NUP35;PML;PRPF40A;RAD21;RUVBL1;SMC3;STAG1;STAG2;THOC1;TNPO2;TP53;TPR;VIM;XPOT;ZNF326
Cell-cell junction	GO:0005911	http://amigo.geneontology.org/amigo/term/GO:0005911	441	123	80.4722	1.52848	2.40535e-07	1.72383e-06	ACTN4;ILK;ITGA5;ITGB1;PDLIM5;VASP;VCL;ACTN1;CNN2;LIMS1;PDLIM7;ZYX;ANXA1;CSK;IQGAP1;LIMD1;PDLIM1;SORBS1;FLNA;FLOT2;MICALL2;AFDN;RAP1B;TJP2;CFL1;CNN3;DBN1;FLOT1;KIRREL1;MYH9;NCK1;PAK4;PRKCD;YBX3;YWHAH;ACTR3;AHNAK;AKR1B1;ARHGEF2;ATP2A2;CD2AP;CDH11;CDH2;CLIC4;CTNNA1;CTNND1;DDX6;DES;DLG3;EPB41L3;FHOD1;FSCN1;GRB2;ITGA6;KRT18;PACSIN2;PARD3;PARK7;PKN2;PKP4;PPP1CA;PPP3CA;PTPRK;RAB10;SCRIB;SH3BP1;SNAP23;TJ…
Contractile fiber	GO:0043292	http://amigo.geneontology.org/amigo/term/GO:0043292	225	71	41.0573	1.72929	7.82471e-07	5.3834e-06	ACTN4;ILK;VCL;ACTN1;FERMT2;FHL2;FHL3;PALLD;PARVA;CALD1;FLNC;PDLIM1;CORO1C;FLNA;FLNB;MMP2;PARVB;PLEC;TTN;DST;ENO1;FRG1;GLRX3;MYL12B;SORBS2;SPTBN1;TPM3;ACTG1;AHNAK;ALDOA;CALM1;DES;DNAJB6;KRT19;MYH11;MYL6B;MYL9;PPP3CA;PSMA6;STUB1;SVIL;TMOD3;TPM1;TPM2;TPM4;AHNAK2;ANK2;ANK3;CAPZB;CFL2;CRYAB;CTNNB1;DCTN4;DMD;FKBP1A;HSPB1;KAT2B;MYH1;MYH2;MYH6;MYL4;PAK1;PPP1R12A;PPP2R5A;SLC2A1;SQSTM1;SRI;SYNE1;SYNM;SYNPO…
Chaperone complex	GO:0101031	http://amigo.geneontology.org/amigo/term/GO:0101031	21	14	3.83201	3.65343	1.38888e-06	9.18796e-06	STIP1;BAG2;CCT2;CCT4;CCT5;CDC37;HSPA8;PTGES3;STUB1;CCT6A;CCT7;CCT8;PPP5C;TCP1
Cytoplasmic region	GO:0099568	http://amigo.geneontology.org/amigo/term/GO:0099568	479	128	87.4063	1.46442	1.70995e-06	1.0893e-05	ACTN4;LASP1;ARHGEF7;FERMT2;PTK2;PXN;CALD1;CORO1C;CCN2;EZR;FLNA;FLNB;FLOT2;PLEKHH2;ARF6;CAP1;CFL1;CTTN;DBN1;DST;ENO1;EPS8;FLOT1;GLRX3;GSN;MAP4;MAPRE1;MARCKS;MYH10;MYH9;MYL12B;PHLDB1;SEPT6;SFPQ;SPTAN1;SPTBN1;UTRN;AKR1B1;ANLN;CAPZA1;CAPZA2;CDH2;CLTA;CLTB;CRIP2;CTNND1;DBNL;DCTN1;DSTN;EEF1A1;EMD;EXOC3;FGB;HIP1R;HNRNPU;KRT19;MAP2K4;MAPK1;MPP1;MYO6;NUMA1;PARD3;PHLDB2;PRKAR1A;RAB10;RAI14;RANGAP1;RHOC;SEP…
Clathrin-coated pit	GO:0005905	http://amigo.geneontology.org/amigo/term/GO:0005905	67	28	12.2259	2.29021	6.09619e-06	3.7448e-05	CTTN;DAB2;PICALM;AP2A1;AP2A2;AP2B1;AP2M1;AP2S1;CLTA;CLTB;CLTC;HIP1R;MYO6;NECAP2;RAB35;AAK1;AP1S1;AP1S2;DNM1L;DNM2;EPN1;EPS15;EPS15L1;HIP1;INPP5F;ITSN1;TBC1D5;TFRC
Small nucleolar ribonucleoprotein complex	GO:0005732	http://amigo.geneontology.org/amigo/term/GO:0005732	21	13	3.83201	3.39248	1.12371e-05	6.50784e-05	FBL;DKC1;MPHOSPH10;SNU13;GAR1;NHP2;NOLC1;NOP10;NOP56;NOP58;POP1;RRP9;SNRNP40	+
Heterochromatin	GO:0000792	http://amigo.geneontology.org/amigo/term/GO:0000792	76	30	13.8682	2.16322	1.13509e-05	6.50784e-05	DNMT1;HELLS;HMGA2;CBX3;CHD5;DDX6;NOP53;H2AFY;HIST1H1B;HMGA1;MECP2;RRP8;UHRF1;BAZ1B;BAZ2A;CBX1;CBX5;CBX8;CDKN2A;EED;HDAC1;HIST1H1E;LRWD1;ORC2;PML;SIRT2;TCP1;TNKS1BP1;TOP2B;UBA1
Nucleolar part	GO:0044452	http://amigo.geneontology.org/amigo/term/GO:0044452	178	56	32.4808	1.72409	1.23994e-05	6.87968e-05	FBLIM1;EZR;PSPC1;RRS1;UTP18;DAB2;FBL;RRP7A;ACACA;CCDC137;CDKN2AIP;DKC1;NOP53;MPHOSPH10;SNU13;RAE1;RAI14;RNMT;SURF6;TOP1;UBE2I;AFF4;BOP1;CHD1;UTP4;EEF1D;FAM111A;GAR1;HEATR1;IMP4;MRI1;NFIC;NHP2;NOLC1;NOP10;NOP56;NOP58;PAFAH1B2;PES1;PEX14;PLRG1;POLR1C;POLR1D;POLR2H;POP1;RRP9;SMARCB1;TBL3;TCOF1;TXNRD1;UBE2N;UBTF;UTP15;UTP6;WDR3;WDR43
ESCRT complex	GO:0036452	http://amigo.geneontology.org/amigo/term/GO:0036452	27	15	4.92687	3.04453	1.48534e-05	7.98373e-05	CHMP2B;VPS25;CHMP2A;CHMP4B;HGS;VPS28;VPS36;CHMP1A;CHMP6;MVB12A;SNF8;SPAST;STAM2;VPS37B;VPS37C
Extracellular matrix	GO:0031012	http://amigo.geneontology.org/amigo/term/GO:0031012	496	127	90.5084	1.40318	1.85898e-05	9.68924e-05	TGM2;COL5A2;COL6A1;COL6A2;FN1;ANXA1;COL1A1;COL1A2;FGG;PCOLCE;SERPINE1;TGFB1I1;ADAMTS1;ANGPTL2;COL6A3;CCN2;CCN1;HDGF;HTRA1;IGFBP7;LOXL1;LOXL2;MMP2;POSTN;PXDN;TGFBI;TIMP3;COL16A1;COL3A1;DST;FBLN1;FBLN2;HSPG2;LAMC1;LGALS3;LOX;MATN2;NTN1;PLAT;S100A10;SERPINH1;THBS1;THBS2;TIMP2;ADAMTS4;ANXA6;CDH2;COL11A1;COL14A1;COL18A1;COL2A1;COL4A1;COL4A2;ECM1;EMILIN1;FBN1;FGB;ITGA6;LAMA5;LAMB2;LGALS1;LTBP1;MFGE8;PK…
Phosphatase complex	GO:1903293	http://amigo.geneontology.org/amigo/term/GO:1903293	47	21	8.5764	2.44858	2.60906e-05	0.000131988	NCK1;PPP2R2A;PPP1CA;PPP1R9B;PPP2CA;PPP2R1A;PPP2R5C;PPP3CA;PPP1CB;PPP1CC;PPP1R12A;PPP2CB;PPP2R1B;PTPA;PPP2R5A;PPP2R5D;PPP4C;STRN;STRN3;STRN4;WDR82
Telomerase holoenzyme complex	GO:0005697	http://amigo.geneontology.org/amigo/term/GO:0005697	20	12	3.64953	3.28809	3.87031e-05	0.000190198	NAT10;DKC1;GNL3L;HNRNPU;PTGES3;SNRPE;GAR1;HNRNPC;NHP2;NOP10;SNRPB;SNRPD3
Condensed chromosome	GO:0000793	http://amigo.geneontology.org/amigo/term/GO:0000793	223	65	40.6923	1.59735	3.9812e-05	0.000190213	NIFK;RCC1;RRS1;TTN;AURKA;BUB3;CKAP5;PLK1;SEPT6;CBX3;CSNK1A1;H2AFY;HIST1H1T;HMGB2;HNRNPU;HSPA2;KIF2C;KNSTRN;KNTC1;NCAPG;RANGAP1;SEH1L;SEPT2;SPC24;UBE2I;ZNF207;BAZ1B;CCNB1;CFDP1;CHMP1A;CLASP1;CLASP2;DCTN3;DYNC1LI1;DYNLT3;H2AFX;HMGB1;KIF2B;P3H4;LRPPRC;LRWD1;MKI67;NCAPD2;NCAPH;NSMCE3;NUP133;NUP43;NUP85;ORC2;PES1;PPP1CC;RAD21;RPA2;SEPT7;SMC2;SMC3;SMC4;STAG1;STAG2;SUN2;TOP2A;TOP3B;ZW10;ZWILCH;ZWINT
Endocytic vesicle	GO:0030139	http://amigo.geneontology.org/amigo/term/GO:0030139	289	79	52.7358	1.49803	7.37415e-05	0.000340942	ITGAV;ZYX;EVL;FLNB;FLOT2;STXBP3;ARF6;ATP6V0A1;GSN;HBA1;HYOU1;ITGB5;PICALM;STX4;ACTG1;AP2A1;AP2A2;AP2B1;AP2M1;AP2S1;ATP6V0D1;CAMK2D;CD2AP;CLTA;CLTB;CLTC;ECPAS;HIP1R;HSPH1;MYO6;PDIA3;RAB10;RAB12;RAB34;RAB35;RAB5A;RALA;SEC22B;SNAP23;TCIRG1;VAMP8;VPS26B;WASL;ANXA11;CALR;CAMK2G;CAV1;COLEC12;DAB2IP;DNM2;EPS15;HIP1;HLA-DRB1;IGF2R;INPP5F;ITSN1;KIF16B;LAMP1;MYO1C;MYO1E;PIK3R4;RAB11A;RAB31;RAB32;RAB5B;RAB5…
Retromer complex	GO:0030904	http://amigo.geneontology.org/amigo/term/GO:0030904	21	12	3.83201	3.13152	7.53244e-05	0.000340942	ANKFY1;SNX1;VPS26A;VPS35;DCTN1;SNX27;SNX5;VPS26B;RAB7A;SNX3;TBC1D5;VPS29
Cell division site	GO:0032153	http://amigo.geneontology.org/amigo/term/GO:0032153	69	25	12.5909	1.98556	0.000297988	0.00131421	ITGB1;LIMA1;ARF6;MYH10;MYH9;SEPT6;ANLN;PKN2;PLCD3;RALA;RHOC;SEPT2;SVIL;DCTN3;HMCN1;MYLK;PKN1;PPP1CC;RAB11A;RACGAP1;RDX;RHOA;SEPT7;TUBGCP2;TUBGCP3
Nuclear envelope	GO:0005635	http://amigo.geneontology.org/amigo/term/GO:0005635	455	112	83.0269	1.34896	0.00031475	0.00135343	RTCB;GTPBP4;LMO7;PARP1;PRNP;RCC1;RRM1;UTP18;CSE1L;DST;EIF5A;LBR;NXF1;RRP12;XPO1;APEH;CBX3;CHMP2A;CHMP4B;CLIC1;CPNE1;DCTN1;EMD;GNAQ;IPO4;IPO5;IPO7;IPO9;KPNA1;KPNB1;LMNB1;LRRC59;MYO6;NUP155;NUP205;NUP54;NUP93;NXT1;PCID2;RAE1;RANGAP1;RBM15;SEH1L;SPIN1;TNPO1;UBE2I;VAPA;YBX1;ABCF1;AEN;ANKRD17;ANXA11;ANXA7;AQP1;BAX;CALR;CBX5;CDK4;CLIP1;DDX19A;ENY2;ERBIN;FAF1;GPX4;IGF2R;INA;IPO8;IST1;ITPR3;KPNA3;KPNA4;L…
Cajal body	GO:0015030	http://amigo.geneontology.org/amigo/term/GO:0015030	55	21	10.0362	2.09242	0.00039344	0.00165053	FBL;FRG1;LSG1;TOE1;XPO1;DKC1;PRPF3;PRPF31;PRPF4;SMNDC1;SNRPC;DDX42;EFTUD2;GAR1;HNRNPA2B1;ISG20;NHP2;NOLC1;NOP10;NOP58;SART1
Microtubule associated complex	GO:0005875	http://amigo.geneontology.org/amigo/term/GO:0005875	148	43	27.0065	1.59221	0.000821294	0.0033634	PXN;AURKA;KIFC1;MAP4;YWHAE;DCTN1;DCTN2;HAUS1;KIF15;KIF2A;KIF2C;KLC1;MAP1S;PEA15;ACTR10;ACTR1A;DCTN3;DCTN4;DYNC1H1;DYNC1I2;DYNC1LI1;DYNC1LI2;DYNLL1;DYNLL2;DYNLT1;DYNLT3;FNTA;HAUS5;KATNB1;KIF13B;KIF14;KIF16B;KIF1C;KIF22;KIF23;KIF27;KIF2B;KIF3B;KIF5C;KLC2;MAP1B;PAFAH1B1;TPR
Exon-exon junction complex	GO:0035145	http://amigo.geneontology.org/amigo/term/GO:0035145	20	10	3.64953	2.74008	0.00123755	0.00495021	ALYREF;SAP18;SRSF1;MAGOH;MAGOHB;PNN;RBM8A;THRAP3;UPF1;PYM1
Glutamatergic synapse	GO:0098978	http://amigo.geneontology.org/amigo/term/GO:0098978	350	85	63.8668	1.33089	0.00242253	0.00946989	ITGB1;ACTN1;DNAJB1;ITGB3;ACTBL2;FLNA;FLOT2;PAK2;SRC;AKAP9;ARF6;ARHGAP22;CHMP2B;DBN1;ELAVL1;EPS8;FLOT1;MYH10;PIN1;PLAT;PPP2R2A;SH3GL1;SPTBN1;STX4;VPS35;YES1;YWHAE;YWHAH;AP2B1;ARF4;ARHGEF2;CDH11;CTNND1;DLG3;EIF4E;HSPA8;KPNA1;KPNA2;NAPA;PACSIN2;PPP1CA;PPP2R1A;PPP3CA;PRKAR1A;PTPRS;SCRIB;SEMA3F;STAT3;YWHAZ;ACAN;ACTB;ARPC2;ARPC5L;ATP2B1;BAIAP2;C1QBP;DLG1;DNM2;DYNLL2;EPS15;ERBIN;GSK3B;HIP1;LIN7C;LYN;MYO…
Coated vesicle	GO:0030135	http://amigo.geneontology.org/amigo/term/GO:0030135	275	69	50.1811	1.37502	0.00255283	0.00975748	ARFGAP2;DAB2;PICALM;SEC23B;AP1B1;AP1G1;AP1M1;AP2A1;AP2A2;AP2B1;AP2M1;AP2S1;CLINT1;CLTA;CLTB;CLTC;COPB1;COPE;COPG1;DBNL;ECPAS;HIP1R;HSPA8;MYO6;NECAP2;RAB35;RAB5A;SAR1A;SCYL1;SEC22B;SEC23A;SEC24C;VAMP8;AAK1;ACTR1A;AP1S1;ARCN1;ARFGAP3;BCAP31;CD59;COPA;COPB2;DENND1A;DNM2;EPS15;GGA2;HIP1;HLA-DRB1;IGF2R;INPP5F;LMAN2;MYO1E;PACS1;PIK3C2A;SEC23IP;SEC24A;SEC31A;SNX18;SNX3;SNX9;STON2;TBC1D5;TFRC;TMED10;TMED…
Sarcolemma	GO:0042383	http://amigo.geneontology.org/amigo/term/GO:0042383	134	37	24.4519	1.51318	0.00474356	0.0174923	ITGB1;VCL;COL6A1;COL6A2;ANXA1;FLNC;COL6A3;CORO1C;EZR;PLEC;FLOT1;UTRN;AHNAK;CAMK2D;CDH2;DES;KRT19;PPP3CA;AHNAK2;ANK2;ANK3;ANXA2;AQP1;ATP1A1;ATP1B1;BSG;CAV1;DLG1;DMD;LAMA2;LAMP1;RDX;SGCD;SLC2A1;SNTB1;SRI;SYNM
Early endosome	GO:0005769	http://amigo.geneontology.org/amigo/term/GO:0005769	339	81	61.8596	1.30942	0.00477989	0.0174923	ANXA1;ANKFY1;ARF6;FLOT1;KIFC1;PDLIM4;PICALM;RCC2;SH3GL1;SNX1;TRIM3;UBXN6;VPS26A;VPS35;ATP6V0D1;DBNL;DNAJC13;ECPAS;EHD4;HGS;MAPK1;MYO1B;PACSIN2;RAB1A;RAB5A;SNX12;SNX27;SNX5;VAMP8;VPS26B;VPS28;WASHC1;AKT2;ANK2;ANXA2;APPL1;CAV1;CHMP1A;DKK1;DTX3L;EEA1;EPHA3;EPS15;FKBP15;GGA2;HMGB1;IGF2R;INPP5F;ITCH;WASHC5;KIF16B;MAP2K2;MMGT1;MYO5A;PHB;PML;PRDX3;PTP4A1;PTP4A2;PTPN1;PTPN23;RAB31;RAB32;RAB5B;RAB5C;RABEP…
Site of polarized growth	GO:0030427	http://amigo.geneontology.org/amigo/term/GO:0030427	166	44	30.2911	1.45257	0.00506691	0.0181564	PALLD;IQGAP1;HNRNPR;CTTN;DBN1;EPS8;ITGA3;ITGA4;MYH10;TIMP2;UTRN;YWHAE;ARPC3;BASP1;CALM1;CBL;CTNND1;DCTN2;DLG3;DOCK7;EXOC3;FSCN1;KLC1;PARD3;ABI1;ARPC5;CYFIP1;DNM2;DPYSL3;DYNLT1;EXOC4;FKBP15;FKBP4;IGF2BP1;KATNB1;KIF5C;MYH14;MYO5A;NIN;PAFAH1B1;PREX1;SIRT2;TRPV2;USP9X	+
Axon part	GO:0033267	http://amigo.geneontology.org/amigo/term/GO:0033267	374	88	68.2463	1.28945	0.00526868	0.0182824	ILK;PALLD;IQGAP1;HNRNPR;AURKA;CTTN;DBN1;DST;EPS8;ITGA3;ITGA4;MYH10;SEPT6;SPTBN1;TIMP2;UTRN;YWHAE;ACTG1;ARPC3;ATP6V0D1;BASP1;CALM1;CBL;CTNND1;DCTN2;DLG3;DOCK7;EPB41L3;EXOC3;FSCN1;GIT1;GOT1;HSPA8;KLC1;MYO1D;PARD3;PEBP1;RAB5A;RANGAP1;AAK1;ABI1;ANK2;ANK3;AP1S1;AP3M1;AP3S2;ARPC5;CAD;CYFIP1;DLG1;DNM2;DPYSL3;DYNLL1;DYNLT1;EEA1;EXOC4;FKBP15;FKBP4;HSPB1;IGF2BP1;ITGA2;ITSN1;KATNB1;KCNAB2;KIF13B;KIF1C;KIF3B…
Endolysosome	GO:0036019	http://amigo.geneontology.org/amigo/term/GO:0036019	20	9	3.64953	2.46607	0.00531466	0.0182824	AP2A1;AP2A2;AP2B1;AP2M1;AP2S1;CLTA;CLTC;CTSK;TLR9
DNA packaging complex	GO:0044815	http://amigo.geneontology.org/amigo/term/GO:0044815	75	23	13.6858	1.68058	0.00616691	0.0207982	H1FX;HP1BP3;GLYR1;H1F0;H2AFY;HIST1H1A;HIST1H1B;HIST1H1C;HIST1H1T;HIST1H2AA;HIST2H2AB;NCAPG;H2AFV;H2AFX;H2AFY2;H3F3A;HIST1H1E;HIST1H2BJ;HIST1H2BK;NCAPD2;NCAPH;SMC2;SMC4
Primary lysosome	GO:0005766	http://amigo.geneontology.org/amigo/term/GO:0005766	155	41	28.2839	1.44959	0.00691069	0.0222056	CKAP4;RAP1B;VAT1;CAP1;PA2G4;PRKCD;STOM;ACLY;CCT2;CPNE1;DNAJC13;GDI2;MAPK1;PRDX6;SNAP23;VAMP8;VAPA;ACTR10;ACTR2;ANXA11;ANXA2;ARL8A;BST2;C3;CCT8;CYB5R3;DNAJC3;DYNC1H1;FAF2;GRN;IMPDH1;IST1;LAMP1;LAMTOR1;PSMD1;PYGB;RAB5C;TOM1;TUBB4B;TXNDC5;VCP
Endosome membrane	GO:0010008	http://amigo.geneontology.org/amigo/term/GO:0010008	461	105	84.1218	1.24819	0.00696335	0.0222056	ANXA1;ANKFY1;ARF6;ATP6V0A1;CHMP2B;PDLIM4;RCC2;SH3GL1;SNX1;UBXN6;VPS25;VPS26A;VPS35;ANXA6;AP2A1;AP2A2;AP2B1;AP2M1;AP2S1;ATP6V0D1;CHMP2A;CHMP4B;CHMP5;CLTA;CLTC;DNAJC13;EHD4;HGS;MYO1B;PACSIN2;PDIA3;RAB10;RAB12;RAB35;RAB5A;SNX27;SNX5;TCIRG1;VAMP8;VPS28;VPS36;WASHC1;ANXA2;ANXA8;APPL1;ARL8A;ARL8B;CAV1;CHMP1A;CHMP6;DKK1;DTX3L;EEA1;EHD2;EPS15;GGA2;GNPNAT1;GRB14;HLA-DRB1;IFITM3;INPP5F;ITCH;KIF16B;LAMP1;LA…	+
Nucleoid	GO:0009295	http://amigo.geneontology.org/amigo/term/GO:0009295	43	15	7.8465	1.91168	0.00697153	0.0222056	MPG;ATAD3A;DHX30;LONP1;LRRC59;ACADVL;ATP5F1B;HADHA;HADHB;HSPA9;LRPPRC;POLDIP2;SLC25A5;SSBP1;TFAM
Lipid droplet	GO:0005811	http://amigo.geneontology.org/amigo/term/GO:0005811	77	23	14.0507	1.63693	0.00871581	0.0272567	CKAP4;RAP1B;PLA2G4A;SET;ACSL3;ANXA2;BCAP31;CAV1;CYB5R3;FAF2;GBF1;HSD17B11;NSDHL;PLIN2;PLIN3;PRPF19;RAB3GAP1;RAB5C;RAB7A;RBP1;SCCPDH;SPAST;VCP
Endoplasmic reticulum-Golgi intermediate compartment	GO:0005793	http://amigo.geneontology.org/amigo/term/GO:0005793	122	33	22.2622	1.48234	0.0102009	0.0313312	FN1;P4HB;ARFGAP2;HSPA5;PTPN2;SERPINH1;ANPEP;COPB1;COPG1;CSNK1D;ECPAS;PDIA6;SCYL1;SEC22B;TRAPPC5;ARFGAP3;ASPSCR1;BCAP31;CALR;CD59;ERGIC1;ERP44;GBF1;GNPNAT1;GOLGB1;HMGB1;IST1;LMAN2;SEC23IP;TMED10;TMED4;TMED9;UGGT1
Actin-based cell projection	GO:0098858	http://amigo.geneontology.org/amigo/term/GO:0098858	197	49	35.9479	1.36308	0.0117117	0.0353407	ITGAV;ITGB1;VASP;ITGB3;ENAH;EZR;ANGPT1;ARF6;ATP6V1B2;EPS8;ITGA3;MSN;NGDN;UTRN;AKR1B1;AP2A1;ATP6V1E1;CD44;CLIC4;FARP1;FSCN1;ITGA6;LCP1;MPP1;MYO1B;MYO6;PPP1R9B;RHOC;ABI1;ATP6V1A;BAIAP2;CNP;CTNNB1;CYFIP1;DMD;DYNC1H1;EXOC4;IGF2BP1;INPPL1;IQGAP2;KIF13B;MYO1C;MYO5A;PAFAH1B1;PALM;RDX;TGFB1;TWF1;UBE2K
Membrane region	GO:0098589	http://amigo.geneontology.org/amigo/term/GO:0098589	324	75	59.1224	1.26855	0.0140276	0.0415992	ITGB1;CSK;IQGAP1;SORBS1;CORO1C;EZR;FLOT2;PRNP;RAP1B;SRC;ANGPT1;CRK;EEF2;EIF5A;FLOT1;GNAI3;KIRREL1;KRAS;LDHB;S100A10;SERPINH1;STOM;XPO1;AHNAK;CBL;CDH2;CTNNA1;EFHD2;ERLIN2;MAPK1;MYO1D;PACSIN2;PARK7;PGK1;PPP2CA;PRKAR1A;RAB5A;TRADD;ADD1;ADD2;ANK2;ANXA2;ATP1A1;ATP1B1;ATP2B1;BSG;BST2;CAPN2;CAV1;CTNNB1;DAPK3;DLG1;DMD;EHD2;FADD;GNAI2;HK1;IKBKB;IRS1;LAMTOR1;LYN;MYADM;MYO1C;MYOF;PPP2R1B;PRKAR2A;PRKAR2B;RAN…	+
Extrinsic component of membrane	GO:0019898	http://amigo.geneontology.org/amigo/term/GO:0019898	287	67	52.3708	1.27934	0.0162115	0.0472606	FERMT2;ANXA1;IQGAP1;EZR;PRNP;SRC;AKAP9;GNAI3;KRAS;NMT1;S100A10;UBXN6;YES1;ATP2A2;CDH11;CDH2;CRKL;CTNNA1;CTNND1;ESYT1;FARP1;GNA11;GNAQ;GNAS;KPNA2;MFGE8;NUMA1;PACSIN2;PIK3CB;SCRIB;SEC23A;SNX5;AAK1;ANXA2;APC;ASPSCR1;CDH3;CTNNB1;CYTH3;DNAJA3;EEA1;EHD2;ESYT2;FKBP1A;GNA13;GNAI2;GNAO1;GNB1;HIP1;KCNAB2;LYN;PHB;PIK3C2A;PIK3CA;PIK3R2;PIK3R4;PML;RAB7A;RACGAP1;RHOA;SARM1;SERPINE2;SNX18;SNX9;STOML2;TPR;VPS13C
Other organism	GO:0044215	http://amigo.geneontology.org/amigo/term/GO:0044215	35	12	6.38668	1.87891	0.017427	0.0491385	PI4KA;XPO1;CNOT7;KPNA1;KPNB1;AQP1;DYNLT1;IFIT1;KPNA3;TOP2A;TOP2B;UBA52
Protein complex involved in cell adhesion	GO:0098636	http://amigo.geneontology.org/amigo/term/GO:0098636	35	12	6.38668	1.87891	0.017427	0.0491385	ITGA5;ITGAV;ITGB1;ITGB3;ITGA3;ITGA4;ITGB5;EMILIN1;ITGA6;ITGA2;ITGB4;LYN
SMART domains
Gene set description	Gene set ID	Gene set link	Gene set size	Gene set overlap	P			FDR-adjusted P	Gene set overlap gene names
RRM	SM00360	http://smart.embl-heidelberg.de/smart/do_annotation.pl?DOMAIN=SM00360	217	88	3.958e-25			2.134e-22	RBM10;EIF3B;EIF3G;SRSF9;PABPC4;HNRNPM;NCL;NONO;CIRBP;RBM25;RBM42;RBM39;RBFOX1;CSTF2;MATR3;PTBP1;MYEF2;MSI2;RBM19;G3BP2;RBM8A;HNRNPDL;PTBP3;RBM3;RBM4;RBM28;G3BP1;EIF4B;SLTM;ELAVL1;ALYREF;PSPC1;HNRNPR;CPSF7;EWSR1;RBM14;SYNCRIP;SFPQ;SRSF1;SRSF3;PUF60;POLDIP3;LARP7;RALY;NCBP2;NIFK;IGF2BP1;IGF2BP3;TRMT2A;CELF1;CELF2;SF3B6;ACIN1;FUS;SNRNP70;SNRPA;RBM34;SRSF10;SSB;LARP4;LARP4B;RBMX;HNRNPA0;RRP7A;HNRNPLL…
CH	SM00033	http://smart.embl-heidelberg.de/smart/do_annotation.pl?DOMAIN=SM00033	65	38	2.879e-18			6.656e-16	ACTN4;ACTN1;EHBP1L1;MICAL3;TAGLN2;IQGAP1;DST;ARHGEF7;PARVB;PLEC;PLS3;IQGAP3;CNN1;CNN2;CNN3;ARHGEF6;DMD;MICALL2;FLNA;FLNB;FLNC;SPECC1;SMTN;PARVA;IQGAP2;SPTBN1;SPTBN2;GAS2;LRCH1;TAGLN;EHBP1;SYNE1;SPECC1L;MACF1;UTRN;VAV2;LCP1;LMO7
LIM	SM00132	http://smart.embl-heidelberg.de/smart/do_annotation.pl?DOMAIN=SM00132	71	30	5.223e-10			6.036e-08	MICAL3;PDLIM4;LIMD1;PDLIM1;PDLIM7;LPXN;LMCD1;CRIP2;CSRP1;CSRP2;FBLIM1;TES;PXN;MICALL2;FHL1;FHL2;FHL3;LIMA1;PDLIM5;LIMS2;PDLIM2;TGFB1I1;LIMD2;TRIP6;ZYX;LASP1;ABLIM1;LIMS1;LMO7;LPP
HELICc	SM00490	http://smart.embl-heidelberg.de/smart/do_annotation.pl?DOMAIN=SM00490	107	36	1.656e-08			1.339e-06	DHX16;DHX37;DDX55;DDX18;DDX21;CHD1;CHD3;DDX50;DDX23;DDX49;DDX56;CHD5;DHX38;DDX1;DDX3X;DDX5;DDX6;DHX9;DHX15;DHX40;EIF4A1;DDX47;DDX19A;DDX41;DDX17;SKIV2L;DDX27;DHX30;SMARCA4;DHX36;ASCC3;MTREX;HELLS;DDX42;DDX31;DDX39B
IBN_N	SM00913	http://smart.embl-heidelberg.de/smart/do_annotation.pl?DOMAIN=SM00913	16	12	1.892e-08			1.494e-06	XPO5;TNPO2;CSE1L;IPO4;IPO8;IPO7;IPO9;XPO7;XPOT;XPO1;KPNB1;TNPO1
DEXDc	SM00487	http://smart.embl-heidelberg.de/smart/do_annotation.pl?DOMAIN=SM00487	109	36	2.864e-08			2.059e-06	DHX16;DHX37;DDX55;DDX18;DDX21;CHD1;CHD3;DDX50;DDX23;DDX49;DDX56;CHD5;DHX38;DDX1;DDX3X;DDX5;DDX6;DHX9;DHX15;DHX40;EIF4A1;DDX47;DDX19A;DDX41;DDX17;SKIV2L;DDX27;DHX30;SMARCA4;DHX36;ASCC3;MTREX;HELLS;DDX42;DDX31;DDX39B
PINT	SM00088	http://smart.embl-heidelberg.de/smart/do_annotation.pl?DOMAIN=SM00088	16	11	3.189e-07			1.54e-05	COPS3;COPS2;PSMD3;PSMD11;PSMD12;PSMD13;COPS7A;PSMD6;COPS4;EIF3M;GPS1
14_3_3	SM00101	http://smart.embl-heidelberg.de/smart/do_annotation.pl?DOMAIN=SM00101	7	7	6.16e-07			2.658e-05	YWHAQ;SFN;YWHAB;YWHAE;YWHAG;YWHAH;YWHAZ
WD40	SM00320	http://smart.embl-heidelberg.de/smart/do_annotation.pl?DOMAIN=SM00320	268	63	7.035e-07			2.957e-05	SEH1L;AAMP;WDFY1;RAE1;EIF3I;EED;NUP43;PRPF4;RRP9;PAFAH1B1;LRBA;BUB3;LRWD1;COPB2;WDR46;CIAO1;STRN4;SNRNP40;NLE1;PLRG1;WDR77;STRN3;COPA;GEMIN5;THOC6;WDR74;PPP2R2A;PAK1IP1;WDR1;DYNC1I2;GRWD1;RBBP4;RBBP7;ARPC1B;UTP18;SMU1;GNB4;DCAF7;KATNB1;NOL10;PIK3R4;WDR75;UTP15;FBXW10;SEC31A;THOC3;TBL3;WDR82;WDR61;WDR43;WDR3;STRN;PRPF19;BOP1;GNB1;MLST8;WDR72;STRAP;UTP4;CORO1C;EDC4;CORO2A;CORO1B
SH3	SM00326	http://smart.embl-heidelberg.de/smart/do_annotation.pl?DOMAIN=SM00326	217	52	3.521e-06			0.000128	NCK2;MPP1;SORBS2;DBNL;GAS7;MYO1E;NCK1;ASAP2;ARHGEF7;TRIP10;PIK3R2;TJP2;PLCG1;ARHGEF6;SH3KBP1;BCAR1;CRK;CRKL;CSK;SH3PXD2A;ITSN2;DLG1;DLG3;ABI1;RASA1;SH3GLB1;SORBS3;SNX18;OSTF1;CTTN;EPS8;STAM2;DOCK5;BAIAP2;SNX9;ITSN1;SH3GL1;NCKIPSD;SORBS1;SPTAN1;SRC;GRB2;SRGAP2;SH3PXD2B;TJP1;PACSIN2;TP53BP2;CD2AP;VAV2;YES1;LASP1;LYN
PP2Ac	SM00156	http://smart.embl-heidelberg.de/smart/do_annotation.pl?DOMAIN=SM00156	13	9	3.724e-06			0.0001288	PPP1CA;PPP1CB;PPP1CC;PPP2CA;PPP2CB;PPP3CA;PPP4C;PPP5C;PPP6C
IB	SM00121	http://smart.embl-heidelberg.de/smart/do_annotation.pl?DOMAIN=SM00121	18	10	1.765e-05			0.000529	CCN2;HTRA1;IGFBP2;IGFBP3;IGFBP4;IGFBP5;IGFBP6;IGFBP7;CCN1;HTRA3
MYSc	SM00242	http://smart.embl-heidelberg.de/smart/do_annotation.pl?DOMAIN=SM00242	38	15	2.992e-05			0.0008068	MYO1B;MYH1;MYH2;MYH6;MYH9;MYH10;MYH11;MYO1C;MYO1D;MYO1E;MYO5A;MYO6;MYO9A;MYO9B;MYH14
Brix	SM00879	http://smart.embl-heidelberg.de/smart/do_annotation.pl?DOMAIN=SM00879	5	5	3.839e-05			0.0009272	BRIX1;RPF2;RPF1;IMP4;PPAN
WHEP-TRS	SM00991	http://smart.embl-heidelberg.de/smart/do_annotation.pl?DOMAIN=SM00991	5	5	3.839e-05			0.0009272	MARS1;EPRS1;GARS1;HARS1;WARS1
H15	SM00526	http://smart.embl-heidelberg.de/smart/do_annotation.pl?DOMAIN=SM00526	13	8	4.735e-05			0.001042	H1-10;HP1BP3;H1-0;H1-2;H1-4;H1-5;H1-6;H1-1
PH	SM00233	http://smart.embl-heidelberg.de/smart/do_annotation.pl?DOMAIN=SM00233	279	59	4.769e-05			0.001043	OSBPL1A;OSBPL9;AKT2;PREX1;ARHGAP21;CDC42BPA;IRS2;ASAP2;ARHGEF7;ARHGEF1;ARHGEF2;CYTH3;ARHGAP22;ANLN;PLCG1;ARHGEF6;RASAL2;ROCK2;CDC42BPB;SH2B1;ITSN2;APPL1;DAB2IP;ARHGAP24;ARHGEF11;DNM2;FERMT3;RASA1;FARP1;PLEKHA2;ROCK1;ARAP1;AGAP3;RASA3;ITSN1;PLCD3;ARHGEF40;PLEKHO2;SNTB1;SNTB2;SWAP70;SPTBN1;SPTBN2;MPRIP;PHLDB1;AFAP1L2;FERMT2;TRIOBP;GRB10;GRB14;AFAP1;PHLDA3;AFAP1L1;PRKD3;PLEKHH2;VAV2;NIBAN2;IRS1;PHLD…
KH	SM00322	http://smart.embl-heidelberg.de/smart/do_annotation.pl?DOMAIN=SM00322	40	15	6.068e-05			0.001259	FUBP1;FUBP3;PCBP2;QKI;FXR2;ANKRD17;ANKHD1;ASCC1;IGF2BP1;IGF2BP3;KHDRBS1;KRR1;HNRNPK;SF1;PNO1
B41	SM00295	http://smart.embl-heidelberg.de/smart/do_annotation.pl?DOMAIN=SM00295	50	17	8.464e-05			0.00165	EPB41L5;MSN;PTK2;TLN2;FERMT3;RDX;FARP1;EPB41;EPB41L1;EPB41L2;FRMD4A;EPB41L3;FERMT2;TLN1;PLEKHH2;EZR;JAK1
RasGAP	SM00323	http://smart.embl-heidelberg.de/smart/do_annotation.pl?DOMAIN=SM00323	14	8	9.815e-05			0.00182	IQGAP1;NF1;IQGAP3;RASAL2;DAB2IP;RASA1;RASA3;IQGAP2
PHB	SM00244	http://smart.embl-heidelberg.de/smart/do_annotation.pl?DOMAIN=SM00244	11	7	0.0001088			0.00182	PHB;FLOT1;STOM;STOML2;FLOT2;ERLIN1;ERLIN2
COLFI	SM00038	http://smart.embl-heidelberg.de/smart/do_annotation.pl?DOMAIN=SM00038	11	7	0.0001088			0.00182	COL1A1;COL1A2;COL2A1;COL3A1;COL5A1;COL5A2;COL11A1
AAA	SM00382	http://smart.embl-heidelberg.de/smart/do_annotation.pl?DOMAIN=SM00382	144	34	0.0002184			0.003198	ABCF1;MCM3;RNF213;RUVBL1;ATP5F1B;NSF;TRIP13;ABCB1;LONP1;ABCG2;VPS4B;PSMC1;PSMC3;PSMC4;PSMC5;PSMC6;DHX15;DYNC1H1;LONP2;ABCF2;RFC1;ATAD3A;ABCE1;ABCC4;ABCF3;NTPCR;SPAST;VPS4A;SRP54;RUVBL2;MDN1;ASCC3;VCP;HELZ2
JAB_MPN	SM00232	http://smart.embl-heidelberg.de/smart/do_annotation.pl?DOMAIN=SM00232	12	7	0.0002325			0.003285	EIF3F;EIF3H;BRCC3;PSMD7;PSMD14;COPS6;COPS5
Alpha_adaptinC2	SM00809	http://smart.embl-heidelberg.de/smart/do_annotation.pl?DOMAIN=SM00809	9	6	0.0002477			0.003425	AP2A1;AP2A2;AP1B1;AP2B1;AP1G1;GGA2
ARM	SM00185	http://smart.embl-heidelberg.de/smart/do_annotation.pl?DOMAIN=SM00185	40	14	0.0002493			0.003433	AP1B1;AP2B1;PKP4;APC;PKP2;CTNNB1;CTNND1;RAP1GDS1;GCN1;KPNA1;KPNB1;KPNA2;KPNA3;KPNA4
RRM_1	SM00361	http://smart.embl-heidelberg.de/smart/do_annotation.pl?DOMAIN=SM00361	23	10	0.0002525			0.003447	PABPC4;NCL;CIRBP;RBM39;RBM19;PUF60;RBMX;TIA1;TIAL1;RBM17
TPR	SM00028	http://smart.embl-heidelberg.de/smart/do_annotation.pl?DOMAIN=SM00028	129	31	0.0002914			0.003962	OGT;TTC9C;CDC27;PPID;PPP5C;TTC37;DNAJC3;TANC2;TOMM70;NAA16;RANBP2;RPAP3;STUB1;FKBP4;FKBP5;NAA15;TTC21A;SRP72;UNC45A;ST13;SUGT1;TOMM34;STIP1;DNAJC7;TTC3;KLC2;IFIT1;TANC1;XAB2;KLC1;TTC7A
SPEC	SM00150	http://smart.embl-heidelberg.de/smart/do_annotation.pl?DOMAIN=SM00150	32	12	0.0003292			0.00437	ACTN4;ACTN1;DST;PLEC;SYNE3;DMD;SPTAN1;SPTBN1;SPTBN2;SYNE1;MACF1;UTRN
eIF5C	SM00515	http://smart.embl-heidelberg.de/smart/do_annotation.pl?DOMAIN=SM00515	7	5	0.0005517			0.006312	BZW2;EIF4G3;EIF2B5;BZW1;EIF5
ADF	SM00102	http://smart.embl-heidelberg.de/smart/do_annotation.pl?DOMAIN=SM00102	10	6	0.0005525			0.006312	DBNL;CFL1;CFL2;DBN1;TWF1;DSTN
CAP_GLY	SM01052	http://smart.embl-heidelberg.de/smart/do_annotation.pl?DOMAIN=SM01052	10	6	0.0005525			0.006312	TBCB;DCTN1;CEP350;CLIP1;TBCE;KIF13B
KISc	SM00129	http://smart.embl-heidelberg.de/smart/do_annotation.pl?DOMAIN=SM00129	44	14	0.0007553			0.008093	KIF3B;KIF23;KIF14;KIF27;KIF16B;KIF1C;KIF2B;KIF2C;KIF13B;KIF15;KIF2A;KIF5C;KIFC1;KIF22
PDZ	SM00228	http://smart.embl-heidelberg.de/smart/do_annotation.pl?DOMAIN=SM00228	148	33	0.000796			0.008285	AFDN;SIPA1L2;PREX1;ARHGAP21;MPP1;SHROOM2;PDLIM4;MPDZ;PDLIM1;PDLIM7;AHNAK;TJP2;GORASP2;HTRA1;PSMD9;ARHGEF11;DLG1;DLG3;LIN7C;SIPA1;PDLIM5;SNTB1;SNTB2;AHNAK2;ERBIN;PPP1R9B;PDLIM2;TJP1;SCRIB;PARD3;SNX27;HTRA3;LMO7
ANX	SM00335	http://smart.embl-heidelberg.de/smart/do_annotation.pl?DOMAIN=SM00335	14	7	0.0007988			0.008285	ANXA1;ANXA2;ANXA5;ANXA6;ANXA7;ANXA11;ANXA8
Tubulin_C	SM00865	http://smart.embl-heidelberg.de/smart/do_annotation.pl?DOMAIN=SM00865	22	9	0.0008839			0.009023	TUBA1B;TUBB3;TUBB4A;TUBB4B;TUBG2;TUBB6;TUBA1C;TUBA4A;TUBB2A
HA2	SM00847	http://smart.embl-heidelberg.de/smart/do_annotation.pl?DOMAIN=SM00847	18	8	0.0008929			0.009029	DHX16;DHX37;DHX38;DHX9;DHX15;DHX40;DHX30;DHX36
EH	SM00027	http://smart.embl-heidelberg.de/smart/do_annotation.pl?DOMAIN=SM00027	11	6	0.001085			0.01064	EPS15L1;ITSN2;EPS15;EHD4;EHD2;ITSN1
SH2	SM00252	http://smart.embl-heidelberg.de/smart/do_annotation.pl?DOMAIN=SM00252	110	26	0.001123			0.01075	NCK2;NCK1;PIK3R2;PLCG1;SH2B1;CRK;CRKL;RIN1;CSK;PTPN11;RASA1;SRC;STAT1;STAT3;STAT6;GRB2;GRB10;GRB14;TNS2;TNS1;VAV2;TNS3;YES1;INPPL1;JAK1;LYN
FERM_C	SM01196	http://smart.embl-heidelberg.de/smart/do_annotation.pl?DOMAIN=SM01196	27	10	0.001152			0.01075	EPB41L5;MSN;RDX;FARP1;EPB41;EPB41L1;EPB41L2;FRMD4A;EPB41L3;EZR
Tubulin	SM00864	http://smart.embl-heidelberg.de/smart/do_annotation.pl?DOMAIN=SM00864	23	9	0.00129			0.01145	TUBA1B;TUBB3;TUBB4A;TUBB4B;TUBG2;TUBB6;TUBA1C;TUBA4A;TUBB2A
TSPN	SM00210	http://smart.embl-heidelberg.de/smart/do_annotation.pl?DOMAIN=SM00210	23	9	0.00129			0.01145	COL5A1;COL11A1;COL12A1;COL16A1;COL19A1;COL18A1;THBS1;THBS2;COL14A1
Sm	SM00651	http://smart.embl-heidelberg.de/smart/do_annotation.pl?DOMAIN=SM00651	19	8	0.001372			0.01156	LSM4;NAA38;SNRPB;LSM7;SNRPD3;SNRPE;SNRPN;LSM3
LamNT	SM00136	http://smart.embl-heidelberg.de/smart/do_annotation.pl?DOMAIN=SM00136	16	7	0.002114			0.01697	NTN1;NTN4;LAMA2;LAMA5;LAMB1;LAMB2;LAMC1
PI3Kc	SM00146	http://smart.embl-heidelberg.de/smart/do_annotation.pl?DOMAIN=SM00146	16	7	0.002114			0.01697	TRRAP;ATR;PIK3C2A;PIK3CA;PIK3CB;PI4KA;SMG1
G_alpha	SM00275	http://smart.embl-heidelberg.de/smart/do_annotation.pl?DOMAIN=SM00275	16	7	0.002114			0.01697	GNA13;GNA11;GNAI2;GNAI3;GNAO1;GNAQ;GNAS
PX	SM00312	http://smart.embl-heidelberg.de/smart/do_annotation.pl?DOMAIN=SM00312	44	13	0.002451			0.01954	SNX3;PIK3C2A;SNX12;SH3PXD2A;SNX17;PXK;SNX18;SNX9;KIF16B;SNX1;SNX5;SH3PXD2B;SNX27
VHS	SM00288	http://smart.embl-heidelberg.de/smart/do_annotation.pl?DOMAIN=SM00288	9	5	0.002653			0.02054	HGS;TOM1;STAM2;GGA2;TOM1L2
ENTH	SM00273	http://smart.embl-heidelberg.de/smart/do_annotation.pl?DOMAIN=SM00273	9	5	0.002653			0.02054	PICALM;HIP1R;EPN1;CLINT1;HIP1
Filament	SM01391	http://smart.embl-heidelberg.de/smart/do_annotation.pl?DOMAIN=SM01391	71	18	0.002744			0.02119	NEFM;INA;DES;KRT71;NES;SYNM;LMNB2;VIM;KRT1;KRT2;KRT5;KRT10;KRT18;KRT19;KRT31;KRT81;LMNA;LMNB1
SMC_hinge	SM00968	http://smart.embl-heidelberg.de/smart/do_annotation.pl?DOMAIN=SM00968	6	4	0.003139			0.02246	SMC3;SMC4;SMC2;SMCHD1
TY	SM00211	http://smart.embl-heidelberg.de/smart/do_annotation.pl?DOMAIN=SM00211	17	7	0.003203			0.02246	NID1;NID2;IGFBP2;IGFBP3;IGFBP4;IGFBP5;IGFBP6
FA	SM01195	http://smart.embl-heidelberg.de/smart/do_annotation.pl?DOMAIN=SM01195	13	6	0.003214			0.02246	EPB41L5;FARP1;EPB41;EPB41L1;EPB41L2;EPB41L3
tRNA_SAD	SM00863	http://smart.embl-heidelberg.de/smart/do_annotation.pl?DOMAIN=SM00863	7	4	0.006588			0.0417	AARS1;TARS3;TARS1;AARSD1
LA	SM00715	http://smart.embl-heidelberg.de/smart/do_annotation.pl?DOMAIN=SM00715	7	4	0.006588			0.0417	LARP7;SSB;LARP4;LARP4B
Integrin_B_tail	SM01242	http://smart.embl-heidelberg.de/smart/do_annotation.pl?DOMAIN=SM01242	7	4	0.006588			0.0417	ITGB1;ITGB3;ITGB4;ITGB5
DnaJ	SM00271	http://smart.embl-heidelberg.de/smart/do_annotation.pl?DOMAIN=SM00271	49	13	0.006768			0.04236	DNAJA3;DNAJC3;SACS;DNAJC24;DNAJB6;DNAJC8;DNAJB11;GAK;DNAJC9;DNAJC13;DNAJB4;DNAJC7;DNAJB1
VWA	SM00327	http://smart.embl-heidelberg.de/smart/do_annotation.pl?DOMAIN=SM00327	84	19	0.008096			0.04959	MATN2;CPNE1;COL6A1;COL6A2;COL6A3;COL12A1;PSMD4;HMCN1;SVEP1;MDN1;ITIH5;COL14A1;XRCC5;ITGA2;ITGB1;ITGB3;ITGB4;ITGB5;VWA5A
Interactionsa
Gene set description	Gene set ID		Gene set size	Gene set overlap	P			FDR-adjusted P	Gene set overlap gene names
FN1 interactions	int:FN1		786	574	0			0	AARS1;ABCF1;H2AZ2;ACACA;MAP4;MARS1;ACLY;MATN2;ACP1;MBNL1;ACTB;ACTG1;MCM2;MCM3;MCM6;ACTN4;MDH2;PICALM;PARP1;ESYT2;KIDINS220;CLIC5;AP2A1;AP2A2;AP2B1;XPO5;MIF;AFDN;TAGLN2;MMP2;ALDH1B1;ALDOA;MPP1;MRPS28;RAE1;SLC25A5;BZW2;ANXA1;ANXA2;MRPL13;YARS1;ARF6;MSN;AKR7A2;ARL2;GSTK1;MT-CO2;H2AC1;PSMG1;MRPS34;EIF3B;EIF3F;VAMP8;SRSF9;ATP5F1A;ATP5F1B;ATP5F1C;ATP6V1B2;MYH9;MYH10;EED;MYL4;MYL6;PABPC4;NACA;HNRNPM;RAB…
MYC interactions	int:MYC		1826	898	0			0	MAGEA4;SEH1L;AARS1;ABCF1;ACACA;MAP1B;MAP4;ACAT1;ACAT2;MARS1;ACLY;MAT2A;ACO2;ACP1;ACTB;SCYL1;ACTG1;MCM2;MCM3;MCM6;ACTN4;ACTL6A;ACTN1;TRRAP;BIRC6;LRRC47;ADM;PARP1;KIDINS220;ADSL;ADSS2;AP2A1;AP2A2;AP2B1;AP1G1;XPO5;MIF;AHCY;MKI67;AFDN;SLC25A11;RPL22L1;ALDH1B1;ALDOA;MOV10;MPG;DHX16;CUL1;CCDC22;MRPS28;SLC25A5;ANXA1;ANXA2;DHX37;CIP2A;ANXA5;PKP4;NOB1;DBNL;APC;EPB41L5;IKBKG;ELP1;MYO1B;YBX3;COPS3;ERI1;ARCN…
EFTUD2 interactions	int:EFTUD2		1305	762	0			0	MAGOH;ABCF1;H2AZ2;ACACA;ACADVL;MAP4;MARS1;ACLY;USP9X;MAT2A;ACTB;ACTG1;MCM2;MCM3;MCM6;MDH1;BIRC6;LRRC47;PARP1;ADSL;AP2A1;AP2A2;AP1B1;AP2B1;AP1G1;XPO5;MIF;AHCY;AK2;RPL22L1;TAGLN2;ALDOA;AMPD2;OGT;MRPS28;GIT1;SLC25A5;SLC25A6;ANXA1;ANXA2;PPFIBP1;NOB1;ELP1;APEX1;ZNF622;YBX3;DDX55;ARCN1;YARS1;MSN;CCDC124;RUVBL1;GSTK1;MT-CO2;MRPL22;MTHFD1;FHOD1;MRPS34;DYNLL1;IRS2;EIF3B;EIF3F;EIF3G;EIF3H;ATP1A1;EIF3I;EIF3…
NTRK1 interactions	int:NTRK1		1972	1030	0			0	AARS1;ABCF1;ACACA;MAP1B;ACADVL;MAP4;ACAT1;ACAT2;MARS1;ACLY;USP9X;MAT2A;ACO1;ACO2;SCYL1;NAA10;MCM2;MCM3;MCM6;ACTN4;ACTL6A;ACTN1;MDH1;MDH2;FMNL2;PICALM;GATAD2B;ADD1;NUP54;LRRC47;PARP1;ESYT2;KIDINS220;ADSL;AP2A1;AP2A2;AP1B1;AP2B1;AP1G1;XPO5;AHCY;OSBPL9;AK2;AFDN;AKT2;SLC25A11;ALCAM;ALDH1B1;ALDOA;ALDOC;AKR1B1;MOV10;DHX16;CUL4B;CUL1;DIP2B;AMPD2;VPS18;OGT;CDC42BPA;ANK2;DCPS;GIT1;SLC25A5;SLC25A6;BZW2;ANX…
EED interactions	int:EED		1358	769	0			0	AARS1;MAGOH;ABCF1;ACACA;MAP1B;MARS1;ACLY;USP9X;ACTB;SCYL1;ACTG1;MCM2;MCM3;MCM6;ACTN4;ACTN1;TRRAP;BIRC6;PICALM;GATAD2B;PARP1;AP2A1;AP2A2;AP1G1;XPO5;AFDN;SLC25A11;MOV10;CUL4B;CUL1;VPS18;OGT;DCPS;SLC25A5;CIP2A;ANXA5;PKP4;ANXA7;ELP1;APEX1;MYO1B;COPS3;API5;ARCN1;ARF4;ARF6;NCOA5;RHOC;ARHGDIA;ARL1;ARL2;NOP14;RUVBL1;MT-CO2;MTHFD1;ASNS;GLIPR2;DYNLL1;EIF3B;ATIC;EIF3F;EIF3G;EIF3H;ATP1A1;EIF3I;ATP2A2;SRSF9;A…
RECQL4 interactions	int:RECQL4		1361	701	2.7e-282			6.014e-279	SEH1L;AAMP;ABCF1;H2AZ2;MAP1B;ACAT1;MARS1;ACLY;USP9X;MAT2A;ACTB;MCM2;MCM3;MCM6;ACTL6A;ACTN1;MDH2;TRRAP;GATAD2B;PARP1;AP2A1;AP2A2;AP1B1;AP2B1;MIF;AHCY;SLC25A11;ALDH1B1;ALDOA;MOV10;CUL4B;CUL1;VPS18;MRPS28;SLC25A5;SLC25A6;ANXA2;MCTS1;NOB1;ELP1;MRPL13;YBX3;COPS3;API5;RRP1;ARHGDIA;MTAP;RUVBL1;MRPL15;MRPL22;MTHFD1;H2AC1;ASNS;MRPS34;EIF3B;EIF3F;EIF3G;EIF3H;ATP1A1;EIF3I;ATP2A2;SRSF9;ATP5F1A;ATP5F1B;ATP5F1…
FANCD2 interactions	int:FANCD2		1663	746	1.129e-251			2.155e-248	AARS1;MAN2C1;MAP1B;ACAT1;MARS1;ACLY;MAT2A;RBM10;ACP1;ACTB;NMRAL1;MCM2;MCM3;MCM6;ACTN4;ACTL6A;ACTN1;TRRAP;FMNL2;ADD1;PARP1;ESYT2;ADSL;XPO5;AHCY;MKI67;SLC25A11;ALDH1B1;ALDOA;AKR1B1;STK24;MOV10;SLAIN2;SLC25A5;BZW2;ANXA1;ANXA2;DBNL;ELP1;RNF213;MYO1B;YBX3;ARCN1;ARF4;ARF6;RHOA;RHOG;ARL1;ARL2;MTAP;RUVBL1;MT-CO2;MTHFD1;ASNS;RTCA;MRPS34;EIF3B;ATIC;EIF3F;ATP1A1;EIF3J;EIF4G3;ATP1B1;MTX1;ATP2A2;ATP2B1;SRSF9;…
CUL7 interactions	int:CUL7		661	440	1.997e-233			3.336e-230	H2AZ2;MAP1B;ACAT1;MARS1;ACLY;RBM10;ACTN4;ACTN1;MDH2;PARP1;MIF;AHCY;MKI67;AFDN;TAGLN2;DHX16;CUL1;RAE1;SLC25A5;ANXA1;ANXA2;ANXA5;MRPL13;MYO1B;NCOA5;ARHGDIA;RUVBL1;MT-CO2;MTHFD1;RACGAP1;ATIC;ATP1A1;ATP2A2;SRSF9;ATP5F1A;ATP5F1B;ATP6V1A;EED;PABPC4;NAP1L1;NCL;NDUFS3;IQGAP1;DRG1;RPL10A;SQSTM1;FUBP1;DDX18;C1QBP;NOP2;NONO;FUBP3;NPM1;H1-10;CAD;CALD1;YBX1;CALR;CAPZA1;CAPZA2;NUMA1;CAPZB;NUP43;BAZ1B;UBE2M;RPL…
AGR2 interactions	int:AGR2		834	495	3.005e-230			4.463e-227	AARS1;ABCF1;H2AZ2;ACACA;ACADVL;ACAT1;MARS1;ACLY;ACO1;ACO2;ACTB;MCM3;ACTN4;ACTN1;MDH1;MDH2;PICALM;ADH5;PARP1;ADSS2;AP2A1;AP2A2;AP1B1;AP2B1;AP1G1;AHCY;AK2;SLC25A11;TAGLN2;EEA1;ALDOA;ALDOC;CUL1;ANK3;SLC25A5;SLC25A6;ANXA1;ANXA2;ANXA5;MCTS1;APEX1;MYO1B;COPS3;ARCN1;ARF4;RHOC;ARHGDIA;MTAP;RUVBL1;MTHFD1;H2AC1;EIF3B;ATIC;EIF3F;ATP1A1;ATP1B1;ATP2A2;ATP5F1A;ATP5F1B;ATP5F1C;ATP6V1A;MYH9;MYH10;MYH11;MYL6;MYO1…
SIRT7 interactions	int:SIRT7		679	417	4.771e-200			6.377e-197	AARS1;ABCF1;ACACA;MAP1B;MAP4;ACAT1;ACLY;USP9X;MCM6;ACTN4;ACTN1;TRRAP;BIRC6;LRRC47;AP1B1;AP2B1;XPO5;NUFIP2;MKI67;AFDN;MOV10;DHX16;CUL4B;ANXA1;DHX37;ANXA6;ANXA11;ELP1;MYO1B;RRP1;MSN;ARHGDIA;NOP14;ASNS;ATIC;ATP1A1;EIF3I;EIF4G3;ATP2A2;MYH9;MYH10;MYO1C;MYO1D;MYO5A;PABPC4;NAP1L1;NARS1;NCBP1;NCL;IQGAP1;RPL10A;GMPS;NEFM;DST;NF1;DDX18;BYSL;HERC2;NOP2;FUBP3;NPM1;H2BC11;H1-10;CAD;CALR;NUMA1;BAZ1B;OAT;SPAG9;…
OBSL1 interactions	int:OBSL1		646	400	2.17e-193			2.637e-190	ABCF1;H2AZ2;ACLY;RBM10;MCM2;MCM3;MCM6;ACTN4;ACTN1;MDH2;TRRAP;NUP54;PARP1;AP2A1;MKI67;AFDN;TAGLN2;DHX16;RAE1;SLC25A5;ANXA1;ANXA2;RRP1;NCOA5;RUVBL1;H2AC1;UHRF1;SRSF9;ATP5F1A;ATP5F1B;NCBP1;NCL;IQGAP1;RPL10A;DST;FUBP1;DDX18;C1QBP;HERC2;CPSF2;NOP2;NONO;FUBP3;NPM1;H1-10;CAD;CALD1;YBX1;CALU;CAPZA1;CAPZA2;NUMA1;CAPZB;BAZ1B;RPL14;SERPINH1;SART1;CCT6A;INA;SMC3;PRPF4;PRPF3;PA2G4;RRP9;PRDX1;CDC5L;DDX21;PCBP2…
PIH1D1 interactions	int:PIH1D1		653	396	1.589e-186			1.77e-183	AARS1;ABCF1;H2AZ2;ACACA;MAP4;MARS1;ACLY;MAT2A;ACTB;MCM3;ACTN1;MDH1;BIRC6;PARP1;MIF;AHCY;TAGLN2;ALDOA;AMPD2;OGT;SLC25A5;SLC25A6;ANXA2;ELP1;YBX3;ARF4;MSN;MTAP;RUVBL1;MTHFD1;DYNLL1;EIF3B;EIF3G;ATP1A1;ATP5F1A;ATP5F1B;ATP6V1A;MYH9;MYL6;PABPC4;HNRNPM;NAP1L4;NCL;NDUFA9;IQGAP1;RPL10A;GMPS;C1QBP;SNU13;NME1;NOP2;NONO;NPM1;CAD;CALM1;YBX1;CAPZA1;CAPZB;CARS1;RPL14;SERPINH1;CBR1;CCT6A;AIFM1;PA2G4;PRDX1;BUB3;DD…
VCAM1 interactions	int:VCAM1		456	324	2.567e-183			2.639e-180	AARS1;ACAT1;MARS1;ACO2;ACP1;MBNL1;ACTB;MCM2;MCM3;MCM6;ACTN4;MDH2;PICALM;PARP1;AP2A1;AP2B1;XPO5;MIF;AFDN;TAGLN2;ALDOA;ANXA1;ANXA2;YARS1;MSN;MTHFD1;ASNS;EIF3B;EIF3I;VAMP8;SRSF9;ATP5F1A;ATP5F1B;ATP5F1C;MYH9;MYH10;SNX3;MYL4;MYL6;HNRNPM;NAPA;NCL;NDUFS3;IQGAP1;DRG1;RPL10A;GMPS;FUBP1;BYSL;SNU13;NONO;FUBP3;NPM1;H2BC11;CAPZA1;CAPZB;HIP1R;UBE2M;RPL14;CCT6A;PRDX1;BUB3;DDX21;PCBP2;PCMT1;VAPA;CFL1;RCC1;PHB;EF…
ITGA4 interactions	int:ITGA4		520	347	1.619e-182			1.545e-179	AARS1;ACAT1;MARS1;ACO2;ACP1;MBNL1;ACTB;ACTG1;MCM2;MCM3;MCM6;ACTN4;MDH2;PICALM;PARP1;AP2A1;AP2B1;XPO5;H3C2;MIF;AFDN;TAGLN2;ALDOA;SLC25A5;ANXA1;ANXA2;ARCN1;YARS1;MSN;AKR7A2;GSTK1;ASNS;EIF3B;EIF3I;VAMP8;SRSF9;ATP5F1B;MYH9;MYH10;SNX3;EED;MYL4;MYL6;PABPC4;HNRNPM;NAPA;NCL;NDUFA2;TTC9C;NDUFS3;IQGAP1;DRG1;RPL10A;GMPS;FUBP1;SNU13;NONO;FUBP3;NPM1;CAD;YBX1;CAPZA1;CAPZB;HIP1R;UBE2M;RPL14;CBL;CCT6A;PA2G4;PRDX…
AAR2 interactions	int:AAR2		612	372	3.558e-175			3.17e-172	AARS1;ABCF1;ACACA;MAP4;MARS1;ACLY;MAT2A;ACP1;ACTB;ACTG1;MCM3;MDH1;MDH2;PARP1;MIF;AHCY;SLC25A11;TAGLN2;ALDOA;SLC25A5;SLC25A6;ANXA1;ANXA2;ANXA5;ELP1;ARF4;MSN;ARL1;RUVBL1;MTHFD1;DYNLL1;EIF3B;EIF3F;ATP1A1;ATP2A2;ATP5F1A;ATP5F1B;MYH9;MYL6;HNRNPM;RAB11A;NAP1L1;NCL;NDUFA4;DPM1;IQGAP1;RPL10A;GMPS;C1QBP;NME1;NPM1;CAD;CALM1;YBX1;CAPZA1;CAPZA2;CAPZB;CARS1;RPL14;SERPINH1;CBR1;CCT6A;P4HB;AIFM1;PA2G4;PEBP1;PRD…
CUL3 interactions	int:CUL3		1247	549	2.03e-173			1.696e-170	H2AZ2;MAP1B;ACAT1;MARS1;ACLY;USP9X;MAT2A;RBM10;ACTB;MCM3;MCM6;ACTL6A;ADSS2;AP1B1;AP2B1;AHCY;AK2;ALDH1B1;ALDOA;MOV10;CUL4B;CUL1;CCDC22;RAE1;SLC25A5;SLC25A6;ELP1;YBX3;COPS3;PDXK;ARF4;RHOA;ARHGDIA;ARL1;RUVBL1;MTHFD1;MRPS34;EIF3G;ATP1A1;EIF3I;ATP2A2;SRSF9;ATP5F1A;ATP5F1B;ATP5F1C;ATP6V1A;EED;RNMT;PABPC4;NACA;HNRNPM;NAP1L1;FADD;NAP1L4;NCBP1;NCL;NDUFA4;NDUFA5;NDUFS3;RPL10A;GMPS;BSG;SQSTM1;FUBP1;DDX18;C1…
CFTR interactions	int:CFTR		771	418	1.556e-171			1.223e-168	AARS1;MAP1B;ACADVL;MARS1;ACLY;USP9X;MAT2A;NMRAL1;MCM2;MCM6;ACTN4;ACTN1;MDH2;ESYT2;AP1B1;AHCY;SLC25A11;TAGLN2;ALDH1B1;EEA1;ALDOA;MOV10;ANXA1;CIP2A;ANXA5;DBNL;APC;CCDC80;MYO1B;ARCN1;PDXK;ARF4;MSN;ARL1;RUVBL1;MTHFD1;EIF3F;EIF3I;ATP2A2;ATP2B1;SRSF9;ATP5F1A;ATP5F1B;MYH1;MYH2;MYH6;MYH9;MYH10;MYH11;MYL6;MYO1C;MYO1D;MYO6;AUP1;PPP1R12A;PABPC4;BAG1;HNRNPM;RAB11A;NAP1L1;SNAP23;NCBP1;NDUFA9;DPM1;RPL10A;BSG;S…
MCM2 interactions	int:MCM2		979	475	8.907e-170			6.614e-167	MAGOH;ABCF1;H2AZ2;ACADVL;MARS1;ACLY;USP9X;MAT2A;ACP1;ACTG1;MCM2;MCM3;MCM6;ACTN4;ACTL6A;ACTN1;TRRAP;PICALM;ADSL;AP2A1;AP2A2;AP2B1;H3C2;MIF;AHCY;MKI67;SLC25A11;RPL22L1;TAGLN2;ALDH1A3;ALDOA;ALDOC;CUL4B;ANK3;SLC25A5;SLC25A6;ANXA1;ANXA2;PKP4;RNF213;ARCN1;YARS1;ARF4;MSN;MTAP;RUVBL1;MTHFD1;H2AC1;DYNLL1;EIF3B;EIF3F;ATP5F1A;ATP5F1B;ATP5F1C;MYH1;MYH2;MYH6;MYH9;EED;RNMT;MYL6;ATR;MYO9A;MYO9B;PABPC4;NACA;HNRN…
BRCA1 interactions	int:BRCA1		1090	498	2.286e-164			1.608e-161	AARS1;MAN2C1;ACACA;MAP4;MARS1;ACLY;ACTG1;MCM2;MCM3;MCM6;MDH1;MDH2;GATAD2B;PARP1;AP2A1;AP2B1;NUFIP2;AHCY;MKI67;ALDOA;MOV10;SLAIN2;OGT;ANXA1;CIP2A;PPFIA1;ANXA5;PARG;APEH;APEX1;MSN;RUVBL1;MTHFD1;PSMG1;EIF3B;EIF3G;EIF3H;EIF3I;ATP1B1;MYH9;MYH10;SNX3;EED;RNMT;ATR;PABPC4;NACA;HNRNPM;NAP1L1;NCL;IQGAP1;DRG1;SEPTIN2;RPL10A;GMPS;NF1;NFIC;SQSTM1;FUBP1;AP1M1;HERC2;NME1;NOP2;NPM1;CAD;YBX1;NSF;CAMK2D;CAPZA1;NUM…
RC3H1 interactions	int:RC3H1		598	357	4.282e-164			2.862e-161	USP9X;RBM10;ACTG1;PARP1;AP2A1;AP2A2;AP2B1;NUFIP2;SLC25A11;RPL22L1;MOV10;OGT;SLC25A5;C19orf53;DHX37;EPB41L5;YBX3;DDX55;CCDC124;FAM193A;MRPL15;MRPL22;MRPS34;EIF3F;EIF3I;SRSF9;ATP5F1A;ATP5F1B;ATP5F1C;EDF1;PABPC4;HNRNPM;NAP1L1;NCBP1;NCL;RPL10A;DDX18;BYSL;C1QBP;SNU13;NOP2;NONO;FUBP3;CNOT2;NPM1;H1-10;CAD;YBX1;CAPZB;RPL14;MRPL39;SART1;DNAJA3;CCT6A;CNOT9;AIFM1;RRP9;PRDX1;CDA;DDX21;PCBP2;PCMT1;CDKN2A;CNOT…
HEXIM1 interactions	int:HEXIM1		854	433	3.93e-163			2.502e-160	AAMP;H2AZ2;MAP4;MARS1;ACLY;USP9X;ACTB;ACTG1;MCM2;MDH2;GATAD2B;PARP1;AP2A1;AP2A2;AP1B1;AP2B1;MIF;OSBPL1A;AHCY;SLC25A11;TAGLN2;ALDH1B1;ALDOA;ALDOC;MOV10;MPG;MRPS28;SLC25A5;SLC25A6;ANXA2;YBX3;ARCN1;NOP14;CCDC124;RUVBL1;MRPL22;MTHFD1;H2AC1;ASNS;MRPS34;DYNLL1;EIF3B;EIF3G;EIF3H;ATP1A1;EIF3I;ATP5F1A;ATP5F1B;ATP5F1C;EDF1;MYH9;MYL6;PABPC4;NACA;HNRNPM;RAB11A;NAP1L1;NAP1L4;NCBP1;NCL;DRG1;RPL10A;ASAP2;DDX18;…
RC3H2 interactions	int:RC3H2		603	350	3.426e-155			2.081e-152	MAP1B;RBM10;ACTG1;AP2A1;AP2A2;AP2B1;NUFIP2;SLC25A11;MOV10;OGT;SLC25A5;SLC25A6;C19orf53;DHX37;EPB41L5;YBX3;DDX55;FAM193A;MRPL22;DYNLL1;EIF3F;EIF3G;SRSF9;ATP5F1A;ATP5F1B;PABPC4;NACA;HNRNPM;NAP1L1;NCBP1;NCL;NDUFA9;DPM1;RPL10A;DDX18;BYSL;C1QBP;SNU13;NOP2;NONO;FUBP3;CNOT2;NPM1;H1-10;CAD;YBX1;CAPZA1;CAPZA2;CAPZB;RPL14;DNAJA3;CCT6A;CNOT9;PRPF4;PRPF3;AIFM1;RRP9;CDC5L;DDX21;PCBP2;PFDN2;RPL23;LONP1;RBM25;D…
MEPCE interactions	int:MEPCE		750	390	5.756e-151			3.345e-148	H2AZ2;ACAT1;MAT2A;ACTB;ACTG1;MDH2;PARP1;XPO5;MIF;AK2;MOV10;MRPS28;SLC25A5;SLC25A6;MRPL13;YBX3;RRP1;ARF6;CCDC124;RUVBL1;MRPL15;MRPL22;H2AC1;SAP30BP;MRPS34;EIF3B;EIF3F;EIF3H;ATP5F1A;ATP5F1B;MYL6;PABPC4;HNRNPM;NAP1L1;NAP1L4;BAX;NCBP1;NCL;DRG1;RPL10A;C1QBP;SNU13;MRPL49;NONO;NPM1;H2BC11;CAD;YBX1;CAPZB;UBE2M;RPL14;SART1;CCT6A;MTA1;CNOT9;SMC3;PRPF4;PRPF3;ARHGEF1;PRDX1;DDX21;PCBP2;AIMP1;CFL1;CFL2;COPB2;P…
CCDC8 interactions	int:CCDC8		555	329	2.173e-149			1.21e-146	ABCF1;MAP1B;ACADVL;MAP4;MARS1;ACLY;USP9X;ACTG1;MCM2;MCM3;MCM6;ACTN4;MDH2;PARP1;MKI67;AFDN;EEA1;SLC25A6;GEMIN2;ANXA2;ANXA6;ANXA11;ELP1;MYO1B;ARCN1;ARHGDIA;RUVBL1;MTHFD1;UHRF1;EIF3B;ATP1A1;ATP1B1;ATP2A2;ATP2B1;SRSF9;ATP5F1A;ATP5F1B;ATP5F1C;ATP6V1B2;MYO1D;MYO5A;MYO9B;PABPC4;NACA;SNAP23;NCL;IQGAP1;DRG1;RPL10A;DST;NF1;HERC2;NOP2;NONO;NPM1;CAD;YBX1;NSF;CAPZA2;NUMA1;CAPZB;BAZ1B;RPL14;SERPINH1;SART1;CCT6…
UBE2M interactions	int:UBE2M		585	337	8.9e-148			4.758e-145	SEH1L;AARS1;MAP1B;MAP4;ACAT1;ACLY;MAT2A;RBM10;ACTB;NAA10;MCM2;MCM3;MCM6;ACTN4;MDH1;PARP1;ADSS2;AHCY;AK2;ALDOA;CUL4B;CUL1;CCDC22;SLC25A5;MCTS1;ELP1;RNF213;YBX3;COPS3;ARCN1;ARHGDIA;RUVBL1;EIF3B;ATIC;EIF3G;EIF3H;ATP1A1;EIF3I;EIF3J;ATP5F1A;ATP5F1B;MYH9;MYH10;EED;MYL6;NACA;NAP1L1;NCL;IQGAP1;GMPS;BSG;CPNE1;AP1S2;NONO;NPM1;CAD;CALM1;NSF;CALR;CAPZA1;CAPZB;OAT;UBE2M;SPAG9;CBL;CBR1;MRPL39;USP14;CCT6A;DCUN1…
CDK2 interactions	int:CDK2		702	372	3.076e-147			1.581e-144	AARS1;ACP1;ACTB;ACTG1;MCM2;MCM3;MCM6;ACTL6A;ACTN1;MDH2;PARP1;AP1B1;MIF;AHCY;TAGLN2;ALDOA;ALDOC;CUL4B;CUL1;OGT;ANXA1;ANXA2;ANXA5;IKBKG;MYO1B;YBX3;YARS1;ARF4;ARF6;MSN;AKR7A2;RHOC;ARHGDIA;MT-CO2;MTHFD1;ASNS;ATIC;EIF3H;ATP1A1;EIF3I;ATP5F1A;ATP5F1B;MYH9;MYH10;MYL6;ATR;MYO1C;MYO5A;MYO6;PPP1R12A;HNRNPM;NAP1L1;CCNK;IQGAP1;RPL10A;KAT2B;DST;FUBP1;SNU13;NOP2;NPM1;CAD;CALR;NUMA1;CAPZB;OAT;UBE2M;RPL14;PRC1;SE…
LARP7 interactions	int:LARP7		983	447	2.828e-145			1.4e-142	H2AZ2;ACACA;ACLY;ACTB;ACTG1;GATAD2B;PARP1;MIF;NUFIP2;MOV10;MRPS28;SLC25A5;SLC25A6;MCTS1;MRPL13;MYO1B;YBX3;RUVBL1;MRPL15;MRPL22;H2AC1;MRPS34;DYNLL1;EIF3B;EIF3F;EIF3G;EIF3H;ATP2A2;ATP5F1A;ATP5F1B;ATP5F1C;MYH9;MYH11;MYL6;PABPC4;NACA;HNRNPM;NAP1L1;NCBP1;NCL;NDUFS3;DRG1;RPL10A;DDX18;BYSL;C1QBP;SNU13;MRPL49;NONO;NPM1;H2BC11;H1-10;CAD;YBX1;NSF;CAPZA1;CAPZB;SPAG9;RPL14;OGDH;MRPL39;CCT6A;PRPF4;PRPF3;AIFM1…
RNF2 interactions	int:RNF2		789	387	1.823e-138			8.701e-136	MAGOH;ABCF1;ACACA;MARS1;ACTB;ACTG1;ACTL6A;TRRAP;GATAD2B;SLC25A11;EEA1;MOV10;OGT;ANK3;NOB1;YBX3;THOC5;ARCN1;RRP1;ARL1;NOP14;RUVBL1;MTHFD1;UHRF1;EIF3B;EIF3F;EIF3I;ATP2A2;ATP2B1;SRSF9;ATP5F1B;ATP5F1C;EED;PABPC4;NAPA;NCBP1;NCL;NDUFA4;NDUFA9;IQGAP1;RPL10A;DDX18;EIF2S2;BYSL;C1QBP;SNU13;NOP2;FUBP3;H1-10;RPS6KA4;CALM1;YBX1;NSF;CALR;NUMA1;BAZ1B;RPL14;CBFB;SART1;MTA1;SMC3;P4HB;AIFM1;CDC5L;LRRFIP1;CDKN2A;NO…
ATG16L1 interactions	int:ATG16L1		725	369	2.035e-138			9.381e-136	SEH1L;MAP4;ACAT1;MARS1;MAT2A;RBM10;ACO2;MBNL1;MCM3;ACTN4;ACTL6A;PICALM;ADD2;AP2B1;NUFIP2;AHCY;TAGLN2;MOV10;DIP2B;OGT;RAE1;MCTS1;NOB1;DBNL;IKBKG;ELP1;DDX55;RRP1;MSN;RHOA;RHOG;CCDC124;RUVBL1;MRPL22;RTCA;SAP30BP;DYNLL1;EIF3B;EIF3F;EIF3H;EIF3I;ATP5F1A;ATP5F1B;ATP5F1C;EDF1;MYO1D;PPP1R12A;RAB11A;NAP1L1;FADD;NAP1L4;NARS1;NCBP1;NCL;CCNK;DPM1;DRG1;SQSTM1;NFKB2;EIF2B5;BYSL;CPSF2;NOP2;NONO;YBX1;CALU;CAMK2D;…
EGFR interactions	int:EGFR		1282	510	3.316e-137			1.478e-134	AAMP;ACACA;MAP4;MARS1;USP9X;RBM10;ACP1;ACTB;CD109;SCYL1;NAA10;MCM3;MCM6;ACTN4;MDH1;PICALM;PARP1;AP2A1;AP2A2;AP1B1;AP2B1;AP1G1;XPO5;MIF;AKT2;ALCAM;ALDOA;NCK2;DHX16;CUL4B;SORBS2;BZW2;ANXA1;ANXA2;CIP2A;IKBKG;ELP1;APEX1;RNF213;MYO1B;API5;YARS1;ARF4;ARF6;ARL1;GSTK1;MT-CO2;H2AC1;ASNS;IRS2;EIF3B;ATIC;EIF3F;ATP1A1;ATP1B1;ATP2A2;ATP2B1;ATP5F1A;ATP5F1C;MYH9;GBF1;ATR;MYO1C;MYO1D;MYO9A;NCK1;NCL;NDUFA9;DPM1;N…
PRPF8 interactions	int:PRPF8		561	315	2.303e-133			9.931e-131	MAGOH;ABCF1;MAP4;MARS1;USP9X;ACTG1;ACTN4;PARP1;MIF;SLC25A11;ALDOA;DCPS;SLC25A5;SLC25A6;ANXA1;ANXA2;RUVBL1;MTHFD1;UHRF1;DYNLL1;EIF3B;EIF3F;ATP5F1A;LRRC15;ATP5F1B;EED;NACA;HNRNPM;NAP1L1;NAP1L4;NCL;NDUFA9;DPM1;IQGAP1;SEPTIN2;RPL10A;BSG;EIF2S2;NME1;NOP2;NONO;NPM1;YBX1;CAPZA1;RPL14;SERPINH1;SART1;DNAJA3;PRPF4;PRPF3;AIFM1;PA2G4;PRDX1;CDC5L;SEPTIN7;BUB3;PCMT1;LRRFIP1;AIMP1;CFL1;PFDN2;CHD3;PHB;EFTUD2;RPL…
CDK9 interactions	int:CDK9		554	310	1.353e-130			5.651e-128	ACACA;MAP4;MARS1;MBP;ACTB;ACTG1;UBL4A;ACTN4;ACTL6A;ACTN1;PICALM;ADD1;PARP1;TAGLN2;ALDH1B1;CUL1;CDC42BPA;SLC25A5;ANXA2;APC;YBX3;ARF4;MSN;RUVBL1;ASNS;ATP1A1;ATP2A2;SRSF9;ATP5F1A;ATP5F1B;ATP5F1C;MYH9;MYH10;MYL6;ATR;MYO1C;MYO1D;MYO1E;MYO5A;PPP1R12A;HNRNPM;NCL;NDUFA4;CCNK;IQGAP1;RPL10A;SQSTM1;FUBP1;SNU13;NOP2;NONO;FUBP3;NPM1;CAD;CALM1;YBX1;CAPZA1;CAPZA2;NUMA1;CAPZB;AIP;CAV1;SERPINH1;CNOT9;SMC3;P4HA1;P…
CAND1 interactions	int:CAND1		770	372	4.443e-130			1.799e-127	H2AZ2;ACLY;USP9X;ACTB;MCM2;ACTL6A;PARP1;AHCY;MKI67;RPL22L1;MMP2;MOV10;CUL4B;CUL1;MRPS28;SLC25A5;SLC25A6;APEH;YBX3;DDX55;PDXK;CCDC124;RUVBL1;MRPL15;RTCA;MRPS34;SRSF9;ATP5F1A;ATP5F1B;EED;RNMT;MYO1E;PABPC4;HNRNPM;NAP1L1;NAP1L4;NCBP1;NCL;DRG1;RPL10A;BSG;DDX18;EIF2S2;C1QBP;SNU13;VPS51;ZNF598;MRPL49;NOP2;NONO;FUBP3;NPM1;H1-10;PLOD3;YBX1;CARS1;UBE2M;RPL14;CCNB1;MRPL39;DCUN1D1;PRPF4;AIFM1;PRDX1;PAWR;CDC5…
RIOK1 interactions	int:RIOK1		473	283	2.52e-129			9.907e-127	MAGOH;ABCF1;H2AZ2;MARS1;ACLY;ACTB;ACTG1;UBL4A;MCM3;MCM6;H3C2;YBX3;ERI1;DDX55;ARCN1;RRP1;RUVBL1;MRPL22;RTCA;SRSF9;ATP5F1A;MYH9;PABPC4;BAG1;HNRNPM;NCL;IQGAP1;DRG1;RPL10A;EIF2S2;BYSL;C1QBP;AP1M1;NONO;H2BC11;H1-10;CAD;YBX1;UBE2M;RPL14;CBR1;CBR3;SMC3;PRPF4;PRPF3;PRDX1;CDC5L;BUB3;DDX21;AIMP1;ABT1;CHD3;FAM98B;PFKP;TRIP13;EFTUD2;CIRBP;RPL23;AP2M1;DDX50;GAR1;CLNS1A;CLTC;XRN1;GNL2;PKM;MED23;CCDC86;WDR77;RP…
G3BP1 interactions	int:G3BP1		453	276	6.586e-129			2.515e-126	MAGEA4;H2AZ2;MAP4;MARS1;MCM2;DTX3L;ADSL;NUFIP2;MKI67;MOV10;MPP1;CUL1;ANXA1;CIP2A;ANXA6;ANXA7;NTMT1;APEX1;YBX3;YARS1;PDLIM4;MTHFD1;RACGAP1;EIF3B;EIF3F;EIF3G;EIF3H;EIF3I;EIF3J;ATP5F1A;MYO6;PABPC4;DST;EIF2S2;FUBP3;NPM1;H1-10;YBX1;CAPZA2;UBE2M;RPL14;CBFB;CCT6A;PDLIM1;PA2G4;PRDX1;PAWR;CDC5L;DDX21;PCNA;NOLC1;CFL1;BCL7C;TMOD3;RCC1;CHD3;EFTUD2;DDX50;PIN1;CLNS1A;GNL2;PKP2;MAP4K4;WDR77;CNN3;KIF23;FXR2;TNPO…
CYLD interactions	int:CYLD		639	328	9.337e-124			3.467e-121	MAP1B;ACAT1;MARS1;MAT2A;ACO1;RBM10;ACTB;MDH2;PARP1;ARHGAP31;SLAIN2;OGT;SLC25A5;SLC25A6;ANXA2;IKBKG;MRPL13;RNF213;MYO1B;YBX3;MRPL15;MRPL22;EIF3B;EIF3F;EIF3G;EIF3H;ATP1A1;EIF3I;ATP5F1A;ATP5F1B;MYD88;MYH9;MYO6;AUP1;PABPC4;HNRNPM;NAP1L1;NCL;DRG1;RPL10A;BSG;SQSTM1;EIF2S2;C1QBP;MRPL49;NOP2;NONO;NPM1;H1-10;CAD;CALM1;YBX1;CAMK2D;CAPZA1;RPL14;SERPINH1;MRPL39;SART1;CCT6A;AIFM1;PRDX1;CDC5L;TRIM47;PCBP2;PCNA…
SNAI1 interactions	int:SNAI1		462	274	9.818e-124			3.547e-121	ACLY;MAT2A;RBM10;ACTB;MCM3;MCM6;PARP1;XPO5;AKT2;SLC25A11;CUL1;OGT;SLC25A5;SLC25A6;YBX3;YARS1;ARF4;ARL1;RUVBL1;MTHFD1;RTCA;MRPS34;EIF3F;EIF3G;ATP5F1A;ATP5F1B;ATP5F1C;MYH9;MYH10;MYO1D;MYO6;PABPC4;HNRNPM;NCL;C1QBP;HERC2;NONO;NPM1;CAD;YBX1;NSF;OAT;RPL14;SERPINH1;DNAJA3;CCT6A;AIFM1;PRDX1;CDC5L;DDX21;PCMT1;PCNA;PDHB;PHB;RBM25;GAR1;SUN2;CLNS1A;PKM;ATXN10;WDR77;SLC25A24;COPA;NPEPPS;EEF1E1;POLR2B;BAG2;FAM…
CHD3 interactions	int:CHD3		646	329	7.428e-123			2.613e-120	RBM10;ACTB;ACTG1;MCM2;MCM3;GATAD2B;ADH5;PARP1;MKI67;MOV10;GIT1;SLC25A5;SLC25A6;ANXA2;ZNF622;MYO1B;API5;DDX55;RRP1;NCOA5;RUVBL1;EIF3B;EIF3F;EIF3G;ATP5F1A;ATP5F1B;ATP5F1C;MYH9;MYH10;MYL6;PABPC4;HNRNPM;NCBP1;NCL;IQGAP1;RPL10A;FUBP1;DDX18;BYSL;SNU13;NOP2;NONO;NPM1;H1-10;YBX1;NUMA1;BAZ1B;RPL14;SART1;MTA1;SMC3;PRPF4;PRPF3;SCAF11;CDC5L;DDX21;PCBP2;PCMT1;PCNT;NOLC1;CHD3;PHB;EFTUD2;RPL23;RBM25;DDX50;HYPK;…
CDC5L interactions	int:CDC5L		630	320	6.189e-119			2.121e-116	SEH1L;MAGOH;ACTB;UBL4A;MCM3;PICALM;PARP1;AP1B1;XPO5;STK24;CUL1;PPFIA1;ANXA11;ELP1;API5;ARCN1;ARF4;RUVBL1;FHOD1;RACGAP1;MYH9;EED;ATR;HNRNPM;NCL;IQGAP1;DRG1;GMPS;DST;NF1;EIF2S2;CPSF2;VPS51;NOP2;NONO;CALM1;NSF;CAPZA1;HIP1R;UBE2M;CCNB1;SART1;ORC2;CCT6A;SMC3;PRPF3;ARHGEF1;CD44;CDC5L;ARHGEF2;SEPTIN7;BUB3;DDX21;CDC27;PCBP2;PCNT;CDKN2A;NOLC1;LRWD1;PDLIM7;COPB2;TMOD3;CHD3;PARVB;PFKM;PFKP;TRIP13;EFTUD2;ANL…
PAN2 interactions	int:PAN2		369	237	1.091e-117			3.646e-115	MAP1B;RBM10;ACTB;PARP1;AP2A2;MYO1B;YBX3;ARCN1;RRP1;RUVBL1;DYNLL1;EIF3B;EIF3G;EIF3H;EIF3I;ATP5F1A;ATP6V1B2;MYH9;MYH10;MYL6;MYO1C;MYO1D;MYO1E;MYO5A;MYO6;PPP1R12A;PABPC4;HNRNPM;NCL;RPL10A;SQSTM1;NONO;NPM1;CALD1;CALM1;YBX1;CAPZA1;CAPZA2;CAPZB;RPL14;MRPL39;SART1;CCT6A;INA;AIFM1;CD59;PAWR;DDX21;PCM1;LRRFIP2;NOLC1;AIMP1;CFL1;CFL2;TMOD3;PFDN2;EFTUD2;RPL23;MYL6B;CLNS1A;CLTA;CLTB;CLTC;PKM;PLEC;WDR77;CNN2;C…
U2AF2 interactions	int:U2AF2		407	247	1.718e-114			5.602e-112	MAP1B;RBM10;MCM2;MDH2;AK2;TAGLN2;CUL4B;CUL1;SLC25A5;GEMIN2;ANXA1;ANXA2;ANXA5;ANXA6;MSN;NCOA5;RHOA;ARHGDIA;RUVBL1;MTHFD1;SAP30BP;ATIC;SRSF9;EED;PABPC4;HNRNPM;NCBP1;NCL;IQGAP1;SEPTIN2;RPL10A;FUBP1;C1QBP;HERC2;NONO;NPM1;CALM1;YBX1;CALR;NUMA1;CAPZB;SART1;CCT6A;PRPF3;P4HB;PA2G4;PRDX1;SCAF11;CDC5L;SEPTIN7;DDX21;PCNA;LRRFIP1;CFL1;CHD3;PGK1;PHB;EFTUD2;CLIC1;AHNAK;PIN1;CLTC;PKM;QKI;PLRG1;CNN2;PNN;POLR2A;P…
ACTC1 interactions	int:ACTC1		577	296	3.677e-111			1.17e-108	MAGOH;ACTB;UBL4A;MCM2;ACTN4;ACTL6A;MDH2;TRRAP;GATAD2B;ADD1;MKI67;TAGLN2;DHX16;DBNL;MYO1B;YBX3;RUVBL1;MTHFD1;H2AC1;SAP30BP;DYNLL1;EIF3B;ATP5F1A;ATP5F1B;MYH9;MYH10;EED;MYL6;MYLK;MYO1C;MYO1D;MYO6;HNRNPM;NAP1L1;CCNK;RPL10A;DST;FUBP1;NOP2;NPM1;H1-10;WASL;CALD1;CALM1;YBX1;CALR;CAPZA1;CAPZA2;NUMA1;CAPZB;RPL14;SART1;ORC2;CCT6A;MTA1;PRPF4;PRPF3;PA2G4;PEBP1;CDC5L;SEPTIN7;DDX21;PCNA;LRRFIP1;LRRFIP2;CDK7;NOL…
STAU1 interactions	int:STAU1		372	231	5.202e-110			1.617e-107	MAP1B;ACLY;MATN2;ACTB;MCM2;SLC25A11;MOV10;CUL1;SLC25A5;ZNF622;API5;ARF4;ARF6;ARL1;NXT1;EIF3B;ATP1A1;ATP5F1A;ATP5F1B;ATP5F1C;MYH1;PABPC4;HNRNPM;RAB11A;NCBP1;NCL;IQGAP1;DRG1;NONO;NPM1;CAD;YBX1;NSF;OAT;RPL14;SERPINH1;CCNB1;SART1;ATP6V0D1;INA;AIFM1;CDC5L;DDX21;PCM1;PDHB;WDR46;CHD3;PFKL;PHB;AP2M1;DDX50;CLTC;PKM;DDX23;SEC61A1;WDR77;PLS3;ROCK2;COPA;NPEPPS;NOL12;PRDX6;PPP1CA;PPP1CC;CSE1L;NUP155;CSNK2B;CT…
NPM1 interactions	int:NPM1		646	314	7.421e-110			2.254e-107	H2AZ2;ACACA;MAP1B;MATN2;UBL4A;MCM2;TRRAP;PARP1;OSBPL1A;MKI67;MOV10;MPG;CUL4B;CUL1;SLAIN2;SLC25A5;ANXA2;NOB1;APEX1;ZNF622;YBX3;API5;CGGBP1;EIF3G;EIF3H;EIF3I;ATP5F1A;EED;PABPC4;HNRNPM;NAP1L1;NAP1L4;NCL;RPL10A;SQSTM1;EIF2S2;BYSL;C1QBP;CPSF2;MRPL49;NOP2;NPM1;H1-10;YBX1;CALU;NUMA1;UBE2M;RPL14;MRPL39;DCUN1D1;PA2G4;DDX21;CDKN2A;CFL1;CHD1;CHD3;COPS2;PHB;EFTUD2;DDX50;CLTC;GNL2;PKM;PLCG1;PLK1;CCDC86;PML;RO…
SNW1 interactions	int:SNW1		548	285	7.34e-109			2.18e-106	SEH1L;MAGOH;RBM10;ACTB;UBL4A;PICALM;LRRC47;AP1B1;CUL4B;CUL1;RAE1;IKBKG;COPS3;API5;ARCN1;RUVBL1;FHOD1;RACGAP1;MYH9;ATR;HNRNPM;NCBP1;IQGAP1;DRG1;SEPTIN2;FUBP1;BUD31;SNU13;CPSF2;NONO;NSF;CAPZA1;HIP1R;UBE2M;CCNB1;SART1;ORC2;CCT6A;SMC3;PRPF4;ARHGEF1;PAK1;CDC5L;ARHGEF2;SEPTIN7;BUB3;CDC27;LRWD1;PDLIM7;BCL7C;CHD3;PARVB;PFKL;OLA1;PFKM;PFKP;TRIP13;TRIP12;EFTUD2;ANLN;AHNAK;SNRNP40;DDX23;PLEC;PLK1;PLRG1;ROCK…
CDH1 interactions	int:CDH1		656	311	4.566e-105			1.327e-102	ACADVL;MAP4;USP9X;SCYL1;ACTG1;ACTN4;ACTN1;FMNL2;PICALM;ADD1;ESYT2;EHBP1L1;KIDINS220;AFDN;TAGLN2;ALDOA;STK24;ARHGAP21;NCK2;ANK3;BZW2;ANXA1;ANXA2;VASN;PPFIBP1;CIP2A;PKP4;DBNL;MYO1B;RUVBL1;UHRF1;ATIC;ATP2B1;MYH9;MYO6;SNAP23;NCK1;IQGAP1;SEPTIN2;DST;BSG;C1QBP;H1-10;CALD1;CAPZA1;CAPZB;RPL14;CAV1;CBL;PDLIM1;PRDX1;PAK2;SEPTIN7;CDC27;PCBP2;CDH3;PCMT1;LRRFIP1;VAPB;VAPA;PDLIM7;TMOD3;OLA1;PFKP;VAMP3;EPS15L1;…
DLD interactions	int:DLD		388	231	2.041e-104			5.805e-102	H2AZ2;ACAT1;MAT2A;ACP1;NAA10;MCM3;MCM6;ACTN4;ACTN1;AP1B1;MIF;AK2;ALDOC;ANXA7;MRPL13;API5;ARCN1;YARS1;ARF4;CCDC124;RUVBL1;MTHFD1;DYNLL1;EIF3B;EIF3F;EIF3G;EIF3I;ATP1B1;NACA;RAB11A;NAP1L1;NDUFA9;NDUFS3;SEPTIN2;RPL10A;SNU13;AP1S2;AP1M1;NONO;H1-10;CAPZB;OAT;UBE2M;SERPINH1;OGDH;SMC3;AIFM1;SEPTIN7;BUB3;PCMT1;NOLC1;AIMP1;PDHB;FAM98B;OLA1;PGAM1;RPL23;PDCL3;CLTB;DDX23;ATXN10;HECTD1;PLS3;SNX12;COPA;PNN;EEF1…
VCP interactions	int:VCP		857	362	3.809e-104			1.061e-101	H2AZ2;ACACA;ACTB;UBL4A;MCM2;ACTN4;ACTN1;ADD1;NUP54;ADSL;ADSS2;AP2A2;AP1B1;AP2B1;AP1G1;EEA1;AKR1B1;CUL4B;CUL1;VPS18;BZW2;ANXA2;PPFIBP1;CIP2A;ANXA5;ANXA7;ANXA11;NUDT2;COPS3;ARF6;SPC24;RHOA;CCDC124;MTAP;HAUS1;PLPP3;FHOD1;SNX3;EED;GBF1;RNMT;MYO1D;MYO6;AUP1;BAX;NAPA;IQGAP1;NF1;BSG;SQSTM1;NFKB2;SNU13;ZNF598;NMT1;CNOT2;NPM1;H1-10;YBX1;NSF;CALR;CALU;NUMA1;CAPZB;HIP1R;UBE2M;SPAG9;AIP;CAV1;CCNB1;MRPL39;USP…
CHD4 interactions	int:CHD4		669	313	7.944e-104			2.167e-101	ABCF1;RBM10;ACTB;MCM2;MCM3;MCM6;GATAD2B;PARP1;MIF;NUFIP2;MKI67;SLC25A5;SLC25A6;ANXA2;ZNF622;API5;DDX55;RRP1;NCOA5;NOP14;RUVBL1;EIF3B;EIF3F;SRSF9;ATP5F1A;ATP5F1B;ATP5F1C;MYH9;MYH10;EED;MYL6;ATR;PABPC4;HNRNPM;NCL;IQGAP1;RPL10A;DDX18;BYSL;SNU13;CPSF2;ZNF598;NOP2;NONO;NPM1;H1-10;NUMA1;BAZ1B;RPL14;SART1;MTA1;SMC3;PRPF4;PRPF3;SCAF11;CDC5L;DDX21;PCBD1;PCBP2;PCNT;NOLC1;CHD3;TRIP13;PHB;EFTUD2;RPL23;RBM25;…
HUWE1 interactions	int:HUWE1		561	283	9.206e-104			2.461e-101	MARS1;ACLY;USP9X;RBM10;ACO2;UBL4A;MCM2;MCM6;ACTN4;MDH2;PARP1;AHCY;AK2;ALDOA;CUL4B;OGT;GIT1;SLC25A5;SLC25A6;ANXA5;RUVBL1;SAP30BP;EIF3F;ATP1A1;EIF3I;ATP5F1A;ATP5F1B;ATP5F1C;MYH9;EED;NACA;NAP1L1;NCBP1;NCL;DPM1;NDUFS3;RPL10A;C1QBP;NONO;NPM1;CALM1;NSF;CALR;CAPZA1;CAPZB;OAT;UBE2M;SPAG9;DNAJA3;CCT6A;CDC5L;BUB3;DDX21;PCBP2;PCMT1;PCNA;CDKN2A;PDHB;COPB2;OLA1;PGK1;RPRD1B;PHB;EFTUD2;RPL23;MYL6B;CLTC;PKM;LSM4…
FBXO6 interactions	int:FBXO6		625	296	1.127e-99			2.954e-97	ACACA;ACAT1;MARS1;MAT2A;RBM10;ACTG1;MCM3;ACTL6A;LRRC47;AHCY;SLC25A11;ALDH1B1;CUL1;SLC25A5;SLC25A6;NOB1;COPS3;ARF4;RHOG;RUVBL1;MTHFD1;EIF3B;EIF3F;ATP1A1;ATP5F1A;ATP5F1B;ATP5F1C;ATP6V1A;MYO6;AUP1;HNRNPM;NDUFA9;DPM1;GMPS;BSG;DDX18;C1QBP;NME1;NPM1;CAD;PLOD3;YBX1;CALU;CAPZA1;CAPZB;OAT;SERPINH1;CCT6A;SMC3;P4HB;AIFM1;ARHGEF2;DDX21;PCBP2;PCNA;VAPA;PDHB;COPB2;PFKL;PFKM;PFKP;COPS2;TRIP13;PHB;RPL23;CLIC1;CL…
METTL14 interactions	int:METTL14		336	209	1.367e-99			3.514e-97	ACTB;MCM3;PARP1;ALDOA;SLC25A5;SLC25A6;ANXA2;ANXA5;ANXA6;APEX1;MSN;MT-CO2;SRSF9;ATP5F1A;ATP5F1B;MYH9;MYL6;NACA;HNRNPM;NCL;IQGAP1;EIF2S2;C1QBP;NOP2;NONO;NPM1;CALD1;YBX1;CALR;RPL14;SERPINH1;CCT6A;P4HB;PRDX1;DDX21;PCBP2;VAPA;CDKN2A;NOLC1;CFL1;PHB;RPL23;AHNAK;LSM4;PLEC;RPL36;BAG2;SEC22B;MACROH2A1;PPIA;PPIB;CS;SERBP1;RSL1D1;MATR3;PTBP1;DDX1;DDX5;DHX9;THRAP3;HNRNPDL;RBBP7;HUWE1;ACTR3;EEF1A1;EEF1D;LRPPRC…
CTNNB1 interactions	int:CTNNB1		697	315	1.755e-99			4.427e-97	ACLY;USP9X;ACO2;ACP1;ACTB;ACTG1;MCM2;ACTN4;ACTL6A;TRRAP;PARP1;ADSL;AHCY;MKI67;SLC25A11;MOV10;CUL1;RAE1;SLC25A5;PKP4;APC;MYO1B;COPS3;API5;MSN;RUVBL1;MTHFD1;ATIC;ATP1A1;EIF3J;ATP2A2;ATP5F1A;ATP5F1B;MYH9;MYH10;EED;MYL6;MYO1C;PPP1R12A;PABPC4;HNRNPM;RAB11A;NCL;IQGAP1;RPL10A;KAT2B;HERC2;NONO;CNOT2;NPM1;CAD;CALM1;YBX1;NT5E;CAPZA1;CAPZA2;NUMA1;CAV1;CBFB;CBL;P4HB;PA2G4;CDC27;PCBP2;CDH2;CDH3;CDH11;PCNA;LRR…
RPA2 interactions	int:RPA2		496	255	1.254e-95			3.105e-93	SEH1L;MAP4;RBM10;ACTB;MCM2;MCM3;MCM6;DTX3L;ADD1;PARP1;AP2A1;AP2A2;AP1B1;AP2B1;TAGLN2;MOV10;MPG;CUL1;ANXA2;KCNAB2;APC;APEX1;MYO1B;MTHFD1;ATP6V1A;MYH9;MYH10;MYH11;ATR;MYO1C;MYO1E;PPP1R12A;PABPC4;HNRNPM;RAB11A;NAPA;NCL;IQGAP1;EIF2S2;HERC2;ZNF598;NONO;FUBP3;NPM1;CALD1;CALU;CAPZA1;NUMA1;UBE2M;CAV1;PRC1;ORC2;ATP6V0D1;SMC3;AIFM1;PRDX1;CDC5L;ARHGEF2;BUB3;PCM1;PCNA;CDK4;CDK7;PFDN2;TRIP12;RPRD1B;EFTUD2;RBM…
WWOX interactions	int:WWOX		469	247	1.459e-95			3.546e-93	MARS1;ACLY;USP9X;ACP1;ESYT2;SLC25A11;ALDH1B1;OGT;ANXA1;ANXA2;ARF4;ARL1;MT-CO2;ASNS;ATP1A1;ATP2A2;ATP5F1C;MYH1;PABPC4;MPDZ;DPM1;NDUFS3;DRG1;BSG;CPSF2;ZNF598;NONO;WASL;CAD;NSF;CAMK2D;CAPZA1;DNAJA3;CCT6A;PRPF3;P4HA1;AIFM1;CDC5L;DDX21;PCNA;NOLC1;PDHB;COPB2;PFKL;TRIP13;PGD;RPRD1B;PKM;LSM4;ATXN10;PRDX5;SEC61A1;WDR77;CNP;COMT;COPB1;NPEPPS;POLR2A;POLR2B;POLR2C;BAG2;POLR2G;ZG16B;GEMIN5;SEC22B;PPIB;RBM39;P…
ESR1 interactions	int:ESR1		801	335	1.463e-94			3.491e-92	MARS1;ACTB;ACTN4;ACTN1;TRRAP;PARP1;AP2A2;AP1B1;MKI67;AKT2;MPG;CUL4B;CUL1;SLC25A5;ANXA2;EPB41L5;MYO1B;YBX3;THOC5;YARS1;ARHGDIA;RUVBL1;MTHFD1;IRS2;EIF3I;EIF4G3;ATP5F1B;MYH6;MYH9;MYL6;MYO1C;MYO6;BAG1;HNRNPM;NAP1L4;NCL;SEPTIN2;RPL10A;FUBP1;DDX18;EIF2S2;NOP2;NONO;NPM1;CALM1;YBX1;NSF;NUMA1;CAPZB;RPL14;CAV1;SERPINH1;CBR1;DNAJA3;MTA1;PDLIM1;SMC3;P4HB;AIFM1;PA2G4;PAK1;DDX21;CDK7;CFL1;TMOD3;TRIP12;PHB;EFTU…
ZNF746 interactions	int:ZNF746		295	190	2.174e-94			5.098e-92	ACACA;MARS1;ACLY;USP9X;MCM3;ACTN1;LRRC47;PARP1;AP2A1;AP1G1;SLC25A11;ALDH1B1;MOV10;MRPS28;SLC25A5;DHX37;MYO1B;YBX3;MT-CO2;MTHFD1;MRPS34;EIF3B;ATP1A1;EIF3I;ATP2A2;ATP5F1A;ATP5F1B;ATP5F1C;MYH11;MYO1C;MYO1D;PABPC4;HNRNPM;NCL;NDUFS3;RPL10A;BYSL;NOP2;NONO;NPM1;H1-10;CAD;RPL14;CCT6A;AIFM1;CDC5L;DDX21;PDHB;COPB2;PFKL;PFKM;PGK1;PHB;EFTUD2;RPL23;AP2M1;CLTC;PKM;RPL36;COPA;NPEPPS;POLD1;RBM39;TTC37;RAI14;CYC1…
COPS5 interactions	int:COPS5		834	342	9.474e-94			2.183e-91	SEH1L;ABCF1;ACAT1;MAT2A;ACP1;ACTB;MCM3;MDH2;LRRC47;PARP1;AP1B1;MIF;NUFIP2;AHCY;ALDOC;MOV10;CUL4B;CUL1;SLC25A5;SLC25A6;APC;YBX3;COPS3;PDXK;RUVBL1;MRPL15;ASNS;EIF3F;EIF3H;PEA15;RNMT;PABPC4;HNRNPM;NAP1L1;NCBP1;NCL;RPL10A;FUBP1;DDX18;BYSL;C1QBP;CPNE1;MRPL49;NOP2;NONO;FUBP3;NPM1;YBX1;UBE2M;RPL14;CBR1;USP14;DCUN1D1;PDE12;SMC3;PRPF4;AIFM1;PRDX1;CDC5L;BUB3;PCBD1;PCBP2;PCMT1;CDK4;CDKN2A;PDE6D;AIMP1;PDLIM7…
RPA1 interactions	int:RPA1		522	260	1.756e-93			3.977e-91	SEH1L;MAP4;RBM10;ACTB;MCM2;MCM3;MCM6;DTX3L;ADD1;PARP1;AP2A1;AP2A2;AP1B1;AP2B1;TAGLN2;MOV10;MPG;CUL1;DCPS;ANXA1;ANXA2;ANXA7;KCNAB2;APEX1;MYO1B;MTHFD1;MYH9;MYH10;MYH11;ATR;MYO1C;MYO1E;PPP1R12A;PABPC4;HNRNPM;RAB11A;NAPA;NCL;IQGAP1;FUBP1;EIF2S2;HERC2;ZNF598;NONO;FUBP3;TOP3B;NPM1;CALD1;CALR;CAPZA1;NUMA1;CAV1;CCNB1;ORC2;ATP6V0D1;SMC3;AIFM1;PRDX1;PAWR;CDC5L;ARHGEF2;BUB3;PCNA;CDK4;CDK7;RCC1;TRIP12;RPRD1B…
TNIP2 interactions	int:TNIP2		898	357	2.031e-93			4.524e-91	MAGOH;ACAT1;ACLY;ACTB;MCM2;MCM3;ACTN4;MIF;OSBPL1A;RPL22L1;TAGLN2;ARHGAP21;MOV10;NCK2;CUL1;MRPS28;SLC25A5;SLC25A6;BZW2;KNSTRN;CIP2A;PPFIA1;PKP4;IKBKG;YBX3;CCDC59;RUVBL1;MTHFD1;DYNLL1;ATP1A1;EIF3I;SRSF9;ATP5F1B;MYD88;ATP6V1B2;MYH10;MYO9B;PPP1R12A;PABPC4;HNRNPM;NAP1L1;NCBP1;NCL;NDUFA5;NDUFS3;RPL10A;FUBP1;NFKB2;EIF2S2;C1QBP;HERC2;CPSF2;NONO;FUBP3;CAD;PLOD3;YBX1;CAPZA1;CAPZA2;OAT;SPAG9;CCNB1;ATP6V0D1;…
CUL1 interactions	int:CUL1		747	317	2.942e-91			6.447e-89	ACAT1;MARS1;ACTB;TRRAP;AHCY;AKT2;CUL1;CCDC22;RAE1;SLC25A5;SLC25A6;DBNL;IKBKG;MYO1B;YBX3;COPS3;PDXK;PSMG1;RACGAP1;UHRF1;DYNLL1;ATP5F1A;MYH9;MYH10;EED;RNMT;MYL6;MYO1D;MYO1E;PPP1R12A;PABPC4;HNRNPM;NAP1L1;NAP1L4;NCBP1;NCL;RPL10A;SQSTM1;DDX18;C1QBP;MRPL49;NOP2;NPM1;H1-10;CALM1;YBX1;UBE2M;RPL14;CBR1;DCUN1D1;PDE12;AIFM1;PRDX1;CDC5L;TRIM47;PCBD1;PCBP2;PCMT1;PCNA;CDK4;PDE6D;AIMP1;COPS2;CIRBP;RPL23;LONP1;M…
EGLN3 interactions	int:EGLN3		1272	438	4.335e-91			9.345e-89	SEH1L;ACACA;USP9X;NAA10;UBL4A;MCM3;BIRC6;KIDINS220;SLC25A11;ALDH1B1;SIPA1L2;ARHGAP21;OGT;RAE1;SLC25A5;GEMIN2;CIP2A;PPFIA1;PARG;NOB1;DBNL;APC;IKBKG;ELP1;MYO1B;ARCN1;SPC24;RHOA;FAM193A;MTHFD1;RACGAP1;DYNLL1;IRS2;ATP1A1;ATP2A2;ATP5F1A;ATP5F1B;ATP5F1C;ATP6V1A;GBF1;MYO1C;MYO6;AUP1;NAP1L1;NAP1L4;NDUFA4;NDUFA5;NDUFA9;DPM1;NDUFS3;DRG1;GMPS;BSG;SQSTM1;CNOT2;CAD;PLOD3;LIMD1;NSF;CALU;CAMK2D;CAPN2;CAPZA1;CAP…
PCBP1 interactions	int:PCBP1		432	231	4.734e-91			1.004e-88	ACAT2;RBM10;ACO2;ACP1;UBL4A;MCM2;ADSL;ADSS2;MIF;NUFIP2;MKI67;CUL1;SLC25A5;ANXA7;ANXA11;ZNF622;API5;RRP1;ARF4;RUVBL1;RACGAP1;MRPS34;DYNLL1;EED;MYO9B;HNRNPM;BAX;NCBP1;NCL;FUBP1;EIF2S2;HERC2;NONO;FUBP3;NPM1;YBX1;UBE2M;RPL14;SART1;SMC3;PRPF4;PRPF3;CDC5L;PCBP2;PDLIM7;CFL1;CHD3;PFKM;PFKP;EFTUD2;RPL23;AP2M1;GRHPR;PIK3CA;PIK3CB;PKM;QKI;PML;PSAT1;RPL36;FXR2;POLD1;RBM42;RBM39;PPP1CC;PPP6C;DYNLL2;CTNNB1;MAP…
RPA3 interactions	int:RPA3		419	226	4.647e-90			9.706e-88	SEH1L;MAP4;RBM10;ACTB;MCM2;DTX3L;ADD1;PARP1;AP2A1;AP2A2;AP1B1;AP2B1;TAGLN2;MOV10;MPG;CUL1;ANXA2;KCNAB2;APEX1;MYO1B;MTHFD1;MYH9;MYH10;MYH11;ATR;MYO1C;MYO1E;PPP1R12A;PABPC4;BAG1;HNRNPM;NAPA;NCL;IQGAP1;EIF2S2;HERC2;ZNF598;NONO;FUBP3;NPM1;CALD1;CALR;CAPZA1;NUMA1;CAV1;ATP6V0D1;SMC3;AIFM1;PRDX1;CDC5L;ARHGEF2;BUB3;PCNA;CDK7;TRIP12;RPRD1B;EFTUD2;RBM25;AHNAK;CLTC;XRN1;SNRNP40;DDX23;COPA;POLD1;BAG2;GEMIN5;…
ZNF598 interactions	int:ZNF598		359	207	9.757e-90			2.006e-87	MAP1B;MARS1;USP9X;ACTG1;GATAD2B;XPO5;SLC25A5;SLC25A6;ANXA2;ARCN1;RUVBL1;EIF3B;EIF3F;EIF3G;EIF3H;ATP1A1;EIF3I;ATP2A2;ATP2B1;ATP5F1A;ATP5F1B;ATP5F1C;MYH9;MYH10;NDUFA9;NDUFS3;BSG;ZNF598;CAD;CCT6A;SMC3;AIFM1;PRDX1;CDA;SEPTIN7;LRRFIP1;VAPB;VAPA;AIMP1;COPB2;PHB;SUN2;CLTC;PKM;WDR77;COPA;COPB1;POR;TMEM43;PPIA;PRDX6;AKAP12;CSE1L;GIGYF2;NUP93;MAP2K3;PSMA4;PSMA5;PSMA6;PSMB4;PSMB7;CKAP5;PSMC1;PSMC3;PSMC4;PSM…
HNRNPU interactions	int:HNRNPU		578	271	1.002e-89			2.03e-87	MAGOH;ABCF1;ACTB;UBL4A;MCM2;CUL1;MRPS28;DCPS;SLC25A5;C19orf53;MRPL13;ZNF622;GAS7;YBX3;API5;UHRF1;MRPS34;EIF3J;ATP5F1A;MYH9;EED;PABPC4;NCL;SEPTIN2;RPL10A;KAT2B;DDX18;SNU13;NMT1;NOP2;NONO;NPM1;H1-10;YBX1;CALR;BAZ1B;SART1;DCUN1D1;PRPF4;CDC5L;SEPTIN7;DDX21;CDK7;CDKN2A;CHD1;CHD3;TRIP10;EFTUD2;RPL23;DDX50;PIN1;GNL2;CCDC86;PML;BTF3L4;RPL36;GNL3L;POLR2A;NELFB;RBM39;MORF4L2;TTC37;LSM14A;CTNNB1;ESPL1;SERBP…
HSD17B10 interactions	int:HSD17B10		290	180	1.976e-85			3.943e-83	AARS1;ACAT1;MAT2A;MCM2;MCM3;MDH1;MDH2;ADSS2;TAGLN2;ALDOA;ALDOC;AKR1B1;CUL4B;CUL1;BZW2;ANXA2;MSN;RHOA;ARHGDIA;RUVBL1;EIF3I;ATP1B1;ATP5F1A;MYL6;MYO6;NACA;RAB11A;NAP1L1;NAP1L4;BAX;NCBP1;RPL10A;BSG;SNU13;CALU;UBE2M;SERPINH1;OGDH;P4HB;AIFM1;BUB3;PCMT1;VAPA;PDHB;CHD3;PHB;EFTUD2;CLIC1;PLP2;EEF1E1;POLR2H;PPIA;PPIB;PRDX6;PPP1CA;PPP2R1A;CS;CSNK2B;CTNNA1;BZW1;CTPS1;CHTOP;SERBP1;PSMB1;PSMC1;PSMC4;PSMC5;PSMC6…
TMPO interactions	int:TMPO		388	211	6.772e-85			1.331e-82	MARS1;ACO2;ACTB;MCM3;PARP1;AP2A1;AP2A2;AP2B1;SLC25A11;CUL4B;DCPS;ANXA2;MYO1B;YBX3;RUVBL1;EIF3B;EIF3F;ATP1A1;ATP2A2;ATP5F1B;MYH9;MYH10;EED;MYO1C;MYO1D;MYO6;PABPC4;HNRNPM;NCL;DPM1;RPL10A;BST2;SQSTM1;ZNF598;H2BC11;CAD;CALD1;YBX1;TLR9;SERPINH1;ATP6V0D1;P4HB;PRDX1;CDC5L;PCBP2;LRRFIP2;NOLC1;CFL1;TMOD3;CHD1;CHD3;PFKP;PHB;EFTUD2;CIRBP;TXNL1;AHNAK;MYL6B;CLTC;COPA;PPIB;PPP1CA;CSNK1A1;CSNK2A1;CTNNB1;CTPS1;M…
DCPS interactions	int:DCPS		375	207	6.892e-85			1.335e-82	SEH1L;H2AZ2;ACO1;PARP1;AP2A1;AP1G1;MKI67;DCPS;SLC25A5;MSN;NCOA5;NXT1;ASNS;SRSF9;MYH10;EED;HNRNPM;RPL10A;EIF2B5;BYSL;AP1M1;NOP2;BAZ1B;SART1;RRP9;PRDX1;DDX21;CDC27;PCBP2;PCNT;AIMP1;PDHB;CHD1;PFKL;TRIP12;RPRD1B;RBM25;AHNAK;CLTA;NOC4L;PLEC;PML;RPL36;COPA;COPB1;PNN;POLR2G;MACROH2A1;PPP1CA;THOC6;NGDN;WDR74;SYNE3;PPP5C;NUP93;ACTBL2;DBN1;NSUN2;PHGDH;HP1BP3;DHX9;TWF1;DHX15;PSMD6;RBM19;DKC1;ALDH18A1;PUM3;C…
TARDBP interactions	int:TARDBP		376	207	1.345e-84			2.568e-82	MAP4;ACTB;MCM2;MDH1;ADSS2;NUFIP2;MOV10;SLC25A5;YBX3;NOP14;MRPL22;MRPS34;EIF3B;ATIC;EIF3H;EIF3I;EIF4G3;ATP1B1;ATP5F1A;LRRC15;MYH9;EED;PABPC4;NACA;HNRNPM;NCBP1;NCL;RPL10A;SQSTM1;C1QBP;NOP2;FUBP3;NPM1;H1-10;RPL14;SART1;PRPF3;CDC5L;DDX21;PCBP2;CDK4;TRIP13;PGK1;RPL23;DDX50;AHNAK;XRN1;CNP;BAG2;FAM98A;RBM39;PPP3CA;GIGYF2;CTNNB1;MAP2K3;SERBP1;QPCTL;BCLAF1;ACTBL2;MATR3;PSMA6;PTBP1;PHGDH;DDX3X;DDX5;DDX6;DH…
RPS6 interactions	int:RPS6		447	228	2.058e-84			3.874e-82	MAGOH;UBL4A;MKI67;MOV10;CUL4B;CUL1;SLC25A5;DHX37;VASN;MRPL13;DDX55;RRP1;ARF4;NOP14;MRPS34;EIF3B;ATP2A2;EED;HNRNPM;NAP1L1;NCL;RPL10A;DDX18;BYSL;C1QBP;SNU13;ZNF598;NOP2;NPM1;H1-10;RPL14;DCUN1D1;PAK2;DDX21;NOLC1;ABT1;CHD3;EFTUD2;RPL23;DDX50;GNL2;NOC4L;CCDC86;RPL36;NOP53;NOL12;DDX56;NGDN;PRKACB;EIF5B;CLINT1;CTNNB1;MAP2K3;SERBP1;NOC2L;RSL1D1;NSUN2;HP1BP3;DHX9;NOP9;RBM19;G3BP2;PURB;PUM3;PAK1IP1;GNL3;RA…
YAP1 interactions	int:YAP1		374	206	3.082e-84			5.722e-82	MAP4;USP9X;RBM10;ACTL6A;ACTN1;PARP1;ADSL;ADSS2;MOV10;RAE1;SLC25A5;ANXA5;RUVBL1;EIF3B;EIF3F;MYH9;MYH10;MPDZ;NCL;TTC9C;IQGAP1;SEPTIN2;RPL10A;FUBP1;NPM1;H1-10;WASL;CAD;CALM1;YBX1;CAPZA1;NUMA1;CAPZB;RPL14;OGDH;USP14;P4HB;PA2G4;PRDX1;PCNA;PDLIM7;CFL1;COPB2;PFKP;CLIC1;SUN2;AHNAK;PIN1;TJP2;PLOD2;CNN2;PML;COPA;NPEPPS;VPS4B;POLR2A;MACROH2A1;PPID;PRDX6;PPP1CA;PPP1CC;PPP2R1A;CTNNB1;PSMA2;PSMA4;MATR3;PSMA5;P…
aGene sets with FDR-adjusted P < 1 × 10−80 displayed
