# Supplementary material for: Characterisation of a nucleo-adhesome
Source: Nat Commun. 2022 Jun 1;13:3053. doi: 10.1038/s41467-022-30556-5 (PMC9160004; doi:10.1038/s41467-022-30556-5)
Supplement: Supplementary file 5 — Supplementary Data 2 [file 41467_2022_30556_MOESM5_ESM.xlsx]

## Sheet: Supplementary Data 2
Supplementary Data 2 Subcellular proteomic analysis of SCC cells.
Gene name	Protein name	Majority protein UniProtKB accession	Cytoplasmic fraction log2(LFQ intensity)						Perinuclear/organellar fraction log2(LFQ intensity)						Nuclear fraction log2(LFQ intensity)						High-stringency identification			Major nuclear fraction-enriched cluster (Fig. 2f)	Subcellular localisation annotation						SVM classification of subcellular localisation				Literature-curated adhesome	Consensus adhesome	Meta-adhesome
			Replicate 1	Replicate 2	Replicate 3	Replicate 4	Replicate 5		Replicate 1	Replicate 2	Replicate 3	Replicate 4	Replicate 5		Replicate 1	Replicate 2	Replicate 3	Replicate 4	Replicate 5		Cytoplasmic	Perinuclear/organellar	Nuclear		UniProtKB subcellular location	Gene Ontology cellular component	UniProtKB–Gene Ontology overlap (Christoforou et al., 2016)	Human Protein Atlas main location	Human Protein Atlas additional location		Subcellular marker	SVM prediction	SVM score	Curated SVM classification
A0A2I3BQS8	Uncharacterized protein	A0A2I3BQS8	21.254	21.5898	21.4641	20.8659	21.2128		24.4676	25.3778	24.5045	25.0317	25.1174		24.1458	22.0592	22.6298	22.1612	23.7449			+										Perinuclear/organellar/other	0.967263	Unknown
A2m	Alpha-2-macroglobulin;Alpha-2-macroglobulin 165 kDa subunit;Alpha-2-macroglobulin 35 kDa subunit	Q61838	25.5404	24.6757	24.7695	25.2207	25.2961		24.2678	23.5522	23.3645	23.654	24.0359		21.3229	21.2126	20.7873	20.6879	21.3235		+	+			Secreted {ECO:0000269|PubMed:6203908}	Blood microparticle; cytosol; extracellular region; extracellular vesicular exosome; platelet alpha granule lumen						Perinuclear/organellar/other	0.944515	Unknown
Aaas	Aladin	P58742	22.5823	27.8081	27.1507	26.0148	24.9831		28.5609	28.7802	28.9031	28.9202	28.4394		29.3346	29.2979	29.0864	29.5844	29.4214			+	+	+	Nucleus nuclear pore complex {ECO:0000269|PubMed:19782045}	Centrosome; cytoplasm; membrane; nuclear envelope; nuclear membrane; nuclear pore; nucleus		Nuclear membrane	Cytoplasm;Centrosome			Perinuclear/organellar/other	0.761957	Unknown
Aacs	Acetoacetyl-CoA synthetase	Q9D2R0	30.3303	30.4532	30.1604	30.5389	30.2647		28.5718	27.5682	28.1263	28.1604	28.4785		25.2133	24.391	23.6704	24.3645	23.9378		+	+			Cytoplasm cytosol	Cytoplasm	Cytosol	Vesicles				Cytoplasmic	0.615805	Cytoplasmic
Aak1	AP2-associated protein kinase 1	Q3UHJ0	26.9428	25.8811	26.8142	26.7129	26.341		24.9225	24.6703	25.2096	24.976	25.0975		20.8784	21.6019	21.7474	21.4974	20.9141		+	+			Cell membrane {ECO:0000250}; Peripheral membrane protein {ECO:0000250} Membrane clathrin-coated pit {ECO:0000250} Note=Active when found in clathrin-coated pits at the plasma membrane In neuronal cells enriched at presynaptic terminals In non-neuronal cells enriched at leading edge of migrating cells (By similarity) {ECO:0000250}	Cell leading edge; clathrin-coated vesicle; coated pit; extrinsic component of plasma membrane; terminal bouton		Plasma membrane				Perinuclear/organellar/other	0.927244	Unknown			+
Aamp	Angio-associated migratory protein	J3QN89	27.4862	27.5315	27.1984	27.7064	27.4551		25.6998	26.0317	25.2926	25.8694	26.2517		20.5885	21.1553	21.0168	21.2543	21.3373		+	+										Perinuclear/organellar/other	0.881778	Unknown			+
Aar2	Protein AAR2 homolog	Q9D2V5	24.1719	25.0603	24.8528	24.141	24.459		24.9847	24.6376	25.1757	24.558	24.6649		23.0509	23.0575	22.7682	22.3699	23.5249			+						Cytoplasm				Perinuclear/organellar/other	0.958059	Unknown
Aars	Alanine--tRNA ligase, cytoplasmic	Q8BGQ7	32.333	32.1146	32.2164	32.4727	32.2222		30.5573	29.7771	30.2535	30.2535	30.6798		25.5869	23.7594	26.5478	25.4041	26.5667		+	+	+		Cytoplasm	Cytoplasm; cytosol; extracellular vesicular exosome; membrane	Cytosol	Cytoplasm				Cytoplasmic	0.792004	Cytoplasmic			+
Aars2	Alanine--tRNA ligase, mitochondrial	Q14CH7	21.5685	21.5647	21.2642	21.1243	20.8552		23.7796	23.7286	23.7695	23.8576	23.087		21.4055	21.0509	21.6184	20.7337	21.3637			+			Mitochondrion {ECO:0000255|HAMAP-Rule:MF_03133 ECO:0000269|PubMed:21549344}	Mitochondrion	Mitochondrion	Mitochondria			Perinuclear/organellar/other	Perinuclear/organellar/other	1	Perinuclear/organellar/other
Aarsd1	Alanyl-tRNA editing protein Aarsd1	A2A4P4	27.9316	28.0711	27.9814	27.8324	27.7195		25.8788	25.6237	25.6486	25.8044	25.9998		23.0674	21.8452	23.2629	23.391	23.8142		+	+										Perinuclear/organellar/other	0.877064	Unknown			+
Aasdhppt	L-aminoadipate-semialdehyde dehydrogenase-phosphopantetheinyl transferase	Q9CQF6	25.065	24.654	25.4266	24.9628	25.3066		22.3672	22.1916	22.3778	21.9531	23.0054		20.6166	21.3009	20.7034	21.3353	21.7064		+	+			Cytoplasm	Cytosol; extracellular vesicular exosome	Cytosol					Perinuclear/organellar/other	0.931752	Unknown
Aatf	Protein AATF	Q9JKX4	26.1814	26.4282	25.6376	25.7103	25.6153		26.4815	26.1469	26.1075	26.141	26.3578		29.6004	29.7244	29.4053	30.099	29.5916		+	+	+	+	Nucleus nucleolus {ECO:0000269|PubMed:12429849}	Centrosome; cytoplasm; focal adhesion; Golgi apparatus; nucleolus; nucleus	Nucleus	Nucleus	Nucleoli;Centrosome;Focal Adhesions			Nuclear	0.669418	Nuclear			+
Abcb10	ATP-binding cassette sub-family B member 10, mitochondrial	Q9JI39	24.2483	23.9876	24.8497	24.9119	25.0608		24.5983	25.5344	25.3511	25.0526	25.217		23.2678	22.1581	23.0984	21.9777	21.7553			+			Mitochondrion inner membrane; Multi-pass membrane protein	Integral component of mitochondrial membrane; mitochondrial inner membrane	Mitochondrion					Perinuclear/organellar/other	0.961055	Unknown
Abcb1a	Multidrug resistance protein 1B;Multidrug resistance protein 1A	P06795	24.3578	24.867	23.7158	23.5773	22.0724		25.5696	25.9428	26.2979	26.346	26.0772		28.7031	28.1065	27.7453	28.5536	28.1115			+	+	+								Perinuclear/organellar/other	0.604364	Unknown
Abcb7	ATP-binding cassette sub-family B member 7, mitochondrial	Q61102	25.018	26.0029	25.6486	24.9815	25.1637		27.9316	28.217	28.1312	28.0762	27.7325		24.654	23.2229	23.5522	23.5638	23.48			+	+		Mitochondrion inner membrane {ECO:0000305}; Multi-pass membrane protein {ECO:0000255|PROSITE-ProRule:PRU00441}	Integral component of membrane; mitochondrial inner membrane; mitochondrion	Mitochondrion	Mitochondria				Perinuclear/organellar/other	0.972354	Unknown
Abcb8	ATP-binding cassette sub-family B member 8, mitochondrial	Q9CXJ4	24.7492	23.8617	23.8051	23.9018	23.6431		24.5922	24.6595	24.7129	24.945	23.8288		23.391	24.5344	23.184	23.7057	21.6714						Mitochondrion inner membrane {ECO:0000269|PubMed:16259955}; Multi-pass membrane protein {ECO:0000255|PROSITE-ProRule:PRU00441 ECO:0000269|PubMed:16259955}	ATP-binding cassette (ABC) transporter complex; integral component of membrane; membrane; mitochondrial envelope; mitochondrial inner membrane; mitochondrion; nucleolus; nucleus	Mitochondrion	Mitochondria	Nucleus			Perinuclear/organellar/other	0.953829	Unknown
Abcc1	Multidrug resistance-associated protein 1	O35379	24.0935	21.7307	23.4088	21.4586	22.0008		25.4041	26.2517	26.1738	25.6431	25.8552		28.3325	27.8324	27.8142	28.1604	27.8858			+	+	+	Cell membrane {ECO:0000269|PubMed:16230346}; Multi-pass membrane protein {ECO:0000255|PROSITE-ProRule:PRU00441 ECO:0000269|PubMed:16230346}	Extracellular vesicular exosome; integral component of plasma membrane; membrane; plasma membrane	Plasma membrane	Plasma membrane			Perinuclear/organellar/other	Perinuclear/organellar/other	1	Perinuclear/organellar/other
Abcd3	ATP-binding cassette sub-family D member 3	P55096	24.7492	24.5896	26.1814	24.5263	23.632		27.2535	27.726	27.7833	27.611	27.3239		26.9089	26.1507	25.8576	25.4738	26.8142			+	+		Peroxisome membrane {ECO:0000269|PubMed:10704444}; Multi-pass membrane protein {ECO:0000255|PROSITE-ProRule:PRU00441 ECO:0000269|PubMed:10704444}	Cytosol; integral component of membrane; intracellular membrane-bounded organelle; membrane; mitochondrial inner membrane; peroxisomal matrix; peroxisomal membrane; peroxisome	Peroxisome	Vesicles			Perinuclear/organellar/other	Perinuclear/organellar/other	1	Perinuclear/organellar/other
Abce1	ATP-binding cassette sub-family E member 1	P61222	31.5709	31.781	31.611	31.4823	31.4871		30.611	30.4334	30.8459	30.6714	30.8157		28.5536	28.3109	28.9002	28.391	28.3023		+	+	+		Cytoplasm {ECO:0000269|PubMed:11585831} Mitochondrion {ECO:0000269|PubMed:11585831} Note=Localized to clusters of virus formation at the plasma membrane	Cytoplasm; membrane; mitochondrion		Cytoplasm				Cytoplasmic	0.878314	Cytoplasmic			+
Abcf1	ATP-binding cassette sub-family F member 1	Q6P542	29.4294	29.341	29.7453	29.3557	29.267		28.3494	27.9869	28.6663	28.3578	28.5203		28.1115	28.2216	28.1507	28.2077	27.9372		+	+	+		Isoform 2: Cytoplasm Nucleus nucleoplasm Nucleus envelope	Cytoplasm; membrane; nuclear envelope; nucleoplasm; nucleus; polysomal ribosome; ribosome		Cytoplasm				Cytoplasmic	0.523222	Cytoplasmic			+
Abcf2	ATP-binding cassette sub-family F member 2	Q99LE6	30.1483	29.94	30.5109	29.6898	29.8973		29.3431	29.0839	29.588	29.1984	29.4453		28.7195	28.5646	28.8415	28.632	28.7864		+	+	+			ATP-binding cassette (ABC) transporter complex; membrane; mitochondrial envelope		Nucleoli;Nucleus but not nucleoli;Cytoplasm	Mitochondria			Cytoplasmic	0.695334	Cytoplasmic			+
Abcf3	ATP-binding cassette sub-family F member 3	Q8K268	27.3578	26.3101	27.4314	27.1507	26.9202		24.9406	24.0691	24.989	24.8191	25.0732		21.6533	21.0324	20.9027	20.6962	21.293		+	+				Membrane		Cytoplasm				Perinuclear/organellar/other	0.910448	Unknown			+
Abhd10	Mycophenolic acid acyl-glucuronide esterase, mitochondrial	Q6PE15	21.7512	22.2621	22.1946	21.743	26.9433		26.1795	26.6181	25.4953	25.9361	25.2571		21.5498	21.5299	21.5004	20.7831	21.311			+			Mitochondrion {ECO:0000305}	Cytosol; mitochondrion	Mitochondrion	Nucleus;Nucleoli				Perinuclear/organellar/other	0.957996	Unknown
Abhd11	Alpha/beta hydrolase domain-containing protein 11	Q8K4F5	23.1702	23.7115	23.48	23.417	22.9667		25.5492	24.6486	25.1833	25.8312	25.5754		21.3515	21.754	21.1647	21.0421	21.5263			+				Mitochondrion	Mitochondrion	Mitochondria			Perinuclear/organellar/other	Perinuclear/organellar/other	1	Perinuclear/organellar/other
Abhd12	Monoacylglycerol lipase ABHD12	Q99LR1	22.3557	27.322	22.3988	21.9672	21.3099		25.6237	26.1095	25.8385	25.772	25.417		20.8352	20.8311	21.2596	20.4774	20.6303			+			Membrane {ECO:0000250}; Single-pass membrane protein {ECO:0000250}	Alpha-amino-3-hydroxy-5-methyl-4-isoxazolepropionic acid selective glutamate receptor complex	ER					Perinuclear/organellar/other	0.951954	Unknown
Abhd14b	Alpha/beta hydrolase domain-containing protein 14B	Q8VCR7	26.5898	26.3511	26.9539	26.8858	27.1312		23.417	22.7594	23.5869	23.0241	24.2096		21.0266	21.2938	21.3038	20.9854	21.2396		+	+			Cytoplasm Nucleus Note=Predominantly cytoplasmic	Cytoplasm; cytosol; extracellular vesicular exosome; nucleolus; nucleus		Nucleoli	Nucleus;Cytoplasm			Perinuclear/organellar/other	0.918862	Unknown			+
Abhd5	1-acylglycerol-3-phosphate O-acyltransferase ABHD5	Q9DBL9	24.2678	24.4738	24.417	24.3975	24.632		22.9043	21.9777	22.0756	22.5685	22.5165		23.3126	22.99	23.2218	23.4425	23.8775		+	+			Cytoplasm	Cytoplasm; cytosol; intracellular membrane-bounded organelle; lipid particle; nucleus		Vesicles				Perinuclear/organellar/other	0.910631	Unknown
Abi1	Abl interactor 1	Q8CBW3	25.2714	24.4425	26.5014	26.1371	25.8811		26.1719	25.6237	25.8997	25.7518	26.6458		22.1574	22.2479	22.5022	20.9024	22.2448		+	+			Cytoplasm {ECO:0000250} Nucleus {ECO:0000250} Cell projection lamellipodium {ECO:0000250} Cell projection filopodium {ECO:0000250} Cell projection growth cone {ECO:0000250} Cell junction synapse postsynaptic cell membrane postsynaptic density {ECO:0000250} Cytoplasm cytoskeleton {ECO:0000250} Note=Localized to protruding lamellipodia and filopodia tips Also localized to neuronal growth cones and …	Cell junction; cytoskeleton; cytosol; endoplasmic reticulum; extracellular vesicular exosome; filopodium; intracellular; lamellipodium; neuron projection; nucleus; postsynaptic membrane; SCAR complex	Plasma membrane	Plasma membrane;Cell Junctions	Cytoplasm			Perinuclear/organellar/other	0.955652	Unknown	+		+
Abitram	Protein Simiate	Q80ZQ9	23.4881	23.3778	22.9298	23.7492	24.1436		25.705	25.9562	25.4862	26.4105	25.6237		21.5236	20.8044	20.7678	21.479	21.6539			+										Perinuclear/organellar/other	0.962558	Unknown
Abl2	Abelson tyrosine-protein kinase 2	Q4JIM5	23.7695	23.9642	23.5285	23.3376	23.4425		23.1095	22.7748	23.5285	23.5326	24.0691		25.8346	26.726	25.391	25.6622	26.1757						Cytoplasm cytoskeleton	Actin cytoskeleton; cytosol		Nucleus but not nucleoli				Perinuclear/organellar/other	0.704545	Unknown
Abr	Active breakpoint cluster region-related protein	Q5SSL4	24.9672	27.2803	26.6458	25.3578	24.4923		26.4831	25.7338	24.0608	24.3376	24.019		20.869	21.0772	20.8669	20.8438	20.6707		+	+				Cytosol; membrane; plasma membrane	Cytoskeleton	Cytoplasm	Nucleus but not nucleoli			Perinuclear/organellar/other	0.937749	Unknown
Abracl	Costars family protein ABRACL	Q4KML4	29.3452	29.4354	28.5862	29.1164	29.1913		27.0914	26.5374	26.2408	26.3562	26.632		21.3985	20.9578	20.7992	20.9657	20.9521		+	+						Nucleus but not nucleoli	Cytoplasm			Perinuclear/organellar/other	0.724572	Unknown
Abraxas2	BRISC complex subunit Abro1	Q3TCJ1	26.1214	26.1418	26.1469	26.0233	25.5869		24.3376	23.6431	23.8858	23.5077	23.9672		21.5497	21.4553	21.5574	21.5017	21.5468							BRISC complex; cytoplasm						Perinuclear/organellar/other	0.936114	Unknown
Acaa1a	3-ketoacyl-CoA thiolase A, peroxisomal	Q921H8	26.8973	27.0505	26.8264	26.9977	26.8019		28.249	28.2935	27.8504	28.0914	28.0296		23.48	24.9282	24.4488	23.9169	22.7594		+	+										Perinuclear/organellar/other	0.947244	Unknown
Acaa2	3-ketoacyl-CoA thiolase, mitochondrial	Q8BWT1	25.705	24.8623	26.5507	26.604	24.3712		29.5071	29.4354	29.3325	29.49	29.0711		20.9531	22.654	22.4825	20.68	23.0427		+	+			Mitochondrion {ECO:0000269|PubMed:18371312} Note=Colocalizes with BNIP3 in the mitochondria	Extracellular vesicular exosome; mitochondrial inner membrane; mitochondrion	Mitochondrion	Mitochondria			Perinuclear/organellar/other	Perinuclear/organellar/other	1	Perinuclear/organellar/other
Acaca	Acetyl-CoA carboxylase 1;Biotin carboxylase	Q5SWU9	30.4032	30.2308	30.5481	30.4032	30.4032		28.632	27.8142	28.604	28.2535	28.9456		25.0123	24.3778	24.0854	24.9898	25.1449		+	+			Cytoplasm	Cytosol; extracellular vesicular exosome; mitochondrion		Cytoplasm;Cytoskeleton (Actin filaments)	Nucleoli			Cytoplasmic	0.669208	Cytoplasmic			+
Acad8	Isobutyryl-CoA dehydrogenase, mitochondrial	Q9D7B6	25.7518	26.4707	25.9383	26.1814	26.2058		28.4668	28.8712	28.3828	28.4354	27.9484		28.0401	28.2262	28.9705	27.5609	27.9202		+	+	+		Mitochondrion {ECO:0000269|PubMed:11013134}	Mitochondrial matrix	Mitochondrion					Perinuclear/organellar/other	0.864809	Unknown
Acad9	Acyl-CoA dehydrogenase family member 9, mitochondrial	Q8JZN5	25.5696	26.4953	27.0914	26.4154	24.5522		29.6058	29.6458	29.7389	29.7453	29.611		26.4583	26.2244	25.8788	26.527	26.9977		+	+	+		Mitochondrion {ECO:0000250}	Dendrite; mitochondrion; nucleus	Mitochondrion	Mitochondria				Perinuclear/organellar/other	0.960269	Unknown
Acadl	Long-chain specific acyl-CoA dehydrogenase, mitochondrial	P51174	27.2354	28.1604	27.6865	27.8741	26.1719		30.6964	30.8608	30.5109	30.5844	30.1604		26.6865	25.6458	28.0349	25.3443	25.5315		+	+	+		Mitochondrion matrix	Cytoplasm; mitochondrial matrix; mitochondrial membrane; mitochondrion	Mitochondrion					Perinuclear/organellar/other	0.92	Unknown
Acadm	Medium-chain specific acyl-CoA dehydrogenase, mitochondrial	P45952	24.6096	25.824	24.4234	26.3443	25.2996		29.3088	29.3239	29.0531	29.249	29.3196		24.019	23.3711	24.989	23.4273	23.2961		+	+			Mitochondrion matrix	Axon; extracellular vesicular exosome; mitochondrial matrix; mitochondrion; nucleus	Mitochondrion	Mitochondria			Perinuclear/organellar/other	Perinuclear/organellar/other	1	Perinuclear/organellar/other
Acads	Short-chain specific acyl-CoA dehydrogenase, mitochondrial	Q07417	23.8576	25.4744	24.4425	24.6574	24.239		28.258	28.7227	27.8324	28.0813	27.6181		20.7342	21.4979	21.6707	20.7425	21.2685			+			Mitochondrion matrix	Mitochondrial matrix; mitochondrial membrane; mitochondrion; nucleus	Mitochondrion	Nucleus but not nucleoli;Centrosome				Perinuclear/organellar/other	0.957316	Unknown			+
Acadsb	Short/branched chain specific acyl-CoA dehydrogenase, mitochondrial	Q9DBL1	24.9728	25.2	25.4266	24.751	24.7024		27.5315	27.6865	27.673	27.8564	27.611		21.5451	21.4099	21.6232	20.9312	21.6768			+			Mitochondrion matrix	Extracellular vesicular exosome; mitochondrial matrix; mitochondrion	Mitochondrion	Mitochondria			Perinuclear/organellar/other	Perinuclear/organellar/other	1	Perinuclear/organellar/other
Acadvl	Very long-chain specific acyl-CoA dehydrogenase, mitochondrial	P50544	24.2607	25.6181	26.4202	25.792	25.2021		29.5499	29.5352	29.588	29.509	29.196		22.2477	22.3943	22.8745	22.8773	21.3376		+	+			Mitochondrion inner membrane	Cytoplasm; mitochondrial inner membrane; mitochondrial matrix; mitochondrial nucleoid; mitochondrion; nucleolus; nucleus	Mitochondrion	Nucleus;Mitochondria	Nucleoli			Perinuclear/organellar/other	0.961407	Unknown			+
Acap2	Arf-GAP with coiled-coil, ANK repeat and PH domain-containing protein 2	Q6ZQK5	27.1984	26.6865	27.2891	27.2891	26.7389		24.3578	24.0443	25.0148	24.654	24.6431		23.2961	22.0156	22.3828	22.1612	24.3443		+	+			Endosome membrane {ECO:0000250}; Peripheral membrane protein {ECO:0000250}	Endosome membrane; membrane	Endosome	Nucleoli	Plasma membrane			Perinuclear/organellar/other	0.918898	Unknown
Acat1	Acetyl-CoA acetyltransferase, mitochondrial	Q8QZT1	27.1507	27.3662	26.976	27.8504	25.1984		30.947	31.2365	31.0544	31.2979	30.4629		27.8203	25.0233	28.2714	25.3578	26.4923		+	+	+		Mitochondrion	Extracellular vesicular exosome; mitochondrial inner membrane; mitochondrial matrix; mitochondrion	Mitochondrion	Mitochondria			Perinuclear/organellar/other	Perinuclear/organellar/other	1	Perinuclear/organellar/other			+
Acat2	Acetyl-CoA acetyltransferase, cytosolic	Q8CAY6	30.0737	30.393	29.2847	30.1724	29.94		28.2535	27.8564	28.0914	28.1937	28.0965		24.019	24.0177	24.1253	25.4738	23.8878		+	+			Cytoplasm	Cytoplasm; extracellular vesicular exosome; nucleolus; nucleus	Cytosol	Cytoplasm	Nucleus			Cytoplasmic	0.564589	Cytoplasmic			+
Acbd3	Golgi resident protein GCP60	Q8BMP6	24.4862	24.9043	25.1871	24.989	24.6096		27.7958	27.965	27.5536	27.8973	27.5826		24.0275	23.9847	23.7286	23.8576	23.8385		+	+	+		Golgi apparatus membrane {ECO:0000250}; Peripheral membrane protein {ECO:0000250}; Cytoplasmic side {ECO:0000250} Mitochondrion {ECO:0000250} Note=Also mitochondrial (via its interaction with PBR) {ECO:0000250}	Golgi apparatus; integral component of membrane; membrane; mitochondrion		Golgi apparatus				Perinuclear/organellar/other	0.974397	Perinuclear/organellar/other
Acbd5	Acyl-CoA-binding domain-containing protein 5	Q5XG73	22.4144	23.0935	22.6745	21.8883	21.9459		23.5522	23.6757	24.1565	23.6649	23.2006		23.9847	23.8481	24.0678	24.3101	24.6649			+			Peroxisome membrane {ECO:0000250}; Single-pass membrane protein {ECO:0000250}	Integral component of membrane; intracellular membrane-bounded organelle; membrane; nucleus; peroxisome	Peroxisome	Vesicles	Nucleus			Perinuclear/organellar/other	0.927449	Unknown
Acbd6	Acyl-CoA-binding domain-containing protein 6	Q9D061	22.4154	23.1749	22.2633	22.002	21.0652		21.406	21.6156	21.6814	21.8955	22.0424		23.5522	23.6865	22.8073	23.3101	23.5869				+		Cytoplasm	Cytoplasm	Cytosol					Perinuclear/organellar/other	0.911781	Unknown
Acer3	Alkaline ceramidase 3	Q9D099	21.4314	21.8622	21.5141	21.0121	21.3769		24.5344	25.0854	25.9539	24.2096	24.8288		25.0935	24.3844	23.632	24.6376	24.417			+	+		Endoplasmic reticulum membrane; Multi-pass membrane protein Golgi apparatus membrane; Multi-pass membrane protein	Endoplasmic reticulum membrane; integral component of endoplasmic reticulum membrane; integral component of Golgi membrane						Perinuclear/organellar/other	0.95604	Unknown
Acin1	Apoptotic chromatin condensation inducer in the nucleus	Q9JIX8	23.5869	24.0612	22.9316	22.5522	25.5135		25.965	26.1927	26.2481	25.9157	26.141		31.196	31.8385	31.5203	31.2478	31.3776			+	+	+	Nucleus Nucleus speckle Nucleus nucleoplasm Note=Phosphorylation on Ser-1180 by SRPK2 redistributes it from the nuclear speckles to the nucleoplasm	ASAP complex; cytoplasm; cytosol; nuclear speck; nucleus; plasma membrane	Nucleus	Nucleus but not nucleoli	Plasma membrane;Cytoplasm			Nuclear	0.731699	Nuclear			+
Acly	ATP-citrate synthase	Q91V92	31.947	31.8571	31.8756	32.099	31.8004		31.2422	30.9814	31.0864	31.3033	31.2814		26.7518	26.7129	26.1604	24.1719	27.3828		+	+	+		Cytoplasm	Citrate lyase complex; cytoplasm; cytosol; extracellular vesicular exosome; membrane; mitochondrion; nucleus; plasma membrane	Cytosol	Plasma membrane;Cytoplasm	Nucleus but not nucleoli			Cytoplasmic	0.773184	Cytoplasmic			+
Aco1	Cytoplasmic aconitate hydratase	P28271	28.965	29.0762	28.8385	28.9595	29.1532		27.3066	26.2553	27.2077	27.2077	27.6251		23.4556	22.6942	22.9635	23.0724	23.158		+	+			Cytoplasm	Cytoplasm; cytosol; endoplasmic reticulum; extracellular vesicular exosome; Golgi apparatus; mitochondrion	Cytosol	Cytoplasm;Mitochondria				Perinuclear/organellar/other	0.700417	Unknown			+
Aco2	Aconitate hydratase, mitochondrial	Q99KI0	29.4957	30.2193	29.8593	30.1239	29.1724		31.7373	32.0864	31.8459	31.8459	31.5062		27.6251	26.3545	28.6146	25.7338	26.2317		+	+	+		Mitochondrion {ECO:0000250}	Mitochondrial matrix; mitochondrion; nucleus	Mitochondrion	Mitochondria	Nucleus			Perinuclear/organellar/other	0.537503	Unknown			+
Acot13	Acyl-coenzyme A thioesterase 13;Acyl-coenzyme A thioesterase 13, N-terminally processed	Q9CQR4	23.9981	25.4744	24.4551	24.907	26.9433		25.9716	25.792	25.3975	25.7312	25.7569		22.2039	20.3645	26.6384	21.3857	23.3941			+			Cytoplasm cytosol {ECO:0000250} Mitochondrion {ECO:0000250} Nucleus {ECO:0000250} Cytoplasm cytoskeleton spindle {ECO:0000250} Note=During interphase found both in the nucleus and in the cytoplasm At mitosis localizes to the spindle Colocalizes with tubulin (By similarity) {ECO:0000250}	Cytoskeleton; extracellular vesicular exosome; mitochondrion; nucleus	Mitochondrion	Cell Junctions	Nucleus but not nucleoli			Perinuclear/organellar/other	0.945843	Unknown			+
Acot2	Acyl-coenzyme A thioesterase 2, mitochondrial	Q9QYR9	26.3307	26.1602	26.2445	25.8504	26.2188		26.6865	26.7129	26.2643	26.5898	26.341		24.8044	23.4192	22.6431	23.3511	24.5285			+			Mitochondrion {ECO:0000269|PubMed:16940157}	Extracellular vesicular exosome; mitochondrion	Mitochondrion	Mitochondria				Perinuclear/organellar/other	0.95503	Unknown			+
Acot7	Cytosolic acyl coenzyme A thioester hydrolase	Q91V12	30.4823	31.2365	30.393	30.9046	30.7211		29.2376	28.877	29.3282	29.3217	29.6492		24.8528	23.5754	25.6595	22.9812	23.7286		+	+	+		Isoform 4: Cytoplasm; Isoform 6: Cytoplasm; Isoform 1: Mitochondrion; Isoform 5: Mitochondrion	Cell body; cytoplasm; cytosol; extracellular vesicular exosome; mitochondrion; neuron projection; nucleus		Cytoplasm	Nucleus but not nucleoli			Cytoplasmic	0.633962	Cytoplasmic			+
Acot9	Acyl-coenzyme A thioesterase 9, mitochondrial;Acyl-coenzyme A thioesterase 10, mitochondrial	Q9R0X4	26.7389	23.1719	27.2445	27.0711	26.019		30.3196	30.341	30.362	30.4032	30.1483		25.6757	21.3211	25.5696	22.7451	23.9271		+	+			Mitochondrion {ECO:0000250}	Mitochondrion	Mitochondrion	Plasma membrane;Cytoplasm	Nucleus but not nucleoli			Perinuclear/organellar/other	0.960645	Unknown
Acox1	Peroxisomal acyl-coenzyme A oxidase 1	Q9R0H0	24.2317	23.7286	25.1135	23.7695	23.6309		26.8623	27.141	26.8623	26.441	26.8385		25.0886	23.948	25.0632	26.1199	24.4676			+			Peroxisome	Membrane; mitochondrion; peroxisomal matrix; peroxisomal membrane; peroxisome		Nucleus;Vesicles				Perinuclear/organellar/other	0.966064	Unknown
Acp1	Low molecular weight phosphotyrosine protein phosphatase	Q9D358	29.8741	30.1604	29.5862	29.8916	30.4032		28.203	27.1984	27.0711	28.189	28.7739		24.5696	24.6703	24.9977	24.2147	23.4425		+	+			Cytoplasm	Cytoplasm; cytoplasmic side of plasma membrane; extracellular vesicular exosome	Cytosol	Nucleus	Cytoplasm			Cytoplasmic	0.521748	Cytoplasmic			+
Acsf2	Acyl-CoA synthetase family member 2, mitochondrial	Q8VCW8	21.8689	22.2477	22.48	22.882	22.8038		25.0317	24.9043	24.8528	25.2856	23.5754		20.6954	20.8177	21.396	20.6819	21.3051			+			Mitochondrion {ECO:0000305}	Mitochondrion	Mitochondrion	Nucleus but not nucleoli;Cytoplasm	Cytoskeleton (Microtubules)			Perinuclear/organellar/other	0.961186	Unknown
Acsf3	Acyl-CoA synthetase family member 3, mitochondrial	Q3URE1	20.9753	21.4891	21.4697	21.322	21.6299		24.1642	23.6971	23.8481	23.8481	22.8288		20.6519	21.5329	20.7678	21.4592	20.6658			+			Mitochondrion {ECO:0000269|PubMed:21841779}	Mitochondrion	Mitochondrion					Perinuclear/organellar/other	0.956646	Unknown
Acsl1	Long-chain-fatty-acid--CoA ligase 1	P41216	22.8201	22.2337	22.021	21.4676	22.1703		23.9225	23.3645	24.2607	23.7695	23.1269		20.7282	21.5515	21.1457	20.7436	20.9458			+			Mitochondrion outer membrane {ECO:0000250}; Single-pass type III membrane protein {ECO:0000250} Peroxisome membrane {ECO:0000250}; Single-pass type III membrane protein {ECO:0000250} Microsome membrane {ECO:0000250}; Single-pass type III membrane protein {ECO:0000250} Endoplasmic reticulum membrane {ECO:0000250}; Single-pass type III membrane protein {ECO:0000250}	Endoplasmic reticulum membrane; integral component of membrane; membrane; mitochondrial outer membrane; mitochondrion; peroxisomal membrane; plasma membrane	ER	Nucleus	Mitochondria			Perinuclear/organellar/other	0.957927	Unknown
Acsl3	Long-chain-fatty-acid--CoA ligase 3	Q9CZW4	25.9048	25.2532	25.5045	25.0805	26.3376		29.3196	29.027	29.1115	29.389	28.7389		25.6865	24.5404	23.9584	23.6757	23.5638			+	+		Mitochondrion outer membrane {ECO:0000250}; Single-pass type III membrane protein {ECO:0000250} Peroxisome membrane {ECO:0000250}; Single-pass type III membrane protein {ECO:0000250} Microsome membrane {ECO:0000250}; Single-pass type III membrane protein {ECO:0000250} Endoplasmic reticulum membrane {ECO:0000250}; Single-pass type III membrane protein {ECO:0000250}	Endoplasmic reticulum; Golgi apparatus; integral component of membrane; lipid particle; membrane; mitochondrial outer membrane; perinuclear region of cytoplasm; peroxisome	ER					Perinuclear/organellar/other	0.972752	Unknown			+
Acsl4	Long-chain-fatty-acid--CoA ligase 4	Q9QUJ7	27.2535	28.5573	28.6181	28.1214	28.4154		29.8188	29.7469	29.9677	29.9814	29.7708		25.3844	24.976	25.2058	25.2785	24.918		+	+	+		Mitochondrion outer membrane {ECO:0000250}; Single-pass type III membrane protein {ECO:0000250} Peroxisome membrane {ECO:0000250}; Single-pass type III membrane protein {ECO:0000250} Microsome membrane {ECO:0000250}; Single-pass type III membrane protein {ECO:0000250} Endoplasmic reticulum membrane {ECO:0000250}; Single-pass type III membrane protein {ECO:0000250}	Cytoplasm; endoplasmic reticulum membrane; ER-mitochondrion membrane contact site; extracellular vesicular exosome; integral component of membrane; lipid particle; membrane; mitochondrial outer membrane; neuronal cell body; peroxisome	ER	Golgi apparatus	Mitochondria			Perinuclear/organellar/other	0.817972	Unknown
Acsl5	Long-chain-fatty-acid--CoA ligase 5	Q8JZR0	26.1214	22.6992	23.1705	22.3084	22.4932		29.3704	29.5071	29.3303	29.588	29.019		26.3256	24.1795	25.1795	24.2607	24.6888			+			Mitochondrion Endoplasmic reticulum Mitochondrion outer membrane {ECO:0000250}; Single-pass type III membrane protein {ECO:0000250} Endoplasmic reticulum membrane {ECO:0000250}; Single-pass type III membrane protein {ECO:0000250}	Endoplasmic reticulum; endoplasmic reticulum membrane; integral component of membrane; membrane; mitochondrial inner membrane; mitochondrial outer membrane; mitochondrion; nucleolus; nucleus	ER	Mitochondria	Nucleus;Nucleoli			Perinuclear/organellar/other	0.973342	Unknown
Acss2	Acetyl-coenzyme A synthetase, cytoplasmic	Q9QXG4	26.8142	26.0296	26.452	26.8142	26.4266		25.6292	24.9316	25.2891	25.824	25.4008		21.4025	21.2116	21.6048	21.2725	20.8838		+	+			Cytoplasm	Cytoplasm; cytosol; intracellular membrane-bounded organelle; nucleus		Nucleus but not nucleoli;Cytoplasm	Vesicles			Perinuclear/organellar/other	0.928082	Unknown
Acta1	Actin, alpha cardiac muscle 1;Actin, alpha skeletal muscle	P68033	32.9557	32.5822	32.7514	33.5641	33.5412		32.4605	31.7731	32.0084	32.1783	32.1694		35.4458	34.6033	34.7702	34.4943	34.5584		+	+	+	+	Cytoplasm cytoskeleton	Actin filament; actomyosin, actin portion; blood microparticle; cytoplasm; cytosol; extracellular space; extracellular vesicular exosome; focal adhesion; I band; membrane; sarcomere						Perinuclear/organellar/other	0.933152	Unknown
Actb	Actin, cytoplasmic 1;Actin, cytoplasmic 1, N-terminally processed	P60710	30.8534	31.7731	30.5573	31.0737	31.4384		29.8234	29.4214	29.9539	29.7973	30.3088		32.0673	32.1753	32.7252	32.3956	32.7026		+	+	+	+	Cytoplasm cytoskeleton {ECO:0000269|PubMed:17289661} Note=Localized in cytoplasmic mRNP granules containing untranslated mRs	Axon; blood microparticle; cortical cytoskeleton; cytoplasm; cytoplasmic ribonucleoprotein granule; cytoskeleton; cytosol; extracellular space; extracellular vesicular exosome; focal adhesion; membrane; MLL5-L complex; NuA4 histone acetyltransferase complex; nuclear chromatin; nucleoplasm; postsynaptic density; protein complex; ribonucleoprotein complex						Perinuclear/organellar/other	0.863865	Unknown	+		+
Actbl2	Beta-actin-like protein 2	Q8BFZ3	27.1312	27.1015	27.6389	26.6691	26.9089		25.228	23.2036	25.8215	33.933	24.4676		28.4707	26.632	28.4862	26.6595	26.4389			+			Cytoplasm cytoskeleton {ECO:0000250}	Cytoplasm; cytoskeleton; extracellular space; extracellular vesicular exosome	Cytoskeleton					Perinuclear/organellar/other	0.844077	Unknown			+
Actg1	Actin, cytoplasmic 2;Actin, cytoplasmic 2, N-terminally processed	P63260	37.0572	37.2637	36.7677	37.1547	37.2372		36.0733	35.7946	36.3779	36.1107	36.1753		38.2283	38.3194	38.4287	38.2854	38.4365		+	+	+	+	Cytoplasm cytoskeleton	Blood microparticle; cytoskeleton; cytosol; extracellular space; extracellular vesicular exosome; filamentous actin; membrane; myofibril; nucleus						Perinuclear/organellar/other	0.866455	Unknown			+
Actl6a	Actin-like protein 6A	Q9Z2N8	28.5165	28.8504	28.1263	28.6181	28.7864		28.8294	29.1652	28.4032	28.8973	28.9344		29.7864	29.9539	29.524	29.7178	29.6093		+	+	+	+	Nucleus {ECO:0000269|PubMed:18026119}	Ino80 complex; npBAF complex; NuA4 histone acetyltransferase complex; nuclear chromatin; nucleoplasm; nucleus; plasma membrane; protein complex; SWI/SNF complex		Nucleus but not nucleoli	Cytoplasm			Perinuclear/organellar/other	0.681711	Unknown			+
Actn1	Alpha-actinin-1	Q7TPR4	32.1753	32.0769	32.0832	32.1269	32.2106		30.2869	30.4032	30.9259	30.4134	30.2535		33.025	32.779	32.7047	33.0117	32.8441		+	+	+	+	Cytoplasm cytoskeleton {ECO:0000269|PubMed:7750553} Cytoplasm myofibril sarcomere Z line {ECO:0000269|PubMed:7750553} Cell membrane {ECO:0000250} Cell junction {ECO:0000250} Cell projection ruffle {ECO:0000250} Note=Colocalizes with MYOZ2 and PPP3CA at the Z-line of heart and skeletal muscle Colocalizes with PSD in membrane ruffles and central reticular structures (By similarity) {ECO:0000250}	Cell projection; cytoplasm; cytoskeleton; cytosol; dendritic spine; extracellular region; extracellular space; extracellular vesicular exosome; fascia adherens; focal adhesion; nucleus; plasma membrane; platelet alpha granule lumen; pseudopodium; Z disc	Cytoskeleton	Plasma membrane;Focal Adhesions				Perinuclear/organellar/other	0.905588	Unknown	+	+	+
Actn4	Alpha-actinin-4	P57780	33.0673	32.8865	32.9557	32.9312	33.1887		30.9117	31.015	31.5618	30.8459	30.9117		34.5238	34.6576	34.547	34.8838	34.4943		+	+	+	+	Nucleus Cytoplasm Cell junction {ECO:0000250} Note=Localized in cytoplasmic mRNP granules containing untranslated mRs Colocalizes with actin stress fibers Nuclear translocation can be induced by the PI3 kinase inhibitor wortmannin or by cytochalasin D Exclusively localized in the nucleus in a limited number of cell lines (breast cancer cell line MCF-7 oral floor cancer IMC-2 and bladder cancer KU…	Cell-cell junction; cortical cytoskeleton; cytoplasm; extracellular region; extracellular space; extracellular vesicular exosome; focal adhesion; neuron projection; nucleus; perinuclear region of cytoplasm; platelet alpha granule lumen; protein complex; pseudopodium; ribonucleoprotein complex; stress fiber; Z disc	Cytoskeleton	Nucleus	Cytoplasm			Perinuclear/organellar/other	0.932159	Unknown		+	+
Actr10	Actin-related protein 10	Q9QZB7	26.8741	27.4785	26.8623	26.5898	26.7645		26.673	26.2661	26.8264	26.5754	26.5754		25.6125	25.0894	25.3135	24.239	24.6096		+	+	+		Cytoplasm cytoskeleton {ECO:0000250}	Cytoplasm; dynactin complex	Cytoskeleton	Nucleoli				Perinuclear/organellar/other	0.935313	Unknown			+
Actr1a	Alpha-centractin	P61164	29.1795	29.461	29.3473	29.3367	28.9814		28.4668	28.2803	28.7162	28.5165	28.6492		28.0813	27.5898	27.8019	27.2077	27.3494		+	+	+		Cytoplasm cytoskeleton Cytoplasm cytoskeleton microtubule organizing center centrosome	Centrosome; cytoplasm; cytosol; dynactin complex; extracellular vesicular exosome; microtubule associated complex	Cytoskeleton	Cytoskeleton (Microtubules)	Cytoskeleton (Microtubule end)			Cytoplasmic	0.535534	Cytoplasmic			+
Actr1b	Beta-centractin	Q8R5C5	27.5682	28.0762	27.4862	28.019	27.8916		26.604	26.5404	26.9977	26.9539	27.2891		25.7466	26.1984	26.0793	25.3511	25.6068		+	+	+		Cytoplasm cytoskeleton Cytoplasm cytoskeleton microtubule organizing center centrosome	Centrosome; cytoplasm; cytosol; dynactin complex; extracellular vesicular exosome; membrane		Cytoskeleton (Microtubules)	Cytoskeleton (Microtubule end)			Perinuclear/organellar/other	0.878505	Unknown
Actr2	Actin-related protein 2	P61161	29.6216	29.7565	29.766	29.6251	29.5499		28.6181	28.3662	28.9622	28.6931	28.7096		30.7453	30.8973	31.1483	31.08	30.8534		+	+	+	+	Cytoplasm cytoskeleton {ECO:0000269|PubMed:9000076} Cell projection {ECO:0000269|PubMed:9000076}	Actin cap; actin cytoskeleton; Arp2/3 protein complex; cell projection; cytoplasm; cytosol; extracellular vesicular exosome; focal adhesion; membrane		Cytoplasm				Perinuclear/organellar/other	0.692604	Unknown			+
Actr3	Actin-related protein 3	Q99JY9	30.9882	31.3672	30.8901	30.9259	30.6964		29.8324	29.5033	30.0479	29.8726	29.8608		32.2703	32.362	32.3594	32.3672	32.025		+	+	+	+	Cytoplasm cytoskeleton Cell projection Note=In pre-apoptotic cells colocalizes with MEFV in large specks (pyroptosomes)	Actin cytoskeleton; Arp2/3 protein complex; cell-cell junction; cytosol; excitatory synapse; extracellular vesicular exosome; focal adhesion; Golgi membrane; hemidesmosome; lamellipodium; membrane; podosome						Perinuclear/organellar/other	0.856305	Unknown			+
Actr5	Actin-related protein 5	Q80US4	25.5812	25.8876	25.7054	24.571	25.7892		23.5869	23.1951	23.5612	23.48	24.1871		25.2607	25.4583	25.0275	25.1871	25.0526				+		Nucleus Cytoplasm Note=Predominantly nuclear but undergoes nucleo-cytoplasmic shuttling Localized to interphase nuclei but not nucleoli; excluded from chromosomes as mitosis progresses	Cytoplasm; Ino80 complex; nucleus	Nucleus					Perinuclear/organellar/other	0.833627	Unknown
Actr6	Actin-related protein 6	Q9D864	22.3699	23.0935	22.9829	23.8564	24.1063		23.0509	22.6865	22.5869	22.882	22.5141		24.4738	24.6971	24.5404	24.6703	24.3376			+	+	+	Cytoplasm cytoskeleton {ECO:0000250} Nucleus {ECO:0000269|PubMed:16487625} Note=Colocalizes with HP1 family proteins at pericentric heterochromatin	Cytoplasm; cytoskeleton; nucleus		Plasma membrane;Cytoplasm				Perinuclear/organellar/other	0.86137	Unknown
Actr8	Actin-related protein 8	Q8R2S9	21.7689	21.3612	20.9045	20.7417	21.1001		23.5045	23.391	23.3376	23.9672	23.5404		25.7441	24.7796	24.3101	24.141	25.0148			+	+	+	Nucleus {ECO:0000269|PubMed:18163988} Chromosome {ECO:0000269|PubMed:18163988} Note=Specifically localizes to mitotic chromosomes	Ino80 complex; nucleus	Nucleus	Nucleus	Centrosome			Perinuclear/organellar/other	0.901812	Unknown
Acy1	Aminoacylase-1	Q99JW2	25.5955	26.2445	25.6068	26.3342	25.7543		24.6376	24.5225	24.436	24.6865	24.2222		21.435	20.9008	20.9669	21.5209	21.5677		+				Cytoplasm	Cytosol; extracellular vesicular exosome	Cytosol	Nucleus but not nucleoli				Perinuclear/organellar/other	0.940564	Unknown
Acyp1	Acylphosphatase-1	P56376	26.189	25.8191	25.9998	26.8504	26.8264		24.6209	25.0894	23.6971	24.0526	24.945		20.8716	21.005	20.9847	20.9755	20.7444		+	+				Extracellular vesicular exosome		Cytoplasm	Nucleus			Perinuclear/organellar/other	0.93125	Unknown
Acyp2	Acylphosphatase-2	P56375	23.7286	23.9327	22.3672	23.8093	23.654		22.885	22.9573	22.6988	22.9672	22.8461		21.584	21.2215	20.8317	20.7359	20.7434							Mitochondrion		Nucleus but not nucleoli				Perinuclear/organellar/other	0.949112	Unknown
Adam10	Disintegrin and metalloproteinase domain-containing protein 10	O35598	23.5522	24.1871	23.632	23.5045	23.5898		27.217	27.5536	27.2535	27.3828	26.976		25.3612	23.5983	24.4551	24.6264	22.2125			+	+		Cell membrane; Single-pass type I membrane protein Endomembrane system; Single-pass type I membrane protein Note=Is localized in the plasma membrane but is predominantly expressed in the Golgi apparatus and in released membrane vesicles derived likely from the Golgi	Cell surface; cytoplasm; extracellular vesicular exosome; focal adhesion; Golgi apparatus; Golgi-associated vesicle; integral component of membrane; membrane; nucleus; perinuclear endoplasmic reticulum; plasma membrane; postsynaptic density; tetraspanin-enriched microdomain	Plasma membrane	Plasma membrane;Vesicles				Perinuclear/organellar/other	0.97394	Perinuclear/organellar/other
Adam17	Disintegrin and metalloproteinase domain-containing protein 17	Q9Z0F8	21.3815	21.2935	20.6214	20.8865	21.3518		25.558	25.9248	25.228	25.8166	25.5609		23.9526	23.9847	24.9847	23.9043	23.9199			+			Membrane; Single-pass type I membrane protein	Actin cytoskeleton; apical plasma membrane; cell surface; cytoplasm; integral component of plasma membrane; membrane; membrane raft; plasma membrane	Plasma membrane	Cytoplasm				Perinuclear/organellar/other	0.965965	Unknown
Adam29	Disintegrin and metalloproteinase domain-containing protein 29	Q811Q4	25.1642	24.5936	23.7594	24.7895	24.3778		24.2961	24.1946	23.5404	24.239	23.417		24.5983	25.4105	25.9694	24.5978	25.2571			+		+	Membrane; Single-pass type I membrane protein	Integral component of plasma membrane						Perinuclear/organellar/other	0.849315	Unknown
Adam9	Disintegrin and metalloproteinase domain-containing protein 9	Q61072	22.5568	23.5638	21.1825	22.3059	22.5183		26.6458	26.965	26.8973	26.9202	26.7129		23.3511	22.9847	23.2511	23.7695	23.2			+			Isoform 1: Cell membrane; Single-pass type I membrane protein; Isoform 2: Secreted	Basolateral plasma membrane; cell surface; cytoplasm; extracellular space; extracellular vesicular exosome; focal adhesion; integral component of membrane; intrinsic component of external side of plasma membrane						Perinuclear/organellar/other	0.97397	Unknown
Adar	Double-stranded RNA-specific adenosine deaminase	Q99MU3	25.8047	26.0464	25.5195	25.7995	25.7286		24.2961	24.7024	23.632	23.4551	24.7695		25.141	26.5898	26.452	26.1174	26.0793			+	+	+	Isoform 1: Cytoplasm Nucleus Note=Shuttles between the cytoplasm and nucleus; Isoform 5: Cytoplasm Nucleus Nucleus nucleolus Note=Predominantly nuclear but can shuttle between nucleus and cytoplasm TNPO1 can mediate its nuclear import whereas XPO1 can mediate its nuclear export	Cytoplasm; membrane; nucleolus; nucleoplasm; nucleus; supraspliceosomal complex		Nucleus	Nucleoli			Perinuclear/organellar/other	0.769771	Unknown
Adat2	tRNA-specific adenosine deaminase 2	Q6P6J0	23.146	24.0854	23.5045	26.9412	24.5871		24.6595	24.5045	24.391	24.7389	24.867		20.9646	21.6486	21.8151	21.155	21.4475			+						Golgi apparatus	Nucleus but not nucleoli;Cytoplasm			Perinuclear/organellar/other	0.954104	Unknown
Adat3	Probable inactive tRNA-specific adenosine deaminase-like protein 3	Q6PAT0	24.4298	25.2133	25.2714	25.3443	25.3811		26.0401	25.1984	25.391	25.6513	25.3712		21.5164	21.7179	21.168	20.5317	21.0848		+	+						Nucleus				Perinuclear/organellar/other	0.954469	Unknown
Adck1	Uncharacterized aarF domain-containing protein kinase 1	Q9D0L4	22.1015	27.322	23.0224	24.3113	22.9355		24.1319	25.2354	25.1332	24.9406	23.4298		23.2155	24.0713	23.795	22.5638	22.2273						Secreted {ECO:0000305}	Extracellular region; mitochondrion	Mitochondrion					Perinuclear/organellar/other	0.951406	Unknown
Add1	Alpha-adducin	Q9QYC0	25.2961	25.5344	26.0359	25.275	25.6068		26.0505	25.7518	25.9781	25.7389	25.5754		25.0839	24.3747	24.6652	25.092	24.9847		+	+			Cytoplasm cytoskeleton Cell membrane; Peripheral membrane protein; Cytoplasmic side	Cytosol; dendritic spine; F-actin capping protein complex; focal adhesion; intermediate filament cytoskeleton; nucleus; perinuclear region of cytoplasm; plasma membrane; postsynaptic density		Nucleus but not nucleoli;Plasma membrane	Cytoplasm			Perinuclear/organellar/other	0.942159	Unknown			+
Adh5	Alcohol dehydrogenase class-3	P28474	30.5296	30.6022	30.3515	30.5754	30.6964		29.0557	28.3787	28.4314	28.6764	29.3869		23.9672	23.6757	23.7389	23.391	25.2499		+	+	+		Cytoplasm	Extracellular vesicular exosome; mitochondrion; nucleus	Cytosol					Cytoplasmic	0.60786	Cytoplasmic			+
Adh7	Alcohol dehydrogenase class 4 mu/sigma chain	Q64437	31.4727	31.7493	31.4532	31.7849	31.7333		29.8872	29.2825	29.5664	29.8127	30.196		25.7995	24.253	25.0935	22.4118	22.8152		+	+			Cytoplasm	Cytosol; extracellular region						Cytoplasmic	0.603713	Cytoplasmic
Adi1	1,2-dihydroxy-3-keto-5-methylthiopentene dioxygenase	Q99JT9	26.3595	26.0608	26.1565	26.7389	26.4953		24.7543	24.1565	23.1565	24.141	25.4041		21.6742	21.8136	21.445	21.2382	20.9536		+	+			Cytoplasm Nucleus Cell membrane; Peripheral membrane protein; Cytoplasmic side Note=Localizes to the plasma membrane when complexed to MMP14	Cytoplasm; cytosol; Golgi apparatus; nucleus; plasma membrane	Cytosol	Nucleus but not nucleoli	Golgi apparatus			Perinuclear/organellar/other	0.931913	Unknown
Adk	Adenosine kinase	P55264	29.8756	30.5844	29.5426	30.341	30.4334		29.0762	28.6181	28.3787	29.0788	29.1361		25.2821	24.1696	24.9271	24.4264	24.591		+	+			Isoform 1: Nucleus; Isoform 2: Cytoplasm	Cytosol; nucleus		Nucleus but not nucleoli	Cytoplasm			Cytoplasmic	0.654054	Cytoplasmic
Adnp	Activity-dependent neuroprotector homeobox protein	Q9Z103	22.2905	24.3376	23.2644	22.7244	21.8764		28.5128	28.7739	28.7518	28.5315	28.2803		29.0634	29.1628	29.4093	29.2647	29.0296			+	+	+	Nucleus {ECO:0000255|PROSITE-ProRule:PRU00108}	Extracellular space; nucleus	Nucleus	Nucleus but not nucleoli	Centrosome			Perinuclear/organellar/other	0.841316	Unknown
Adnp2	ADNP homeobox protein 2	Q8CHC8	20.9028	21.6657	20.9027	20.9309	21.6144		23.7947	24.9427	23.6981	24.4034	25.6458		28.2123	29.0164	28.3367	27.7129	28.1115				+	+	Nucleus {ECO:0000305}	Nucleus	Nucleus	Mitochondria	Cytoplasm			Perinuclear/organellar/other	0.533689	Unknown
Ado	2-aminoethanethiol dioxygenase	Q6PDY2	26.4202	26.8741	25.9606	27.0084	26.2133		25.1449	25.4138	24.7338	25.1757	25.3307		20.683	20.707	21.0267	20.7688	21.3996		+	+				Mitochondrion						Perinuclear/organellar/other	0.925349	Unknown
Adpgk	ADP-dependent glucokinase	Q8VDL4	22.9582	22.1395	22.3532	21.743	23.1944		27.9869	28.2445	28.1652	28.249	27.7833		26.2002	23.6649	23.6458	23.8288	23.5522			+			Secreted {ECO:0000305}	Extracellular region; membrane	ER	Centrosome				Perinuclear/organellar/other	0.975817	Perinuclear/organellar/other
Adprh	[Protein ADP-ribosylarginine] hydrolase	P54923	28.5573	28.524	28.8112	28.6424	28.5969		26.4754	25.8385	26.4122	26.143	26.4846		23.1436	23.2416	22.7512	22.6453	22.1198		+	+						Nucleus;Nuclear membrane				Perinuclear/organellar/other	0.790529	Unknown
Adrbk1	Beta-adrenergic receptor kinase 1	Q99MK8	25.217	25.0772	25.002	24.3376	24.5983		24.0275	24.002	23.4923	23.417	23.7895		21.1976	21.4952	21.0333	21.135	21.4558		+	+				Cytoplasm; cytosol; membrane; plasma membrane		Vesicles				Perinuclear/organellar/other	0.947848	Unknown
Adrm1	Proteasomal ubiquitin receptor ADRM1	A0A0A6YVU8	27.9031	28.203	28.0243	28.1065	28.0453		27.8081	28.17	27.8916	28.2077	28.1747		24.6649	24.4676	24.9134	25.2821	26.2696		+	+	+									Perinuclear/organellar/other	0.835453	Unknown
Adsl	Adenylosuccinate lyase	P54822	30.1724	30.3196	30.6022	30.4532	30.4433		28.6561	28.0608	28.7453	28.5826	28.8623		23.2669	22.6298	23.66	23.0902	23.2506		+	+				Cytosol; mitochondrion		Cytoplasm				Cytoplasmic	0.524878	Cytoplasmic			+
Adss	Adenylosuccinate synthetase isozyme 2	P46664	31.947	32.1813	31.2759	31.9712	32.0184		30.2647	29.4433	30.099	29.995	30.4727		24.9271	23.8268	24.7995	23.565	24.0443		+	+			Cytoplasm Note=Partially associated with particulate fractions	Cytoplasm; cytosol; extracellular vesicular exosome; plasma membrane	Cytosol	Cytoplasm	Plasma membrane			Cytoplasmic	0.659354	Cytoplasmic			+
Adssl1	Adenylosuccinate synthetase isozyme 1	P28650	24.9803	25.2096	24.7286	24.8191	25.4892		22.8269	22.9225	24.0443	23.1472	23.9406		21.528	21.3212	21.0456	20.4525	21.614		+	+			Cytoplasm	Cytoplasm; cytosol	Cytosol					Perinuclear/organellar/other	0.942209	Unknown
Aebp1	Adipocyte enhancer-binding protein 1	Q640N1	21.9882	23.5452	23.3447	22.7975	23.6359		24.6264	25.1833	24.317	24.6865	24.5285		23.8567	23.9584	22.6971	23.1472	23.3794			+			Isoform 1: Secreted {ECO:0000250}; Isoform 2: Cytoplasm {ECO:0000305} Nucleus {ECO:0000305}	Cytoplasm; extracellular space; extracellular vesicular exosome; nucleus						Perinuclear/organellar/other	0.962398	Unknown			+
Aebp2	Zinc finger protein AEBP2	Q9Z248	21.56	21.9028	20.6862	21.0007	21.4794		24.2096	24.9316	24.3511	24.5105	24.6703		21.228	21.7449	21.3858	20.9978	21.539			+			Nucleus {ECO:0000305}	ESC/E(Z) complex	Nucleus	Nucleus				Perinuclear/organellar/other	0.963092	Unknown
Aen	Apoptosis-enhancing nuclease	Q9CZI9	23.5404	23.0821	23.9316	23.2678	24.019		24.3975	23.8576	24.1095	23.895	24.0275		27.5463	27.2077	27.341	27.8081	28.0296		+	+	+	+	Nucleus Nucleus nucleolus Note=Localized predomintly in the nucleolus Translocates from the nucleolus to the nucleoplasm upon apoptosis induction	Nuclear membrane; nucleolus; nucleoplasm; nucleus	Nucleus	Nucleus	Nucleoli;Nuclear membrane			Nuclear	0.586661	Unknown			+
Aff4	AF4/FMR2 family member 4	Q9ESC8	27.7064	27.9372	26.6202	25.0526	28.0813		27.5609	27.189	26.5898	24.8528	25.3443		24.7492	24.4643	25.228	24.1253	24.3101			+			Nucleus {ECO:0000269|PubMed:12065898} Note=Associates to transcriptionally active chromatin but not at snR genes {ECO:0000250}	Mitochondrion; nucleolus; nucleus; transcriptionally active chromatin; transcription elongation factor complex	Nucleus	Nucleus	Nucleoli			Perinuclear/organellar/other	0.924045	Unknown			+
Afg3l1	AFG3-like protein 1	Q920A7	23.0037	23.7492	21.9777	22.6203	22.9619		22.3805	21.8802	24.3778	23.7389	22.8913		24.5522	23.4298	24.1246	24.2764	23.1783			+		+								Perinuclear/organellar/other	0.916226	Unknown
Afg3l2	AFG3-like protein 2	Q8JZQ2	22.8648	27.322	22.5698	21.9024	21.7995		26.4614	27.2077	27.4154	26.9869	27.0296		27.726	27.1115	26.7389	26.8741	26.9869			+	+		Mitochondrion membrane {ECO:0000269|PubMed:10395799}; Multi-pass membrane protein {ECO:0000269|PubMed:10395799}	Integral component of membrane; mitochondrial inner membrane; mitochondrion	Mitochondrion	Mitochondria			Perinuclear/organellar/other	Perinuclear/organellar/other	1	Perinuclear/organellar/other
Agap3	Arf-GAP with GTPase, ANK repeat and PH domain-containing protein 3	Q8VHH5	24.141	25.4298	24.9361	25.0484	24.3712		25.1681	25.3645	24.9271	24.8717	24.976		23.0707	22.9332	23.087	23.4923	23.074		+	+			Cytoplasm {ECO:0000269|PubMed:16461359} Note=In cells upon oxidative stress or in brains of Machado-Joseph disease patients translocates to PML nuclear bodies	Cell periphery; cytoplasm; membrane; nucleus						Perinuclear/organellar/other	0.956976	Unknown			+
Agfg1	Arf-GAP domain and FG repeat-containing protein 1	Q8K2K6	27.9372	27.8799	27.7645	27.9705	27.8385		27.3153	27.4314	27.5826	27.3066	27.3153		25.0935	24.4635	25.391	24.6595	24.7077		+	+			Nucleus Cytoplasmic vesicle	Cytoplasmic vesicle; intracellular membrane-bounded organelle; nuclear pore		Vesicles				Perinuclear/organellar/other	0.876112	Unknown
Agfg2	Arf-GAP domain and FG repeat-containing protein 2	Q80WC7	24.6811	24.769	24.0608	24.3578	24.2244		22.0756	23.1174	23.1031	23.2821	23.3645		21.2913	21.468	20.6937	20.6688	21.6768			+				Membrane						Perinuclear/organellar/other	0.94493	Unknown
Agk	Acylglycerol kinase, mitochondrial	Q9ESW4	24.8649	25.8359	24.9298	25.2996	25.1899		22.7755	23.7895	24.3376	24.1174	23.3645		28.1312	27.7708	27.4938	27.8324	28.1015			+	+	+	Mitochondrion membrane {ECO:0000269|PubMed:15939762 ECO:0000269|PubMed:16269826}	Intracellular membrane-bounded organelle; membrane; mitochondrion	Mitochondrion	Mitochondria	Vesicles		Perinuclear/organellar/other	Perinuclear/organellar/other	1	Perinuclear/organellar/other
Agl	4-alpha-glucanotransferase	F8VPN4	25.9825	25.3545	26.0105	26.141	26.5898		25.2785	24.3101	24.9225	23.4298	25.7129		27.9316	28.249	27.5536	28.0349	27.0311		+	+		+								Perinuclear/organellar/other	0.553594	Unknown
Ago2	Protein argonaute-2	Q8CJG0	28.6458	27.7453	28.5754	28.1652	28.019		27.9202	28.0557	27.9814	27.7771	27.7771		28.1842	28.3662	28.2216	28.4354	28.066		+	+	+		Cytoplasm P-body Nucleus Note=Translational repression of mRs results in their recruitment to P-bodies Translocation to the nucleus requires IMP8	Cytoplasm; cytoplasmic mR processing body; cytosol; membrane; micro-ribonucleoprotein complex; mR cap binding complex; nucleus; polysome; ribonucleoprotein complex; RISC complex		Nucleus but not nucleoli;Cell Junctions				Perinuclear/organellar/other	0.726468	Unknown			+
Agpat1	1-acyl-sn-glycerol-3-phosphate acyltransferase alpha	O35083	21.8273	21.5825	21.0353	21.4419	21.2067		25.1449	25.9089	25.3205	24.2891	25.1253		22.8556	21.928	22.1269	22.7013	26.7316			+			Endoplasmic reticulum membrane {ECO:0000269|PubMed:21873652}; Multi-pass membrane protein {ECO:0000269|PubMed:21873652}	Endoplasmic reticulum; endoplasmic reticulum membrane; integral component of membrane; membrane	ER					Perinuclear/organellar/other	0.960628	Unknown
Agpat2	1-acyl-sn-glycerol-3-phosphate acyltransferase beta	Q8K3K7	21.5992	21.3765	21.3347	20.683	21.5984		24.5225	24.3975	24.4676	24.6486	24.0105		20.9515	21.6473	21.8399	20.5535	20.9861			+			Endoplasmic reticulum membrane {ECO:0000269|PubMed:21873652}; Multi-pass membrane protein {ECO:0000269|PubMed:21873652}	Endoplasmic reticulum; endoplasmic reticulum membrane; integral component of membrane	ER	Centrosome				Perinuclear/organellar/other	0.961224	Unknown
Agpat3	1-acyl-sn-glycerol-3-phosphate acyltransferase gamma	Q9D517	22.2219	27.322	21.1444	21.2191	20.9243		23.3511	23.9225	24.1871	23.5983	23.6649		26.3679	25.2354	25.3066	25.3712	26.3595			+	+	+	Endoplasmic reticulum membrane; Multi-pass membrane protein Nucleus envelope	Endoplasmic reticulum; endoplasmic reticulum membrane; integral component of membrane; membrane; nucleus; plasma membrane	ER					Perinuclear/organellar/other	0.818664	Unknown
Agpat5	1-acyl-sn-glycerol-3-phosphate acyltransferase epsilon	Q9D1E8	21.8204	21.3193	21.5946	21.2685	21.8624		22.077	22.1096	22.0353	21.4861	21.6532		24.1946	24.1095	23.8858	23.9672	24.1871				+	+	Endoplasmic reticulum membrane {ECO:0000269|PubMed:21173190}; Multi-pass membrane protein {ECO:0000269|PubMed:21173190} Nucleus envelope {ECO:0000269|PubMed:21173190} Mitochondrion {ECO:0000269|PubMed:21173190}	Endoplasmic reticulum membrane; integral component of membrane; mitochondrial outer membrane; mitochondrion; nucleus		Nucleus but not nucleoli	Cytoplasm			Perinuclear/organellar/other	0.886807	Unknown
Agpat6	Glycerol-3-phosphate acyltransferase 4	Q8K2C8	20.9132	21.5869	19.8207	20.1581	20.8469		24.5926	25.5285	25.1371	25.341	25.0975		21.7755	26.8512	21.9246	21.6843	22.7133			+			Endoplasmic reticulum membrane {ECO:0000269|PubMed:18238778}; Multi-pass membrane protein {ECO:0000269|PubMed:18238778}	Endoplasmic reticulum; endoplasmic reticulum membrane; integral component of membrane; membrane	ER					Perinuclear/organellar/other	0.958413	Unknown
Agps	Alkyldihydroxyacetonephosphate synthase, peroxisomal	Q8C0I1	24.317	24.5261	25.1833	24.7129	24.9225		29.3599	29.6233	29.4668	29.5071	29.5844		27.7129	27.4073	27.9259	27.5165	27.4785			+	+		Peroxisome membrane Note=Localized to the inner aspect of the peroxisomal membrane	Intracellular membrane-bounded organelle; membrane; mitochondrion; nucleolus; peroxisomal matrix; peroxisomal membrane; peroxisome	Peroxisome	Vesicles				Perinuclear/organellar/other	0.949781	Unknown
Ahctf1	Protein ELYS	Q8CJF7	24.9406	26.6998	24.6431	24.9503	24.6376		25.1908	23.9584	25.4583	23.9406	24.5463		29.8474	29.9259	29.7357	30.0479	30.0864			+	+	+	Cytoplasm {ECO:0000250} Nucleus matrix {ECO:0000250} Chromosome centromere kinetochore Nucleus nucleoplasm Nucleus nuclear pore complex Note=Localizes to the nuclear pore complex (NPC) throughout interphase Localizes to the kinetochore from prophase and this appears to require the Nup107-160 subcomplex of the NPC Localizes to the periphery of chromatin from late anaphase	Cytosol; extracellular vesicular exosome; kinetochore; nuclear matrix; nuclear membrane; nuclear pore; nucleus	Nucleus	Nucleus;Nuclear membrane				Nuclear	0.780402	Nuclear
Ahcy	Adenosylhomocysteinase	P50247	32.5709	33.2478	32.245	32.8478	32.7006		32.6372	32.4209	32.2897	32.5889	32.3061		28.6998	27.4394	29.8756	27.0084	26.9869		+	+	+		Cytoplasm	Cytoplasm; cytosol; extracellular vesicular exosome; neuron projection; nucleus	Cytosol	Cytoplasm				Cytoplasmic	0.728173	Cytoplasmic			+
Ahcyl1	Putative adenosylhomocysteinase 2	Q80SW1	29.196	28.604	29.2193	29.003	29.3662		28.1263	27.8081	28.0965	27.8916	28.5389		23.1092	22.9615	22.68	23.0843	22.948		+	+			Endoplasmic reticulum {ECO:0000250}	Endoplasmic reticulum; extracellular vesicular exosome		Cytoplasm				Perinuclear/organellar/other	0.677545	Unknown
Ahnak	AHNAK nucleoprotein (desmoyokin)	E9Q616	36.413	36.6918	36.5838	36.4178	35.8746		36.2897	36.1146	36.1846	36.288	36.5238		33.0927	33.1945	34.2619	32.8366	33.6944		+	+	+									Perinuclear/organellar/other	0.734868	Unknown			+
Ahnak2	AHNAK nucleoprotein 2	E9PYB0	30.9046	31.13	31.1664	31.1604	30.8004		30.4234	30.4727	30.5389	30.6714	30.9746		26.1527	26.6595	27.632	26.3528	27.189		+	+	+									Cytoplasmic	0.867022	Cytoplasmic			+
Ahr	Aryl hydrocarbon receptor	P30561	24.7286	24.6595	25.0975	24.9672	24.4984		23.9672	24.019	24.0526	24.3376	23.8764		23.5102	21.4775	22.3619	22.714	23.2314		+	+			Cytoplasm Nucleus Note=Initially cytoplasmic; upon binding with ligand and interaction with a HSP90 it translocates to the nucleus	Cytoplasm; cytosolic aryl hydrocarbon receptor complex; nucleus; transcription factor complex		Nucleus but not nucleoli;Cytoplasm				Perinuclear/organellar/other	0.948176	Unknown
Ahsa1	Activator of 90 kDa heat shock protein ATPase homolog 1	Q8BK64	30.3196	30.2979	30.5014	30.4234	30.2647		28.7096	28.2216	28.7129	28.6424	29.0479		25.2207	24.1795	25.1833	24.8481	24.8385		+	+	+		Cytoplasm cytosol {ECO:0000269|PubMed:11554768} Endoplasmic reticulum {ECO:0000269|PubMed:11554768} Note=May transiently interact with the endoplasmic reticulum	Cytoplasm; endoplasmic reticulum; extracellular vesicular exosome	Cytosol	Cytoplasm				Cytoplasmic	0.698886	Cytoplasmic			+
Ahsa2	Activator of 90 kDa heat shock protein ATPase homolog 2	Q8N9S3	24.3511	24.3234	24.8336	24.0608	23.6096		21.4649	21.5782	21.5557	21.8491	21.5995		20.6041	20.7737	21.4681	20.5958	20.9554									Cytoskeleton (Microtubules)	Cytoskeleton (Cytokinetic bridge)			Perinuclear/organellar/other	0.929513	Unknown
Aida	Axin interactor, dorsalization-associated protein	Q8C4Q6	24.6096	24.4923	24.7796	24.6971	24.7796		25.7077	25.9473	25.3239	25.3511	25.1833		23.9933	23.9584	24.217	23.1946	23.3511		+	+	+			Cytoplasm		Cytoplasm	Cytoskeleton (Microtubules);Cytoskeleton (Cytokinetic bridge)			Perinuclear/organellar/other	0.960172	Unknown
Aifm1	Apoptosis-inducing factor 1, mitochondrial	Q9Z0X1	22.7518	23.2078	23.1667	23.087	23.3511		29.3599	30.1361	29.8564	29.8459	29.4354		30.4629	30.4727	30.2422	29.995	30.2869			+	+	+	Mitochondrion intermembrane space Mitochondrion inner membrane Cytoplasm Nucleus Cytoplasm perinuclear region Note=Proteolytic cleavage during or just after translocation into the mitochondrial intermembrane space (IMS) results in the formation of an inner-membrane-anchored mature form (AIFmit) During apoptosis further proteolytic processing leads to a mature form which is confined to the mitocho…	Cytosol; mitochondrial inner membrane; mitochondrial intermembrane space; mitochondrion; nucleus	Mitochondrion					Perinuclear/organellar/other	0.849204	Unknown			+
Aimp1	Aminoacyl tRNA synthase complex-interacting multifunctional protein 1;Endothelial monocyte-activating polypeptide 2	P31230	30.2422	30.3303	30.611	30.362	30.1483		29.3452	29.0164	29.258	29.3088	29.4938		26.2571	25.9517	26.673	26.2114	26.8741		+	+	+		Nucleus Cytoplasm cytosol Cytoplasmic vesicle secretory vesicle {ECO:0000250} Secreted {ECO:0000250} Endoplasmic reticulum {ECO:0000250} Golgi apparatus {ECO:0000250} Note=Enriched in secretory vesicles of pancreatic alpha cells and secreted from the pancreas in response to low glucose levels (By similarity) Also secreted in response to hypoxia and both apoptotic and necrotic cell death {ECO:0000…	Aminoacyl-tR synthetase multienzyme complex; cell surface; cytoplasmic vesicle; cytosol; endoplasmic reticulum; extracellular space; Golgi apparatus; membrane; nucleus		Cytoplasm				Cytoplasmic	0.82079	Cytoplasmic			+
Aimp2	Aminoacyl tRNA synthase complex-interacting multifunctional protein 2	Q8R010	30.0217	30.1483	30.393	30.2535	29.8973		29.0711	28.4234	29.1724	28.9456	29.2216		25.3943	25.0935	25.3578	25.0233	25.3477		+	+	+		Cytoplasm cytosol {ECO:0000250} Nucleus {ECO:0000250} Note=Following D damage dissociates from the aminoacyl-tR synthase complex and translocates from the cytoplasm to the nucleus {ECO:0000250}	Cytosol; membrane; nucleus		Cytoplasm				Cytoplasmic	0.710293	Cytoplasmic			+
Aip	AH receptor-interacting protein	O08915	28.7771	29.2445	28.141	28.6764	28.2399		27.7833	27.7195	27.5969	27.6251	27.9923		23.2051	24.0187	23.5045	23.2109	22.4771		+	+			Cytoplasm	Cytoplasm; cytosol; membrane; nucleus		Cytoplasm	Nucleus but not nucleoli			Perinuclear/organellar/other	0.753094	Unknown			+
Ak1	Adenylate kinase isoenzyme 1	Q9R0Y5	31.0017	31.2077	31.015	30.8309	31.1842		29.1312	28.8112	28.8173	28.6931	29.391		29.2467	28.3023	28.509	28.9677	28.5203		+	+	+		Cytoplasm	Cytoplasm; cytosol; extracellular vesicular exosome; outer dense fiber; plasma membrane; sperm flagellum	Cytoskeleton	Cytoplasm	Nucleus but not nucleoli			Cytoplasmic	0.787634	Cytoplasmic			+
Ak2	Adenylate kinase 2, mitochondrial;Adenylate kinase 2, mitochondrial, N-terminally processed	Q9WTP6	29.668	30.2869	29.2216	30.0479	29.4649		29.4012	29.2077	28.6798	28.9174	29.4512		26.2926	25.7518	26.0401	24.7543	25.4984		+	+	+		Mitochondrion intermembrane space	Cytosol; extracellular vesicular exosome; mitochondrial inner membrane; mitochondrial intermembrane space; sperm mitochondrial sheath	Mitochondrion					Cytoplasmic	0.661486	Cytoplasmic			+
Ak4	Adenylate kinase 4, mitochondrial	Q9WUR9	25.9271	26.4892	27.3325	26.9316	25.9157		28.4194	28.8081	28.2123	28.6798	28.0914		23.6445	24.4363	23.4298	23.3983	24.1882		+	+			Mitochondrion matrix {ECO:0000255|HAMAP-Rule:MF_03170 ECO:0000269|PubMed:11485571 ECO:0000269|PubMed:19766732}	Extracellular vesicular exosome; mitochondrial matrix; mitochondrion	Mitochondrion	Mitochondria			Perinuclear/organellar/other	Perinuclear/organellar/other	1	Perinuclear/organellar/other
Ak6	Adenylate kinase isoenzyme 6	Q8VCP8	25.8457	25.8093	25.275	25.7415	26.065		23.3812	22.9308	23.5404	23.7179	24.1871		21.4742	20.7768	21.119	21.5684	20.6131		+				Nucleus nucleoplasm Nucleus Cajal body Note=Displays widespread diffuse nucleoplasmic distribution but not detected in nucleoli Detected in Cajal bodies but not in all cells	Cajal body; membrane; nucleoplasm						Perinuclear/organellar/other	0.935701	Unknown
Akap1	A-kinase anchor protein 1, mitochondrial	O08715	24.943	25.433	24.6162	25.0694	24.7533		25.6811	26.3049	26.0211	25.4707	25.8288		28.3951	28.5499	28.4394	28.49	28.509			+	+	+	Mitochondrion outer membrane {ECO:0000305}	Cytosol; integral component of membrane; membrane; mitochondrial outer membrane; mitochondrion	Mitochondrion	Mitochondria			Perinuclear/organellar/other	Perinuclear/organellar/other	1	Perinuclear/organellar/other
Akap2	A-kinase anchor protein 2	O54931	27.5315	25.4073	27.5682	27.8081	27.7771		27.0608	27.2979	26.9869	26.976	27.1507		28.9814	29.326	29.5146	28.7389	29.203		+	+	+	+								Perinuclear/organellar/other	0.617472	Unknown			+
Akap8	A-kinase anchor protein 8	Q9DBR0	22.7531	22.8812	21.9207	22.5069	22.5045		27.9259	28.4314	28.1065	28.0401	27.9089		28.7958	28.8203	28.8355	28.9344	28.7802			+	+	+	Nucleus matrix Note=Associated with the nuclear matrix Redistributed and detached from condensed chromatin during mitosis	Condensed chromosome; female pronucleus; Golgi apparatus; membrane; mitochondrion; nuclear matrix; nucleus		Nucleus but not nucleoli				Perinuclear/organellar/other	0.850852	Unknown
Akap9	A-kinase anchor protein 9	Q70FJ1	24.275	24.3863	25.9157	25.0608	24.6811		24.2244	24.4234	25.0105	23.654	25.1946		24.0443	24.895	24.5869	23.976	24.6971			+	+		Cytoplasm Cytoplasm cytoskeleton microtubule organizing center centrosome Golgi apparatus Note=Cytoplasmic in parietal cells	Centrosome; ciliary basal body; cytoskeleton; cytosol; Golgi apparatus; intracellular membrane-bounded organelle; pericentriolar material; voltage-gated potassium channel complex		Golgi apparatus	Vesicles;Centrosome			Perinuclear/organellar/other	0.925588	Unknown			+
Akr1a1	Alcohol dehydrogenase [NADP(+)]	Q9JII6	30.6881	30.9609	29.94	30.5844	30.5109		28.9539	28.341	27.5969	28.2625	28.8973		24.3644	23.9852	24.0691	24.8811	23.8918		+	+				Apical plasma membrane; cytosol; extracellular space; extracellular vesicular exosome	Cytosol	Nucleus;Cytoplasm				Cytoplasmic	0.648149	Cytoplasmic			+
Akr1b1	Aldose reductase	P45376	31.6798	31.8347	30.8081	31.7771	31.4284		29.9814	29.3971	28.2308	29.4113	30.0084		22.5237	23.4719	25.5285	22.9153	21.9672		+	+			Cytoplasm	Cytoplasm; cytosol; extracellular space; extracellular vesicular exosome; nucleus	Cytosol	Nucleus but not nucleoli;Cytoplasm				Cytoplasmic	0.488896	Cytoplasmic			+
Akr1b8	Aldose reductase-related protein 2	P45377	29.6998	30.2077	29.2714	29.94	29.5916		28.2216	27.6458	26.9977	27.5826	28.2891		23.4923	22.8783	23.7895	23.7127	24.5285		+	+										Perinuclear/organellar/other	0.537807	Unknown
Akr1c14	3-alpha-hydroxysteroid dehydrogenase type 1	Q91WT7	24.6595	25.1642	24.2021	24.268	24.0105		22.3457	23.304	22.5774	22.8614	22.5756		21.7213	20.8537	21.7638	20.7222	21.4458													Perinuclear/organellar/other	0.942006	Unknown
Akr7a2	Aflatoxin B1 aldehyde reductase member 2	Q8CG76	26.8142	27.141	26.5624	27.2077	27.1214		26.4953	26.1585	25.726	26.1154	26.433		21.7307	22.6431	23.119	21.7825	21.7265		+	+			Golgi apparatus {ECO:0000250} Cytoplasm {ECO:0000269|PubMed:9576847}	Extracellular vesicular exosome; Golgi apparatus		Cytoplasm				Perinuclear/organellar/other	0.923117	Unknown			+
Akt1	RAC-alpha serine/threonine-protein kinase	P31750	27.6798	26.7895	27.673	27.3828	27.965		25.2499	24.5463	24.9977	24.7796	26.1642		25.558	25.2748	25.3578	25.1174	25.6376		+	+			Cytoplasm Nucleus Cell membrane Note=Nucleus after activation by integrin-linked protein kinase 1 (ILK1) Nuclear translocation is enhanced by interaction with TCL1A Phosphorylation on Tyr-176 by TNK2 results in its localization to the cell membrane where it is targeted for further phosphorylations on Thr-308 and Ser-473 leading to its activation and the activated form translocates to the nucleus	Cell-cell junction; ciliary basal body; cytoplasm; cytosol; microtubule cytoskeleton; mitochondrion; nucleoplasm; nucleus; plasma membrane; spindle		Nucleus	Cytoskeleton (Microtubules)			Perinuclear/organellar/other	0.88216	Unknown	+
Akt1s1	Proline-rich AKT1 substrate 1	Q9D1F4	27.0813	28.0864	26.7895	27.1115	27.3494		25.9043	25.9406	25.2891	25.4892	25.7771		22.9118	22.7895	22.6096	23.0178	22.7265		+	+			Cytoplasm cytosol	Cytoplasm; cytosol; nucleus; protein complex		Cytoplasm				Perinuclear/organellar/other	0.912741	Unknown
Aktip	AKT-interacting protein	Q64362	24.7286	26.0588	25.317	25.1421	24.48		23.3101	23.2066	23.7492	23.976	24.391		21.7416	20.9028	21.4723	20.7162	20.8872			+			Cytoplasm {ECO:0000269|PubMed:14749367} Cell membrane {ECO:0000269|PubMed:14749367}; Peripheral membrane protein {ECO:0000269|PubMed:14749367}	FHF complex; plasma membrane		Nucleoli;Cytoplasm	Plasma membrane;Golgi apparatus			Perinuclear/organellar/other	0.943306	Unknown			+
Alad	Delta-aminolevulinic acid dehydratase	P10518	28.4668	29.258	27.4154	29.4073	29.3044		27.7129	27.9031	26.4598	27.9146	28.2354		21.5172	20.8278	21.3255	21.3474	20.6354		+	+				Cytosol; extracellular vesicular exosome; nucleus						Perinuclear/organellar/other	0.773619	Unknown
Alb	Serum albumin	P07724	20.8193	21.2335	21.3827	20.596	21.6778		21.6977	21.7348	21.5525	21.8358	22.024		26.4723	24.7995	23.5983	23.6209	23.8901					+	Secreted	Basement membrane; blood microparticle; extracellular region; extracellular space; extracellular vesicular exosome; nucleus; platelet alpha granule lumen; protein complex		Golgi apparatus	Endoplasmic reticulum			Perinuclear/organellar/other	0.86662	Unknown
Alcam	CD166 antigen	Q61490	22.9004	24.002	22.6693	22.2974	22.4442		27.0084	27.9484	27.1984	27.5754	27.7064		27.7325	26.7645	27.0401	27.4473	27.141			+	+		Membrane; Single-pass type I membrane protein; Isoform 3: Secreted {ECO:0000269|PubMed:15496415}	Axon; external side of plasma membrane; extracellular vesicular exosome; focal adhesion; integral component of membrane; neuronal cell body		Cytoplasm				Perinuclear/organellar/other	0.931828	Unknown			+
Aldh16a1	Aldehyde dehydrogenase family 16 member A1	Q571I9	27.5165	27.673	27.8264	27.7389	27.5826		26.1642	25.5014	26.0084	25.8741	26.2607		20.8331	21.7318	21.7079	21.0334	21.7534		+	+				Extracellular vesicular exosome; membrane	Cytosol	Mitochondria				Perinuclear/organellar/other	0.869484	Unknown			+
Aldh18a1	Delta-1-pyrroline-5-carboxylate synthase;Glutamate 5-kinase;Gamma-glutamyl phosphate reductase	Q9Z110	23.7796	23.9672	25.1135	24.6264	24.1015		30.3088	30.8608	30.8973	31.0479	30.196		29.8858	28.4668	29.0137	29.0686	29.094		+	+	+		Mitochondrion inner membrane	Cytoplasm; mitochondrial inner membrane; mitochondrion		Mitochondria				Perinuclear/organellar/other	0.927785	Unknown			+
Aldh1l2	Mitochondrial 10-formyltetrahydrofolate dehydrogenase	Q8K009	21.636	21.7957	21.2594	20.6295	21.5215		29.2803	29.2736	28.9977	29.5165	28.2979		25.3877	23.9672	24.5344	24.4408	24.6837			+			Mitochondrion {ECO:0000269|PubMed:20498374}	Extracellular vesicular exosome; mitochondrion	Mitochondrion	Mitochondria				Perinuclear/organellar/other	0.970074	Unknown			+
Aldh2	Aldehyde dehydrogenase, mitochondrial	P47738	27.8445	28.5278	28.2759	28.5014	27.7453		31.1239	31.2422	30.8682	31.08	30.7771		26.2909	25.0148	26.8504	24.7796	22.1612		+	+	+		Mitochondrion matrix	Extracellular vesicular exosome; mitochondrial matrix	Mitochondrion					Perinuclear/organellar/other	0.88738	Unknown
Aldh3a1	Aldehyde dehydrogenase, dimeric NADP-preferring	P47739	28.2354	27.8504	28.3536	28.1015	27.189		27.8916	27.8081	27.8504	27.9539	27.2979		24.217	23.2961	23.6096	24.2828	23.5987		+	+			Cytoplasm	Cytoplasm; cytosol; endoplasmic reticulum; extracellular space; plasma membrane		Plasma membrane;Cytoplasm;Vesicles				Perinuclear/organellar/other	0.857505	Unknown
Aldh3a2	Fatty aldehyde dehydrogenase	P47740	25.3844	23.2678	23.2599	22.9293	24.3184		27.1214	27.6663	27.6798	27.341	26.8504		20.8479	20.7847	21.314	20.5251	21.6166			+			Endoplasmic reticulum membrane; Single-pass membrane protein; Cytoplasmic side	Endoplasmic reticulum; extracellular vesicular exosome; integral component of membrane; intracellular membrane-bounded organelle; mitochondrial inner membrane; peroxisome	ER					Perinuclear/organellar/other	0.956735	Unknown
Aldh4a1	Delta-1-pyrroline-5-carboxylate dehydrogenase, mitochondrial	Q8CHT0	20.845	22.1074	20.5926	20.9414	21.0466		22.895	23.5165	22.3457	22.8442	22.7119		21.1683	21.5261	21.1934	20.6312	20.7758						Mitochondrion matrix	Mitochondrial matrix	Mitochondrion	Cytoplasm			Perinuclear/organellar/other	Perinuclear/organellar/other	1	Perinuclear/organellar/other
Aldh9a1	4-trimethylaminobutyraldehyde dehydrogenase	Q9JLJ2	28.7958	29.0711	28.5862	29.0296	28.5609		28.0505	27.9316	27.4394	27.965	27.9146		24.4664	24.7389	24.8288	24.804	24.6843		+	+			Cytoplasm	Cytoplasm; cytosol; extracellular vesicular exosome; mitochondrion		Cytoplasm				Perinuclear/organellar/other	0.685346	Unknown
Aldoa	Fructose-bisphosphate aldolase A;Fructose-bisphosphate aldolase	P05064	35.0552	35.4973	35.0348	35.2897	35.4272		33.9505	34.402	34.2965	34.4272	34.6253		29.8959	29.1842	30.7047	28.8887	30.1483		+	+	+		Cytoplasm myofibril sarcomere I band Cytoplasm myofibril sarcomere M line Note=In skeletal muscle accumulates around the M line and within the I band colocalizing with FBP2 on both sides of the Z line in the absence of Ca(2+) {ECO:0000250}	Actin cytoskeleton; cytosol; extracellular region; extracellular space; extracellular vesicular exosome; I band; membrane; nucleus; platelet alpha granule lumen	Cytosol	Cytoplasm				Cytoplasmic	0.610944	Cytoplasmic			+
Alg10b	Putative Dol-P-Glc:Glc(2)Man(9)GlcNAc(2)-PP-Dol alpha-1,2-glucosyltransferase	Q3UGP8	20.9854	21.3627	20.6639	21.3487	21.1313		21.3719	22.2175	21.8933	22.0811	21.8134		25.417	25.2535	25.2122	25.0317	25.9694					+	Cell membrane {ECO:0000250}; Multi-pass membrane protein {ECO:0000250}	Integral component of membrane; plasma membrane	ER	Endoplasmic reticulum				Perinuclear/organellar/other	0.773846	Unknown
Alg11	GDP-Man:Man(3)GlcNAc(2)-PP-Dol alpha-1,2-mannosyltransferase	Q3TZM9	20.998	21.9617	20.7437	20.5837	21.7983		23.4162	24.3239	23.632	23.8576	24.2317		21.2369	20.6868	21.5406	21.497	20.8234						Endoplasmic reticulum {ECO:0000269|PubMed:20080937} Endoplasmic reticulum membrane {ECO:0000305|PubMed:20080937}; Multi-pass membrane protein {ECO:0000305|PubMed:20080937}	Endoplasmic reticulum; integral component of membrane; membrane	ER					Perinuclear/organellar/other	0.95818	Unknown
Alg14	UDP-N-acetylglucosamine transferase subunit ALG14 homolog	Q9D081	22.59	22.9806	22.8346	22.5475	22.6628		22.7307	22.8152	23.1238	22.4144	22.6649		21.0298	21.377	21.4752	21.5846	20.6451			+			Endoplasmic reticulum membrane {ECO:0000305}; Single-pass membrane protein {ECO:0000305}	Endoplasmic reticulum membrane; integral component of membrane		Nucleoli	Nucleus			Perinuclear/organellar/other	0.951095	Unknown
Alg2	Alpha-1,3/1,6-mannosyltransferase ALG2	Q9DBE8	23.4875	24.1594	24.1644	26.1055	24.0105		26.4504	26.5374	26.604	27.0914	25.9977		21.4381	21.2964	21.6639	20.8279	20.8405			+			Membrane {ECO:0000305}; Single-pass membrane protein {ECO:0000305}	Cytoplasm; endoplasmic reticulum membrane; integral component of membrane; membrane; nucleus; perinuclear region of cytoplasm	ER	Nucleus but not nucleoli;Cytoskeleton (Actin filaments)				Perinuclear/organellar/other	0.959923	Unknown
Alg5	Dolichyl-phosphate beta-glucosyltransferase	Q9DB25	21.2158	21.345	21.5907	20.6868	21.5101		26.673	26.8142	26.965	26.7389	26.7771		24.1332	23.9137	23.6649	24.632	24.0773			+			Endoplasmic reticulum membrane {ECO:0000250}; Single-pass type II membrane protein {ECO:0000250}	Endoplasmic reticulum membrane; integral component of membrane; membrane	ER	Cytoplasm				Perinuclear/organellar/other	0.973554	Unknown
Alg8	Probable dolichyl pyrophosphate Glc1Man9GlcNAc2 alpha-1,3-glucosyltransferase	Q6P8H8	21.6965	20.4476	21.3692	21.2122	20.5912		24.7338	24.0275	24.4298	24.317	24.1253		25.632	25.2058	24.8811	26.189	25.4923				+	+	Endoplasmic reticulum membrane {ECO:0000250}; Multi-pass membrane protein {ECO:0000250}	Endoplasmic reticulum membrane; integral component of membrane	ER	Nucleus but not nucleoli				Perinuclear/organellar/other	0.890037	Unknown
Alg9	Alpha-1,2-mannosyltransferase ALG9	Q8VDI9	21.0974	21.6234	21.6208	20.978	21.5349		22.8764	22.8249	23.5869	23.2678	22.9915		24.1797	24.2678	23.8299	22.4947	23.5268						Endoplasmic reticulum membrane {ECO:0000305}; Multi-pass membrane protein {ECO:0000305}	Endoplasmic reticulum membrane; integral component of membrane; membrane	ER					Perinuclear/organellar/other	0.936367	Unknown
Alkbh1	Alkylated DNA repair protein alkB homolog 1	P0CB42	23.8481	24.0359	23.087	23.8389	23.9043		24.141	24.4234	23.9134	24.7645	24.3778		22.6162	21.6388	22.5248	22.1734	22.0528			+			Mitochondrion {ECO:0000269|PubMed:17979886 ECO:0000269|PubMed:18603530} Nucleus {ECO:0000250} Note=Mainly localizes in euchromatin largely excluded from heterochromatin and nucleoli {ECO:0000250}	Mitochondrion; nuclear euchromatin						Perinuclear/organellar/other	0.960495	Unknown
Alkbh3	Alpha-ketoglutarate-dependent dioxygenase alkB homolog 3	Q8K1E6	23.632	23.6649	23.0983	24.1795	24.1253		23.5325	23.5045	23.2001	22.538	23.8756		20.8681	21.4977	21.5625	21.0148	21.8119		+				Cytoplasm Nucleus	Cytoplasm; nucleoplasm		Nucleus;Mitochondria	Cytoplasm			Perinuclear/organellar/other	0.952022	Unknown
Alkbh5	RNA demethylase ALKBH5	Q3TSG4	23.2081	27.322	22.8651	24.759	22.1143		24.5285	25.3205	25.5014	25.1757	24.7441		25.0772	24.4041	24.6376	24.7492	24.6376			+	+		Nucleus speckle {ECO:0000269|PubMed:21264265 ECO:0000269|PubMed:23177736}	Nuclear speck; nucleus	Nucleus	Nucleus but not nucleoli;Cytoplasm;Golgi apparatus				Perinuclear/organellar/other	0.935151	Unknown			+
Alkbh8	Alkylated DNA repair protein alkB homolog 8	Q80Y20	24.3844	24.6153	24.217	24.48	24.2821		22.2141	22.0658	22.3536	22.4825	22.8932		20.9466	21.8619	21.0866	20.5762	21.5938		+				Cytoplasm Nucleus Note=Predominantly cytoplasmic	Cytosol; nucleus		Nucleus but not nucleoli				Perinuclear/organellar/other	0.938969	Unknown
Alyref	THO complex subunit 4	O08583	27.6389	28.2445	27.6181	27.4314	27.604		27.8081	28.3536	28.3951	27.9428	28.2935		31.099	31.5799	31.0673	31.341	31.2591		+	+	+	+	Nucleus Nucleus speckle Cytoplasm Note=Colocalizes with the core EJC ALYREF/THOC4 NXF1 and DDX39B in the nucleus and nuclear speckles Travels to the cytoplasm as part of the exon junction complex (EJC) bound to mR Localizes to regions surrounding nuclear speckles known as perispeckles in which TREX complex assembly seems to occur	Catalytic step 2 spliceosome; cytosol; extracellular vesicular exosome; membrane; nucleoplasm; transcription export complex	Nucleus	Nucleus but not nucleoli				Perinuclear/organellar/other	0.526964	Unknown		+	+
Amacr	Alpha-methylacyl-CoA racemase	O09174	25.3545	24.7024	24.9998	25.4676	25.4707		24.4234	25.1015	24.4614	24.5638	23.8402		25.4862	26.2077	25.9672	25.5374	25.3829					+	Peroxisome {ECO:0000269|PubMed:11060344} Mitochondrion {ECO:0000269|PubMed:11060344}	Cytoplasm; mitochondrion; peroxisomal matrix; peroxisome	Peroxisome	Plasma membrane;Vesicles				Perinuclear/organellar/other	0.832883	Unknown
Ambra1	Activating molecule in BECN1-regulated autophagy protein 1	A2AH22	21.0729	21.7558	21.0613	20.6422	21.6476		22.7244	22.8858	23.0789	23.0476	22.2143		20.7974	20.7572	21.3516	20.4639	20.9407						Cytoplasmic vesicle autophagosome {ECO:0000250} Note=Localizes also to discrete punctae along the ciliary axoneme {ECO:0000250}	Axoneme; cytoplasm; phagocytic vesicle		Vesicles	Mitochondria			Perinuclear/organellar/other	0.949368	Unknown
Amdhd2	Putative N-acetylglucosamine-6-phosphate deacetylase	Q8JZV7	24.4105	25.1642	24.4862	24.0935	23.895		23.4923	23.7492	23.2211	23.4278	21.2477		21.4163	21.7342	21.166	20.7565	21.2585		+					Nucleus		Nucleoli;Cytoplasm				Perinuclear/organellar/other	0.943794	Unknown
Amfr	E3 ubiquitin-protein ligase AMFR	Q9R049	21.4639	21.5655	21.5259	21.3228	21.7614		26.6458	26.6458	26.5255	26.6865	25.9473		24.6811	23.7895	23.9225	23.6971	23.0658			+	+		Endoplasmic reticulum membrane {ECO:0000269|PubMed:11724934}; Multi-pass membrane protein {ECO:0000269|PubMed:11724934}	Dendrite; endoplasmic reticulum membrane; growth cone; Hrd1p ubiquitin ligase complex; integral component of endoplasmic reticulum membrane; integral component of membrane; membrane; neuronal cell body; nucleus; perinuclear region of cytoplasm; protein complex						Perinuclear/organellar/other	0.974157	Perinuclear/organellar/other
Amigo2	Amphoterin-induced protein 2	Q80ZD9	24.275	23.9527	22.743	23.3778	23.7077		26.9977	27.019	26.9316	27.2535	26.2874		28.0557	27.6527	27.2803	27.0401	27.1604			+	+	+	Cell membrane {ECO:0000250}; Single-pass type I membrane protein {ECO:0000250} Nucleus {ECO:0000250} Note=Associated with nucleus as well as plasma membrane Restricted to somata of cerebellar as well as hippocampal neurons (By similarity) {ECO:0000250}	Integral component of membrane; nucleus; plasma membrane		Plasma membrane;Golgi apparatus	Cytoplasm			Perinuclear/organellar/other	0.864152	Unknown
Amot	Angiomotin	Q8VHG2	21.6251	21.6315	20.9695	21.0544	20.927		22.3101	23.3304	23.2535	23.4331	22.7762		25.4488	25.0148	23.5165	25.8336	24.4614				+	+	Cell junction tight junction {ECO:0000269|PubMed:16043488} Note=Localized on the cell surface May act as a transmembrane protein	Actin filament; cell surface; cytoplasm; cytosol; endocytic vesicle; external side of plasma membrane; integral component of membrane; lamellipodium; ruffle; stress fiber; tight junction						Perinuclear/organellar/other	0.877034	Unknown
Ampd2	AMP deaminase 2	Q9DBT5	28.7486	28.7864	28.604	28.3704	28.4314		26.7518	26.3595	26.3325	26.0505	26.6865		20.9459	22.654	22.767	22.2291	23.2821		+	+				Cytosol		Cytoplasm				Perinuclear/organellar/other	0.789627	Unknown			+
Anapc1	Anaphase-promoting complex subunit 1	P53995	23.6209	24.9089	26.2571	25.558	25.239		27.5165	27.4938	27.6663	27.8324	27.5682		23.8349	22.8484	24.2096	23.4676	24.239		+	+				Anaphase-promoting complex; cytosol; nucleoplasm		Vesicles				Perinuclear/organellar/other	0.971353	Unknown
Anapc13	Anaphase-promoting complex subunit 13	Q8R034	23.6865	23.6649	22.8557	23.7919	22.4898		24.4105	24.9847	24.7445	24.8336	24.4738		22.4676	23.6431	23.3645	21.4324	22.3527						Nucleus {ECO:0000305}	Anaphase-promoting complex		Cytoplasm;Mitochondria				Perinuclear/organellar/other	0.964241	Unknown
Anapc2	Anaphase-promoting complex subunit 2	Q8BZQ7	27.0813	27.17	26.9869	27.2077	24.604		26.8142	26.673	26.726	27.1604	26.8142		26.0914	27.1115	26.1174	27.189	27.3325		+	+	+			Anaphase-promoting complex; cytosol; nucleoplasm		Nucleus but not nucleoli				Perinuclear/organellar/other	0.884614	Unknown
Anapc4	Anaphase-promoting complex subunit 4	Q91W96	25.7645	25.5075	25.5075	25.8858	25.6838		26.7645	26.5389	26.9869	26.965	26.726		22.3172	21.6843	22.3124	26.7645	22.0493		+	+				Anaphase-promoting complex; cytosol; nucleoplasm; nucleus		Cytoskeleton (Intermediate filaments)				Perinuclear/organellar/other	0.947374	Unknown
Anapc5	Anaphase-promoting complex subunit 5	Q8BTZ4	23.0789	23.2081	23.8385	23.4595	23.3239		26.521	26.3745	26.5478	26.9202	26.1332		22.9225	22.7735	23.2032	22.7755	23.1642			+				Anaphase-promoting complex; cytosol; nucleoplasm; nucleus		Nucleus but not nucleoli				Perinuclear/organellar/other	0.973094	Unknown
Anapc7	Anaphase-promoting complex subunit 7	Q9WVM3	25.5783	25.1705	25.3811	25.3545	25.1984		27.2445	27.1984	27.4394	27.217	27.2714		24.2463	24.0443	23.8576	24.0935	23.9406			+	+			Anaphase-promoting complex; cytosol; nucleoplasm; nucleus		Nucleus but not nucleoli	Cytoplasm			Perinuclear/organellar/other	0.969784	Unknown
Angel2	Protein angel homolog 2	Q8K1C0	25.6862	26.118	25.4783	25.944	26.1214		25.019	25.0854	24.6376	24.8385	24.9134		23.2361	23.2506	23.2821	23.4923	23.0526			+	+					Nucleus but not nucleoli	Mitochondria			Perinuclear/organellar/other	0.942107	Unknown
Angptl2	Angiopoietin-related protein 2	Q9R045	20.9646	21.6616	21.5746	20.9038	21.8455		24.7796	25.1604	25.2535	25.1488	24.275		24.2821	24.9406	24.1488	25.2133	24.002			+	+		Secreted	Extracellular space; extracellular vesicular exosome						Perinuclear/organellar/other	0.952356	Unknown			+
Ank3	Ankyrin-3	G5E8K5	28.0965	28.2216	28.189	27.7453	27.4394		28.7518	28.5278	28.4976	28.6964	28.2847		26.5344	26.2961	26.1273	26.5029	25.9089		+	+	+		Cytoplasm cytoskeleton {ECO:0000269|PubMed:21223964} Cell projection axon {ECO:0000250} Cell membrane sarcolemma {ECO:0000269|PubMed:21223964} Cell junction synapse postsynaptic cell membrane {ECO:0000250} Lysosome {ECO:0000250} Note=In skeletal muscle localized at costameres and neuromuscular junctions In macrophages associated with lysosomes {ECO:0000250}; Isoform 5: Cytoplasm cytoskeleton {ECO…	Axon initial segment; basolateral plasma membrane; cell surface; costamere; dendrite; endoplasmic reticulum; Golgi apparatus; intercalated disc; lateral plasma membrane; lysosome; neuromuscular junction; node of Ranvier; paranode region of axon; plasma membrane; postsynaptic membrane; sarcolemma; sarcoplasmic reticulum; spectrin-associated cytoskeleton; T-tubule; Z disc		Plasma membrane				Perinuclear/organellar/other	0.81687	Unknown			+
Ankfy1	Rabankyrin-5	Q810B6	27.8973	27.5389	28.2262	28.2354	27.9372		27.3239	26.7389	27.4394	27.4234	27.391		23.7594	23.9373	23.0343	23.17	23.5393		+	+			Cytoplasm {ECO:0000269|PubMed:10940552} Endosome membrane {ECO:0000269|PubMed:10940552}; Peripheral membrane protein {ECO:0000269|PubMed:10940552} Early endosome {ECO:0000269|PubMed:15328530} Note=Also associated with endosomal membranes Localizes to macropinosomes {ECO:0000269|PubMed:15328530}	Early endosome; endosome membrane; extracellular vesicular exosome; lysosomal membrane; macropinosome; membrane		Vesicles				Perinuclear/organellar/other	0.863228	Unknown			+
Ankh	Progressive ankylosis protein	Q9JHZ2	24.9316	22.8269	23.4842	23.2961	24.0105		26.726	27.3066	27.2445	26.9316	26.9202		27.8081	27.1214	26.4298	26.8264	27.1507			+	+		Membrane {ECO:0000305}; Multi-pass membrane protein {ECO:0000305}	Integral component of membrane; integral component of plasma membrane; outer membrane; plasma membrane		Cytoplasm				Perinuclear/organellar/other	0.911322	Unknown
Ankhd1	Ankyrin repeat and KH domain-containing 1	E9PUR0	24.945	25.2996	25.4738	24.8623	24.7846		23.7796	23.5165	23.9043	23.9316	24.3712		22.6097	21.8576	21.9882	21.3723	22.0641		+	+										Perinuclear/organellar/other	0.947446	Unknown			+
Ankle2	Ankyrin repeat and LEM domain-containing protein 2	Q6P1H6	24.3511	24.5926	25.3545	24.9628	23.6757		27.6181	28.0349	27.9146	27.9031	27.7389		23.9495	22.9108	23.5606	24.0881	23.5349		+	+			Endoplasmic reticulum membrane {ECO:0000269|PubMed:22770216}; Single-pass type III membrane protein {ECO:0000269|PubMed:22770216}	Endoplasmic reticulum membrane; integral component of endoplasmic reticulum membrane; membrane	ER				Perinuclear/organellar/other	Perinuclear/organellar/other	1	Perinuclear/organellar/other
Ankmy2	Ankyrin repeat and MYND domain-containing protein 2	Q3TPE9	24.5344	24.2821	25.4676	25.0275	25.0894		23.4041	23.935	23.8288	24.2607	24.4362		21.1157	20.9106	21.3668	21.4769	20.8311		+				Cell projection cilium {ECO:0000250}	Cilium		Cytoplasm;Cytoskeleton (Intermediate filaments)				Perinuclear/organellar/other	0.948355	Unknown
Ankrd11	Ankyrin repeat domain-containing protein 11	E9Q4F7	21.0808	21.239	20.9723	20.7293	21.7215		21.5698	21.7744	20.9742	21.0917	20.7429		23.0139	23.7389	23.6757	23.9043	23.5165				+	+								Perinuclear/organellar/other	0.897751	Unknown
Ankrd13a	Ankyrin repeat domain-containing protein 13A	Q80UP5	24.2463	25.1293	24.945	24.4197	22.9933		23.7138	23.7995	21.9171	22.6721	22.6002		21.4246	21.0921	21.0183	20.5406	21.7033						Cell membrane {ECO:0000269|PubMed:22298428} Late endosome {ECO:0000269|PubMed:22298428} Note=Interaction with EGFR may enhance association with the cell membrane	Endosome; plasma membrane	Plasma membrane	Plasma membrane				Perinuclear/organellar/other	0.94315	Unknown
Ankrd17	Ankyrin repeat domain-containing protein 17	Q99NH0	27.6389	27.4551	27.9705	27.4234	27.9202		27.3828	27.1115	27.2535	27.3494	27.6663		25.1293	25.4457	25.5255	25.895	25.5955		+	+	+		Cytoplasm {ECO:0000269|PubMed:17276651} Nucleus {ECO:0000269|PubMed:17276651} Note=Detected around the nucleolus	Cytoplasm; membrane; nucleus	Ribosome	Nucleus	Nuclear membrane			Perinuclear/organellar/other	0.888302	Unknown			+
Ankrd28	Serine/threonine-protein phosphatase 6 regulatory ankyrin repeat subunit A	Q505D1	26.2299	26.1941	26.3494	26.2499	25.9271		24.4041	24.3015	24.3778	24.4862	24.632		22.4798	21.1825	21.8576	22.0983	22.6591						Nucleus nucleoplasm {ECO:0000269|PubMed:16564677} Note=Seems to be excluded from nucleoli	Nucleus	Cytosol					Perinuclear/organellar/other	0.93729	Unknown	+
Ankrd52	Serine/threonine-protein phosphatase 6 regulatory ankyrin repeat subunit C	Q8BTI7	27.6798	27.5826	26.8019	27.6798	26.9202		25.3477	25.6372	24.895	25.8717	26.3795		20.671	21.3147	20.7827	21.521	21.3631		+							Mitochondria	Nucleus			Perinuclear/organellar/other	0.891043	Unknown
Ankrd54	Ankyrin repeat domain-containing protein 54	Q91WK7	25.1174	24.9271	24.1253	23.5638	25.4073		23.6865	23.654	23.1946	23.4298	23.4041		20.6122	21.5498	21.5677	20.9332	20.7267		+	+			Nucleus {ECO:0000250} Cytoplasm {ECO:0000250} Midbody {ECO:0000250} Note=Shuttles between nucleus and cytoplasm during the cell cycle EPO stimulation induces nuclear accumulation (By similarity) {ECO:0000250}	Cytoplasm; midbody; nucleus		Nucleus but not nucleoli	Cytoplasm			Perinuclear/organellar/other	0.946045	Unknown
Ankzf1	Ankyrin repeat and zinc finger domain-containing protein 1	Q80UU1	22.1519	24.0359	21.6928	22.4324	22.4324		21.5356	21.7553	21.8764	21.9566	22.1395		21.7602	22.0925	21.9004	20.7955	21.3211			+				Membrane		Nucleus	Cytoplasm			Perinuclear/organellar/other	0.939618	Unknown
Anln	Actin-binding protein anillin	Q8K298	30.0864	29.9677	30.2535	29.6964	30.1115		31.5978	32.005	31.7333	31.8534	31.6501		28.7064	28.2759	29.0711	28.6146	28.8234		+	+	+		Nucleus Cytoplasm cytoskeleton Cytoplasm cell cortex Note=Mainly found in the nucleus during interphase Colocalizes with cortical F-actin upon nuclear envelope breakdown in mitosis and subsequently concentrates in the area of the prospective contractile ring in anaphase This pattern persists until telophase when the protein becomes concentrated in the midbody	Actin cytoskeleton; actomyosin contractile ring; intracellular membrane-bounded organelle; nucleus		Nucleus but not nucleoli				Cytoplasmic	0.516552	Cytoplasmic			+
Ano10	Anoctamin-10	Q8BH79	24.317	24.6106	24.5638	24.48	24.2463		26.4938	27.0608	27.0711	26.6181	26.574		27.17	27.2535	26.8858	27.3992	27.7129			+	+	+	Cell membrane; Multi-pass membrane protein Cytoplasm Note=Cytoplasmic localization seen in neoplastic cells of head and neck squamous cell carcinoma (HNSCC) tumors	Apical plasma membrane; chloride channel complex; cytoplasm; external side of plasma membrane; extracellular vesicular exosome; plasma membrane		Nucleus but not nucleoli;Plasma membrane				Perinuclear/organellar/other	0.859179	Unknown
Ano6	Anoctamin-6	Q6P9J9	23.1373	23.0805	23.1982	24.6971	24.1874		24.6649	25.5783	26.0211	25.5105	25.4008		25.8528	24.2463	25.3066	24.1174	25.3612			+	+		Cell membrane {ECO:0000269|PubMed:20056604 ECO:0000269|PubMed:21107324 ECO:0000269|PubMed:22075693 ECO:0000269|PubMed:22946059}; Multi-pass membrane protein {ECO:0000269|PubMed:20056604 ECO:0000269|PubMed:21107324 ECO:0000269|PubMed:22075693 ECO:0000269|PubMed:22946059} Note=Shows an intracellular localization according to PubMed:22075693	Cell surface; chloride channel complex; extracellular vesicular exosome; intracellular; membrane; plasma membrane	Plasma membrane					Perinuclear/organellar/other	0.946063	Unknown
Anp32a	Acidic leucine-rich nuclear phosphoprotein 32 family member A	O35381	31.1783	31.8645	31.0864	31.1664	31.1842		31.13	31.4678	30.7692	30.933	30.9609		27.019	25.8623	28.5754	27.1015	26.0894		+	+	+		Nucleus Cytoplasm Endoplasmic reticulum Note=Translocates to the cytoplasm during the process of neuritogenesis (By similarity) Shuttles between nucleus and cytoplasm {ECO:0000250}	Cytoplasm; endoplasmic reticulum; nucleoplasm; nucleus; perinuclear region of cytoplasm						Cytoplasmic	0.844581	Cytoplasmic
Anp32b	Acidic leucine-rich nuclear phosphoprotein 32 family member B	Q9EST5	31.0544	31.6329	31.1422	30.8973	30.8829		31.2924	31.3196	30.7849	30.8385	30.5109		27.7064	26.3745	28.3745	26.604	26.4953		+	+	+		Isoform 1: Nucleus Note=Accumulates in the nuclei at the S phase {ECO:0000250}; Isoform 2: Cytoplasm Note=Lacks a nuclear localization signal	Cytoplasm; extracellular vesicular exosome; nucleus						Cytoplasmic	0.850291	Cytoplasmic			+
Anp32e	Acidic leucine-rich nuclear phosphoprotein 32 family member E	P97822	30.341	31.0927	30.3828	30.2979	30.3088		29.7211	29.8339	29.3282	29.611	29.5222		24.9847	23.6083	24.5983	23.6519	23.7182		+	+			Cytoplasm {ECO:0000250} Nucleus {ECO:0000250}	Cytoplasmic membrane-bounded vesicle; nucleus; Swr1 complex						Cytoplasmic	0.60722	Cytoplasmic			+
Antxr1	Anthrax toxin receptor 1	Q9CZ52	20.9305	21.528	20.6505	21.2738	21.1259		21.2932	21.4205	21.4857	21.3028	22.0096		24.6595	23.0658	22.7098	23.9316	23.7484					+	Cell membrane {ECO:0000269|PubMed:16762926}; Single-pass type I membrane protein {ECO:0000269|PubMed:16762926} Cell projection lamellipodium membrane {ECO:0000269|PubMed:16762926}; Single-pass type I membrane protein {ECO:0000269|PubMed:16762926} Cell projection filopodium membrane {ECO:0000269|PubMed:16762926}; Single-pass type I membrane protein {ECO:0000269|PubMed:16762926} Note=At the membran…	Cell surface; extracellular vesicular exosome; filopodium membrane; integral component of membrane; lamellipodium membrane						Perinuclear/organellar/other	0.902399	Unknown
Antxr2	Anthrax toxin receptor 2	Q6DFX2	23.5797	23.7077	23.5125	23.2271	23.1875		24.654	24.7492	25.2607	24.9089	24.989		25.4892	25.2714	24.8576	25.0317	25.341			+	+		Isoform 1: Cell membrane; Single-pass type I membrane protein Note=Expressed at the cell surface; Isoform 2: Endoplasmic reticulum membrane; Single-pass type I membrane protein Note=Expressed predominantly within the endoplasmic reticulum and not at the plasma membrane; Isoform 3: Secreted	Endoplasmic reticulum; extracellular region; integral component of membrane; plasma membrane						Perinuclear/organellar/other	0.918854	Unknown
Anxa1	Annexin A1	P10107	36.2066	36.0653	35.8746	35.8516	35.6813		34.2048	33.8328	33.9591	33.7252	34.1453		30.8829	29.3174	31.5062	28.9117	29.9677		+	+	+		Nucleus {ECO:0000250} Cytoplasm {ECO:0000250} Cell projection cilium {ECO:0000250} Basolateral cell membrane {ECO:0000250} Note=Found in the cilium nucleus and basolateral cell membrane of ciliated cells in the tracheal endothelium Found in the cytoplasm of type II pneumocytes and alveolar macrophages {ECO:0000250}	Cell surface; cilium; cornified envelope; cytoplasm; endosome; extracellular region; extracellular space; extracellular vesicular exosome; focal adhesion; mitochondrial membrane; nucleus; plasma membrane; protein complex; sarcolemma; vesicle		Plasma membrane;Cytoplasm	Nucleus but not nucleoli;Nuclear membrane			Cytoplasmic	0.639986	Cytoplasmic		+	+
Anxa11	Annexin A11	P97384	31.1604	31.2478	30.9539	31.2019	31.1724		29.3217	28.7325	28.7613	29.1239	29.4032		24.945	24.9378	24.4234	25.4862	25.0894		+	+			Cytoplasm Melanosome Nucleus envelope Nucleus nucleoplasm Cytoplasm cytoskeleton spindle Note=Found throughout the nucleoplasm at interphase and during mitosis concentrates around the mitotic apparatus (By similarity) Elevation of intracellular calcium causes relocalization from the nucleoplasm to the nuclear envelope with little effect on the cytoplasmic pool Localization to the nuclear envelope…	Azurophil granule; cytoplasm; extracellular vesicular exosome; membrane; midbody; nuclear envelope; nucleoplasm; nucleus; phagocytic vesicle; specific granule; spindle		Nucleus but not nucleoli	Cytoplasm			Cytoplasmic	0.783812	Cytoplasmic			+
Anxa2	Annexin A2	P07356	36.0471	36.2211	36.2654	35.9996	35.6225		35.13	34.7047	35.179	35.0348	35.7503		32.0283	30.7692	32.684	30.5296	31.6415		+	+	+		Secreted extracellular space extracellular matrix basement membrane {ECO:0000269|PubMed:17081065} Melanosome {ECO:0000269|PubMed:17081065} Note=In the lamina beneath the plasma membrane Identified by mass spectrometry in melanosome fractions from stage I to stage IV Translocated from the cytoplasm to the cell surface through a Golgi-independent mechanism	Basement membrane; cell cortex; cell surface; early endosome; endosome; extracellular space; extracellular vesicular exosome; extrinsic component of plasma membrane; late endosome membrane; lipid particle; lysosomal membrane; macropinosome; membrane; midbody; myelin sheath adaxonal region; nucleus; perinuclear region of cytoplasm; plasma membrane; protein complex; ruffle; sarcolemma; Schmidt-Lant…	Cytoskeleton					Cytoplasmic	0.48955	Cytoplasmic			+
Anxa3	Annexin A3	O35639	33.3033	33.4209	32.7454	33.3436	33.2478		31.4629	30.9882	31.225	31.1361	31.7533		28.019	24.5911	27.4314	23.7695	25.3135		+	+				Cytoplasm; extracellular vesicular exosome; membrane; phagocytic vesicle membrane; plasma membrane; specific granule		Cytoplasm				Cytoplasmic	0.626208	Cytoplasmic
Anxa4	Annexin A4	P97429	31.1901	31.3142	30.9539	31.3303	31.3142		29.4053	28.5609	29.3473	29.189	29.6595		25.0691	26.6595	26.6458	25.5165	25.4551		+	+	+			Cell surface; cytoplasm; extracellular vesicular exosome; nuclear membrane; nucleus; perinuclear region of cytoplasm; plasma membrane; vesicle membrane	Cytosol	Cytoplasm				Cytoplasmic	0.848896	Cytoplasmic
Anxa5	Annexin A5	P48036	33.9591	34.4581	33.3828	33.9933	34.4209		31.9916	31.5618	31.5889	31.5481	32.5527		28.4194	26.1776	29.4194	26.1814	27.7581		+	+	+			Cytoplasm; endothelial microparticle; external side of plasma membrane; extracellular vesicular exosome; focal adhesion; intracellular; membrane	Cytosol	Nuclear membrane				Cytoplasmic	0.745964	Cytoplasmic			+
Anxa6	Annexin A6	P14824	30.4727	30.6458	30.4727	30.5934	30.3828		28.5969	27.6931	28.5203	28.4707	28.8534		24.391	24.8288	25.141	23.6431	24.654		+	+	+		Cytoplasm {ECO:0000250} Melanosome {ECO:0000269|PubMed:17081065} Note=Identified by mass spectrometry in melanosome fractions from stage I to stage IV	Extracellular vesicular exosome; focal adhesion; late endosome membrane; lysosomal membrane; membrane; perinuclear region of cytoplasm	Cytosol					Cytoplasmic	0.662111	Cytoplasmic			+
Anxa7	Annexin A7	Q07076	30.5014	30.5754	30.5664	30.4134	30.5934		28.7676	28.0505	28.5499	28.5426	28.6629		21.9951	26.8512	23.3793	22.8402	22.8249		+	+				Cytosol; endoplasmic reticulum membrane; extracellular vesicular exosome; membrane; nuclear envelope; nucleus; plasma membrane	Cytosol	Nucleus but not nucleoli	Cytoplasm			Perinuclear/organellar/other	0.522136	Unknown			+
Ap1b1	AP-1 complex subunit beta-1	O35643	28.7389	28.7927	29.0686	28.8741	28.6424		27.976	27.341	28.1065	28.0349	28.0296		26.0691	22.9829	24.4234	26.1814	25.9225		+	+	+		Golgi apparatus Cytoplasmic vesicle clathrin-coated vesicle membrane; Peripheral membrane protein; Cytoplasmic side Note=Component of the coat surrounding the cytoplasmic face of coated vesicles located at the Golgi complex	Clathrin adaptor complex; cytoplasmic vesicle membrane; cytosol; Golgi membrane; lysosomal membrane; trans-Golgi network membrane		Golgi apparatus;Vesicles				Perinuclear/organellar/other	0.688415	Unknown			+
Ap1g1	AP-1 complex subunit gamma-1	P22892	29.0839	28.9372	29.2512	29.2262	28.7581		28.1984	27.8858	28.3494	28.5646	28.4073		24.3645	24.1555	23.2961	25.1449	24.2961		+	+			Golgi apparatus {ECO:0000269|PubMed:12773381} Cytoplasmic vesicle clathrin-coated vesicle membrane {ECO:0000269|PubMed:12773381}; Peripheral membrane protein {ECO:0000269|PubMed:12773381}; Cytoplasmic side {ECO:0000269|PubMed:12773381} Note=Component of the coat surrounding the cytoplasmic face of coated vesicles located at the Golgi complex	AP-type membrane coat adaptor complex; clathrin adaptor complex; clathrin-coated vesicle; clathrin-coated vesicle membrane; cytoplasm; cytoplasmic vesicle membrane; cytosol; Golgi apparatus; Golgi membrane; intracellular membrane-bounded organelle; lysosomal membrane; membrane; perinuclear region of cytoplasm; recycling endosome; trans-Golgi network membrane		Vesicles	Cytoplasm			Perinuclear/organellar/other	0.625508	Unknown			+
Ap1m1	AP-1 complex subunit mu-1	P35585	27.7833	27.6798	28.0401	27.8799	27.6181		26.4692	25.9517	26.5255	26.604	26.5754		23.2598	22.6757	22.933	22.0546	22.4926		+	+			Golgi apparatus Cytoplasmic vesicle clathrin-coated vesicle membrane; Peripheral membrane protein; Cytoplasmic side Note=Component of the coat surrounding the cytoplasmic face of coated vesicles located at the Golgi complex	Clathrin adaptor complex; cytoplasmic vesicle membrane; cytosol; extracellular vesicular exosome; Golgi membrane; lysosomal membrane; membrane; trans-Golgi network membrane						Perinuclear/organellar/other	0.874463	Unknown			+
Ap1s1	AP-1 complex subunit sigma-1A	P61967	25.5014	25.654	27.2445	25.8166	24.867		25.4645	25.1946	25.6403	25.2996	25.2926		22.4676	21.6196	21.8614	21.9775	22.6688		+	+			Golgi apparatus {ECO:0000269|PubMed:9733768} Cytoplasmic vesicle membrane {ECO:0000269|PubMed:9733768}; Peripheral membrane protein {ECO:0000269|PubMed:9733768}; Cytoplasmic side {ECO:0000269|PubMed:9733768} Membrane clathrin-coated pit {ECO:0000269|PubMed:9733768} Note=Component of the coat surrounding the cytoplasmic face of coated vesicles located at the Golgi complex	AP-1 adaptor complex; coated pit; cytoplasmic vesicle membrane; cytosol; extracellular vesicular exosome; Golgi membrane; lysosomal membrane; membrane; trans-Golgi network membrane	Endosome	Golgi apparatus;Vesicles				Perinuclear/organellar/other	0.948467	Unknown			+
Ap2a1	AP-2 complex subunit alpha-1	P17426	28.8081	28.7895	29.027	28.9146	29.099		28.0349	28.0084	28.3578	28.0349	28.6251		28.8564	28.4433	28.2979	29.0813	28.6561		+	+	+		Cell membrane {ECO:0000250} Membrane coated pit {ECO:0000250}; Peripheral membrane protein {ECO:0000250}; Cytoplasmic side {ECO:0000250} Note=AP-2 appears to be excluded from internalizing CCVs and to disengage from sites of endocytosis seconds before internalization of the nascent CCV {ECO:0000250}	AP-2 adaptor complex; apical plasma membrane; basolateral plasma membrane; clathrin-coated endocytic vesicle membrane; clathrin coat of trans-Golgi network vesicle; cytosol; endocytic vesicle membrane; membrane; plasma membrane		Vesicles				Perinuclear/organellar/other	0.592175	Unknown			+
Ap2a2	AP-2 complex subunit alpha-2	P17427	30.0217	29.9117	30.3515	30.2422	30.3515		29.5682	29.3001	29.7162	29.651	29.8653		30.8973	30.6198	30.4727	31.1483	30.6372		+	+	+	+	Cell membrane {ECO:0000250} Membrane coated pit {ECO:0000250}; Peripheral membrane protein {ECO:0000250}; Cytoplasmic side {ECO:0000250} Note=AP-2 appears to be excluded from internalizing CCVs and to disengage from sites of endocytosis seconds before internalization of the nascent CCV {ECO:0000250}	Clathrin adaptor complex; clathrin-coated endocytic vesicle membrane; coated pit; cytosol; endocytic vesicle membrane; plasma membrane		Vesicles	Nucleus but not nucleoli			Perinuclear/organellar/other	0.667212	Unknown			+
Ap2b1	AP-2 complex subunit beta	Q9DBG3	30.611	30.611	30.8682	30.8385	30.7292		30.0864	29.9814	30.4134	30.2308	30.5389		30.8081	30.5296	30.4433	31.1239	30.5573		+	+	+		Cell membrane {ECO:0000269|PubMed:14530274} Membrane coated pit {ECO:0000269|PubMed:14530274}; Peripheral membrane protein {ECO:0000269|PubMed:14530274}; Cytoplasmic side {ECO:0000269|PubMed:14530274} Note=AP-2 appears to be excluded from internalizing CCVs and to disengage from sites of endocytosis seconds before internalization of the nascent CCV	Clathrin adaptor complex; clathrin-coated endocytic vesicle membrane; coated pit; cytosol; endocytic vesicle membrane; intracellular membrane-bounded organelle; membrane; plasma membrane		Vesicles				Perinuclear/organellar/other	0.613583	Unknown			+
Ap2m1	AP-2 complex subunit mu	P84091	28.5862	27.7958	28.9622	28.5573	28.391		27.8916	27.8623	28.4032	27.8916	28.2803		29.1507	29.1913	29.2736	29.5371	29.4394		+	+	+		Cell membrane Membrane coated pit; Peripheral membrane protein; Cytoplasmic side Note=AP-2 appears to be excluded from internalizing CCVs and to disengage from sites of endocytosis seconds before internalization of the nascent CCV {ECO:0000250}	Clathrin adaptor complex; clathrin-coated endocytic vesicle membrane; coated pit; cytosol; endocytic vesicle membrane; extracellular vesicular exosome; lysosomal membrane; mitochondrion; plasma membrane		Plasma membrane				Perinuclear/organellar/other	0.671437	Unknown			+
Ap2s1	AP-2 complex subunit sigma	P62743	25.9869	24.4298	26.5075	25.6264	26.2445		25.6998	25.239	26.3118	25.3645	26.1814		26.7129	27.2979	27.189	27.604	26.9428		+	+	+	+	Cell membrane Membrane coated pit; Peripheral membrane protein; Cytoplasmic side Note=AP-2 appears to be excluded from internalizing CCVs and to disengage from sites of endocytosis seconds before internalization of the nascent CCV {ECO:0000250}	AP-2 adaptor complex; clathrin-coated endocytic vesicle membrane; cytosol; endocytic vesicle membrane; plasma membrane						Perinuclear/organellar/other	0.762794	Unknown			+
Ap3b1	AP-3 complex subunit beta-1	Q9Z1T1	28.5573	28.4314	28.6964	28.4433	28.6181		27.5898	27.0505	27.5463	27.5898	27.6931		25.5374	23.4586	24.1045	23.8325	23.4923		+	+			Cytoplasmic vesicle clathrin-coated vesicle membrane {ECO:0000250}; Peripheral membrane protein {ECO:0000250}; Cytoplasmic side {ECO:0000250} Golgi apparatus {ECO:0000250} Note=Component of the coat surrounding the cytoplasmic face of coated vesicles located at the Golgi complex {ECO:0000250}	AP-3 adaptor complex; cytoplasmic vesicle; Golgi apparatus; lysosomal membrane; membrane		Nucleus but not nucleoli	Golgi apparatus			Perinuclear/organellar/other	0.775652	Unknown
Ap3d1	AP-3 complex subunit delta-1	O54774	28.4823	28.2625	28.5352	28.524	28.4512		27.0914	26.9202	27.2714	27.217	27.3325		22.6253	23.1871	21.9316	22.7439	23.0275		+	+			Cytoplasm {ECO:0000250} Golgi apparatus membrane {ECO:0000250}; Peripheral membrane protein {ECO:0000250}; Cytoplasmic side {ECO:0000250}	Endosome membrane; Golgi apparatus; lysosomal membrane; membrane; membrane coat; terminal bouton		Nucleus but not nucleoli				Perinuclear/organellar/other	0.788653	Unknown
Ap3m1	AP-3 complex subunit mu-1	Q9JKC8	26.9428	27.0505	27.4862	26.7389	26.9977		26.1642	26.1946	26.2354	26.4536	26.604		22.595	22.1395	22.349	22.1612	23.5537		+	+			Golgi apparatus Cytoplasmic vesicle membrane {ECO:0000250}; Peripheral membrane protein {ECO:0000250}; Cytoplasmic side {ECO:0000250} Note=Component of the coat surrounding the cytoplasmic face of coated vesicles located at the Golgi complex {ECO:0000250}	Clathrin adaptor complex; cytoplasmic vesicle; Golgi apparatus; lysosomal membrane; lysosome						Perinuclear/organellar/other	0.923374	Unknown			+
Ap3s1	AP-3 complex subunit sigma-1	Q9DCR2	25.1449	25.4645	25.1214	25.5983	26.5105		24.6096	24.317	24.4488	24.5165	24.8142		22.1488	19.8284	22.1262	22.0574	20.654		+	+			Golgi apparatus Cytoplasmic vesicle membrane; Peripheral membrane protein; Cytoplasmic side Note=Component of the coat surrounding the cytoplasmic face of coated vesicles located at the Golgi complex	AP-3 adaptor complex; AP-type membrane coat adaptor complex; Golgi apparatus; transport vesicle		Vesicles				Perinuclear/organellar/other	0.942969	Unknown
Apaf1	Apoptotic protease-activating factor 1	O88879	24.6865	25.0775	24.976	25.9473	24.5522		23.5404	23.1079	23.5754	23.4002	23.2535		21.2785	21.4472	21.4944	21.3179	20.6211						Cytoplasm	Apoptosome; cytosol; extracellular vesicular exosome; nucleus		Nucleus but not nucleoli	Cytoplasm;Golgi apparatus			Perinuclear/organellar/other	0.942435	Unknown
Apbb1ip	Amyloid beta A4 precursor protein-binding family B member 1-interacting protein	Q8R5A3	27.3239	27.0813	27.5826	27.7325	27.8799		25.4892	24.895	25.6292	25.5315	26.2821		24.047	22.3592	23.4066	23.4923	24.0246		+	+			Cell membrane {ECO:0000250}; Peripheral membrane protein {ECO:0000250} Cell projection lamellipodium {ECO:0000250} Cell junction focal adhesion {ECO:0000250} Cytoplasm cytoskeleton {ECO:0000250} Note=Colocalizes with E/VASP proteins at lamellipodia tips and focal adhesions and F-actin at the leading edge At the membrane surface associates via the PH domain preferentially with the inositol phospha…	Cell junction; cell projection; cytoskeleton; cytosol; plasma membrane		Plasma membrane;Cytoplasm				Perinuclear/organellar/other	0.906854	Unknown
Apbb2	Amyloid beta A4 precursor protein-binding family B member 2	Q9DBR4	25.1527	25.1371	25.7077	25.0443	24.2678		25.4707	25.4551	25.1642	24.824	24.8044		21.576	21.5541	20.7113	21.2728	20.9042		+	+				Cytoplasm; growth cone; lamellipodium; membrane; nucleus; synapse		Mitochondria				Perinuclear/organellar/other	0.952938	Unknown
Apeh	Acylamino-acid-releasing enzyme	Q8R146	28.0401	28.3745	27.2535	28.1984	27.8203		25.5315	25.8312	23.6865	24.7077	25.6209		20.7289	20.8786	20.8869	20.9861	20.7552		+	+			Cytoplasm	Cytoplasm; extracellular vesicular exosome; nuclear membrane		Cytoplasm				Perinuclear/organellar/other	0.868665	Unknown			+
Apex1	DNA-(apurinic or apyrimidinic site) lyase;DNA-(apurinic or apyrimidinic site) lyase, mitochondrial	P28352	29.9117	30.3828	29.6441	29.5609	29.8309		30.393	30.7292	29.9259	30.2193	30.0217		28.8474	27.7645	28.5463	27.5609	27.6389		+	+	+		Nucleus Nucleus nucleolus Nucleus speckle Endoplasmic reticulum Cytoplasm Note=Detected in the cytoplasm of B-cells stimulated to switch (By similarity) Colocalized with SIRT1 in the nucleus Colocalized with YBX1 in nuclear speckles after genotoxic stress Together with OGG1 is recruited to nuclear speckles in UVA-irradiated cells Colocalized with nucleolin and NPM1 in the nucleolus Its nucleolar …	Centrosome; cytoplasm; endoplasmic reticulum; mitochondrion; nuclear speck; nucleolus; nucleoplasm; nucleus; perinuclear region of cytoplasm; ribosome; transcription factor complex	Nucleus	Nucleus				Cytoplasmic	0.732348	Cytoplasmic			+
Api5	Apoptosis inhibitor 5	O35841	29.0004	29.4453	29.1819	28.611	28.9977		29.9539	29.9259	30.1239	30.0864	29.8489		28.9259	28.6831	28.7613	28.9174	28.8916		+	+	+		Nucleus {ECO:0000269|PubMed:11075807} Cytoplasm {ECO:0000269|PubMed:11075807} Note=Mainly nuclear Can also be cytoplasmic; Isoform 3: Cytoplasm	Cytoplasm; membrane; nucleus; spliceosomal complex	Nucleus	Nucleus but not nucleoli				Perinuclear/organellar/other	0.517436	Unknown			+
Apip	Methylthioribulose-1-phosphate dehydratase	Q9WVQ5	25.6944	23.8576	24.5696	25.8834	26.5898		25.9043	26.2517	25.0608	26.1776	26.3031		20.7459	21.3885	20.8682	21.157	21.8113		+	+			Cytoplasm	Cytosol	Cytosol	Nucleus but not nucleoli	Cytoplasm			Perinuclear/organellar/other	0.951009	Unknown
Aplf	Aprataxin and PNK-like factor	Q9D842	23.5522	23.1127	23.6	24.2686	22.9833		21.1519	22.6231	19.895	21.4825	21.2244		20.7955	21.3154	20.7597	20.9088	21.3988			+			Nucleus Cytoplasm cytosol Note=Localizes to D damage sites Accumulates at single-strand breaks and double-strand breaks via the PBZ-type zinc fingers	Cytoplasm; nucleus; site of double-strand break		Nucleus but not nucleoli				Perinuclear/organellar/other	0.927261	Unknown
Aplp2	Amyloid-like protein 2	Q06335	21.3747	21.3488	21.5754	20.9464	20.9578		24.2535	23.895	24.3137	24.2244	23.8576		23.7389	22.6386	22.3045	22.66	21.7594						Cell membrane {ECO:0000305}; Single-pass type I membrane protein {ECO:0000305} Nucleus {ECO:0000305}	Extracellular vesicular exosome; integral component of membrane; membrane; nucleus; plasma membrane		Vesicles				Perinuclear/organellar/other	0.962764	Unknown
Apmap	Adipocyte plasma membrane-associated protein	Q9D7N9	22.6209	24.4862	23.3239	25.6703	25.632		28.1065	28.1164	27.8445	28.0505	27.189		23.5165	24.451	23.1673	23.8888	23.9598		+	+			Membrane {ECO:0000269|PubMed:18513186}; Single-pass type II membrane protein {ECO:0000269|PubMed:18513186}	Cell surface; extracellular vesicular exosome; integral component of membrane; membrane	ER	Endoplasmic reticulum;Golgi apparatus				Perinuclear/organellar/other	0.971872	Unknown
Apoa1bp	NAD(P)H-hydrate epimerase	Q8K4Z3	27.6865	27.9316	27.6181	28.0137	27.7958		27.7958	27.9316	27.7708	27.8682	27.8445		22.3988	22.9655	23.0528	22.753	22.9749		+	+			Mitochondrion {ECO:0000255|HAMAP-Rule:MF_03159} Secreted {ECO:0000255|HAMAP-Rule:MF_03159 ECO:0000269|PubMed:11991719} Note=In sperm secretion gradually increases during capacitation {ECO:0000255|HAMAP-Rule:MF_03159}	Cell body; cilium; extracellular region; extracellular space; extracellular vesicular exosome; mitochondrion	Mitochondrion	Nucleus but not nucleoli	Cytoplasm			Perinuclear/organellar/other	0.873437	Unknown
Apob	Apolipoprotein B-100;Apolipoprotein B-48	E9Q414	25.4457	26.3393	27.4394	27.509	27.1214		25.5433	22.1795	24.9225	25.5135	25.8166		23.2961	24.654	24.0443	24.7995	24.0935		+	+	+		Cytoplasm	Actin cytoskeleton; chylomicron; chylomicron remnant; clathrin-coated endocytic vesicle membrane; cytoplasm; cytosol; early endosome; endocytic vesicle lumen; endoplasmic reticulum lumen; endoplasmic reticulum membrane; endosome lumen; endosome membrane; extracellular region; extracellular space; extracellular vesicular exosome; Golgi apparatus; intermediate-density lipoprotein particle; intracel…		Cytoplasm;Golgi apparatus	Plasma membrane;Cytoskeleton (Actin filaments)			Perinuclear/organellar/other	0.90811	Unknown
Apoo	Apolipoprotein O	Q9DCZ4	23.0503	27.322	23.0868	22.4196	23.0443		27.2262	27.8623	27.5898	27.5682	27.2535		27.5898	27.1115	26.7389	27.1015	26.9316			+	+		Membrane {ECO:0000305}; Single-pass membrane protein {ECO:0000305} Secreted {ECO:0000269|PubMed:16956892}	Extracellular space; high-density lipoprotein particle; integral component of membrane; low-density lipoprotein particle; mitochondrion; very-low-density lipoprotein particle	Mitochondrion	Mitochondria	Cytoplasm			Perinuclear/organellar/other	0.925177	Unknown
Apool	MICOS complex subunit Mic27	Q78IK4	21.6654	21.8747	20.6361	20.9025	21.3887		25.2463	26.1908	26.4892	26.2589	26.1449		28.6831	28.2535	28.0401	28.6075	28.3367			+	+	+	Mitochondrion inner membrane {ECO:0000269|PubMed:23704930}; Multi-pass membrane protein {ECO:0000269|PubMed:23704930}	Integral component of membrane; mitochondrial inner membrane	Mitochondrion	Mitochondria				Perinuclear/organellar/other	0.74208	Unknown
App	Amyloid beta A4 protein;N-APP;Soluble APP-alpha;Soluble APP-beta;C99;Beta-amyloid protein 42;Beta-amyloid protein 40;C83;P3(42);P3(40);C80;Gamma-secretase C-terminal fragment 59;Gamma-secretase C-terminal fragment 57;Gamma-secretase C-terminal fragment 50;C31	P12023	23.5814	22.912	22.6453	22.2974	21.9841		25.5667	26.0359	25.4614	25.2856	24.9225		23.4425	24.6264	21.8689	24.4676	24.1591			+			Membrane; Single-pass type I membrane protein Membrane clathrin-coated pit Note=Cell surface protein that rapidly becomes internalized via clathrin-coated pits During maturation the immature APP (N-glycosylated in the endoplasmic reticulum) moves to the Golgi complex where complete maturation occurs (O-glycosylated and sulfated) After alpha-secretase cleavage soluble APP is released into the extr…	Apical part of cell; axon; cell-cell junction; cell surface; ciliary rootlet; coated pit; cytoplasm; cytosol; dendritic shaft; dendritic spine; endosome; ER to Golgi transport vesicle; extracellular region; extracellular space; extracellular vesicular exosome; Golgi apparatus; integral component of membrane; integral component of plasma membrane; intracellular membrane-bounded organelle; membrane…		Golgi apparatus;Vesicles				Perinuclear/organellar/other	0.966297	Unknown
Appl1	DCC-interacting protein 13-alpha	Q8K3H0	27.019	25.0062	27.3494	27.5315	26.7518		25.5783	24.317	25.4831	25.797	26.2445		22.502	23.7695	24.1253	23.8202	24.0772		+	+			Early endosome membrane; Peripheral membrane protein Nucleus Note=Early endosomal membrane-bound and nuclear Translocated into the nucleus upon release from endosomal membranes following internalization of EGF	Cytoplasm; cytosol; endosome membrane; extracellular vesicular exosome; nucleus; vesicle membrane	Cytosol					Perinuclear/organellar/other	0.931275	Unknown			+
Appl2	DCC-interacting protein 13-beta	Q8K3G9	25.4923	25.6918	26.3273	26.1391	25.2571		24.1719	24.1332	24.5404	24.4234	24.2096		20.6982	21.4125	21.3862	21.0807	21.0675		+	+										Perinuclear/organellar/other	0.94141	Unknown
Aprt	Adenine phosphoribosyltransferase	P08030	31.8309	32.6586	31.3672	32.3142	32.1574		30.6285	29.6424	29.7421	30.2077	30.7292		26.5315	25.0894	26.441	24.4551	25.0854		+	+	+		Cytoplasm	Cytoplasm; cytosol; extracellular vesicular exosome; nucleus	Cytosol	Nucleus but not nucleoli;Cytoplasm				Cytoplasmic	0.81027	Cytoplasmic
Aqp1	Aquaporin-1	Q02013	23.4041	23.3645	23.4551	23.7286	23.9847		24.6811	24.8528	25.3877	25.0275	24.3778		27.9595	28.1263	28.1214	28.3536	28.1795		+	+	+	+	Cell membrane {ECO:0000269|PubMed:23219802}; Multi-pass membrane protein {ECO:0000269|PubMed:23219802}	Apical part of cell; apical plasma membrane; axon terminus; basal plasma membrane; basolateral plasma membrane; brush border; brush border membrane; cytoplasm; extracellular vesicular exosome; integral component of plasma membrane; nuclear membrane; nucleus; plasma membrane; sarcolemma; symbiont-containing vacuole		Plasma membrane				Nuclear	0.595578	Unknown			+
Aqr	Intron-binding protein aquarius	Q8CFQ3	23.0793	22.2337	22.2426	21.4375	26.9433		24.558	24.654	25.2244	24.4105	24.7543		29.4032	29.389	29.189	29.5518	29.5463			+	+	+	Nucleus {ECO:0000269|PubMed:16949364} Note=Localizes to speckle-like regions of the nucleoplasm	Catalytic step 2 spliceosome; membrane; nucleus	Nucleus					Nuclear	0.669377	Nuclear
Araf	Serine/threonine-protein kinase A-Raf	P04627	24.4923	25.2535	24.9584	24.0691	24.1871		23.7139	23.5741	23.3239	23.7202	23.6211		21.0011	21.4986	21.1379	20.5291	21.1064		+					Mitochondrion	Cytoskeleton	Nucleoli	Nucleus;Nuclear membrane			Perinuclear/organellar/other	0.9486	Unknown
Arcn1	Coatomer subunit delta	Q5XJY5	30.6372	30.1842	30.8534	30.6964	30.362		29.7031	29.3766	29.7502	29.726	29.843		23.632	22.4601	25.1642	23.5285	24.3778		+	+	+		Cytoplasm {ECO:0000250} Golgi apparatus membrane {ECO:0000250}; Peripheral membrane protein {ECO:0000250}; Cytoplasmic side {ECO:0000250} Cytoplasmic vesicle COPI-coated vesicle membrane {ECO:0000250}; Peripheral membrane protein {ECO:0000250}; Cytoplasmic side {ECO:0000250} Note=The coatomer is cytoplasmic or polymerized on the cytoplasmic side of the Golgi as well as on the vesicles/buds origin…	Clathrin adaptor complex; COPI vesicle coat; cytoplasm; cytosol; endoplasmic reticulum; Golgi apparatus; intracellular membrane-bounded organelle; membrane		Golgi apparatus;Vesicles				Cytoplasmic	0.535576	Cytoplasmic			+
Arf1	ADP-ribosylation factor 1;ADP-ribosylation factor 3	P84078	31.0217	31.3568	30.7613	31.0349	30.9746		29.5934	29.5844	29.1913	29.362	29.6233		27.189	26.433	27.3662	26.6458	26.7771		+	+	+		Golgi apparatus {ECO:0000269|PubMed:17555535} Cytoplasm perinuclear region {ECO:0000269|PubMed:17555535} Cell junction synapse synaptosome {ECO:0000250} Cell junction synapse postsynaptic cell membrane postsynaptic density {ECO:0000250}	Cytosol; extracellular vesicular exosome; focal adhesion; Golgi membrane; neuron projection; plasma membrane; postsynaptic membrane; sarcomere		Cytoplasm	Plasma membrane			Cytoplasmic	0.893509	Cytoplasmic	+
Arf4	ADP-ribosylation factor 4	P61750	29.6458	29.019	29.7786	29.5718	29.6458		28.2399	28.189	28.0349	27.9814	28.4394		26.7389	25.5105	27.7195	26.673	27.0401		+	+	+		Golgi apparatus	Cytosol; extracellular vesicular exosome; Golgi apparatus; membrane; ruffle membrane	Cytosol					Cytoplasmic	0.566617	Cytoplasmic			+
Arf5	ADP-ribosylation factor 5	P84084	28.0965	27.2891	27.965	28.0349	28.0453		26.9202	26.4362	26.4425	26.8973	26.7645		22.7451	22.7876	22.7975	23.0378	23.0756		+	+			Golgi apparatus {ECO:0000269|PubMed:17555535} Cytoplasm perinuclear region {ECO:0000269|PubMed:17555535}	Extracellular vesicular exosome; Golgi apparatus; plasma membrane						Perinuclear/organellar/other	0.866803	Unknown
Arf6	ADP-ribosylation factor 6	P62331	27.8799	28.5718	28.258	28.2935	28.4707		28.1115	28.141	28.1015	28.3662	28.4668		26.8623	26.4754	26.5754	26.512	27.1795		+	+	+		Golgi apparatus Cell membrane; Lipid-anchor Endosome membrane; Lipid-anchor Recycling endosome membrane {ECO:0000305}; Lipid-anchor {ECO:0000305} Cell projection filopodium membrane; Lipid-anchor Midbody {ECO:0000250} Cytoplasm {ECO:0000250} Cleavage furrow {ECO:0000250} Note=Distributed throughout the cytoplasm during metaphase Transiently detected at the ingressing cleavage furrow during mitoti…	Cell cortex; early endosome; endocytic vesicle; endosome; extracellular vesicular exosome; filopodium membrane; focal adhesion; Golgi apparatus; membrane; plasma membrane; recycling endosome membrane; ruffle	Plasma membrane					Perinuclear/organellar/other	0.737114	Unknown			+
Arfgap1	ADP-ribosylation factor GTPase-activating protein 1	Q9EPJ9	26.9869	26.8741	26.6865	26.9202	26.6595		25.5315	24.4614	25.558	25.4041	25.9606		24.1163	23.3645	24.1952	26.7645	23.2347		+	+			Cytoplasm {ECO:0000250} Golgi apparatus {ECO:0000250} Note=Associates with the Golgi complex {ECO:0000250}	Cytosol; Golgi-associated vesicle membrane; synapse		Golgi apparatus;Vesicles	Nuclear membrane			Perinuclear/organellar/other	0.914051	Unknown
Arfgap2	ADP-ribosylation factor GTPase-activating protein 2	Q99K28	27.7771	27.6595	28.003	27.6389	27.7064		26.673	26.3273	26.6458	26.5536	26.9202		21.1075	21.4346	21.5502	20.8139	21.1122		+	+			Cytoplasm {ECO:0000269|PubMed:17760859} Golgi apparatus membrane {ECO:0000269|PubMed:17760859}; Peripheral membrane protein {ECO:0000269|PubMed:17760859}; Cytoplasmic side {ECO:0000269|PubMed:17760859} Note=Also found on peripheral punctate structures likely to be endoplasmic reticulum-Golgi intermediate compartment	Cytoplasm; Golgi apparatus; nucleolus; plasma membrane		Golgi apparatus				Perinuclear/organellar/other	0.85271	Unknown			+
Arfgap3	ADP-ribosylation factor GTPase-activating protein 3	Q9D8S3	26.5754	26.6181	26.2643	26.6998	26.0211		26.2354	25.867	26.0711	25.867	26.1154		21.4509	20.8542	20.8436	20.7387	21.1612		+	+			Cytoplasm {ECO:0000269|PubMed:17760859} Golgi apparatus membrane {ECO:0000269|PubMed:17760859}; Peripheral membrane protein {ECO:0000269|PubMed:17760859}; Cytoplasmic side {ECO:0000269|PubMed:17760859} Note=Also found on peripheral punctate structures likely to be endoplasmic reticulum-Golgi intermediate compartment	Cytoplasm; cytosol; Golgi apparatus; membrane		Cytoplasm	Golgi apparatus			Perinuclear/organellar/other	0.927059	Unknown			+
Arfgef1	Brefeldin A-inhibited guanine nucleotide-exchange protein 1	G3X9K3	24.1488	24.5631	24.5754	24.0935	24.3031		24.0908	24.1211	25.5135	23.9584	27.9316		21.4913	21.8457	21.6157	21.5662	21.7396						Cytoplasm Cytoplasm perinuclear region Golgi apparatus Golgi apparatus trans-Golgi network {ECO:0000250} Nucleus Nucleus nucleolus Nucleus matrix Membrane Note=Translocates from cytoplasm to membranes and nucleus upon cAMP treatment	Cytoplasm; cytosol; Golgi apparatus; Golgi membrane; nucleolus; nucleus; perinuclear region of cytoplasm; small nuclear ribonucleoprotein complex; trans-Golgi network		Golgi apparatus	Nucleus but not nucleoli;Cytoplasm			Perinuclear/organellar/other	0.953808	Unknown			+
Arfip1	ADP-ribosylation factor-interacting protein 1	G5E8V9	27.9595	28.1842	27.9146	28.1065	28.1214		26.3239	25.7995	25.7415	26.3066	26.7645		21.2004	21.4403	21.5679	21.1572	21.6855		+	+										Perinuclear/organellar/other	0.834616	Unknown
Arfip2	Arfaptin-2	Q8K221	25.2207	25.391	25.4202	24.3031	24.8385		23.2535	23.8734	22.4066	22.1795	22.7675		21.6039	21.402	20.6906	20.902	20.6246		+					Cell cortex; cytoplasm; plasma membrane; ruffle		Golgi apparatus	Nucleus;Nucleoli			Perinuclear/organellar/other	0.937532	Unknown
Arfrp1	ADP-ribosylation factor-related protein 1	Q8BXL7	21.7332	21.374	21.3266	20.5377	21.8081		23.8858	24.2244	23.7492	24.0854	23.5983		23.2678	23.4923	23.2346	23.3239	23.1976			+	+		Golgi apparatus {ECO:0000269|PubMed:15077113}	Golgi apparatus; membrane; trans-Golgi network	Golgi	Golgi apparatus				Perinuclear/organellar/other	0.956153	Unknown
Arglu1	Arginine and glutamate-rich protein 1	Q3UL36	21.6483	21.7725	20.9611	21.0328	20.9021		21.9134	22.1143	20.8346	23.0777	22.2736		27.5754	28.4032	28.3452	27.6595	28.3109				+	+	Nucleus {ECO:0000269|PubMed:21454576} Note=Recruited in an estrogen-dependent manner to ESR1 target gene promoters Colocalizes with MED1	Mitochondrion; nucleus		Nucleus but not nucleoli	Mitochondria			Nuclear	0.611825	Unknown			+
Arhgap1	Rho GTPase-activating protein 1	Q5FWK3	29.6881	29.5426	29.5844	29.7064	29.673		27.3828	26.5725	27.1984	26.8142	27.6251		24.4425	24.4354	25.4892	23.7895	24.558		+	+			Cytoplasm	Cytosol; extracellular vesicular exosome; plasma membrane; ruffle	Cytosol	Vesicles				Perinuclear/organellar/other	0.591963	Unknown
Arhgap10	Rho GTPase-activating protein 10	Q6Y5D8	23.3511	22.8304	21.6399	23.1727	22.5165		23.7594	23.3239	24.0854	23.8288	23.3778		22.4365	26.8512	21.7348	21.0224	22.284			+										Perinuclear/organellar/other	0.94722	Unknown
Arhgap11a	Rho GTPase-activating protein 11A	Q80Y19	26.2535	26.1391	24.9189	25.5759	26.9202		26.0084	25.6431	24.6246	24.7889	24.6427		25.2058	24.6376	24.1719	24.945	25.8312				+			Cytosol		Nucleus;Nucleoli;Cytoplasm				Perinuclear/organellar/other	0.912228	Unknown
Arhgap12	Rho GTPase-activating protein 12	Q8C0D4	23.3239	23.0105	23.2961	23.654	23.1207		23.7695	23.48	24.0275	23.3778	24.2096		20.7855	20.8554	21.2851	21.1995	21.8146			+				Cytosol	Plasma membrane					Perinuclear/organellar/other	0.957073	Unknown
Arhgap17	Rho GTPase-activating protein 17	Q3UIA2	26.7518	23.8481	26.7389	26.9428	25.5609		26.0211	26.0211	26.2058	25.7695	25.6568		22.7594	24.1253	24.8044	23.532	24.3376		+	+			Membrane; Peripheral membrane protein Cytoplasm Cell junction tight junction Note=Associates with membranes and concentrates at sites of cell-cell contact	Cytosol; plasma membrane; tight junction		Nucleus but not nucleoli;Cytoplasm				Perinuclear/organellar/other	0.948046	Unknown
Arhgap18	Rho GTPase-activating protein 18	Q8K0Q5	28.203	27.673	27.8682	28.0137	27.3153		25.9628	24.8717	25.8647	25.0975	25.1565		23.4077	22.9601	24.3443	22.8093	22.8633		+	+				Cytosol	Cytosol	Plasma membrane;Cytoplasm	Nucleus but not nucleoli			Perinuclear/organellar/other	0.889875	Unknown
Arhgap21	Rho GTPase-activating protein 21	Q6DFV3	21.5084	27.322	20.5473	19.7828	20.3538		23.4551	23.0935	23.5522	24.1719	24.2607		25.8504	24.7594	25.9933	25.9562	26.2996			+	+	+	Golgi apparatus membrane; Peripheral membrane protein Cell junction Cytoplasmic vesicle membrane; Peripheral membrane protein Cytoplasm cytoskeleton Note=Localization to the Golgi is dependent on interaction with GTP-bound ARF1	Cell junction; cytoplasmic vesicle; cytoskeleton; Golgi apparatus; membrane		Plasma membrane;Cytoskeleton (Actin filaments);Cell Junctions				Perinuclear/organellar/other	0.822131	Unknown			+
Arhgap22	Rho GTPase-activating protein 22	Q8BL80	25.5638	25.4707	25.5983	25.7234	24.654		25.5841	25.6153	25.4707	25.7771	25.6096		20.9531	22.0925	22.4825	19.5146	21.3858		+	+			Cytoplasm {ECO:0000250} Nucleus {ECO:0000250} Note=Mainly cytoplasmic Some fraction is nuclear (By similarity) {ECO:0000250}	Cytosol; focal adhesion; nucleus		Nucleus	Cytoplasm			Perinuclear/organellar/other	0.951183	Unknown			+
Arhgap35	Rho GTPase-activating protein 35	Q91YM2	26.6458	26.5014	26.8973	26.726	26.6181		25.6944	25.5696	25.5783	25.902	25.9316		23.1033	22.6431	23.1536	21.4066	21.7594		+	+			Cytoplasm {ECO:0000250} Nucleus {ECO:0000250}	Actin cytoskeleton; cytosol; nucleus		Nucleus	Aggresome			Perinuclear/organellar/other	0.936022	Unknown	+		+
Arhgap5	Rho GTPase-activating protein 5	P97393	27.189	27.4234	27.6389	27.3992	27.6527		26.8741	26.6181	27.0084	26.8973	27.3066		21.586	20.6996	21.5819	21.3263	21.7301		+	+			Cytoplasm Membrane; Peripheral membrane protein Note=Also membrane-associated when found in fibrillar patterns that colocalize with the alpha5-beta1 integrin receptor (ITGA5/ITGB1) for fibronectin	Cytoplasm; cytosol; membrane						Perinuclear/organellar/other	0.879188	Unknown	+
Arhgdia	Rho GDP-dissociation inhibitor 1	Q99PT1	32.8516	33.3303	32.005	32.9365	32.8627		31.4483	31.4919	30.0349	31.0017	31.4134		27.8385	24.7077	29.3951	24.3778	25.7415		+	+	+		Cytoplasm	Cytoskeleton; cytosol; extracellular vesicular exosome; immunological synapse	Cytosol	Cytoplasm				Cytoplasmic	0.716003	Cytoplasmic			+
Arhgdib	Rho GDP-dissociation inhibitor 2	Q61599	32.4384	32.8664	31.7006	32.2279	32.1331		30.995	31.1483	29.7292	30.3088	30.9539		26.8504	25.317	28.0965	24.9361	25.5285		+	+	+		Cytoplasm	Cytoplasm; cytoplasmic membrane-bounded vesicle; cytoskeleton; cytosol; extracellular vesicular exosome		Cytoplasm				Cytoplasmic	0.824432	Cytoplasmic
Arhgef1	Rho guanine nucleotide exchange factor 1	Q61210	28.4785	28.5203	28.8203	28.7357	28.4314		27.4234	26.8385	27.3662	27.4707	27.4862		25.3063	25.6811	23.5297	27.0724	25.1261		+	+										Perinuclear/organellar/other	0.76582	Unknown			+
Arhgef12	Rho guanine nucleotide exchange factor 12	Q8R4H2	23.7828	27.322	24.2096	23.9584	23.8385		23.8093	23.5285	23.8858	24.4984	24.019		21.235	20.9044	21.3475	21.013	21.4801			+			Cytoplasm {ECO:0000305} Membrane {ECO:0000305} Note=Translocated to the membrane upon stimulation {ECO:0000305}	Cytoplasm; cytosol; extracellular vesicular exosome; membrane		Plasma membrane;Cytoplasm	Nucleus but not nucleoli			Perinuclear/organellar/other	0.947035	Unknown	+
Arhgef17	Rho guanine nucleotide exchange factor 17	Q80U35	21.391	20.7056	21.6051	21.2185	21.4066		23.48	23.6359	23.8576	23.5285	24.3443		26.7389	26.3477	25.9781	26.7518	26.4394				+	+		Cytosol		Cytoplasm				Perinuclear/organellar/other	0.723382	Unknown
Arhgef2	Rho guanine nucleotide exchange factor 2	Q60875	28.2935	28.1015	28.5352	28.2625	28.1459		27.4785	26.7895	27.5898	27.341	27.604		24.2317	23.6535	22.6907	23.5522	23.8093		+	+			Cytoplasm Cell junction tight junction Golgi apparatus Cytoplasm cytoskeleton spindle Cell projection ruffle membrane Cytoplasmic vesicle Note=Localizes to the tips of cortical microtubules of the mitotic spindle during cell division and is further released upon microtubule depolymerization Recruited into membrane ruffles induced by Sflexneri at tight junctions of polarized epithelial cells Coloc…	Cytoplasm; cytoplasmic vesicle; cytoskeleton; cytosol; dendritic shaft; focal adhesion; Golgi apparatus; microtubule; neuronal cell body; protein complex; ruffle membrane; tight junction; vesicle		Nucleus but not nucleoli				Perinuclear/organellar/other	0.818496	Unknown	+		+
Arhgef40	Rho guanine nucleotide exchange factor 40	Q3UPH7	25.6838	24.9716	25.5374	25.3645	24.7129		24.9134	24.5404	24.8093	25.2891	25.1527		25.4769	27.0608	26.0793	25.5433	26.8264		+	+	+		Isoform 3: Cytoplasm Cell projection ruffle membrane {ECO:0000305}; Peripheral membrane protein {ECO:0000305}; Cytoplasmic side {ECO:0000305} Note=Associated with membrane ruffles {ECO:0000305}	Cell projection; cytosol; plasma membrane						Perinuclear/organellar/other	0.819362	Unknown			+
Arhgef7	Rho guanine nucleotide exchange factor 7	Q9ES28	25.7389	23.7695	26.6595	25.6944	25.7234		25.4923	24.5165	25.0894	24.824	25.4645		20.7931	21.4849	20.9965	21.0964	20.7819		+	+			Cell junction focal adhesion {ECO:0000250} Cell projection ruffle {ECO:0000250} Cytoplasm cell cortex {ECO:0000250} Cell projection lamellipodium {ECO:0000250} Note=Detected at cell adhesions A small proportion is detected at focal adhesions	Cytosol; focal adhesion; lamellipodium; neuronal cell body; neuron projection; protein complex						Perinuclear/organellar/other	0.944961	Unknown	+	+	+
Arid1a	AT-rich interactive domain-containing protein 1A	A2BH40	21.6953	21.1842	21.4955	21.1867	21.5911		27.4785	27.509	27.6251	27.7195	27.4473		27.4785	27.6798	27.4938	27.5609	27.7064			+	+		Nucleus {ECO:0000255|PROSITE-ProRule:PRU00355 ECO:0000269|PubMed:11318604}	NBAF complex; npBAF complex; nuclear chromatin; nucleus; SWI/SNF complex	Nucleus	Nucleus but not nucleoli				Perinuclear/organellar/other	0.929366	Unknown
Arid1b	AT-rich interactive domain-containing protein 1B	E9Q4N7	23.4304	24.2314	22.0886	23.5575	25.654		23.3645	23.5983	23.2961	22.5754	23.1733		25.1698	24.4923	25.2857	25.141	25.1681					+								Perinuclear/organellar/other	0.828009	Unknown
Arid2	AT-rich interactive domain-containing protein 2	E9Q7E2	23.7724	24.8663	24.9043	25.18	26.6595		23.3778	24.4923	23.2961	23.9406	23.6096		27.5826	27.3153	27.3066	27.7958	27.9316			+	+	+								Nuclear	0.540193	Unknown
Arid4b	AT-rich interactive domain-containing protein 4B	A2CG63	21.7712	21.8481	21.568	20.899	21.3295		22.7801	22.8113	23.1285	23.1079	22.502		21.3396	20.7193	20.6696	20.7389	21.7487						Nucleus {ECO:0000255|PROSITE-ProRule:PRU00355} Cytoplasm {ECO:0000269|PubMed:11481388 ECO:0000269|PubMed:15247124} Note=Cytoplasmic in breast cancer cells	Cytoplasm; nucleus		Nucleus but not nucleoli	Vesicles			Perinuclear/organellar/other	0.951516	Unknown
Arih1	E3 ubiquitin-protein ligase ARIH1	Q9Z1K5	27.8623	27.7645	27.8973	27.726	28.0349		27.2714	26.7645	26.8858	26.8973	27.1507		22.8499	22.4609	23.5522	22.7161	22.0502		+	+			Cytoplasm	Cytoplasm; cytosol; ubiquitin ligase complex	Cytosol					Perinuclear/organellar/other	0.863706	Unknown
Arih2	E3 ubiquitin-protein ligase ARIH2	Q9Z1K6	23.9134	24.0725	23.9584	24.0691	23.8191		22.2273	22.2255	22.5376	21.8307	22.002		20.6501	21.2576	21.0317	20.7576	21.2892						Nucleus Cytoplasm	Cytoplasm; nucleus		Nucleus	Cytoplasm			Perinuclear/organellar/other	0.93905	Unknown
Arl1	ADP-ribosylation factor-like protein 1	P61211	28.8916	29.2512	29.1819	29.461	28.995		28.341	27.673	27.9259	27.9372	28.0864		25.5696	23.662	24.2203	24.4251	24.141		+	+			Golgi apparatus membrane {ECO:0000269|PubMed:11303027}; Peripheral membrane protein {ECO:0000269|PubMed:11303027}; Cytoplasmic side {ECO:0000269|PubMed:11303027}	Cytoplasm; extracellular vesicular exosome; Golgi apparatus; membrane; trans-Golgi network					Perinuclear/organellar/other	Perinuclear/organellar/other	1	Perinuclear/organellar/other			+
Arl2	ADP-ribosylation factor-like protein 2	Q9D0J4	28.0557	28.4154	27.7833	28.341	27.8564		26.7895	26.1075	26.2856	26.239	26.5653		21.7595	22.3239	21.5775	21.5404	21.4972		+	+			Mitochondrion intermembrane space Cytoplasm cytoskeleton microtubule organizing center centrosome Nucleus Cytoplasm Note=The complex formed with ARL2BP ARL2 and SLC25A6 is expressed in mitochondria The complex formed with ARL2BP ARL2 and SLC25A4 is expressed in mitochondria (By similarity) Not detected in the Golgi nucleus and on the mitotic spindle Centrosome-associated throughout the cell cycle…	Centrosome; extracellular vesicular exosome; lateral plasma membrane; mitochondrial intermembrane space; nucleus		Nucleus	Nucleoli;Cytoplasm;Golgi apparatus;Focal Adhesions			Perinuclear/organellar/other	0.827047	Unknown			+
Arl3	ADP-ribosylation factor-like protein 3	Q9WUL7	28.1312	28.4073	28.3578	28.2759	28.066		26.2767	25.7543	25.3844	25.2096	25.9738		22.3911	22.2027	22.4118	22.7431	22.8774		+	+			Golgi apparatus membrane; Peripheral membrane protein; Cytoplasmic side Cytoplasm cytoskeleton spindle Nucleus Cytoplasm cytoskeleton microtubule organizing center centrosome Cytoplasm Cell projection cilium Note=Detected predominantly in the photoreceptor connecting cilium Present on the mitotic spindle Centrosome-associated throughout the cell cycle Not detected to interphase microtubules	Centrosome; cytoplasmic microtubule; extracellular vesicular exosome; Golgi apparatus; membrane; midbody; nucleus; photoreceptor connecting cilium; primary cilium; spindle microtubule	Cytosol	Nucleus but not nucleoli	Plasma membrane;Golgi apparatus;Centrosome			Perinuclear/organellar/other	0.843155	Unknown
Arl6	ADP-ribosylation factor-like protein 6	O88848	27.1984	26.726	27.0711	27.3066	26.673		24.2021	23.6971	24.1795	24.2678	24.3511		20.9024	22.654	22.6016	20.68	22.7201		+	+			Cell projection cilium membrane; Peripheral membrane protein; Cytoplasmic side Cytoplasm cytoskeleton cilium axoneme Cytoplasm cytoskeleton cilium basal body Note=Appears in a pattern of punctae flanking the microtubule axoneme that likely correspond to small membrane-associated patches Localizes to the so-called ciliary gate where vesicles carrying ciliary cargo fuse with the membrane	Axonemal microtubule; axoneme; cytoplasm; extracellular vesicular exosome; membrane; membrane coat; plasma membrane		Nucleus but not nucleoli;Vesicles				Perinuclear/organellar/other	0.918075	Unknown
Arl6ip1	ADP-ribosylation factor-like protein 6-interacting protein 1	Q9JKW0	23.9584	23.8912	23.5285	22.6453	26.9433		24.6971	25.1604	24.7234	24.1488	24.0306		21.0266	20.8171	21.6296	21.0683	21.2502						Endomembrane system {ECO:0000269|PubMed:10995579}; Multi-pass membrane protein {ECO:0000269|PubMed:10995579} Note=Predominantly localized to intracytoplasmic membranes	Cytosol; integral component of membrane; membrane; Sec61 translocon complex		Endoplasmic reticulum				Perinuclear/organellar/other	0.952915	Unknown
Arl6ip5	PRA1 family protein 3	Q8R5J9	25.8093	26.6458	26.5255	26.4122	25.5433		29.141	29.2467	28.9732	29.109	28.5609		25.0526	24.4425	24.7129	23.8858	24.5983		+	+	+		Endoplasmic reticulum membrane {ECO:0000250}; Multi-pass membrane protein {ECO:0000250} Cytoplasm {ECO:0000250} Note=Also exists as a soluble form in the cytoplasm Associated with microtubules (By similarity) {ECO:0000250}	Endoplasmic reticulum; extracellular vesicular exosome; integral component of membrane; membrane	ER	Endoplasmic reticulum				Perinuclear/organellar/other	0.969926	Unknown
Arl8b	ADP-ribosylation factor-like protein 8B	Q9CQW2	27.2262	27.4629	27.4394	27.341	27.5463		29.2285	29.1288	29.1015	29.5646	29.2714		27.0296	26.3629	26.3679	26.3662	25.3578		+	+	+		Late endosome membrane Lysosome membrane Cytoplasm cytoskeleton spindle Note=According to PubMed:15331635 it localizes with microtubules at the spindle mid-zone during mitosis	Cytoplasm; endosome; extracellular vesicular exosome; lysosome; membrane; midbody; spindle midzone						Perinuclear/organellar/other	0.899963	Unknown			+
Armc1	Armadillo repeat-containing protein 1	Q9D7A8	24.654	25.4266	26.8142	26.1661	26.3342		26.6998	26.604	26.8504	26.9539	26.7895		25.7771	24.8044	24.5696	24.9043	25.8409		+	+	+			Mitochondrion	Mitochondrion	Mitochondria				Perinuclear/organellar/other	0.952131	Unknown			+
Armc10	Armadillo repeat-containing protein 10	Q9D0L7	20.9984	21.1758	21.057	20.9408	21.282		25.3712	25.4738	25.6971	25.5725	25.1293		27.3066	26.8019	26.1814	26.6865	26.726			+	+	+	Endoplasmic reticulum membrane {ECO:0000269|PubMed:12839973}; Single-pass membrane protein {ECO:0000269|PubMed:12839973}	Endoplasmic reticulum; integral component of membrane; mitochondrion	Mitochondrion	Mitochondria				Perinuclear/organellar/other	0.871402	Unknown
Armc6	Armadillo repeat-containing protein 6	Q8BNU0	26.9089	26.8504	27.1795	26.8385	26.8385		26.5754	25.9825	26.3205	26.3342	26.2225		25.0886	23.948	25.0632	26.1199	24.4551		+	+					Cytosol	Cytoplasm				Perinuclear/organellar/other	0.92553	Unknown
Armc8	Armadillo repeat-containing protein 8	Q9DBR3	27.1312	27.0813	27.1604	27.0296	27.1015		27.3992	27.4154	27.3494	27.3494	27.5609		25.8858	25.2643	25.275	25.3376	25.6237		+	+	+					Nucleus but not nucleoli	Cytoplasm;Vesicles			Perinuclear/organellar/other	0.930747	Unknown
Armh3	UPF0668 protein C10orf76 homolog	Q6PD19	23.8093	24.3968	24.6811	24.6153	23.8576		23.2214	22.7286	23.4425	23.3101	23.5869		26.0932	26.065	26.0803	27.9428	25.0092			+		+								Perinuclear/organellar/other	0.632113	Unknown
Armt1	Protein-glutamate O-methyltransferase	A6H630	26.0995	27.1795	25.6348	25.6376	26.4846		22.3565	21.3101	22.8499	21.8614	21.6006		20.7617	21.1458	21.0308	20.9194	21.5448		+	+										Perinuclear/organellar/other	0.915141	Unknown
Arnt	Aryl hydrocarbon receptor nuclear translocator	P53762	21.3629	21.3244	20.9038	20.5702	20.9194		25.6676	25.4862	25.2426	25.5225	25.3101		20.7719	21.3668	20.8523	21.378	20.6333			+			Nucleus	Cytoplasm; nucleoplasm; nucleus; transcription factor complex		Nucleus				Perinuclear/organellar/other	0.959391	Unknown
Arpc1a	Actin-related protein 2/3 complex subunit 1A	Q9R0Q6	23.4551	23.7479	21.9566	22.988	22.2332		23.1532	23.2821	23.1611	22.9777	23.0772		24.9271	24.5285	24.0935	25.2643	24.5869				+	+	Cytoplasm cytoskeleton {ECO:0000305}	Actin cytoskeleton; cytosol; extracellular vesicular exosome		Cytoplasm	Cell Junctions			Perinuclear/organellar/other	0.870668	Unknown
Arpc1b	Actin-related protein 2/3 complex subunit 1B	Q9WV32	30.5109	30.2308	30.3515	30.6198	30.362		29.4746	29.3787	29.5772	29.5844	29.5555		31.4581	31.4581	31.5343	31.8271	31.6415		+	+	+	+	Cytoplasm cytoskeleton	Actin cytoskeleton; Arp2/3 protein complex; cytoplasm; extracellular vesicular exosome; focal adhesion	Cytoskeleton	Cytoplasm;Vesicles				Perinuclear/organellar/other	0.784711	Unknown			+
Arpc2	Actin-related protein 2/3 complex subunit 2	Q9CVB6	30.6022	30.7771	30.6714	30.5934	30.4032		29.49	29.4433	29.8324	29.6389	29.8096		31.6285	31.9224	31.9117	32.099	31.3724		+	+	+	+	Cytoplasm cytoskeleton {ECO:0000269|PubMed:9230079} Cell projection {ECO:0000269|PubMed:9230079} Cell junction synapse synaptosome {ECO:0000250}	Actin cytoskeleton; Arp2/3 protein complex; cell leading edge; cytoplasm; cytosol; endosome; extracellular vesicular exosome; focal adhesion; Golgi apparatus; neuron projection; plasma membrane; synapse		Cytoplasm	Golgi apparatus			Perinuclear/organellar/other	0.808145	Unknown	+		+
Arpc3	Actin-related protein 2/3 complex subunit 3	Q9JM76	28.8264	29.0686	28.906	29.0505	28.7739		27.7325	27.9259	28.1507	27.965	28.1842		29.8339	29.8019	29.7211	30.1724	29.8593		+	+	+	+	Cytoplasm cytoskeleton Cell projection	Actin cytoskeleton; Arp2/3 protein complex; cytosol; extracellular vesicular exosome; focal adhesion; lamellipodium; membrane		Nucleus but not nucleoli				Perinuclear/organellar/other	0.636108	Unknown			+
Arpc4	Actin-related protein 2/3 complex subunit 4	P59999	30.393	30.6285	29.9814	29.9677	30.0217		29.0479	28.9787	29.3848	29.1507	29.2422		30.9746	31.3879	31.2365	31.1604	31.0414		+	+	+	+	Cytoplasm cytoskeleton {ECO:0000269|PubMed:9359840} Cell projection {ECO:0000269|PubMed:9359840}	Arp2/3 protein complex; cell projection; cytosol; extracellular vesicular exosome	Cytoskeleton					Perinuclear/organellar/other	0.718768	Unknown			+
Arpc5	Actin-related protein 2/3 complex subunit 5	Q9CPW4	29.2467	29.2557	28.7421	28.8112	28.8474		28.2216	28.3745	27.8623	27.9202	28.0762		29.9814	30.362	30.4532	29.6915	29.9814		+	+	+	+	Cytoplasm cytoskeleton {ECO:0000269|PubMed:9230079} Cell projection {ECO:0000269|PubMed:9230079}	Actin cytoskeleton; Arp2/3 protein complex; cell projection; cytoplasm; cytosol; extracellular vesicular exosome; focal adhesion	Cytoskeleton					Perinuclear/organellar/other	0.640174	Unknown			+
Arpc5l	Actin-related protein 2/3 complex subunit 5-like protein	Q9D898	26.9539	27.6389	27.0296	26.8504	26.4282		26.2207	26.4346	26.2996	26.2874	26.4122		28.2262	29.2736	28.9344	29.0057	28.4194		+	+	+	+	Cytoplasm cytoskeleton {ECO:0000250}	Cytoplasm; cytoskeleton; extracellular vesicular exosome; focal adhesion	Cytoskeleton					Perinuclear/organellar/other	0.566684	Unknown			+
Arpin	Arpin	Q9D0A3	28.8385	28.7227	28.8385	29.0813	29.0711		27.3992	27.4938	27.5014	27.4785	27.7129		22.0951	21.2764	23.0918	22.7645	22.3883		+	+			Cell projection lamellipodium {ECO:0000250} Note=Colocalized with the WAVE complex at lamelliupodium tip {ECO:0000250}	Lamellipodium						Perinuclear/organellar/other	0.719128	Unknown
Arpp19	cAMP-regulated phosphoprotein 19	P56212	27.5754	28.2847	26.8264	27.8799	27.9595		26.4504	26.4202	24.8336	25.9825	26.7389		22.8991	22.9079	22.5309	23.019	23.1462		+	+			Cytoplasm	Cytoplasm; nucleoplasm						Perinuclear/organellar/other	0.890403	Unknown			+
Arrb2	Beta-arrestin-2	Q91YI4	23.48	24.0722	23.3239	23.5754	24.1686		24.4614	25.5195	22.8461	24.1565	24.0443		23.3645	23.5285	23.3645	23.3043	22.8385			+			Cytoplasm Nucleus Cell membrane Membrane clathrin-coated pit {ECO:0000250} Cytoplasmic vesicle Note=Translocates to the plasma membrane and colocalizes with antagonist-stimulated GPCRs	Basolateral plasma membrane; coated pit; cytoplasm; cytoplasmic vesicle; cytosol; dendritic spine; endocytic vesicle; nucleus; plasma membrane; postsynaptic density; postsynaptic membrane		Vesicles				Perinuclear/organellar/other	0.951517	Unknown
Arsb	Arylsulfatase B	P50429	25.2021	25.6622	24.5983	25.8788	25.0498		25.5783	25.4138	24.4614	25.1565	25.5696		26.2077	22.6029	23.2244	25.1269	24.7703			+			Lysosome	Endoplasmic reticulum lumen; extracellular vesicular exosome; Golgi apparatus; lysosomal lumen; lysosome; mitochondrion; rough endoplasmic reticulum						Perinuclear/organellar/other	0.936667	Unknown
Asah1	Acid ceramidase;Acid ceramidase subunit alpha;Acid ceramidase subunit beta	Q9WV54	27.0608	28.2714	27.1795	27.7389	26.5195		27.9705	28.0813	27.2891	27.524	27.141		24.217	22.9356	24.4862	24.1611	21.9985		+	+			Lysosome	Extracellular vesicular exosome; lysosomal lumen	Lysosome					Perinuclear/organellar/other	0.914618	Unknown
Asap1	Arf-GAP with SH3 domain, ANK repeat and PH domain-containing protein 1	Q9QWY8	28.0401	27.8445	28.1795	27.9923	27.7958		27.4938	27.2803	27.7453	27.524	27.524		24.5396	25.5638	29.2825	23.4551	23.9316		+	+			Cytoplasm {ECO:0000250} Membrane {ECO:0000250} Note=Predominantly cytoplasmic Partially membrane-associated {ECO:0000250}	Cytoplasm; membrane		Plasma membrane;Cytoplasm;Centrosome				Perinuclear/organellar/other	0.878476	Unknown	+
Asb6	Ankyrin repeat and SOCS box protein 6	Q91ZU1	25.6622	25.1871	25.7995	25.7364	25.5754		24.4676	23.5285	23.9134	23.5983	24.8576		21.749	20.7178	21.5948	20.7459	20.9878		+	+			Cytoplasm	Cytoplasm	Cytosol					Perinuclear/organellar/other	0.941825	Unknown
Ascc2	Activating signal cointegrator 1 complex subunit 2	Q91WR3	24.6209	24.3712	25.0233	24.9316	25.2058		24.9847	24.4984	24.8288	24.918	24.9847		22.9334	21.6096	23.6566	24.0854	23.632		+	+						Cytoplasm;Focal Adhesions	Nucleus			Perinuclear/organellar/other	0.950364	Unknown
Ascc3	Activating signal cointegrator 1 complex subunit 3	E9PZJ8	27.632	26.9063	26.632	25.2785	26.2785		25.2714	25.4041	25.1642	25.6153	25.2678		25.6944	26.6998	26.0772	26.1488	25.8044			+	+		Nucleus Cytoplasm	Cytoplasm; Golgi apparatus; intracellular; membrane; nucleus		Cytoplasm	Golgi apparatus			Perinuclear/organellar/other	0.857406	Unknown			+
Asf1a	Histone chaperone ASF1A	Q9CQE6	25.3376	25.4822	24.6734	25.0772	24.6918		26.8385	26.5595	25.2678	26.239	26.3222		24.645	23.7721	24.417	24.122	23.7995			+			Nucleus {ECO:0000269|PubMed:11897662 ECO:0000269|PubMed:12842904}	Nuclear chromatin; nucleoplasm; nucleus; protein complex	Nucleus	Nucleus				Perinuclear/organellar/other	0.961151	Unknown			+
Ash1l	Histone-lysine N-methyltransferase ASH1L	Q99MY8	26.2535	26.3084	25.3877	25.6178	25.6488		23.2678	23.0953	23.1484	23.0849	22.7981		24.8997	24.4676	23.7182	24.604	24.6096				+		Nucleus {ECO:0000269|PubMed:10860993} Cell junction tight junction {ECO:0000269|PubMed:10860993} Chromosome {ECO:0000305|PubMed:10860993} Note=The relevance of tight junction localization is however unclear	Chromosome; cytoplasm; extracellular vesicular exosome; Golgi apparatus; nucleus; tight junction		Nucleus but not nucleoli	Golgi apparatus			Perinuclear/organellar/other	0.868375	Unknown
Ash2l	Set1/Ash2 histone methyltransferase complex subunit ASH2	Q91X20	25.1795	24.0332	23.7852	23.4876	23.4676		27.4938	27.8741	27.5682	27.6181	27.3828		27.0296	26.7389	26.9316	27.1214	26.8385			+	+		Nucleus {ECO:0000305|PubMed:17355966}	Histone methyltransferase complex; nucleus; Set1C/COMPASS complex	Nucleus	Nucleus but not nucleoli	Plasma membrane			Perinuclear/organellar/other	0.936068	Unknown
Asl	Argininosuccinate lyase	Q91YI0	24.48	23.895	24.0443	24.3926	24.6486		22.4247	22.3274	21.9916	22.8219	22.6671		21.6925	21.0212	21.7725	21.2276	21.6647							Cytoplasm; cytosol; extracellular vesicular exosome	Cytosol	Cytoplasm				Perinuclear/organellar/other	0.93971	Unknown
Asna1	ATPase Asna1	O54984	28.4668	28.8623	28.5014	28.5934	28.1604		27.8564	27.5536	27.3494	27.6527	27.4551		25.1371	25.0935	24.9361	24.3376	24.7594		+	+	+		Cytoplasm Endoplasmic reticulum Nucleus nucleolus	Cytoplasm; endoplasmic reticulum; extracellular vesicular exosome; nucleolus; nucleus	Cytosol	Nucleoli	Nucleus			Perinuclear/organellar/other	0.770287	Unknown
Asns	Asparagine synthetase [glutamine-hydrolyzing]	Q61024	30.6964	30.9259	30.4334	31.0864	30.7292		29.3001	28.7771	28.9288	29.2935	29.4154		23.9225	23.648	24.5225	22.0658	22.9334		+	+				Cytosol	Cytosol	Cytoplasm	Nucleus but not nucleoli			Cytoplasmic	0.541114	Cytoplasmic			+
Aspa	Aspartoacylase	Q8R3P0	29.5222	29.6798	28.5536	29.5109	29.8188		27.8504	27.3578	26.9316	27.3745	28.1214		22.8685	22.5638	23.0707	22.815	23.9872		+	+			Cytoplasm Nucleus {ECO:0000250}	Cytoplasm; extracellular vesicular exosome; nucleus		Cytoplasm				Perinuclear/organellar/other	0.633156	Unknown
Asph	Aspartyl/asparaginyl beta-hydroxylase	Q8BSY0	25.9495	26.512	26.527	25.9847	25.604		30.4234	30.6372	30.4334	30.4919	30.2647		29.3683	28.9372	28.8623	29.1164	29.0427		+	+	+		Isoform 1: Endoplasmic reticulum membrane; Single-pass type II membrane protein {ECO:0000250|UniProtKB:Q28056}; Isoform 4: Sarcoplasmic reticulum membrane; Single-pass type II membrane protein {ECO:0000305|PubMed:15485681}; Isoform 8: Endoplasmic reticulum membrane; Single-pass type II membrane protein {ECO:0000269|PubMed:22586105}	Calcium channel complex; cortical endoplasmic reticulum; endoplasmic reticulum; endoplasmic reticulum membrane; integral component of endoplasmic reticulum membrane; integral component of membrane; junctional sarcoplasmic reticulum membrane; plasma membrane; sarcoplasmic reticulum lumen; sarcoplasmic reticulum membrane	ER	Endoplasmic reticulum			Perinuclear/organellar/other	Perinuclear/organellar/other	1	Perinuclear/organellar/other
Aspscr1	Tether containing UBX domain for GLUT4	Q8VBT9	25.7871	26.2481	26.976	26.5898	25.2891		27.8385	27.8799	27.7581	27.8564	27.8264		21.1591	20.8616	21.8333	20.4297	21.2298		+	+			Endomembrane system {ECO:0000250}; Peripheral membrane protein {ECO:0000250} Cytoplasm {ECO:0000269|PubMed:23349634} Nucleus {ECO:0000269|PubMed:23349634}	Cytoplasmic side of plasma membrane; cytosol; extrinsic component of membrane; nucleus; perinuclear region of cytoplasm; vesicle membrane		Nucleus but not nucleoli	Plasma membrane;Vesicles			Perinuclear/organellar/other	0.941895	Unknown			+
Asun	Protein asunder homolog	Q8QZV7	24.9393	27.322	24.3858	24.0691	23.9887		26.1585	25.9933	25.8576	26.0211	25.7846		25.4394	25.4488	25.1982	24.9716	24.3101			+			Cytoplasm	Cytoplasm; nucleus	Nucleus	Nucleus but not nucleoli				Perinuclear/organellar/other	0.943411	Unknown
Atad1	ATPase family AAA domain-containing protein 1	Q9D5T0	21.3146	21.1324	20.6402	21.5419	21.0444		25.9383	26.518	26.7895	26.4504	26.2696		29.8188	29.8415	29.3388	29.7325	30.0349			+	+	+	Peroxisome {ECO:0000250} Cell junction synapse postsynaptic cell membrane {ECO:0000250}	Cell junction; membrane; mitochondrion; peroxisomal membrane; postsynaptic membrane	Mitochondrion	Nucleus;Nucleoli;Mitochondria				Perinuclear/organellar/other	0.637828	Unknown
Atad2	ATPase family AAA domain-containing protein 2	Q8CDM1	25.9869	25.9908	25.8973	25.5812	25.5255		24.0406	24.2021	25.0148	23.8206	24.0526		30.5664	30.4532	30.2077	30.7771	30.3515				+	+	Nucleus {ECO:0000269|PubMed:17998543}	Extracellular vesicular exosome; nucleus	Nucleus	Nucleus but not nucleoli				Nuclear	0.748488	Nuclear
Atad2b	ATPase family, AAA domain-containing 2B	E9Q166	21.1092	21.9853	20.8387	20.5068	21.7395		24.5105	24.4413	24.1377	24.1181	23.6599		29.9814	30.1239	28.4194	30.1239	30.3196				+	+								Nuclear	0.657833	Unknown
Atad3	ATPase family AAA domain-containing protein 3	Q925I1	22.895	23.6786	23.0342	23.6209	23.5754		27.611	28.4668	28.4154	28.3023	27.9089		29.1842	28.5754	28.604	28.4073	29.1724			+	+	+							Perinuclear/organellar/other	Perinuclear/organellar/other	1	Perinuclear/organellar/other
Atad5	ATPase family AAA domain-containing protein 5	Q4QY64	26.4186	25.6622	24.5522	25.2565	26.7518		24.3307	23.5404	23.3239	23.1446	24.3376		25.0359	25.7286	25.7771	25.8717	25.7415				+		Nucleus {ECO:0000305}	Nucleus	Nucleus					Perinuclear/organellar/other	0.788421	Unknown
Ate1	Arginyl-tRNA--protein transferase 1	Q9Z2A5	25.4138	25.1681	25.2133	25.1095	24.8191		24.4862	22.4298	23.3511	23.5638	23.3336		21.3088	21.5219	20.9287	20.4657	21.369		+				Isoform ATE1-1: Nucleus {ECO:0000250} Cytoplasm {ECO:0000250}; Isoform ATE1-2: Cytoplasm {ECO:0000250}	Cytoplasm; nucleus		Nucleus				Perinuclear/organellar/other	0.940325	Unknown
Atf1	Cyclic AMP-dependent transcription factor ATF-1	P81269	25.3031	25.5014	24.2821	25.4984	25.2058		27.6181	28.6492	27.8385	27.6527	27.391		27.1507	27.8564	27.8385	26.8623	27.4862		+	+	+		Nucleus	Nucleoplasm; nucleus; transcription factor complex	Nucleus	Nucleus but not nucleoli				Perinuclear/organellar/other	0.90673	Unknown
Atf2	Cyclic AMP-dependent transcription factor ATF-2	P16951	23.9296	24.5298	23.4126	24.4923	24.2589		24.9089	25.3679	24.6811	24.6096	24.0772		22.9061	23.0206	23.3239	26.7645	22.479			+			Nucleus Cytoplasm Mitochondrion outer membrane Note=Shuttles between the cytoplasm and the nucleus and heterodimerization with JUN is essential for the nuclear localization Localization to the cytoplasm is observed under conditions of cellular stress and in disease states Localizes at the mitochondrial outer membrane in response to genotoxic stress Phosphorylation at Thr-52 is required for its nu…	Cytoplasm; mitochondrial outer membrane; nucleoplasm; nucleus; site of double-strand break	Nucleus	Nucleus but not nucleoli				Perinuclear/organellar/other	0.943055	Unknown
Atf7	Cyclic AMP-dependent transcription factor ATF-7	Q3US59	23.3005	27.322	23.414	22.9116	22.9552		26.3427	26.8019	25.8433	26.143	25.8264		25.4862	24.7024	24.5754	24.1977	24.0854			+										Perinuclear/organellar/other	0.961197	Unknown
Atf7ip	Activating transcription factor 7-interacting protein 1	Q7TT18	21.0932	21.7088	21.2264	21.1722	21.1116		26.9316	27.3828	27.0505	27.0401	26.8385		24.2317	25.0275	25.5667	24.1719	23.9933			+	+		Nucleus {ECO:0000269|PubMed:19106100}	Nucleus	Nucleus	Nucleus but not nucleoli				Perinuclear/organellar/other	0.972881	Unknown
Atg16l1	Autophagy-related protein 16-1	Q8C0J2	24.4234	25.0732	24.1174	23.7389	24.2607		21.8802	23.2462	21.9135	22.3495	22.5631		20.6227	20.8458	21.3708	20.6655	21.6671		+				Cytoplasm {ECO:0000250} Preautophagosomal structure membrane {ECO:0000250}; Peripheral membrane protein {ECO:0000250} Note=Recruited to omegasomes membranes by WIPI2 Omegasomes are endoplasmic reticulum connected strutures at the origin of preautophagosomal structures Localized to preautophagosomal structure (PAS) where it is involved in the membrane targeting of ATG5 Localizes also to discrete p…	Autophagic vacuole; autophagic vacuole membrane; axoneme		Cytoplasm				Perinuclear/organellar/other	0.938467	Unknown
Atg3	Ubiquitin-like-conjugating enzyme ATG3	Q9CPX6	27.341	27.4938	27.3239	27.3992	27.2077		25.4707	24.0854	24.5983	23.5869	25.3066		21.7547	21.8546	21.1261	21.0719	21.3847		+	+			Cytoplasm	Cytoplasmic ubiquitin ligase complex; cytosol	Cytosol	Plasma membrane;Cytoplasm				Perinuclear/organellar/other	0.901589	Unknown
Atg4b	Cysteine protease ATG4B	Q8BGE6	26.7895	26.7518	27.1604	26.7645	26.7389		25.2244	24.4298	24.7594	25.1095	25.1095		22.6097	21.8576	21.9672	21.5261	22.2298		+	+			Cytoplasm	Cytoplasm	Cytosol					Perinuclear/organellar/other	0.924062	Unknown			+
Atg7	Ubiquitin-like modifier-activating enzyme ATG7	Q9D906	26.8623	26.976	27.3325	27.1984	26.5754		24.7441	24.5812	23.6757	23.895	23.7594		21.2245	20.8691	21.0753	20.5322	21.318		+	+			Cytoplasm {ECO:0000250} Preautophagosomal structure {ECO:0000250} Note=Localizes also to discrete punctae along the ciliary axoneme and to the base of the ciliary axoneme {ECO:0000250}	Axoneme; cytoplasm; cytosol; pre-autophagosomal structure		Cytoplasm	Nucleus but not nucleoli			Perinuclear/organellar/other	0.915023	Unknown			+
Atic	Bifunctional purine biosynthesis protein PURH;Phosphoribosylaminoimidazolecarboxamide formyltransferase;IMP cyclohydrolase	Q9CWJ9	32.7533	32.8233	32.8366	33.0084	32.7272		31.2924	30.7129	31.0927	31.0673	31.393		27.217	25.5045	27.3992	25.4551	26.7129		+	+	+			Cytosol; extracellular vesicular exosome; membrane; mitochondrion	Cytosol	Plasma membrane;Cytoplasm				Cytoplasmic	0.817424	Cytoplasmic			+
Atl2	Atlastin-2	Q6PA06	23.1301	23.6833	24.1253	23.5404	23.0509		25.8788	26.0084	26.0464	25.9606	26.0254		26.6574	22.0426	22.3692	22.1612	24.3443			+			Endoplasmic reticulum membrane {ECO:0000269|PubMed:18270207}; Multi-pass membrane protein {ECO:0000269|PubMed:18270207}	Endoplasmic reticulum; integral component of membrane; membrane	ER				Perinuclear/organellar/other	Perinuclear/organellar/other	1	Perinuclear/organellar/other
Atl3	Atlastin-3	Q91YH5	25.0813	25.417	26.1174	25.6237	25.3612		29.0375	29.1483	29.4093	29.461	29.3001		26.5463	25.5522	25.6703	25.6784	26.2481		+	+	+		Endoplasmic reticulum membrane {ECO:0000269|PubMed:18270207 ECO:0000269|PubMed:24459106}; Multi-pass membrane protein {ECO:0000269|PubMed:18270207 ECO:0000269|PubMed:24459106} Note=Localizes to endoplasmic reticulum tubules and accumulates in punctuate structures corresponding to 3-way junctions which represent crossing-points at which the tubules build a polygonal network	Endoplasmic reticulum; integral component of membrane; membrane	ER					Perinuclear/organellar/other	0.96975	Unknown
Atm	Serine-protein kinase ATM	Q62388	25.2282	26.2096	24.4738	24.9716	25.9134		25.5344	24.7182	25.7338	25.4041	24.989		26.6865	26.8504	25.3679	25.9293	26.1681			+	+	+	Nucleus Cytoplasmic vesicle Note=Primarily nuclear Found also in endocytic vesicles in association with beta-adaptin	Cytoplasmic vesicle; nucleoplasm; spindle	Nucleus	Nucleus but not nucleoli				Perinuclear/organellar/other	0.842545	Unknown
Atn1	Atrophin-1	O35126	20.8727	27.322	21.488	21.2849	21.5538		26.2426	26.8504	25.7796	26.1719	25.5841		21.6497	23.2036	23.2678	21.8987	23.4248			+			Nucleus Cytoplasm perinuclear region Cell junction {ECO:0000250} Note=Shuttles between nucleus and cytoplasm Colocalizes with FAT1 in the perinuclear area at cell-cell junctions and leading edges of cells (By similarity) Colocalizes with MTG8 in discrete nuclear dots Proteolytic fragment F1 appears to remain in nucleus Fragment F2 is exported into the cytoplasm Fragment F2 from mutant sequences w…	Cell junction; cytoplasm; nuclear matrix; nucleus		Nucleus but not nucleoli				Perinuclear/organellar/other	0.961134	Unknown
Atox1	Copper transport protein ATOX1	O08997	30.7373	30.7771	29.8415	30.7692	30.6629		28.5463	28.141	26.1174	27.8682	28.5499		24.6865	24.3844	24.8093	24.4862	23.5246		+	+				Cytosol	Cytosol	Nucleus but not nucleoli	Plasma membrane			Cytoplasmic	0.575671	Cytoplasmic
Atp11c	Phospholipid-transporting ATPase 11C	Q9QZW0	21.679	21.6938	21.3803	20.5041	20.9164		23.3057	22.0054	22.5846	23.3193	23.3415		25.002	24.958	25.2499	25.9781	24.8191					+	Cell membrane {ECO:0000269|PubMed:21914794}; Multi-pass membrane protein {ECO:0000269|PubMed:21914794} Endoplasmic reticulum membrane {ECO:0000269|PubMed:21914794} Note=Efficient exit from the endoplasmic reticulum requires the presence of TMEM30A Some cell membrane localization observed in the presence of TMEM30B	Endoplasmic reticulum; integral component of membrane; lysosomal membrane; plasma membrane	Endosome					Perinuclear/organellar/other	0.827594	Unknown
Atp13a1	Manganese-transporting ATPase 13A1	Q9EPE9	21.7494	21.1282	21.538	20.5398	21.6967		26.1253	26.0955	27.0084	26.3359	26.4598		28.8653	28.9202	28.362	29.0479	29.094			+	+	+	Endoplasmic reticulum membrane {ECO:0000269|PubMed:24392018}; Multi-pass membrane protein {ECO:0000269|PubMed:24392018}	Endoplasmic reticulum; integral component of membrane; membrane	ER	Vesicles				Perinuclear/organellar/other	0.71846	Unknown
Atp13a3	Probable cation-transporting ATPase 13A3	Q5XF89	24.5597	24.5634	24.6153	23.7796	24.6628		24.5522	23.4425	23.3376	22.9352	24.895		26.3049	25.1271	24.1842	26.0169	25.3477			+			Membrane {ECO:0000250}; Multi-pass membrane protein {ECO:0000250}	Integral component of membrane; membrane	Plasma membrane	Nucleoli	Plasma membrane;Cytoplasm			Perinuclear/organellar/other	0.828906	Unknown
Atp1a1	Sodium/potassium-transporting ATPase subunit alpha-1	Q8VDN2	29.1532	29.3515	29.3971	28.9705	29.027		30.0864	30.5109	30.7129	30.1361	30.1842		32.0184	31.5573	31.0864	31.4184	31.5014		+	+	+	+	Cell membrane; Multi-pass membrane protein Melanosome Note=Identified by mass spectrometry in melanosome fractions from stage I to stage IV	Apical plasma membrane; basolateral plasma membrane; caveola; endoplasmic reticulum; endosome; extracellular vesicular exosome; Golgi apparatus; integral component of membrane; membrane; plasma membrane; protein complex; sarcolemma; sodium:potassium-exchanging ATPase complex; T-tubule; vesicle	Plasma membrane					Perinuclear/organellar/other	0.839836	Unknown			+
Atp1b3	Sodium/potassium-transporting ATPase subunit beta-3	P97370	26.8623	27.0608	27.1214	26.8019	26.9089		28.2308	28.6492	28.7739	28.3325	28.5499		30.0084	29.3388	29.0788	29.5184	29.4174		+	+	+	+	Cell membrane {ECO:0000269|PubMed:17081065}; Single-pass type II membrane protein {ECO:0000269|PubMed:17081065} Melanosome {ECO:0000269|PubMed:17081065} Note=Identified by mass spectrometry in melanosome fractions from stage I to stage IV	Caveola; cytoplasm; extracellular vesicular exosome; plasma membrane; sodium:potassium-exchanging ATPase complex	Plasma membrane	Plasma membrane				Perinuclear/organellar/other	0.708353	Unknown
Atp2a2	Sarcoplasmic/endoplasmic reticulum calcium ATPase 2	O55143	26.7518	25.8764	26.9869	26.1795	24.7995		30.9882	31.4967	31.5389	31.4134	31.0479		31.5618	31.5481	31.2193	31.4184	31.6022		+	+	+		Endoplasmic reticulum membrane; Multi-pass membrane protein Sarcoplasmic reticulum membrane; Multi-pass membrane protein	Endoplasmic reticulum membrane; integral component of plasma membrane; intracellular membrane-bounded organelle; membrane; platelet dense tubular network membrane; sarcoplasmic reticulum; sarcoplasmic reticulum membrane	ER	Nucleus but not nucleoli				Perinuclear/organellar/other	0.868169	Unknown			+
Atp2b1	Plasma membrane calcium-transporting ATPase 1	G5E829	27.1214	27.3662	27.341	27.0505	27.1604		29.267	29.7911	30.1842	29.843	29.6747		29.8489	29.027	28.7357	29.2759	29.3494		+	+	+		Cell membrane; Multi-pass membrane protein	Extracellular vesicular exosome; integral component of plasma membrane; membrane; plasma membrane		Plasma membrane	Nucleus;Nucleoli;Cytoplasm			Perinuclear/organellar/other	0.840714	Unknown			+
Atp5a1	ATP synthase subunit alpha, mitochondrial	Q03265	28.6931	28.3066	29.0375	28.6931	28.9787		32.81	33.4209	33.8516	33.3436	33.4209		34.7994	34.1529	33.5179	34.099	34.1679		+	+	+	+	Mitochondrion inner membrane Cell membrane; Peripheral membrane protein; Extracellular side Note=Colocalizes with HRG on the cell surface of T-cells	Extracellular vesicular exosome; membrane; mitochondrial inner membrane; mitochondrial matrix; mitochondrial proton-transporting ATP synthase complex; mitochondrion; plasma membrane; proton-transporting ATP synthase complex, catalytic core F(1)	Mitochondrion	Mitochondria				Perinuclear/organellar/other	0.929053	Unknown
Atp5b	ATP synthase subunit beta, mitochondrial	P56480	28.4551	28.9202	28.7613	28.4707	28.5165		32.9763	33.6307	33.9241	33.4702	33.3828		34.933	34.5238	34.3436	34.0348	34.1223		+	+	+	+	Mitochondrion Mitochondrion inner membrane Note=Peripheral membrane protein	Cell surface; extracellular vesicular exosome; membrane; mitochondrial matrix; mitochondrial membrane; mitochondrial nucleoid; mitochondrial proton-transporting ATP synthase, catalytic core; mitochondrial proton-transporting ATP synthase complex; mitochondrion; nucleus; plasma membrane	Mitochondrion	Mitochondria			Perinuclear/organellar/other	Perinuclear/organellar/other	1	Perinuclear/organellar/other
Atp5c1	ATP synthase subunit gamma, mitochondrial	Q91VR2	23.8191	24.3175	24.7338	23.7796	24.1015		29.2825	29.9539	30.3303	29.9814	29.94		31.0544	30.7211	30.0479	30.611	30.8829			+	+	+	Mitochondrion Mitochondrion inner membrane {ECO:0000250}; Peripheral membrane protein {ECO:0000250}	Extracellular vesicular exosome; membrane; mitochondrial inner membrane; mitochondrial matrix; mitochondrial proton-transporting ATP synthase complex; mitochondrial proton-transporting ATP synthase complex, catalytic core F(1); mitochondrion	Mitochondrion					Perinuclear/organellar/other	0.803525	Unknown
Atp5d	ATP synthase subunit delta, mitochondrial	Q9D3D9	25.5404	25.3976	25.2058	25.7234	24.945		29.4073	30.0349	27.0608	29.6931	27.0505		30.3303	30.4727	30.3303	28.4707	29.5808			+	+	+	Mitochondrion Mitochondrion inner membrane	Mitochondrial inner membrane; mitochondrial matrix; mitochondrial proton-transporting ATP synthase complex; mitochondrial proton-transporting ATP synthase complex, catalytic core F(1); mitochondrion	Mitochondrion					Perinuclear/organellar/other	0.70986	Unknown
Atp5f1	ATP synthase F(0) complex subunit B1, mitochondrial	Q9CQQ7	25.8215	25.3031	26.1604	25.8336	26.524		29.341	30.2308	30.5844	30.1604	30.0349		31.2979	31.0608	30.3515	31.0864	31.5389		+	+	+	+	Mitochondrion Mitochondrion inner membrane	Extracellular vesicular exosome; membrane; mitochondrial inner membrane; mitochondrial matrix; mitochondrial proton-transporting ATP synthase complex; mitochondrial proton-transporting ATP synthase complex, coupling factor F(o); mitochondrion; nucleus	Mitochondrion	Nucleus but not nucleoli;Mitochondria				Perinuclear/organellar/other	0.767482	Unknown
Atp5h	ATP synthase subunit d, mitochondrial	Q9DCX2	23.1534	23.1719	23.391	23.2008	23.895		29.7292	30.6198	30.3724	30.2869	30.4629		31.6839	31.2077	30.7613	31.0864	31.2077			+	+	+	Mitochondrion Mitochondrion inner membrane	Extracellular vesicular exosome; mitochondrial inner membrane; mitochondrial proton-transporting ATP synthase complex; mitochondrial proton-transporting ATP synthase complex, coupling factor F(o); mitochondrion	Mitochondrion	Mitochondria	Nucleus but not nucleoli		Perinuclear/organellar/other	Perinuclear/organellar/other	1	Perinuclear/organellar/other
Atp5i	ATP synthase subunit e, mitochondrial	Q06185	24.9593	25.2571	24.601	24.4873	25.5898		27.726	28.6663	28.7613	28.6998	28.5754		29.49	29.5682	29.104	29.5736	29.391			+	+	+	Mitochondrion Mitochondrion inner membrane	Mitochondrial inner membrane; mitochondrial proton-transporting ATP synthase complex; mitochondrial proton-transporting ATP synthase complex, coupling factor F(o); mitochondrion	Mitochondrion	Mitochondria			Perinuclear/organellar/other	Perinuclear/organellar/other	1	Perinuclear/organellar/other
Atp5j	ATP synthase-coupling factor 6, mitochondrial	P97450	21.1744	21.7187	21.1092	21.2947	21.2399		27.6798	28.4314	25.7286	28.3282	28.2847		29.4354	29.6663	29.7755	28.4668	29.0788			+	+	+	Mitochondrion Mitochondrion inner membrane	Mitochondrial inner membrane; mitochondrial proton-transporting ATP synthase complex; mitochondrial proton-transporting ATP synthase complex, coupling factor F(o); mitochondrion	Mitochondrion	Mitochondria			Perinuclear/organellar/other	Perinuclear/organellar/other	1	Perinuclear/organellar/other
Atp5j2	ATP synthase subunit f, mitochondrial	P56135	27.0031	22.2477	22.5117	23.3804	23.4041		28.0401	28.6898	29.5222	28.7802	28.6831		30.2759	29.5664	28.9259	29.5664	29.5444			+	+	+	Mitochondrion Mitochondrion inner membrane {ECO:0000305}; Single-pass membrane protein {ECO:0000305}	Extracellular vesicular exosome; integral component of membrane; mitochondrial inner membrane; mitochondrial proton-transporting ATP synthase complex; nucleus; proton-transporting ATP synthase complex, coupling factor F(o)	Mitochondrion	Mitochondria	Nucleus but not nucleoli			Perinuclear/organellar/other	0.808287	Unknown
Atp5l	ATP synthase subunit g, mitochondrial	Q9CPQ8	23.7458	23.3365	23.391	23.3645	23.1098		27.9428	28.5278	28.6561	28.5014	28.5052		30.0084	29.5754	28.8564	29.5371	29.3001			+	+	+	Mitochondrion Mitochondrion inner membrane	Extracellular vesicular exosome; mitochondrial inner membrane; mitochondrial proton-transporting ATP synthase complex; mitochondrial proton-transporting ATP synthase complex, coupling factor F(o); mitochondrion	Mitochondrion	Mitochondria			Perinuclear/organellar/other	Perinuclear/organellar/other	1	Perinuclear/organellar/other
Atp5o	ATP synthase subunit O, mitochondrial	Q9DB20	21.9424	22.4775	23.7594	23.5983	24.2096		29.8623	30.5109	31.1901	30.5573	30.5389		32.1052	31.3879	30.9259	31.5934	31.4032		+	+	+		Mitochondrion {ECO:0000250} Mitochondrion inner membrane {ECO:0000250}	Extracellular vesicular exosome; mitochondrial inner membrane; mitochondrial proton-transporting ATP synthase complex; mitochondrion; nucleus; plasma membrane	Mitochondrion	Mitochondria				Perinuclear/organellar/other	0.85882	Unknown
Atp6ap1	V-type proton ATPase subunit S1	Q9R1Q9	21.8842	21.0562	22.1347	21.0691	21.6472		27.9869	28.249	27.9372	28.3578	27.6251		25.5045	24.558	25.5105	24.4105	24.0691			+	+		Vacuole membrane {ECO:0000250}; Single-pass membrane protein {ECO:0000250}	Extracellular vesicular exosome; integral component of membrane; proton-transporting two-sector ATPase complex; proton-transporting V-type ATPase, V1 domain; vacuole	ER	Plasma membrane;Cytoplasm;Cytoskeleton (Microtubules)				Perinuclear/organellar/other	0.974902	Perinuclear/organellar/other
Atp6ap2	Renin receptor	Q9CYN9	24.2096	23.8457	23.2039	23.181	23.5622		28.189	28.1556	27.976	28.1312	27.5682		23.9495	23.7594	24.1683	23.8366	23.0426			+			Membrane {ECO:0000305}; Single-pass type I membrane protein {ECO:0000305}	Cell body; external side of plasma membrane; extracellular vesicular exosome; integral component of membrane; neuron projection; plasma membrane						Perinuclear/organellar/other	0.975649	Perinuclear/organellar/other
Atp6v0a1	V-type proton ATPase 116 kDa subunit a isoform 1	Q9Z1G4	21.4939	21.3378	21.0162	20.9545	20.8206		22.7689	22.7291	22.1354	22.3511	22.4103		25.9955	25.4362	23.6757	26.4583	24.002				+	+	Cytoplasmic vesicle membrane; Multi-pass membrane protein Melanosome Note=Coated vesicle Identified by mass spectrometry in melanosome fractions from stage I to stage IV	Cytoplasm; endosome membrane; extracellular vesicular exosome; Golgi apparatus; integral component of membrane; intracellular membrane-bounded organelle; nucleus; phagocytic vesicle membrane; plasma membrane; vacuolar proton-transporting V-type ATPase, V0 domain		Cytoplasm;Golgi apparatus	Nucleus but not nucleoli			Perinuclear/organellar/other	0.829883	Unknown			+
Atp6v0a2	V-type proton ATPase 116 kDa subunit a isoform 2	P15920	21.3998	22.0185	20.8265	21.1625	21.3198		22.5615	22.8132	23.2036	23.3082	22.4106		23.4298	22.6386	24.0772	23.3645	23.8189					+	Cell membrane; Multi-pass membrane protein Endosome membrane Note=In kidney proximal tubules also detected in subapical vesicles {ECO:0000250}	Acrosomal vesicle; cytoplasm; endosome membrane; integral component of membrane; lysosomal membrane; phagocytic vesicle membrane; plasma membrane; vacuolar proton-transporting V-type ATPase, V0 domain		Cytoplasm	Plasma membrane			Perinuclear/organellar/other	0.934244	Unknown
Atp6v0d1	V-type proton ATPase subunit d 1	P51863	24.7129	24.558	23.7692	24.4299	24.2678		25.7995	25.7945	26.1253	25.902	25.4738		27.9372	27.611	27.4234	28.1459	27.7581			+	+	+	Membrane {ECO:0000305|PubMed:21844891}; Peripheral membrane protein {ECO:0000305|PubMed:21844891}; Cytoplasmic side {ECO:0000305|PubMed:21844891} Note=Localizes to centrosome and the base of the cilium	Apical plasma membrane; axon terminus; early endosome; endosome membrane; extracellular vesicular exosome; lysosomal membrane; membrane; phagocytic vesicle membrane; proton-transporting V-type ATPase, V0 domain; synaptic vesicle; vacuolar proton-transporting V-type ATPase complex						Perinuclear/organellar/other	0.628581	Unknown			+
Atp6v1a	V-type proton ATPase catalytic subunit A	P50516	30.0479	30.0217	30.4134	30.3088	30.2535		29.2007	28.5826	29.17	28.94	29.4938		29.1386	28.5754	28.7096	28.6898	28.4194		+	+	+			Apical plasma membrane; cytosol; extracellular vesicular exosome; integral component of plasma membrane; lysosomal membrane; microvillus; mitochondrion; plasma membrane; proton-transporting two-sector ATPase complex; proton-transporting V-type ATPase, V1 domain		Nucleus;Vesicles	Cytoplasm			Cytoplasmic	0.701605	Cytoplasmic			+
Atp6v1b2	V-type proton ATPase subunit B, brain isoform	P62814	29.5352	29.5718	29.7031	29.6004	29.4862		28.3578	28.019	28.4274	28.1984	28.8142		28.6697	28.5463	28.7031	28.5609	28.1214		+	+	+		Endomembrane system; Peripheral membrane protein Melanosome Note=Endomembrane Identified by mass spectrometry in melanosome fractions from stage I to stage IV	Cytosol; extracellular vesicular exosome; integral component of membrane; intracellular membrane-bounded organelle; lysosomal membrane; microvillus; plasma membrane; proton-transporting V-type ATPase, V1 domain; ruffle		Vesicles				Cytoplasmic	0.517835	Cytoplasmic			+
Atp6v1c1	V-type proton ATPase subunit C 1	Q9Z1G3	28.9977	28.6004	29.0813	29.0217	28.9259		27.7064	26.9428	27.7195	27.2979	27.7958		25.7871	24.0105	24.918	24.7492	23.9406		+	+	+			Apical part of cell; cytoplasmic vesicle; cytosol; extracellular vesicular exosome; lysosomal membrane; plasma membrane; proton-transporting two-sector ATPase complex; proton-transporting V-type ATPase, V1 domain		Nucleus but not nucleoli	Cytoplasm			Perinuclear/organellar/other	0.69179	Unknown			+
Atp6v1d	V-type proton ATPase subunit D	P57746	25.1795	25.3376	25.7077	25.3066	25.4831		23.7594	23.1269	23.8576	23.6757	24.2607		23.178	23.8415	23.7285	23.5214	22.5518		+	+			Membrane {ECO:0000305|PubMed:21844891}; Peripheral membrane protein {ECO:0000305|PubMed:21844891}; Cytoplasmic side {ECO:0000305|PubMed:21844891} Note=Localizes to centrosome and the base of the cilium	Cytosol; extracellular vesicular exosome; lysosomal membrane; membrane; vacuolar proton-transporting V-type ATPase complex		Nucleus but not nucleoli				Perinuclear/organellar/other	0.927784	Unknown			+
Atp6v1e1	V-type proton ATPase subunit E 1	P50518	28.6663	28.4073	28.3153	28.9288	28.5646		27.5315	27.0813	27.4862	27.524	27.8973		27.6931	27.6595	27.8142	27.9372	27.3494		+	+	+			Apical plasma membrane; cytosol; endosome; extracellular vesicular exosome; lysosomal membrane; microvillus; mitochondrion; proton-transporting two-sector ATPase complex; proton-transporting two-sector ATPase complex, catalytic domain		Nucleus but not nucleoli				Perinuclear/organellar/other	0.698316	Unknown			+
Atp6v1f	V-type proton ATPase subunit F	Q9D1K2	25.5492	25.8385	25.5374	25.8215	25.3645		25.2021	25.0567	24.7645	24.8191	24.9847		24.8044	24.8288	25.019	24.7717	24.918		+	+				Cytosol; extracellular vesicular exosome; membrane; proton-transporting two-sector ATPase complex; proton-transporting V-type ATPase, V1 domain; vacuolar proton-transporting V-type ATPase complex						Perinuclear/organellar/other	0.915687	Unknown
Atp6v1g1	V-type proton ATPase subunit G 1	Q9CR51	27.9089	28.0813	27.3153	28.0296	27.9539		26.5536	26.4846	26.1154	26.3894	26.5551		26.2909	26.2891	26.2188	25.989	25.8019		+	+	+			Cytosol; extracellular vesicular exosome; lysosomal membrane; plasma membrane; vacuolar proton-transporting V-type ATPase complex		Nucleus;Nucleoli				Perinuclear/organellar/other	0.86833	Unknown
Atp6v1h	V-type proton ATPase subunit H	Q8BVE3	28.0401	27.9089	28.341	28.0864	28.1652		26.5754	26.1075	26.6181	26.5014	27.1312		26.515	25.7182	25.3545	26.5195	26.604		+	+	+			Cytosol; extracellular vesicular exosome; lysosomal membrane; plasma membrane; vacuolar proton-transporting V-type ATPase, V1 domain		Cytoskeleton (Actin filaments)	Cytoplasm			Perinuclear/organellar/other	0.84881	Unknown			+
Atpaf2	ATP synthase mitochondrial F1 complex assembly factor 2	Q91YY4	22.3699	22.8466	22.9742	23.5258	23.8109		25.6918	25.2354	25.3712	24.9495	25.4008		22.4371	21.654	21.6409	21.9426	22.1515			+			Mitochondrion {ECO:0000305}	Mitochondrion; nuclear speck	Mitochondrion	Cytoplasm				Perinuclear/organellar/other	0.967546	Unknown
Atpif1	ATPase inhibitor, mitochondrial	O35143	26.8264	26.4894	25.391	26.5344	26.2535		27.9814	29.4842	27.4551	28.1937	28.6492		26.9428	29.6931	28.8564	26.8385	28.7129			+	+		Mitochondrion {ECO:0000269|PubMed:12110673}	Cell surface; mitochondrion	Mitochondrion	Mitochondria			Perinuclear/organellar/other	Perinuclear/organellar/other	1	Perinuclear/organellar/other
Atrip	ATR-interacting protein	I6L9G2	28.7129	28.1747	28.7802	27.1507	27.9031		26.1194	25.895	26.965	25.4298	26.1234		21.5831	20.9446	20.9685	20.6086	21.1903		+	+										Perinuclear/organellar/other	0.822674	Unknown
Atrx	Transcriptional regulator ATRX	Q61687	21.2782	21.1283	21.0033	21.0841	20.7983		22.6736	24.2021	24.1488	22.8269	24.5869		27.8623	28.391	28.3536	28.1795	27.7325			+	+	+	Nucleus Chromosome telomere Nucleus PML body Note=Associated with pericentromeric heterochromatin during interphase and mitosis probably by interacting with CBX5/HP1 alpha Colocalizes with histone H33 DAXX HIRA and ASF1A at PML-nuclear bodies Colocalizes with cohesin (SMC1 and SMC3) and MECP2 at the maternal H19 ICR (By similarity) {ECO:0000250}	Cytoplasm; mitochondrion; nuclear heterochromatin; nucleolus; nucleus; SWI/SNF superfamily-type complex; telomeric heterochromatin	Nucleus	Nucleus but not nucleoli				Nuclear	0.524547	Unknown
Atxn10	Ataxin-10	P28658	30.4919	30.2759	30.7453	30.6714	30.4234		29.2285	28.8081	29.1984	29.158	29.3951		23.9933	24.417	24.019	24.391	24.0359		+	+	+		Cytoplasm perinuclear region {ECO:0000269|PubMed:16498633}	Cytoplasm; cytosol; dendrite; extracellular space; membrane; neuronal cell body; perinuclear region of cytoplasm; plasma membrane		Plasma membrane;Cytoplasm				Cytoplasmic	0.64735	Cytoplasmic			+
Atxn2	Ataxin-2	O70305	27.1015	27.2535	26.9977	27.0401	26.8973		26.7518	26.6998	26.632	27.0084	26.9316		23.9316	24.5926	25.1253	23.0642	25.0317		+	+	+		Cytoplasm	Cytoplasm; cytoplasmic stress granule; Golgi apparatus; membrane; nucleus; perinuclear region of cytoplasm; polysome; ribonucleoprotein complex; trans-Golgi network	Ribosome	Cytoplasm	Nucleus but not nucleoli			Perinuclear/organellar/other	0.937483	Unknown			+
Atxn2l	Ataxin-2-like protein	Q7TQH0	29.651	29.7645	29.7014	29.393	29.3174		29.4413	29.3578	29.362	29.3196	29.3452		28.0505	28.673	28.6389	28.2935	28.6355		+	+	+		Membrane {ECO:0000269|PubMed:11784712}; Peripheral membrane protein {ECO:0000269|PubMed:11784712}	Cytoplasm; cytoplasmic stress granule; membrane; nuclear speck		Cytoplasm				Cytoplasmic	0.634464	Cytoplasmic
Atxn7l3b	Putative ataxin-7-like protein 3B	Q3UD01	28.2803	28.6561	28.6251	28.7325	28.4354		26.0711	25.8191	24.9361	26.1984	26.7645		20.6735	21.7058	21.6443	21.48	21.7233		+	+						Nucleus but not nucleoli				Perinuclear/organellar/other	0.804404	Unknown
Aup1	Ancient ubiquitous protein 1	P70295	21.1581	22.0941	21.4764	21.3771	21.7965		26.4425	26.8623	27.4073	27.6181	27.2625		26.8858	26.632	26.0233	26.4754	26.9089			+	+		Endoplasmic reticulum membrane {ECO:0000269|PubMed:12042322 ECO:0000269|PubMed:18711132}; Single-pass type III membrane protein {ECO:0000269|PubMed:12042322 ECO:0000269|PubMed:18711132}; Cytoplasmic side {ECO:0000269|PubMed:12042322 ECO:0000269|PubMed:18711132}	Endoplasmic reticulum; integral component of membrane; membrane	ER	Nucleus but not nucleoli;Vesicles				Perinuclear/organellar/other	0.952978	Unknown			+
Aurka	Aurora kinase A	P97477	23.1301	22.8442	23.0122	22.7553	23.7802		24.217	23.5165	24.3031	23.867	23.9225		23.3101	22.4726	22.2849	23.1961	23.1631			+			Cytoplasm cytoskeleton microtubule organizing center centrosome Cytoplasm cytoskeleton spindle pole Note=Detected at the neurite hillock in developing neurons (By similarity) Localizes at the centrosome in mitotic cells from early prophase until telophase but also localizes to the spindle pole MTs from prophase to anaphase Colocalized with SIRT2 at centrosome Moves to the midbody during both telo…	Axon hillock; centrosome; cytosol; germinal vesicle; meiotic spindle; microtubule; microtubule cytoskeleton; midbody; mitotic spindle; nucleus; perinuclear region of cytoplasm; pronucleus; spindle; spindle pole centrosome		Nucleus;Cytoplasm;Centrosome				Perinuclear/organellar/other	0.957189	Unknown			+
Aurkb	Aurora kinase B	O70126	26.0275	24.0032	25.7727	24.5473	25.6068		24.6264	24.1174	24.8811	24.7441	24.7182		28.0243	28.17	27.7645	28.3828	28.1937			+	+		Nucleus Chromosome Chromosome centromere Cytoplasm cytoskeleton spindle Midbody Note=Localizes on chromosome arms and inner centromeres from prophase through metaphase and then transferring to the spindle midzone and midbody from anaphase through cytokinesis Colocalized with gamma tubulin in the mid-body Proper localization of the active Thr-232-phosphorylated form during metaphase may be depende…	Chromocenter; chromosome passenger complex; condensed chromosome, centromeric region; condensed nuclear chromosome, centromeric region; cytosol; intercellular bridge; midbody; nucleus; spindle	Nucleus	Nucleus but not nucleoli	Cytoskeleton (Cytokinetic bridge)			Nuclear	0.579915	Unknown
Aven	Cell death regulator Aven	Q9D9K3	26.2909	26.5135	26.3943	26.0588	25.4234		25.0401	25.2058	24.895	25.1946	25.3645		20.6016	21.1096	21.3353	20.8754	21.5269		+	+			Endomembrane system; Peripheral membrane protein Note=Associated with intracellular membranes	Intracellular; membrane		Plasma membrane;Cytoskeleton (Actin filaments)	Centrosome			Perinuclear/organellar/other	0.935622	Unknown
Axl	Tyrosine-protein kinase receptor UFO	Q00993	24.5812	24.5027	25.2961	24.2678	25.1293		27.5463	27.7645	27.6931	27.7195	27.8564		27.3662	26.673	26.9977	27.189	27.1604			+	+		Cell membrane {ECO:0000269|PubMed:7896447}; Single-pass type I membrane protein {ECO:0000269|PubMed:7896447}	Cell surface; extracellular space; extracellular vesicular exosome; integral component of plasma membrane		Cytoskeleton (Intermediate filaments)				Perinuclear/organellar/other	0.926977	Unknown
B2m	Beta-2-microglobulin	P01887	24.5522	24.417	23.2961	25.8552	25.5869		26.5898	27.0711	26.0914	26.4346	26.7895		25.2133	24.2621	24.715	24.1869	24.2486		+	+			Secreted {ECO:0000269|PubMed:1336137 ECO:0000269|PubMed:7554280} Note=Detected in serum and urine	Cytoplasm; early endosome lumen; early endosome membrane; endoplasmic reticulum lumen; ER to Golgi transport vesicle membrane; external side of plasma membrane; extracellular region; extracellular space; extracellular vesicular exosome; focal adhesion; Golgi apparatus; Golgi membrane; membrane; MHC class I protein complex; phagocytic vesicle membrane; plasma membrane		Plasma membrane;Golgi apparatus	Cytoplasm			Perinuclear/organellar/other	0.964755	Unknown
B4gat1	Beta-1,4-glucuronyltransferase 1	Q8BWP8	25.2499	25.1375	23.8093	24.9361	26.0254		24.5812	26.0443	24.4105	24.8623	24.7645		22.1363	21.2764	22.6789	21.7307	22.0371			+										Perinuclear/organellar/other	0.953408	Unknown
Babam1	BRISC and BRCA1-A complex member 1	Q3UI43	25.0317	25.2544	24.5696	25.4645	24.5983		23.6649	23.7153	23.7286	24.2891	23.5404		22.6757	22.2621	22.4576	23.0037	22.6993						Cytoplasm Nucleus Note=Localizes at sites of D damage at double-strand breaks (DSBs)	BRCA1-A complex; BRISC complex; cytoplasm; nucleus		Nucleus				Perinuclear/organellar/other	0.943364	Unknown
Bad	Bcl2-associated agonist of cell death	Q61337	21.5588	22.1478	21.5257	20.5389	21.0725		24.0526	25.0443	24.3443	25.2244	24.8288		21.047	21.2203	21.2852	20.8742	21.7363			+			Mitochondrion outer membrane Cytoplasm Note=Upon phosphorylation locates to the cytoplasm	Cytosol; mitochondrial outer membrane; mitochondrion		Mitochondria				Perinuclear/organellar/other	0.962129	Unknown
Bag1	BAG family molecular chaperone regulator 1	Q60739	25.1214	25.895	25.5869	25.7695	25.5014		24.5285	24.1795	24.1174	24.6096	24.9043		23.8482	23.8928	25.2479	23.1961	22.9021		+	+			Isoform 1: Nucleus Cytoplasm Note=Isoform 1 localizes predominantly to the nucleus; Isoform 2: Cytoplasm Nucleus Note=Isoform 2 localizes to the cytoplasm and shuttles into the nucleus in response to heat shock; Isoform 4: Cytoplasm Nucleus Note=Isoform 4 localizes predominantly to the cytoplasm The cellular background in which it is expressed can influence whether it resides primarily in the cyt…	Cytoplasm; nucleus		Nucleus but not nucleoli				Perinuclear/organellar/other	0.930265	Unknown			+
Bag2	BAG family molecular chaperone regulator 2	Q91YN9	26.9089	26.3545	26.8504	26.8858	26.3877		27.1312	27.9814	27.3066	27.1604	27.1312		27.4938	27.8623	27.8858	27.217	27.17		+	+	+	+				Nucleus but not nucleoli				Perinuclear/organellar/other	0.853214	Unknown			+
Bag3	BAG family molecular chaperone regulator 3	Q9JLV1	30.393	30.2193	29.9814	30.1115	30.0349		29.099	29.2935	28.5646	28.4976	29.1435		26.0505	25.3031	26.558	25.8019	26.1833		+	+	+			Cytoplasm; cytosol; neuron projection; plasma membrane; Z disc		Plasma membrane;Cytoplasm				Cytoplasmic	0.763143	Cytoplasmic
Bag4	BAG family molecular chaperone regulator 4	Q8CI61	22.7634	23.9584	22.0592	26.9412	23.0382		22.8367	22.8188	23.1135	22.7876	23.3603		22.3156	22.1206	22.2905	22.8073	22.3239						Cytoplasm	Cytosol; nucleus; plasma membrane	Cytosol	Nucleus but not nucleoli	Cytoplasm			Perinuclear/organellar/other	0.940717	Unknown
Bag5	BAG family molecular chaperone regulator 5	Q8CI32	26.3256	27.0608	26.8973	26.7518	26.7518		26.2372	25.9361	25.8927	25.8504	26.3762		25.6458	25.1293	24.895	25.6784	25.4457		+	+	+			Inclusion body; membrane; mitochondrion; nucleus; perinuclear region of cytoplasm		Vesicles				Perinuclear/organellar/other	0.919788	Unknown
Bag6	Large proline-rich protein BAG6	Q9Z1R2	29.0839	29.1984	29.4938	29.4688	29.0839		29.6475	29.5128	29.5333	29.6337	29.5109		25.9111	25.452	26.3153	25.3376	25.2785		+	+	+		Cytoplasm cytosol Nucleus Note=The C-terminal fragment generated by caspase-3 is cytoplasmic Also found in extracellular vesicular exosomes in some tumor cells	BAT3 complex; cytosol; nucleus		Nucleus but not nucleoli;Cytoplasm				Cytoplasmic	0.529861	Cytoplasmic			+
Baiap2	Brain-specific angiogenesis inhibitor 1-associated protein 2	Q8BKX1	29.0243	28.7129	29.2331	28.9202	28.8504		28.8623	28.906	29.3044	28.7453	28.5536		30.1361	29.84	29.9259	29.9677	29.837		+	+	+	+	Cytoplasm Membrane; Peripheral membrane protein Cell projection filopodium Cell projection ruffle Cytoplasm cytoskeleton Note=Detected throughout the cytoplasm in the absence of specific binding partners Detected in filopodia and close to membrane ruffles Recruited to actin pedestals that are formed upon infection by bacteria at bacterial attachment sites	Cytoplasm; cytoskeleton; cytosol; extracellular vesicular exosome; neuron projection; plasma membrane	Plasma membrane					Perinuclear/organellar/other	0.662351	Unknown			+
Bak1	Bcl-2 homologous antagonist/killer	O08734	27.0031	23.5983	21.4066	23.5658	22.0115		24.0853	24.1515	23.7383	23.818	24.1095		28.9539	28.2445	28.1795	28.6075	29.1459				+	+	Mitochondrion membrane {ECO:0000305}; Single-pass membrane protein {ECO:0000305}	Cytosol; endoplasmic reticulum; integral component of mitochondrial outer membrane; mitochondrial outer membrane; mitochondrion; pore complex	Mitochondrion					Nuclear	0.666414	Nuclear
Banf1	Barrier-to-autointegration factor;Barrier-to-autointegration factor, N-terminally processed	O54962	29.668	29.9677	29.4012	29.8234	31.2308		27.2803	28.3109	28.3578	27.0296	27.9259		30.6714	30.9117	31.1422	30.9117	29.6848		+	+	+	+	Nucleus {ECO:0000269|PubMed:16495336} Cytoplasm {ECO:0000269|PubMed:16495336} Chromosome {ECO:0000269|PubMed:16495336} Note=Significantly enriched at the nuclear inner membrane diffusely throughout the nucleus during interphase and concentrated at the chromosomes during the M-phase May be included in HIV-1 virions via its interaction with viral GAG polyprotein The phosphorylated form (by VRK1) sh…	Chromosome; cytoplasm; cytosol; extracellular vesicular exosome; nucleoplasm; nucleus		Nucleus but not nucleoli	Cytoplasm			Perinuclear/organellar/other	0.659967	Unknown
Banp	Protein BANP	Q8VBU8	21.4031	21.9686	21.2427	21.3231	21.7439		23.1961	24.3975	23.48	23.3645	23.9438		23.0837	22.1309	23.2889	23.391	23.0999						Nucleus {ECO:0000269|PubMed:16166625}	Nucleus	Nucleus	Nucleus but not nucleoli				Perinuclear/organellar/other	0.955644	Unknown
Bap18	Chromatin complexes subunit BAP18	Q9DCT6	24.0164	24.7167	23.8858	23.9194	23.4284		23.8093	24.5522	24.0105	24.5696	24.4614		24.3578	24.9716	24.6649	25.3645	23.9847			+	+	+	Nucleus {ECO:0000305}	MLL1 complex; NURF complex						Perinuclear/organellar/other	0.911703	Unknown
Bax	Apoptosis regulator BAX	Q07813	28.2891	27.8916	28.0243	28.1312	27.8564		26.2838	26.0732	26.3528	26.1757	26.4583		23.3376	23.7991	23.3376	23.5328	23.3778		+	+			Isoform Alpha: Mitochondrion membrane; Single-pass membrane protein Cytoplasm Note=Colocalizes with 14-3-3 proteins in the cytoplasm Under stress conditions undergoes a conformation change that causes release from JNK-phosphorylated 14-3-3 proteins and translocation to the mitochondrion membrane; Isoform Beta: Cytoplasm; Isoform Gamma: Cytoplasm; Isoform Delta: Cytoplasm {ECO:0000305}	BAX complex; Bcl-2 family protein complex; cytosol; endoplasmic reticulum; endoplasmic reticulum membrane; extracellular vesicular exosome; membrane; mitochondrial outer membrane; mitochondrial permeability transition pore complex; mitochondrion; nucleus; pore complex						Perinuclear/organellar/other	0.866888	Unknown			+
Baz1a	Bromodomain adjacent to zinc finger domain protein 1A	O88379	22.8638	23.9084	23.0756	23.141	23.3719		25.3239	25.5696	26.4923	25.7492	26.2589		28.6898	28.7325	28.2399	28.9456	29.104			+	+	+	Nucleus Note=May target the CHRAC complex to heterochromatin	ACF complex; CHRAC; nuclear chromosome	Nucleus	Endoplasmic reticulum				Nuclear	0.50911	Unknown
Baz1b	Tyrosine-protein kinase BAZ1B	Q9Z277	24.1	23.6168	23.8594	24.5404	25.132		23.7796	24.217	23.8191	23.9672	23.8093		31.6458	31.7533	31.5389	31.8901	31.5618			+	+	+	Nucleus {ECO:0000255|PROSITE-ProRule:PRU00063 ECO:0000255|PROSITE-ProRule:PRU00475 ECO:0000269|PubMed:11980720 ECO:0000269|PubMed:15543136} Note=Accumulates in pericentromeric heterochromatin during replication Targeted to replication foci throughout S phase via its association with PC	Condensed chromosome; nucleus; pericentric heterochromatin	Nucleus	Nucleus			Nuclear	Nuclear	1	Nuclear			+
Bbx	HMG box transcription factor BBX	Q8VBW5	21.0741	21.5648	20.9733	20.5473	21.1516		24.3578	24.3712	24.5165	23.5045	24.3773		23.4168	23.1886	23.48	22.5568	23.48						Nucleus {ECO:0000305}	Cytoplasm; nucleus		Nucleus but not nucleoli	Cytoplasm			Perinuclear/organellar/other	0.960321	Unknown
Bcap29	B-cell receptor-associated protein 29	Q61334	23.3239	23.7077	23.5644	23.8385	22.767		25.3205	25.3342	25.8623	25.1604	25.1135		23.1206	24.141	23.391	23.4298	25.5225			+	+		Endoplasmic reticulum membrane {ECO:0000250}; Multi-pass membrane protein {ECO:0000250}	Endoplasmic reticulum; integral component of membrane; membrane	ER	Cytoplasm				Perinuclear/organellar/other	0.962201	Unknown
Bcap31	B-cell receptor-associated protein 31	Q61335	26.1488	25.0275	26.8019	26.5682	25.5075		28.5536	28.7927	29.0479	28.7771	28.5315		28.7292	29.1556	28.7486	28.7421	29.4707		+	+	+		Endoplasmic reticulum membrane; Multi-pass membrane protein Endoplasmic reticulum-Golgi intermediate compartment membrane; Multi-pass membrane protein Note=May shuttle between the ER and the intermediate compartment/cis-Golgi complex	Cytosol; endoplasmic reticulum; endoplasmic reticulum membrane; Golgi membrane; integral component of lumenal side of endoplasmic reticulum membrane; integral component of plasma membrane; lipid particle; membrane	ER	Endoplasmic reticulum				Perinuclear/organellar/other	0.810159	Unknown			+
Bcas2	Pre-mRNA-splicing factor SPF27	Q9D287	22.4567	22.8442	22.882	22.741	22.6205		27.4629	27.8081	27.3325	27.4234	27.3662		28.9677	28.8234	28.6931	29.1483	28.8355			+	+	+	Nucleus nucleolus {ECO:0000269|PubMed:12169396 ECO:0000269|PubMed:12429849 ECO:0000269|PubMed:20176811}	Cell junction; nucleus; spliceosomal complex	Nucleus	Nucleus	Cell Junctions			Perinuclear/organellar/other	0.76429	Unknown			+
Bcat1	Branched-chain-amino-acid aminotransferase, cytosolic	P24288	28.0349	27.9146	27.3828	27.9539	28.2625		26.4202	26.1115	25.6784	26.3135	26.726		22.6984	21.8576	21.9207	21.9332	23.1525		+	+			Cytoplasm	Cytosol; mitochondrion	Cytosol					Perinuclear/organellar/other	0.862163	Unknown
Bcat2	Branched-chain-amino-acid aminotransferase, mitochondrial	O35855	24.9672	24.0105	25.0935	25.4676	25.1172		28.3109	28.1015	27.9316	28.2216	27.8142		20.9258	21.5311	21.4377	20.6676	21.4809			+			Isoform A: Mitochondrion; Isoform B: Cytoplasm	Mitochondrial matrix; mitochondrion	Mitochondrion					Perinuclear/organellar/other	0.95778	Unknown
Bccip	BRCA2 and CDKN1A-interacting protein	Q9CWI3	26.965	26.8142	27.5014	26.9977	26.1661		27.604	27.4234	27.7895	27.8264	27.6389		24.1015	23.8288	25.1135	24.141	23.9134		+	+	+		Nucleus {ECO:0000269|PubMed:10878006 ECO:0000269|PubMed:11313963 ECO:0000269|PubMed:15713648} Note=Colocalizes with BRCA2 in discrete nuclear foci	Nuclear cyclin-dependent protein kinase holoenzyme complex; nucleus						Perinuclear/organellar/other	0.946967	Unknown
Bckdha	2-oxoisovalerate dehydrogenase subunit alpha, mitochondrial	P50136	20.9929	21.9331	21.3006	20.7799	21.8669		25.9157	26.1075	25.8142	26.1332	25.5869		21.2857	21.8431	21.3441	21.4164	20.8361			+			Mitochondrion matrix	Mitochondrial alpha-ketoglutarate dehydrogenase complex; mitochondrial matrix; mitochondrion	Mitochondrion					Perinuclear/organellar/other	0.963239	Unknown
Bckdhb	2-oxoisovalerate dehydrogenase subunit beta, mitochondrial	Q6P3A8	20.9657	21.6441	20.6645	20.9638	21.6922		23.6971	23.6431	23.2096	24.7338	23.2961		20.9069	21.7842	21.2994	20.5274	21.1878			+			Mitochondrion matrix	Mitochondrial alpha-ketoglutarate dehydrogenase complex; mitochondrial matrix; mitochondrion	Mitochondrion					Perinuclear/organellar/other	0.956913	Unknown
Bckdk	[3-methyl-2-oxobutanoate dehydrogenase [lipoamide]] kinase, mitochondrial	O55028	21.4278	21.286	21.5499	21.5585	21.8306		25.1984	25.3205	25.2021	25.2535	25.2678		26.6458	26.5419	26.3084	26.3427	26.341			+	+	+	Mitochondrion matrix	Mitochondrial alpha-ketoglutarate dehydrogenase complex; mitochondrion	Mitochondrion	Mitochondria				Perinuclear/organellar/other	0.870149	Unknown
Bcl10	B-cell lymphoma/leukemia 10	Q9Z0H7	26.2625	25.0975	25.8858	25.2096	25.8904		25.019	25.2996	24.6865	24.1871	24.4676		21.2123	20.9549	21.6473	21.0365	21.3356		+	+										Perinuclear/organellar/other	0.945286	Unknown
Bcl2l1	Bcl-2-like protein 1	Q64373	24.7492	26.0732	25.1253	24.9134	25.6998		25.9606	26.1507	26.2607	26.3205	26.3943		26.1332	25.3612	25.002	24.3975	25.3943		+	+	+		Isoform Bcl-X(L): Mitochondrion inner membrane {ECO:0000250} Mitochondrion outer membrane {ECO:0000250} Mitochondrion matrix {ECO:0000250} Cytoplasmic vesicle secretory vesicle synaptic vesicle membrane {ECO:0000250} Cytoplasm cytosol {ECO:0000250} Cytoplasm cytoskeleton microtubule organizing center centrosome Nucleus membrane {ECO:0000250}; Single-pass membrane protein {ECO:0000250}; Cytoplasmi…	Bcl-2 family protein complex; cell junction; centrosome; cytoplasm; cytoplasmic vesicle; cytosol; integral component of membrane; mitochondrial inner membrane; mitochondrial outer membrane; mitochondrion; nucleolus; nucleus; synapse		Mitochondria	Vesicles			Perinuclear/organellar/other	0.947161	Unknown
Bcl2l13	Bcl-2-like protein 13	P59017	24.0277	21.8689	23.3854	22.0273	23.5786		27.1604	27.5609	27.1015	27.509	27.1795		24.8288	22.8249	23.7895	23.9461	23.6971			+			Isoform 2: Mitochondrion membrane {ECO:0000305}; Single-pass membrane protein {ECO:0000305} Nucleus {ECO:0000305}; Isoform 1: Nucleus {ECO:0000305}	Integral component of membrane; mitochondrion; nucleus	Mitochondrion	Mitochondria	Cytoplasm		Perinuclear/organellar/other	Perinuclear/organellar/other	1	Perinuclear/organellar/other
Bcl7b	B-cell CLL/lymphoma 7 protein family member B	Q921K9	21.4621	21.3086	21.4814	20.8688	21.4968		21.5095	21.869	21.904	21.4823	21.6862		23.4041	24.3975	24.0935	23.0608	23.6699					+			Nucleus	Nucleus but not nucleoli				Perinuclear/organellar/other	0.901278	Unknown
Bcl7c	B-cell CLL/lymphoma 7 protein family member C	O08664	21.5341	21.6308	20.9407	20.7441	21.7318		25.1015	26.1035	25.0062	25.6784	25.1565		26.2821	26.2553	26.6865	26.4831	26.4645			+	+	+				Nucleus but not nucleoli				Perinuclear/organellar/other	0.884624	Unknown			+
Bcl9l	B-cell CLL/lymphoma 9-like protein	Q67FY2	21.5064	21.823	21.5825	21.2166	21.1938		26.4073	27.0084	25.6676	25.8576	25.2961		22.3911	22.2027	22.4118	22.7431	22.8774			+			Nucleus {ECO:0000269|PubMed:17129358 ECO:0000269|PubMed:17309600}	Nucleus	Nucleus	Nucleus but not nucleoli				Perinuclear/organellar/other	0.969974	Unknown
Bclaf1	Bcl-2-associated transcription factor 1	Q8K019	24.4488	23.6971	24.7077	23.7995	24.1015		25.0443	25.3101	25.705	24.6811	24.604		31.5573	32.0084	31.9224	31.4334	31.8081		+	+	+	+	Cytoplasm Nucleus	Cytoplasm; nucleolus; nucleus		Nucleus	Nucleoli			Nuclear	0.757179	Nuclear			+
Bcr	Breakpoint cluster region protein	Q6PAJ1	27.3662	27.3745	27.2803	27.2445	26.7895		25.8433	25.5014	25.767	25.7234	25.6209		24.0947	23.1642	24.201	26.7645	24.317		+	+				Cytosol; extracellular vesicular exosome; membrane; plasma membrane; protein complex	Plasma membrane	Nucleus but not nucleoli;Cytoplasm				Perinuclear/organellar/other	0.909156	Unknown
Bcs1l	Mitochondrial chaperone BCS1	Q9CZP5	21.804	21.372	20.831	21.1864	21.4075		22.7182	23.0967	22.4947	22.3484	22.3645		21.3408	21.569	20.8774	20.6158	21.7283			+			Mitochondrion inner membrane {ECO:0000269|PubMed:18628306 ECO:0000269|PubMed:9878253}; Single-pass membrane protein {ECO:0000269|PubMed:18628306 ECO:0000269|PubMed:9878253}	Mitochondrial respiratory chain complex III; mitochondrion	Mitochondrion	Vesicles				Perinuclear/organellar/other	0.949283	Unknown
Bend3	BEN domain-containing protein 3	Q6PAL0	21.4388	21.1392	21.0373	21.3271	21.4726		21.9736	21.2821	22.0393	21.4118	22.2593		25.2678	24.8764	24.5045	25.2354	24.8093				+	+			Nucleus	Cytoplasm	Golgi apparatus			Perinuclear/organellar/other	0.818449	Unknown
Bicd2	Protein bicaudal D homolog 2	Q921C5	26.976	26.6181	26.8623	27.3153	26.8504		26.4984	27.1507	26.5419	26.5195	26.604		25.002	23.7895	26.0833	20.7056	23.8385		+	+	+		Golgi apparatus Cytoplasm cytoskeleton Note=In interphase cells mainly localizes to the Golgi complex and colocalizes with dynactin at microtubule plus ends (By similarity) Its localization is dependent on microtubule morphology {ECO:0000250}	Cytoplasm; cytoplasmic vesicle; cytoskeleton; Golgi apparatus; plasma membrane		Cytoplasm;Golgi apparatus	Nucleus but not nucleoli;Plasma membrane			Perinuclear/organellar/other	0.941808	Unknown
Bin1	Myc box-dependent-interacting protein 1	O08539	30.4823	30.8534	30.6285	30.6964	30.5014		29.5682	29.4294	29.0914	29.2869	29.8339		24.0854	23.6811	24.3031	22.7726	23.2961		+	+			Isoform BIN1: Nucleus; Isoform IIA: Cytoplasm	Actin cytoskeleton; axon; axon initial segment; axon terminus; cerebellar mossy fiber; cytoplasm; I band; lipid tube; node of Ranvier; nucleus; synaptic vesicle; T-tubule; varicosity; Z disc		Cytoplasm				Cytoplasmic	0.558492	Cytoplasmic
Birc5	Baculoviral IAP repeat-containing protein 5	O70201	23.6096	24.4614	23.4551	24.0935	23.7286		24.1795	23.8481	22.44	23.5983	24.1332		27.2979	27.6181	27.2891	27.5315	27.4154		+	+	+	+	Cytoplasm Nucleus Chromosome Chromosome centromere Cytoplasm cytoskeleton spindle Chromosome centromere kinetochore Midbody Note=Localizes on chromosome arms and inner centromeres from prophase through metaphase Localizes to kinetochores in metaphase distributes to the midzone microtubules in anaphase and at telophase localizes exclusively to the midbody Colocalizes with AURKB at mitotic chromoso…	Centriole; chromosome, centromeric region; chromosome passenger complex; condensed chromosome kinetochore; cytoplasm; cytoplasmic microtubule; cytosol; interphase microtubule organizing center; microtubule; midbody; nuclear chromosome; nucleus; spindle microtubule		Cytoskeleton (Cytokinetic bridge)				Nuclear	0.592707	Unknown
Birc6	Baculoviral IAP repeat-containing protein 6	O88738	29.9814	29.9814	30.4334	30.2759	30.196		28.4394	27.4707	28.5165	28.3239	28.7708		24.1795	24.8623	26.0296	23.002	25.2207		+	+	+		Golgi apparatus trans-Golgi network membrane {ECO:0000269|PubMed:18329369} Midbody {ECO:0000269|PubMed:18329369} Endosome {ECO:0000269|PubMed:18329369} Cytoplasm cytoskeleton spindle pole {ECO:0000269|PubMed:18329369} Cytoplasm cytoskeleton microtubule organizing center centrosome {ECO:0000269|PubMed:18329369} Note=Concentrates in a pericentriolar compartment in interphase moves partially to spin…	Endosome; membrane; microtubule organizing center; midbody; spindle pole; trans-Golgi network						Cytoplasmic	0.572071	Cytoplasmic			+
Bles03	UPF0696 protein C11orf68 homolog	Q8VD62	26.8973	26.5225	26.7389	27.1015	26.6595		25.4202	25.1719	25.5105	25.4073	25.417		21.2047	21.5621	21.0286	20.7747	21.6846		+	+										Perinuclear/organellar/other	0.919707	Unknown
Blm	Bloom syndrome protein homolog	O88700	25.0275	24.3658	24.9134	24.8034	24.48		23.6971	23.9867	23.9584	23.7077	23.7514		25.1253	25.604	25.4953	25.1055	25.3679				+		Nucleus {ECO:0000269|PubMed:23509288} Note=Together with SPIDR is redistributed in discrete nuclear D damage-induced foci following hydroxyurea (HU) or camptothecin (CPT) treatment Accumulated at sites of D damage in a RMI complex- and SPIDR-dependent manner	Cytoplasm; lateral element; male germ cell nucleus; nuclear chromosome; nuclear matrix; nucleolus; nucleus; PML body; pronucleus; replication fork		Nucleus;Cytoplasm				Perinuclear/organellar/other	0.829705	Unknown
Blmh	Bleomycin hydrolase	Q8R016	28.0137	28.1065	27.4938	28.3452	28.1164		26.1661	26.2767	25.9225	25.9869	26.5898		24.391	24.8385	24.7389	24.0691	24.9933		+	+	+		Cytoplasm	Cytoplasm; cytosol; extracellular vesicular exosome; nucleus	Cytosol	Nucleus;Cytoplasm				Perinuclear/organellar/other	0.883573	Unknown
Blnk	B-cell linker protein	Q9QUN3	26.7895	27.1115	26.604	26.275	25.8764		26.1312	26.632	25.9606	26.0443	26.2979		23.639	23.2678	23.8347	26.7645	23.4706		+	+			Cytoplasm {ECO:0000269|PubMed:9697839} Cell membrane {ECO:0000269|PubMed:9697839} Note=BCR activation results in the translocation to membrane fraction	Cytosol; intracellular; plasma membrane						Perinuclear/organellar/other	0.935161	Unknown
Blvra	Biliverdin reductase A	Q9CY64	27.7195	26.8741	26.8623	27.1507	26.965		27.1015	27.2262	27.1604	27.189	27.4073		25.0935	24.1332	25.3205	24.6486	24.0714		+	+			Cytoplasm	Cytosol; extracellular vesicular exosome	Cytosol					Perinuclear/organellar/other	0.934222	Unknown			+
Blvrb	Flavin reductase (NADPH)	Q923D2	29.5736	29.0401	29.1189	29.7309	29.7802		27.9202	27.1795	26.524	27.3239	27.8858		29.104	29.8593	29.2376	29.1435	28.7162		+	+	+		Cytoplasm	Cytoplasm; cytosol; extracellular vesicular exosome; nucleus; plasma membrane	Cytosol	Plasma membrane;Cytoplasm	Nucleus but not nucleoli			Perinuclear/organellar/other	0.611933	Unknown
Bmp2k	BMP-2-inducible protein kinase	Q91Z96	21.6363	21.3805	20.8329	21.5335	21.8111		21.9907	22.2767	20.8802	21.68	21.2944		23.178	23.2208	22.8054	23.4676	22.9829					+	Nucleus {ECO:0000269|PubMed:9853615}	Nucleus	Nucleus	Nucleus but not nucleoli				Perinuclear/organellar/other	0.918039	Unknown			+
Bms1	BMS1 homolog, ribosome assembly protein (Yeas	Q6PGF5	25.228	23.6557	23.5525	23.4441	23.6971		26.2207	24.3376	24.5522	25.4862	23.1472		30.0217	30.0217	29.7178	30.0864	29.4551			+	+	+								Nuclear	0.799873	Nuclear
Bmt2	Probable methyltransferase BTM2 homolog	Q8BXK4	24.5404	25.4298	24.8576	24.6782	24.7441		23.2448	23.3385	22.1976	22.7562	22.8288		21.5056	20.7456	21.6063	20.9734	20.8514													Perinuclear/organellar/other	0.939575	Unknown
Bnip1	Vesicle transport protein SEC20	Q6QD59	21.972	23.4463	21.5592	21.3981	22.1502		25.8019	25.9628	26.1015	26.0752	25.1871		21.6231	23.1301	23.3093	26.7645	22.939			+			Mitochondrion Endoplasmic reticulum membrane; Single-pass type IV membrane protein	Cytoplasm; endoplasmic reticulum; integral component of endoplasmic reticulum membrane; intracellular membrane-bounded organelle; mitochondrion; nuclear envelope; SRE complex	ER					Perinuclear/organellar/other	0.961253	Unknown
Bnip2	BCL2/adenovirus E1B 19 kDa protein-interacting protein 2	O54940	23.9043	24.0935	25.4457	24.918	24.654		24.3578	23.2821	23.9134	23.2273	24.3712		24.9316	24.1795	24.7543	26.2481	25.0579		+	+			Cytoplasm Cytoplasm perinuclear region Note=Localizes to the nuclear envelope region and to other cytoplasmic structures	Cytoplasm; cytosol; intracellular membrane-bounded organelle; nuclear envelope		Nucleoli;Golgi apparatus	Plasma membrane;Cytoplasm			Perinuclear/organellar/other	0.859027	Unknown
Bod1l	Biorientation of chromosomes in cell division protein 1-like 1	E9Q6J5	24.3793	24.6811	24.9134	25.2882	25.4935		27.632	28.0864	27.6389	27.4862	27.2979		24.5404	25.8741	26.7895	23.9406	24.4425			+	+									Perinuclear/organellar/other	0.968437	Unknown
Bola1	BolA-like protein 1	Q9D8S9	27.9428	28.4668	27.4154	28.3536	28.066		27.6595	28.391	27.1015	27.189	27.7895		22.5261	23.632	24.0608	24.007	24.2021		+	+			Secreted {ECO:0000269|PubMed:18548201} Note=Could be secreted via a non-classical export pathway	Extracellular region; mitochondrion		Nucleus but not nucleoli	Cytoplasm			Perinuclear/organellar/other	0.851436	Unknown			+
Bola2	BolA-like protein 2	Q8BGS2	28.5014	28.5463	27.7833	28.4591	28.4976		26.3031	26.8264	26.5754	26.1035	27.2625		23.363	23.019	22.907	22.9707	20.1825		+	+										Perinuclear/organellar/other	0.816973	Unknown
Bop1	Ribosome biogenesis protein BOP1	P97452	25.2499	25.2133	25.4738	24.2096	25.228		28.6355	28.7195	28.6527	28.6424	28.203		30.7613	30.7613	30.6285	30.7373	30.1361		+	+	+	+	Nucleus nucleolus {ECO:0000255|HAMAP-Rule:MF_03027 ECO:0000269|PubMed:12429849} Nucleus nucleoplasm {ECO:0000255|HAMAP-Rule:MF_03027 ECO:0000269|PubMed:12429849}	PeBoW complex; preribosome, large subunit precursor; ribonucleoprotein complex	Nucleus	Nucleus;Nucleoli			Nuclear	Nuclear	1	Nuclear			+
Bphl	Valacyclovir hydrolase	Q8R164	20.9972	21.7127	21.2932	20.9909	21.783		23.9134	24.1174	24.4298	24.0799	24.8433		21.0117	20.9176	21.5232	21.0656	20.9972							Extracellular vesicular exosome; mitochondrion	Mitochondrion	Nucleus but not nucleoli;Mitochondria				Perinuclear/organellar/other	0.960239	Unknown
Bpnt1	3(2),5-bisphosphate nucleotidase 1	Q9Z0S1	28.1795	28.6595	28.1795	28.9622	28.6831		26.726	26.2058	25.5285	26.0317	26.4536		21.3183	20.6735	20.9183	20.45	20.9872		+	+				Cytosol; extracellular vesicular exosome		Nucleus but not nucleoli				Perinuclear/organellar/other	0.795306	Unknown			+
Bptf	Bromodomain PHD finger transcription factor	A2A654	21.6646	21.1614	21.3934	21.4298	20.9235		24.8191	25.2133	24.9134	24.6918	24.2678		26.0772	25.8599	25.8264	26.604	26.533			+	+	+								Perinuclear/organellar/other	0.858979	Unknown
Brat1	BRCA1-associated ATM activator 1	Q8C3R1	22.3592	23.3839	22.9316	23.1871	22.2096		23.9495	24.0105	24.3844	24.2463	23.654		20.68	21.8205	21.8588	21.3873	20.914			+			Nucleus {ECO:0000269|PubMed:16452482} Note=Present at double strand breaks (DSBs) following ionizing radiation treatment	Membrane; nucleus						Perinuclear/organellar/other	0.960714	Unknown
Brca1	Breast cancer type 1 susceptibility protein homolog	P48754	21.4441	21.5131	20.6897	20.7761	21.8434		23.1095	23.7995	23.976	23.1795	23.1079		23.476	23.1158	23.8109	23.1719	23.7235			+			Nucleus {ECO:0000269|PubMed:15133502 ECO:0000269|PubMed:17525340 ECO:0000269|PubMed:21144835 ECO:0000269|PubMed:9528852} Chromosome {ECO:0000250} Note=Localizes at sites of D damage at double-strand breaks (DSBs); recruitment to D damage sites is mediated by the BRCA1-A complex; Isoform 3: Cytoplasm; Isoform 5: Cytoplasm {ECO:0000269|PubMed:8972225}	BRCA1-A complex; BRCA1-BARD1 complex; chromosome; cytoplasm; gamma-tubulin ring complex; nucleoplasm; nucleus; plasma membrane; protein complex; ribonucleoprotein complex; ubiquitin ligase complex	Nucleus					Perinuclear/organellar/other	0.946304	Unknown
Brcc3	Lys-63-specific deubiquitinase BRCC36	P46737	26.4378	25.989	26.4346	26.0547	26.2021		25.3342	25.4488	25.2133	25.0317	25.1642		23.6096	23.9189	24.2678	24.1174	23.7821		+	+			Nucleus {ECO:0000269|PubMed:18077395 ECO:0000269|PubMed:19202061 ECO:0000269|PubMed:19261748 ECO:0000269|PubMed:19261749} Note=Localizes at sites of D damage at double-strand breaks (DSBs)	BRCA1-A complex; BRISC complex; nuclear ubiquitin ligase complex; nucleus; ubiquitin ligase complex		Nucleus but not nucleoli				Perinuclear/organellar/other	0.935905	Unknown			+
Brd1	Bromodomain-containing protein 1	E9PZ26	22.7975	23.7289	22.4247	22.7182	22.0918		22.2593	22.5823	22.9459	23.2678	21.5869		25.9539	26.1814	25.6757	26.2926	25.6486			+	+	+								Perinuclear/organellar/other	0.649102	Unknown
Brd2	Bromodomain-containing protein 2	Q7JJ13	21.7594	24.8266	22.3189	22.3734	21.6521		25.5983	26.6181	26.6595	26.4154	26.1115		27.3828	27.8081	27.5014	27.509	27.4473			+	+	+	Nucleus {ECO:0000305} Note=Detected on chromatin and nucleosomes	Cytoplasm; nucleus	Nucleus	Nucleus but not nucleoli				Perinuclear/organellar/other	0.824916	Unknown
Brd3	Bromodomain-containing protein 3	Q8K2F0	21.7157	21.7494	21.3933	20.8011	21.2936		24.141	25.0691	25.1095	24.2535	23.7492		25.3376	24.2096	25.5551	24.48	25.0935			+	+		Nucleus {ECO:0000305} Note=Detected on chromatin {ECO:0000250}	Nucleus	Nucleus	Nucleus				Perinuclear/organellar/other	0.928681	Unknown
Brd4	Bromodomain-containing protein 4	Q9ESU6	22.6629	27.322	22.882	24.4086	22.8469		27.0914	27.509	27.4073	27.3662	27.217		28.0349	28.217	28.019	27.8799	28.1459			+	+	+	Nucleus Chromosome Note=Associates with acetylated chromatin Released from chromatin upon deacetylation of histones that can be triggered by different signals such as activation of the JNK pathway or nocodazole treatment	Chromosome; condensed nuclear chromosome; cytoplasm; nuclear chromatin; nucleus; positive transcription elongation factor complex b	Nucleus	Nucleus but not nucleoli				Perinuclear/organellar/other	0.824779	Unknown
Brd7	Bromodomain-containing protein 7	O88665	21.3157	21.2917	20.9762	20.5737	21.2484		22.5938	22.3484	23.4676	22.3184	23.8457		27.141	27.341	27.2262	27.3745	27.3578				+	+	Isoform 2: Nucleus	Cytoplasm; nucleus	Nucleus	Nucleus	Cytoplasm			Perinuclear/organellar/other	0.501653	Unknown
Brd8	Bromodomain-containing protein 8	Q8R3B7	21.0905	21.6761	21.0797	20.744	20.9632		24.1565	25.1135	23.895	24.2678	24.217		20.6168	21.7382	20.8692	21.391	20.8436			+			Nucleus	Mitochondrion; NuA4 histone acetyltransferase complex; nucleoplasm; nucleus; Swr1 complex	Nucleus	Nucleus but not nucleoli	Mitochondria			Perinuclear/organellar/other	0.959511	Unknown
Bre	BRCA1-A complex subunit BRE	Q8K3W0	26.6998	26.4629	26.8504	27.0608	26.7895		25.9562	25.3031	25.6865	25.7129	25.5898		23.7077	23.5638	23.4551	24.1642	24.0691		+	+	+		Cytoplasm Nucleus Note=Localizes at sites of D damage at double-strand breaks (DSBs)	BRCA1-A complex; BRISC complex; cytoplasm; nuclear ubiquitin ligase complex; nucleus		Cytoplasm				Perinuclear/organellar/other	0.934289	Unknown
Bri3bp	BRI3-binding protein	Q8BXV2	24.2615	24.9329	23.9406	24.2021	23.7678		25.9825	25.5609	25.3679	25.6703	25.3066		23.4041	23.5754	23.3724	23.1871	23.4923			+			Mitochondrion outer membrane {ECO:0000305|PubMed:17943721}; Multi-pass membrane protein {ECO:0000305|PubMed:17943721}	Integral component of membrane; mitochondrial outer membrane; mitochondrion	ER	Nucleus but not nucleoli;Golgi apparatus;Vesicles				Perinuclear/organellar/other	0.964922	Unknown
Brix1	Ribosome biogenesis protein BRX1 homolog	Q9DCA5	23.4156	21.9531	22.7797	22.5069	22.5141		25.8904	25.7359	25.792	25.7024	25.797		30.8234	30.7373	30.6629	31.2591	30.6629				+	+	Nucleus nucleolus	Nucleolus; nucleus	Nucleus	Nucleoli				Nuclear	0.696768	Nuclear		+	+
Brk1	Protein BRICK1	Q91VR8	26.6998	26.3926	26.6998	26.5195	26.7895		25.7466	25.2463	24.9495	25.452	26.019		21.4259	22.0925	22.127	20.4375	21.9151		+	+			Cytoplasm cytoskeleton {ECO:0000250}	Cytoskeleton; cytosol; extracellular vesicular exosome; lamellipodium; SCAR complex	Plasma membrane					Perinuclear/organellar/other	0.930012	Unknown			+
Brox	BRO1 domain-containing protein BROX	Q8K2Q7	24.8191	25.1488	25.228	25.5926	25.0016		22.1068	21.6168	21.3667	21.4311	22.0643		22.0438	21.7186	22.119	21.1079	21.9028						Membrane {ECO:0000305}; Lipid-anchor {ECO:0000305}	Extracellular vesicular exosome; membrane		Golgi apparatus	Nucleus but not nucleoli;Cytoplasm			Perinuclear/organellar/other	0.921238	Unknown			+
Bsg	Basigin	P18572	28.5463	28.8829	28.4473	28.267	29.0686		29.4804	30.2979	29.7162	29.94	30.196		30.4234	30.1239	30.0084	29.94	30.5754		+	+	+	+	Cell membrane {ECO:0000269|PubMed:15946952}; Single-pass type I membrane protein {ECO:0000303|PubMed:15946952} Melanosome {ECO:0000269|PubMed:17081065} Note=Colocalizes with SLC16A1 and SLC16A8 Identified by mass spectrometry in melanosome fractions from stage I to stage IV {ECO:0000250|UniProtKB:P18572 ECO:0000269|PubMed:17081065}	Acrosomal membrane; extracellular vesicular exosome; focal adhesion; Golgi membrane; integral component of plasma membrane; membrane; membrane raft; mitochondrion; plasma membrane; sarcolemma	Plasma membrane					Perinuclear/organellar/other	0.760853	Unknown			+
Btaf1	B-TFIID TATA-box-binding protein-associated factor 1	E9QAE3	26.3728	23.2821	26.0833	24.1095	26.433		27.6595	27.6251	27.7518	27.8264	27.5682		23.5754	23.3511	23.5498	23.5643	23.0086		+	+										Perinuclear/organellar/other	0.968642	Unknown
Btf3	Transcription factor BTF3	Q64152	30.1115	30.6544	29.8872	29.6578	29.9814		29.6646	30.1604	29.3196	29.4453	29.57		29.6561	30.0349	30.2535	29.3766	29.4032		+	+	+		Cytoplasm {ECO:0000269|PubMed:10982809} Nucleus {ECO:0000269|PubMed:10982809} Note=The heterodimer with CA is cytoplasmic	Cytoplasm; nucleus		Cytoplasm				Cytoplasmic	0.511471	Cytoplasmic
Btf3l4	Transcription factor BTF3 homolog 4	Q9CQH7	29.1604	29.5555	29.2239	28.8682	28.8142		28.7129	28.7421	28.1312	28.3869	28.4551		28.5646	28.7739	29.189	28.1604	28.2308		+	+	+					Nucleus;Cytoplasm				Perinuclear/organellar/other	0.506819	Unknown			+
Bub1	Mitotic checkpoint serine/threonine-protein kinase BUB1	O08901	21.0891	21.4999	20.8274	21.2452	20.9546		21.8191	25.0008	21.8191	22.3805	22.4501		21.6364	23.1301	23.3093	26.7645	22.939						Nucleus Chromosome centromere kinetochore Note=Nuclear in interphase cells Accumulates gradually during G1 and S phase of the cell cycle peaks at G2/M and drops dramatically after mitosis Localizes to the outer kinetochore Kinetochore localization is required for normal mitotic timing and checkpoint response to spindle damage and occurs very early in prophase AURKB CASC5 and INCENP are required f…	Condensed chromosome kinetochore; condensed nuclear chromosome, centromeric region; cytoplasm; cytosol; kinetochore; membrane; nucleus		Nucleus but not nucleoli	Cytoplasm			Perinuclear/organellar/other	0.920095	Unknown
Bub1b	Mitotic checkpoint serine/threonine-protein kinase BUB1 beta	Q9Z1S0	25.4738	25.5255	25.8881	25.8312	23.4041		23.9495	23.1688	23.5165	23.7182	24.4738		21.1855	21.5085	21.8046	20.5108	20.9332		+	+			Cytoplasm Nucleus Chromosome centromere kinetochore Cytoplasm cytoskeleton microtubule organizing center centrosome Note=Cytoplasmic in interphase cells Associates with the kinetochores in early prophase Kinetochore localization requires BUB1 PLK1 and CASC5	Anaphase-promoting complex; condensed chromosome kinetochore; condensed chromosome outer kinetochore; condensed nuclear chromosome kinetochore; cytoplasm; cytosol; kinetochore; perinuclear region of cytoplasm; spindle midzone		Cytoplasm				Perinuclear/organellar/other	0.941577	Unknown
Bub3	Mitotic checkpoint protein BUB3	Q9WVA3	28.49	28.6898	28.4394	28.1795	28.7549		30.2979	30.4629	30.2869	30.4629	30.2759		29.9259	29.6931	30.1361	29.524	29.5444		+	+	+		Nucleus Chromosome centromere kinetochore {ECO:0000250} Note=Starts to localize at kinetochores in prometaphase I (Pro-MI) stage and maintains the localization until the metaphase I-anaphase I (MI-AI) transition {ECO:0000250}	Cytosol; kinetochore; nucleus	Nucleus	Nucleus but not nucleoli				Perinuclear/organellar/other	0.760736	Unknown			+
Bud13	BUD13 homolog	Q8R149	20.9455	21.4938	20.5632	20.5415	21.8267		21.8703	21.5046	21.938	21.9091	21.3841		25.8811	26.5624	26.6181	25.7895	25.9998				+	+		Nucleus; RES complex		Nucleus				Perinuclear/organellar/other	0.645388	Unknown
Bud31	Protein BUD31 homolog	Q6PGH1	26.9869	27.4154	26.9539	26.8385	26.7389		27.0711	27.4862	26.4692	26.9539	27.1312		28.7096	29.0583	28.9288	28.7833	28.6181		+	+	+	+	Nucleus {ECO:0000305}	Nucleus	Nucleus	Nucleus	Cytoskeleton (Microtubules);Centrosome			Perinuclear/organellar/other	0.637696	Unknown			+
Bysl	Bystin	O54825	27.3992	26.2133	27.6865	27.8385	27.189		27.1604	27.0505	27.2714	27.2077	27.17		28.2625	28.4823	28.203	28.7771	28.2399		+	+	+		Cytoplasm {ECO:0000269|PubMed:17381424} Nucleus nucleolus {ECO:0000269|PubMed:17381424} Note=Associated with 40S ribosomal subunits	Apical part of cell; cytoplasm; intracellular membrane-bounded organelle; membrane; nucleolus; nucleus	Nucleus	Nucleoli	Nucleus			Perinuclear/organellar/other	0.725574	Unknown			+
Bzw1	Basic leucine zipper and W2 domain-containing protein 1	Q9CQC6	31.4532	31.1901	31.6372	31.5527	31.4483		30.7613	30.5934	30.8973	30.9882	30.995		26.3595	24.391	26.3992	26.2607	26.3762		+	+	+			Cytoplasm; membrane		Vesicles				Cytoplasmic	0.795495	Cytoplasmic			+
Bzw2	Basic leucine zipper and W2 domain-containing protein 2	Q91VK1	29.9677	29.341	29.8973	29.8157	29.8682		29.1532	28.8234	29.1507	29.3217	29.2847		23.3778	22.1943	22.3321	23.2417	23.976		+	+				Membrane		Plasma membrane;Cytoplasm;Cytoskeleton (Actin filaments)				Perinuclear/organellar/other	0.59861	Unknown			+
C1qbp	Complement component 1 Q subcomponent-binding protein, mitochondrial	O35658	27.2354	28.3494	27.604	27.9869	26.6998		30.5934	31.1422	30.1604	30.0608	30.2979		29.7129	29.509	29.673	29.0839	28.9787		+	+	+		Mitochondrion matrix Nucleus Cell membrane; Peripheral membrane protein; Extracellular side Secreted Cytoplasm Nucleus nucleolus Note=Seems to be predominantly localized to mitochondria Secreted by activated lymphocytes	Cell surface; cytoplasm; cytosol; extracellular space; membrane; mitochondrial matrix; mitochondrion; nucleus; plasma membrane	Mitochondrion	Plasma membrane	Mitochondria			Perinuclear/organellar/other	0.853775	Unknown			+
C2cd2l	C2 domain-containing protein 2-like	Q80X80	21.0957	22.0492	21.3758	20.6985	21.1539		23.9584	22.1269	22.6409	23.8481	23.895		20.6983	21.6548	21.7162	20.5018	20.6988			+			Membrane {ECO:0000250}; Single-pass membrane protein {ECO:0000250}	Integral component of membrane		Nucleus;Nucleoli	Nuclear membrane;Cytoplasm			Perinuclear/organellar/other	0.951962	Unknown
Ca13	Carbonic anhydrase 13	Q9D6N1	26.632	26.4669	25.6971	26.4645	26.2481		24.6431	24.2096	24.3822	23.8708	23.9158		20.9058	21.4946	21.1452	20.8404	21.7269							Cytosol; myelin sheath		Nucleoli	Nucleus;Vesicles			Perinuclear/organellar/other	0.931729	Unknown
Ca5b	Carbonic anhydrase 5B, mitochondrial	Q9QZA0	24.6706	24.0768	24.0443	24.0912	24.5198		25.6568	25.5696	24.275	24.5522	25.8834		21.5664	20.921	20.9259	20.9258	20.872			+			Mitochondrion	Mitochondrial matrix; mitochondrion	Mitochondrion	Mitochondria	Nucleus			Perinuclear/organellar/other	0.95708	Unknown
Caap1	Caspase activity and apoptosis inhibitor 1	Q8VDY9	26.0691	26.143	25.5667	25.5165	25.7077		24.7129	24.9716	24.4362	24.48	24.417		22.7995	23.6757	23.4923	23.4923	23.1143		+	+	+					Vesicles				Perinuclear/organellar/other	0.938004	Unknown
Cab39	Calcium-binding protein 39	Q06138	28.7708	28.8173	28.9031	28.9117	28.9002		26.2607	25.9202	26.1757	26.2821	26.9316		24.3793	24.3101	24.0553	23.8093	23.5524		+	+			Cytoplasm	Cytosol; extracellular vesicular exosome; protein complex	Cytoskeleton	Nucleoli;Cytoplasm				Perinuclear/organellar/other	0.785503	Unknown			+
Cactin	Cactin	Q9CS00	24.3511	23.8656	23.6465	23.4425	23.7286		23.3959	22.6409	22.9274	23.0967	23.0443		27.5389	27.673	27.1984	27.6527	27.524				+	+	Nucleus {ECO:0000269|PubMed:20829348} Note=Nuclear localization with a speckled expression pattern in some cells Colocalizes with NFKBIL1 in the nucleus	Catalytic step 2 spliceosome; cytoplasm; extracellular vesicular exosome; nucleus		Nucleus but not nucleoli	Cytoplasm			Nuclear	0.660016	Unknown
Cacybp	Calcyclin-binding protein	Q9CXW3	31.7413	32.0084	31.7533	31.8901	31.6329		30.7533	30.5389	30.6544	30.5296	30.8829		26.8623	23.5045	27.5754	23.9043	26.1527		+	+	+		Nucleus {ECO:0000269|PubMed:12895292} Cytoplasm {ECO:0000269|PubMed:12895292} Note=Cytoplasmic at low calcium concentrations In neuroblastoma cells after a retinoic acid (RA) induction and calcium increase it localizes in both the nucleus and cytoplasm The nuclear fraction may be phosphorylated	Beta-catenin destruction complex; cell body; cytoplasm; extracellular vesicular exosome; neuron projection; nuclear envelope lumen; nucleus		Cytoplasm	Nucleus but not nucleoli			Cytoplasmic	0.719485	Cytoplasmic			+
Cad	CAD protein;Glutamine-dependent carbamoyl-phosphate synthase;Aspartate carbamoyltransferase;Dihydroorotase	B2RQC6	32.4259	32.2193	32.779	32.5179	32.3357		30.8901	30.0608	30.8459	30.611	31.0479		24.7286	22.8538	24.1332	24.7441	25.5812		+	+	+		Cytoplasm {ECO:0000269|PubMed:15890648} Nucleus {ECO:0000269|PubMed:15890648} Note=Cytosolic and unphosphorylated in resting cells translocates to the nucleus in response to EGF stimulation nuclear import promotes optimal cell growth	Cell projection; cytosol; extracellular vesicular exosome; membrane; neuronal cell body; nuclear matrix; nucleus; protein complex; terminal bouton		Nucleus but not nucleoli				Cytoplasmic	0.56482	Cytoplasmic			+
Cadm1	Cell adhesion molecule 1	Q8R5M8	21.7601	21.6868	20.7241	20.6472	21.4267		24.1642	24.8623	24.5045	24.3578	24.391		26.1449	25.6264	26.141	26.3728	25.9672			+	+	+	Cell membrane {ECO:0000269|PubMed:11279526}; Single-pass type I membrane protein {ECO:0000269|PubMed:11279526} Cell junction synapse {ECO:0000250} Note=Associates with perinuclear and plasma membranes in vivo Localized to the basolateral plasma membrane of epithelial cells in gall bladder {ECO:0000250|UniProtKB:Q8R5M8 ECO:0000255 ECO:0000269|PubMed:11279526}	Axon; basolateral plasma membrane; cell-cell junction; dendrite; extracellular vesicular exosome; integral component of membrane; plasma membrane; synaptic vesicle	Plasma membrane	Cell Junctions				Perinuclear/organellar/other	0.846094	Unknown
Cald1	Caldesmon 1	E9QA15	29.1189	28.2262	29.0375	28.2535	28.8019		29.461	30.2869	29.7549	29.4571	29.5481		30.7047	30.4134	30.8534	30.1239	30.9188		+	+	+	+								Perinuclear/organellar/other	0.767359	Unknown		+	+
Calhm2	Calcium homeostasis modulator protein 2	Q8VEC4	21.0042	21.8696	21.313	21.2041	21.579		22.1488	22.3831	22.4375	22.5846	23.9208		21.2555	21.5593	21.662	20.4565	21.3774						Membrane {ECO:0000305}; Multi-pass membrane protein {ECO:0000305}	Integral component of membrane		Nucleus but not nucleoli;Mitochondria	Cytoplasm			Perinuclear/organellar/other	0.949437	Unknown
Calm3	Calmodulin-3	P0DP28	32.3982	33.2336	31.6586	32.7907	32.4919		31.3879	31.3828	29.1532	31.2019	31.7692		32.2619	32.4678	32.9188	31.9983	31.6586		+	+	+									Perinuclear/organellar/other	0.85286	Unknown
Calr	Calreticulin	P14211	31.7129	32.0512	31.6066	32.2478	31.7731		32.9135	33.3698	31.8829	32.2336	32.4408		29.7162	29.2308	30.2308	28.5536	28.9622		+	+	+		Endoplasmic reticulum lumen Cytoplasm cytosol Secreted extracellular space extracellular matrix Cell surface Sarcoplasmic reticulum lumen {ECO:0000250} Note=Also found in cell surface (T cells) cytosol and extracellular matrix Associated with the lytic granules in the cytolytic T-lymphocytes	Acrosomal vesicle; cell surface; cytoplasm; cytosol; endocytic vesicle lumen; endoplasmic reticulum; endoplasmic reticulum lumen; external side of plasma membrane; extracellular region; extracellular space; extracellular vesicular exosome; focal adhesion; Golgi apparatus; integral component of lumenal side of endoplasmic reticulum membrane; intracellular; membrane; MHC class I peptide loading com…	ER					Cytoplasmic	0.577747	Cytoplasmic	+		+
Calu	Calumenin	O35887	30.611	31.015	30.6964	30.9609	30.196		31.6798	32.1115	30.7849	31.2869	31.13		27.6931	27.217	28.7421	26.6595	27.2262		+	+	+		Endoplasmic reticulum lumen Secreted Melanosome Sarcoplasmic reticulum lumen {ECO:0000250} Note=Identified by mass spectrometry in melanosome fractions from stage I to stage IV	Endoplasmic reticulum; extracellular region; Golgi apparatus; membrane; sarcoplasmic reticulum	ER	Endoplasmic reticulum			Perinuclear/organellar/other	Perinuclear/organellar/other	1	Perinuclear/organellar/other			+
Camk1	Calcium/calmodulin-dependent protein kinase type 1	Q91YS8	26.4862	26.5507	26.604	26.4567	26.1661		23.2961	22.9601	23.019	22.6606	22.6568		21.0048	20.9145	21.5422	20.4325	21.6764		+				Cytoplasm {ECO:0000250} Nucleus {ECO:0000250} Note=Predominantly cytoplasmic {ECO:0000250}	Cytoplasm; nucleus		Cytoplasm				Perinuclear/organellar/other	0.921632	Unknown
Camk2d	Calcium/calmodulin-dependent protein kinase type II subunit delta	Q6PHZ2	30.0349	29.9259	30.2193	30.1483	30.1724		29.3282	28.9002	29.2913	29.5109	29.8339		23.214	22.1642	23.1856	23.417	24.1332		+	+	+		Cell membrane sarcolemma {ECO:0000305}; Peripheral membrane protein {ECO:0000305}; Cytoplasmic side {ECO:0000305} Sarcoplasmic reticulum membrane {ECO:0000305}; Peripheral membrane protein {ECO:0000305}; Cytoplasmic side {ECO:0000305}	Axon initial segment; calcium- and calmodulin-dependent protein kinase complex; calcium channel complex; cytoplasm; cytosol; endocytic vesicle membrane; intercalated disc; membrane; neuromuscular junction; neuronal cell body; nucleoplasm; nucleus; plasma membrane; sarcoplasmic reticulum; T-tubule						Perinuclear/organellar/other	0.542635	Unknown			+
Camk2g	Calcium/calmodulin-dependent protein kinase type II subunit gamma	Q923T9	26.0833	25.5834	25.5551	25.5404	25.5897		24.976	24.8717	25.0443	24.5165	24.8433		20.881	21.4469	20.7843	21.5467	21.1911			+			Sarcoplasmic reticulum membrane {ECO:0000305}; Peripheral membrane protein {ECO:0000305}; Cytoplasmic side {ECO:0000305}	Calcium- and calmodulin-dependent protein kinase complex; cytosol; endocytic vesicle membrane; membrane; nucleoplasm; plasma membrane; sarcoplasmic reticulum						Perinuclear/organellar/other	0.945107	Unknown			+
Camlg	Calcium signal-modulating cyclophilin ligand	P49070	21.1465	21.5873	21.0919	21.0064	21.6086		25.5898	25.4394	25.4266	25.1135	25.2463		20.7225	20.9898	21.6341	20.6156	20.9392			+			Membrane; Multi-pass membrane protein	Endoplasmic reticulum; integral component of membrane; membrane	ER	Vesicles	Nucleus;Nucleoli			Perinuclear/organellar/other	0.960506	Unknown
Camsap1	Calmodulin-regulated spectrin-associated protein 1	A2AHC3	24.0359	23.4041	24.0105	22.6714	23.5684		23.2226	23.4621	23.1596	23.4642	22.7056		21.6761	21.2231	21.835	21.2475	21.4316						Cytoplasm cytoskeleton {ECO:0000269|PubMed:19508979} Note=Associates with microtubules	Cytoplasm; microtubule	Cytoskeleton					Perinuclear/organellar/other	0.952918	Unknown
Cand1	Cullin-associated NEDD8-dissociated protein 1	Q6ZQ38	32.7088	32.6329	32.9814	32.7433	32.8847		32.6022	32.2507	32.4967	32.4384	32.4581		30.3515	29.5071	30.1842	29.509	29.7802		+	+	+		Cytoplasm {ECO:0000269|PubMed:21249194} Nucleus {ECO:0000269|PubMed:21249194} Note=Predominantly cytoplasmic	Cullin-RING ubiquitin ligase complex; cytoplasm; extracellular vesicular exosome; intracellular membrane-bounded organelle; membrane; nucleus; ubiquitin ligase complex		Nucleus but not nucleoli;Cytoplasm;Golgi apparatus				Cytoplasmic	0.594669	Cytoplasmic			+
Cand2	Cullin-associated NEDD8-dissociated protein 2	Q6ZQ73	28.2979	28.0762	28.8234	28.267	28.3367		27.8741	27.341	27.6663	27.5682	27.6389		23.7389	23.5959	22.9024	23.3766	23.632		+	+										Perinuclear/organellar/other	0.802313	Unknown			+
Canx	Calnexin	P35564	28.2445	28.7739	29.027	28.8294	28.2714		32.9814	33.3956	32.9171	33.0832	32.4823		31.2019	30.7211	30.7613	30.393	30.7453		+	+	+		Endoplasmic reticulum membrane; Single-pass type I membrane protein Endoplasmic reticulum Melanosome Note=Identified by mass spectrometry in melanosome fractions from stage I to stage IV The palmitoylated form preferentially localizes to the perinuclear rough ER	Axon; dendrite cytoplasm; dendritic spine; endoplasmic reticulum; endoplasmic reticulum lumen; endoplasmic reticulum membrane; ER-mitochondrion membrane contact site; extracellular vesicular exosome; integral component of lumenal side of endoplasmic reticulum membrane; membrane; neuronal cell body; protein complex; ribosome	ER	Endoplasmic reticulum			Perinuclear/organellar/other	Perinuclear/organellar/other	1	Perinuclear/organellar/other
Cap1	Adenylyl cyclase-associated protein 1	P40124	33.2759	33.3033	33.3568	33.4702	33.1604		31.8901	31.0217	31.7333	31.5754	31.8534		27.8324	26.1927	27.1507	26.604	27.2077		+	+	+		Cell membrane {ECO:0000250}; Peripheral membrane protein {ECO:0000250}	Cortical actin cytoskeleton; extracellular vesicular exosome; focal adhesion; plasma membrane		Cytoplasm				Cytoplasmic	0.793554	Cytoplasmic			+
Capg	Macrophage-capping protein	P24452	31.4284	31.4284	30.8608	31.1664	31.3357		29.837	29.5407	29.389	29.0137	29.5898		24.239	22.8579	25.7129	24.0066	23.895		+	+			Cytoplasm {ECO:0000269|PubMed:17081065} Nucleus {ECO:0000269|PubMed:17081065} Melanosome {ECO:0000269|PubMed:17081065} Note=Identified by mass spectrometry in melanosome fractions from stage I to stage IV	Cytoplasm; extracellular vesicular exosome; F-actin capping protein complex; nuclear membrane; nucleolus; nucleus		Nucleus				Cytoplasmic	0.664743	Cytoplasmic
Capn1	Calpain-1 catalytic subunit	O35350	28.7927	28.6458	29.027	28.9841	28.2625		27.141	26.632	27.1115	27.0296	27.1795		24.673	23.5303	24.4641	23.7597	24.3844		+	+			Cytoplasm {ECO:0000269|PubMed:8769305} Cell membrane {ECO:0000269|PubMed:8769305} Note=Translocates to the plasma membrane upon Ca(2+) binding	Cytoplasm; cytosol; extracellular vesicular exosome; focal adhesion; membrane; plasma membrane		Cytoplasm				Perinuclear/organellar/other	0.758795	Unknown	+
Capn2	Calpain-2 catalytic subunit	O08529	31.2135	30.8973	31.4083	31.3088	31.0414		29.4174	28.8741	29.5518	29.1771	29.5862		25.6865	25.989	25.9361	25.2996	25.6431		+	+	+		Cytoplasm Cell membrane Note=Translocates to the plasma membrane upon Ca(2+) binding	Chromatin; cortical actin cytoskeleton; cytoplasm; cytosol; dendrite; endoplasmic reticulum; extracellular vesicular exosome; focal adhesion; Golgi apparatus; membrane raft; nucleus; perinuclear endoplasmic reticulum; plasma membrane; pseudopodium		Cytoplasm				Cytoplasmic	0.845833	Cytoplasmic	+		+
Capns1	Calpain small subunit 1	O88456	29.6544	29.8218	30.0349	30.3088	29.7309		28.391	27.3239	27.6663	28.0349	28.3662		23.7182	23.223	23.087	21.9243	23.2125		+	+			Cytoplasm {ECO:0000250} Cell membrane {ECO:0000250} Note=Translocates to the plasma membrane upon calcium binding {ECO:0000250}	Cytoplasm; cytosol; extracellular vesicular exosome; membrane; plasma membrane		Nucleus but not nucleoli;Cytoplasm				Perinuclear/organellar/other	0.548709	Unknown
Caprin1	Caprin-1	Q60865	31.1053	31.0673	30.7849	30.5203	30.6629		30.6198	30.4234	30.2535	30.5481	30.5844		31.4284	31.6285	31.6756	31.7453	31.7333		+	+	+	+	Cytoplasm cytosol Cell projection dendrite Note=Associated with R granules	Cell projection; cytoplasm; cytoplasmic mR processing body; cytoplasmic stress granule; integral component of plasma membrane; membrane		Cytoplasm				Perinuclear/organellar/other	0.814809	Unknown
Capza1	F-actin-capping protein subunit alpha-1	P47753	29.9539	30.2979	29.8142	30.1604	29.8973		28.6004	28.1164	28.5934	28.5862	28.8887		30.1115	30.4532	30.4919	30.6372	30.0349		+	+	+		Cytoplasm cytoskeleton {ECO:0000250}	Actin cytoskeleton; cytoskeleton; cytosol; extracellular region; extracellular vesicular exosome; F-actin capping protein complex; WASH complex						Perinuclear/organellar/other	0.591124	Unknown			+
Capza2	F-actin-capping protein subunit alpha-2	P47754	29.8489	30.2308	29.4629	29.9259	29.7437		28.5754	27.8564	28.4274	28.6492	28.7096		29.2467	29.6764	29.588	29.5754	29.1842		+	+	+			Actin cytoskeleton; cortical cytoskeleton; cytosol; extracellular region; extracellular vesicular exosome; F-actin capping protein complex; membrane; WASH complex		Endoplasmic reticulum	Cytoplasm			Perinuclear/organellar/other	0.469116	Unknown			+
Capzb	F-actin-capping protein subunit beta	P47757	30.7692	30.9539	30.4134	30.6285	30.6022		29.6527	29.3109	29.7486	29.6527	29.6764		30.8004	31.1783	31.2135	30.8829	30.4629		+	+	+		Cytoplasm cytoskeleton {ECO:0000250} Cytoplasm myofibril sarcomere {ECO:0000250}	Acrosomal vesicle; actin cytoskeleton; cortical cytoskeleton; cytoskeleton; cytosol; extracellular vesicular exosome; F-actin capping protein complex; intercalated disc; lamellipodium; membrane; WASH complex; Z disc	Cytoskeleton	Nucleus but not nucleoli	Cytoplasm;Vesicles			Perinuclear/organellar/other	0.643573	Unknown			+
Card19	Bcl10-interacting CARD protein	Q9D1I2	21.6461	21.2556	20.742	20.5615	21.4025		21.9718	22.0426	22.0986	22.0776	21.9434		25.5374	25.8694	25.3679	25.6676	25.019				+	+								Perinuclear/organellar/other	0.755935	Unknown
Carhsp1	Calcium-regulated heat stable protein 1	Q9CR86	28.0608	28.4591	27.5536	28.4234	28.3023		26.3926	26.509	25.3679	25.8264	27.0813		21.167	21.6325	21.6719	21.4967	21.7491		+	+			Cytoplasm	Cytoplasmic exosome (RNase complex); cytosol; extracellular vesicular exosome; P granule						Perinuclear/organellar/other	0.831061	Unknown
Carkd	ATP-dependent (S)-NAD(P)H-hydrate dehydratase	Q9CZ42	23.632	25.1371	23.6431	25.1984	23.9316		25.275	25.48	25.3239	25.6292	25.2856		21.61	20.756	20.9764	20.7221	21.2127		+	+			Mitochondrion {ECO:0000255|HAMAP-Rule:MF_03157}	Mitochondrion	Mitochondrion	Nucleus;Nucleoli;Cytoplasm				Perinuclear/organellar/other	0.958063	Unknown
Carm1	Histone-arginine methyltransferase CARM1	Q9WVG6	27.7129	27.9031	27.9923	27.604	27.8445		28.249	28.0965	28.003	28.0137	27.9316		22.6714	23.9672	22.6777	21.2419	23.0099		+	+			Nucleus Cytoplasm Note=Mainly nuclear during the G1 S and G2 phases of the cell cycle Cytoplasmic during mitosis after breakup of the nuclear membrane	Cytoplasm; cytosol; nucleoplasm; nucleus		Nucleus but not nucleoli				Perinuclear/organellar/other	0.884542	Unknown			+
Carnmt1	UPF0586 protein C9orf41 homolog	Q80UY1	24.4425	24.8481	24.7594	24.2021	24.5285		24.7441	24.867	24.5696	24.5285	24.3578		21.3567	21.2578	20.9723	21.233	21.6244		+	+										Perinuclear/organellar/other	0.955969	Unknown			+
Cars	Cysteine--tRNA ligase, cytoplasmic	Q9ER72	31.3357	31.7129	30.995	31.2979	31.225		30.2869	29.9259	29.7771	29.8004	30.0217		26.0955	24.2463	25.8788	23.7895	25.8191		+	+	+		Cytoplasm	Cytoplasm; cytosol	Cytosol	Cytoplasm				Cytoplasmic	0.769258	Cytoplasmic			+
Cars2	Probable cysteine--tRNA ligase, mitochondrial	Q8BYM8	24.5621	24.9631	24.5182	24.654	24.5165		24.9716	25.0567	23.3645	24.5344	24.0359		21.5888	21.1576	21.6951	20.7533	20.8125			+			Mitochondrion matrix {ECO:0000250}	Cytosol; mitochondrion	Mitochondrion	Nucleus but not nucleoli;Mitochondria				Perinuclear/organellar/other	0.952805	Unknown
Casc3	Protein CASC3	Q8K3W3	25.0567	24.5285	24.7234	23.9495	24.7129		24.4862	24.391	24.002	24.2607	23.7389		24.2939	23.7286	24.0639	24.1095	23.417		+	+			Cytoplasm perinuclear region Nucleus Nucleus speckle Note=Predominantly found in the perinuclear region (By similarity) Shuttles between the nucleus and the cytoplasm in a CRM1-dependent manner Travels to the cytoplasm as part of the exon junction complex (EJC) bound to mR Shuttles between the cytoplasm and the stress granules More specifically found in nuclear intrachromatin granules clusters (I…	Cytosol; exon-exon junction complex; ribonucleoprotein complex		Nuclear membrane				Perinuclear/organellar/other	0.932878	Unknown
Cask	Peripheral plasma membrane protein CASK	O70589	22.5811	23.391	21.0493	22.294	23.7739		25.772	26.5344	25.8409	26.0275	26.2133		28.1015	27.7771	27.5898	27.9259	27.604			+	+	+	Nucleus {ECO:0000250} Cytoplasm {ECO:0000250} Cell membrane {ECO:0000250}; Peripheral membrane protein {ECO:0000250}	Actin cytoskeleton; basement membrane; basolateral plasma membrane; cell-cell junction; ciliary membrane; cytoplasm; cytosol; focal adhesion; nuclear lamina; nuclear matrix; nucleolus; plasma membrane; presynaptic membrane	Plasma membrane	Nucleus but not nucleoli	Cytoplasm			Perinuclear/organellar/other	0.749533	Unknown
Casp2	Caspase-2;Caspase-2 subunit p18;Caspase-2 subunit p13;Caspase-2 subunit p12	P29594	24.1488	24.5404	24.1253	24.1048	24.0105		23.2361	23.5869	23.2678	22.9637	23.48		21.5666	21.0725	21.0501	20.476	21.3864			+				Cytoplasm; cytosol; membrane; mitochondrion; nucleus		Nucleus but not nucleoli				Perinuclear/organellar/other	0.949982	Unknown
Casp3	Caspase-3;Caspase-3 subunit p17;Caspase-3 subunit p12	P70677	31.4032	31.5934	30.9539	31.3303	31.0479		29.9259	29.7113	29.099	29.3367	29.5573		26.1661	25.002	27.4938	24.4194	23.976		+	+			Cytoplasm	Cytosol; nucleoplasm; nucleus; plasma membrane	Cytosol	Nucleus but not nucleoli;Mitochondria				Cytoplasmic	0.792776	Cytoplasmic
Casp6	Caspase-6;Caspase-6 subunit p18;Caspase-6 subunit p11	O08738	25.417	26.1833	24.8764	25.5075	25.7024		23.9933	23.1113	22.8307	23.4041	23.7182		21.0671	21.1174	21.0403	21.3713	20.8762		+				Cytoplasm	Cytosol; nucleoplasm		Cytoplasm	Nucleus			Perinuclear/organellar/other	0.935743	Unknown
Casp8	Caspase-8;Caspase-8 subunit p18;Caspase-8 subunit p10	O89110	26.3811	25.5285	26.4645	26.3795	25.8858		23.1019	23.2062	23.3376	23.632	23.7492		21.0806	21.4568	20.8324	21.0304	20.907		+				Cytoplasm	CD95 death-inducing signaling complex; cell body; cytoplasm; cytoskeleton; cytosol; death-inducing signaling complex; membrane raft; microtubule organizing center; mitochondrial outer membrane; mitochondrion; neuron projection; Noc1p-Noc2p complex; nucleus; ripoptosome		Cytoplasm	Nucleus but not nucleoli;Mitochondria			Perinuclear/organellar/other	0.930693	Unknown	+
Cast	Calpastatin	P51125	29.8142	30.1483	29.3557	29.6093	29.6441		29.104	29.6337	28.9002	28.8799	29.114		21.9566	26.8512	24.6486	23.9364	24.1186		+	+				Cytoplasm; cytosol; membrane		Cytoplasm;Endoplasmic reticulum				Perinuclear/organellar/other	0.557206	Unknown
Cat	Catalase	P24270	26.9202	27.1115	26.4969	26.9202	27.2714		28.6285	29.1628	28.1459	28.4154	28.3109		25.4105	26.8504	25.4073	24.6219	22.7182		+	+			Peroxisome	Cytosol; endoplasmic reticulum; extracellular vesicular exosome; focal adhesion; Golgi apparatus; intracellular membrane-bounded organelle; lysosome; membrane; mitochondrial intermembrane space; peroxisomal matrix; peroxisomal membrane; peroxisome; plasma membrane	Peroxisome	Vesicles			Perinuclear/organellar/other	Perinuclear/organellar/other	1	Perinuclear/organellar/other
Cav1	Caveolin-1	P49817	25.8858	26.2553	27.0813	26.6865	26.726		28.6355	29.3828	29.5969	29.4032	29.258		31.0673	31.2478	31.1901	31.9365	31.8347		+	+	+	+	Golgi apparatus membrane; Peripheral membrane protein Cell membrane; Peripheral membrane protein Membrane caveola; Peripheral membrane protein Membrane raft Note=Colocalized with DPP4 in membrane rafts Potential hairpin-like structure in the membrane Membrane protein of caveolae	Acrosomal membrane; apical plasma membrane; basolateral plasma membrane; caveola; cell cortex; cilium; cytoplasmic vesicle; endocytic vesicle membrane; endoplasmic reticulum; endosome; focal adhesion; Golgi membrane; integral component of plasma membrane; intracellular; lipid particle; membrane raft; perinuclear region of cytoplasm; plasma membrane; protein complex		Golgi apparatus				Perinuclear/organellar/other	0.623257	Unknown	+		+
Cav2	Caveolin-2	Q9WVC3	24.1795	24.2485	23.9584	24.2244	24.0105		26.604	27.0711	27.4234	27.3578	27.0813		28.0453	28.4234	28.2891	29.1652	28.8504			+	+	+	Nucleus Cytoplasm Golgi apparatus membrane; Peripheral membrane protein Cell membrane; Peripheral membrane protein Membrane caveola; Peripheral membrane protein Note=Potential hairpin-like structure in the membrane Membrane protein of caveolae Tyr-19-phosphorylated form is enriched at sites of cell-cell contact and is translocated to the nucleus in complex with MAPK1 in response to insulin (By si…	Acrosomal membrane; caveola; cell surface; cytoplasmic vesicle; cytosol; extrinsic component of cytoplasmic side of plasma membrane; Golgi apparatus; integral component of plasma membrane; intracellular; lipid particle; membrane; membrane raft; nucleus; perinuclear region of cytoplasm; plasma membrane; protein complex; transport vesicle		Vesicles				Perinuclear/organellar/other	0.689533	Unknown
Cbfb	Core-binding factor subunit beta	Q08024	26.3359	26.6458	26.8858	26.5754	26.9089		26.0935	26.3545	26.0443	25.2607	26.2553		25.1095	25.3943	25.8647	24.7645	24.6209		+	+	+		Nucleus {ECO:0000305}	Membrane; nucleus	Nucleus	Nucleus;Cytoplasm				Perinuclear/organellar/other	0.925063	Unknown			+
Cbl	E3 ubiquitin-protein ligase CBL	P22682	26.1871	26.2607	26.3877	26.3477	26.4645		24.48	23.8288	24.5105	24.0691	24.6209		23.0509	22.8576	22.8167	26.7645	22.1395		+	+			Cytoplasm Cell membrane Note=Colocalizes with FGFR2 in lipid rafts at the cell membrane	Cytoplasm; cytosol; flotillin complex; nucleus; plasma membrane		Cytoplasm				Perinuclear/organellar/other	0.912755	Unknown	+		+
Cbll1	E3 ubiquitin-protein ligase Hakai	Q9JIY2	24.918	24.7945	24.6971	24.7074	25.9584		21.9501	22.1895	21.4964	21.4223	22.133		26.2151	26.7389	26.5898	26.6595	26.5898				+	+		Ubiquitin ligase complex	Nucleus	Nucleus but not nucleoli	Cell Junctions			Perinuclear/organellar/other	0.566567	Unknown
Cbr1	Carbonyl reductase [NADPH] 1	P48758	26.8504	25.9316	25.8504	27.0505	24.6376		24.8528	24.2607	24.2463	24.275	24.2981		22.0886	21.2764	23.0918	22.7645	22.3883		+				Cytoplasm	Cytosol; extracellular vesicular exosome; vesicle	Cytosol	Nucleus;Cytoplasm				Perinuclear/organellar/other	0.935017	Unknown			+
Cbr2	Carbonyl reductase [NADPH] 2	P08074	23.7947	25.0385	24.3326	22.8236	24.7846		23.5404	24.3101	24.7286	23.9672	24.1795		22.2748	22.2561	21.864	21.2989	21.265			+										Perinuclear/organellar/other	0.956779	Unknown
Cbwd1	COBW domain-containing protein 1	Q8VEH6	25.797	26.5711	25.8834	25.7695	26.1391		23.6096	22.9531	22.9134	23.2821	23.8576		21.3992	21.2508	21.1528	21.348	21.7012		+	+					Cytosol	Nucleus	Mitochondria;Vesicles			Perinuclear/organellar/other	0.931153	Unknown
Cbx1	Chromobox protein homolog 1	P83917	24.4862	25.5869	24.1642	24.5557	25.1095		25.4488	26.329	25.0975	25.341	25.452		28.141	28.5862	28.0813	28.4032	27.5315			+	+	+	Nucleus {ECO:0000269|PubMed:10460410 ECO:0000269|PubMed:9169582} Note=Unassociated with chromosomes during mitosis	Chromatin; chromocenter; chromosome, centromeric region; female pronucleus; male pronucleus; nuclear heterochromatin; nucleoplasm; pericentric heterochromatin; spindle		Nucleus	Golgi apparatus			Perinuclear/organellar/other	0.505584	Unknown			+
Cbx2	Chromobox protein homolog 2	P30658	21.0724	22.0869	21.2459	21.0484	21.6869		21.417	22.2442	21.8991	21.9174	22.6637		23.8517	23.5045	23.0443	23.6971	23.4425					+	Nucleus {ECO:0000269|PubMed:21282530}	Euchromatin; heterochromatin; nucleoplasm; nucleus; PcG protein complex; PRC1 complex	Nucleus	Nucleus but not nucleoli				Perinuclear/organellar/other	0.917005	Unknown
Cbx3	Chromobox protein homolog 3	P23198	28.1115	28.4591	27.4314	27.3578	27.5536		28.5862	29.4727	28.8445	28.4274	28.2262		30.1239	30.5844	30.947	30.4334	29.8799		+	+	+	+	Nucleus {ECO:0000305} Note=Associates with euchromatin and is largely excluded from constitutive heterochromatin May be associated with microtubules and mitotic poles during mitosis (Potential) {ECO:0000305}	Chromatin; condensed chromosome, centromeric region; nuclear envelope; nuclear euchromatin; nuclear heterochromatin; nuclear inner membrane; nuclear pericentric heterochromatin; nucleus; spindle		Nucleus				Perinuclear/organellar/other	0.658229	Unknown			+
Cbx4	E3 SUMO-protein ligase CBX4	O55187	24.7256	25.0567	24.7054	25.379	24.7467		22.3619	23.3215	22.6693	22.8658	22.1673		24.8858	23.8764	24.4444	25.1253	24.3239						Nucleus Nucleus speckle Note=Localization to nuclear polycomb bodies is required for ZNF131 sumoylation	Nuclear body; nucleoplasm; nucleus; PcG protein complex; PRC1 complex		Nucleus				Perinuclear/organellar/other	0.853665	Unknown
Cbx5	Chromobox protein homolog 5	Q61686	25.2961	25.3712	24.8717	24.6486	25.019		25.8142	26.4815	26.2821	25.4138	25.6622		29.4512	29.4234	29.5222	30.1483	28.6764		+	+	+	+	Nucleus {ECO:0000269|PubMed:10460410} Chromosome {ECO:0000269|PubMed:10460410} Chromosome centromere {ECO:0000269|PubMed:10460410} Note=Component of centromeric and pericentromeric heterochromatin Associates with chromosomes during mitosis Associates specifically with chromatin during metaphase and anaphase	Chromocenter; histone deacetylase complex; histone methyltransferase complex; kinetochore; nuclear envelope; nuclear heterochromatin; nuclear pericentric heterochromatin; nucleolus; nucleoplasm; nucleus; transcriptional repressor complex	Nucleus	Nucleus			Nuclear	Nuclear	1	Nuclear			+
Cbx6	Chromobox protein homolog 6	Q9DBY5	21.2249	21.8986	20.7012	20.8897	21.2674		21.417	21.7915	22.2707	22.1153	22.5635		22.3699	24.1565	23.2821	23.1269	23.3909					+	Nucleus {ECO:0000250}	Heterochromatin; nucleoplasm; nucleus; PcG protein complex	Nucleus	Nucleus;Mitochondria				Perinuclear/organellar/other	0.923012	Unknown
Cc2d1a	Coiled-coil and C2 domain-containing protein 1A	Q8K1A6	23.2051	23.7796	23.9225	24.0105	23.6527		22.8708	23.2361	23.7077	23.5754	23.4041		21.7156	21.5192	21.1797	21.3598	20.6484			+			Cytoplasm Nucleus Cytoplasm cytoskeleton microtubule organizing center centrosome	Cytoplasm; cytoskeleton; extracellular vesicular exosome; membrane; nucleus		Nucleoli	Nucleus			Perinuclear/organellar/other	0.953601	Unknown
Cc2d1b	Coiled-coil and C2 domain-containing protein 1B	Q8BRN9	24.5926	25.6376	25.5898	26.1965	25.4831		25.7895	25.6944	25.8481	25.4551	25.2891		21.3195	21.8432	21.1813	20.563	21.3284		+	+			Nucleus {ECO:0000269|PubMed:19423080}	Nucleus		Nucleus but not nucleoli	Vesicles			Perinuclear/organellar/other	0.951011	Unknown			+
Ccar1	Cell division cycle and apoptosis regulator protein 1	Q8CH18	25.5225	23.7796	23.5983	24.6595	23.3511		28.5014	28.8623	28.9202	28.509	28.6898		29.141	28.6458	28.7864	28.9787	29.2557		+	+	+		Cytoplasm perinuclear region {ECO:0000269|PubMed:12816952}	Cytoplasm; nucleoplasm	Nucleus	Nucleus but not nucleoli	Golgi apparatus			Perinuclear/organellar/other	0.842948	Unknown
Ccar2	Cell cycle and apoptosis regulator protein 2	Q8VDP4	23.1334	21.9655	21.6806	21.632	22.0104		26.1488	25.9089	26.3084	26.673	26.0691		28.1984	27.5969	27.5389	28.0296	27.9146			+	+	+	Nucleus {ECO:0000269|PubMed:23352644} Note=Recruited to chromatin post-UV irradiation	Cytoplasm; DBIRD complex; mitochondrial matrix; nuclear chromatin; nucleus		Nucleus but not nucleoli				Perinuclear/organellar/other	0.78028	Unknown
Ccdc101	SAGA-associated factor 29 homolog	Q9DA08	25.1225	25.5252	26.2021	26.0567	28.3196		26.2534	27.2262	28.17	27.4314	27.0813		34.6682	33.715	35.2084	29.604	33.684				+	+	Nucleus {ECO:0000250}	Ada2/Gcn5/Ada3 transcription activator complex; SAGA-type complex	Nucleus	Nucleus;Nucleoli				Perinuclear/organellar/other	0.616789	Unknown
Ccdc109b	Calcium uniporter regulatory subunit MCUb, mitochondrial	Q810S1	20.9269	21.9304	20.7683	21.1612	21.1268		22.2352	22.3306	22.2589	21.8534	21.7755		25.7234	25.6622	25.3712	25.7771	25.8409				+	+			Mitochondrion					Perinuclear/organellar/other	0.728843	Unknown
Ccdc115	Coiled-coil domain-containing protein 115	Q8VE99	24.096	23.8191	23.9535	23.9053	23.5522		25.9955	26.2244	25.141	26.632	26.4154		26.8142	26.7771	26.4041	27.217	27.4073			+	+		Endosome {ECO:0000250} Lysosome {ECO:0000250}	Endosome; lysosome; membrane	ER	Nucleus;Vesicles				Perinuclear/organellar/other	0.845424	Unknown
Ccdc12	Coiled-coil domain-containing protein 12	Q8R344	24.918	26.0062	24.8093	25.797	25.0443		25.9495	26.2714	25.5754	25.1135	25.3612		27.7064	28.5463	28.3536	27.8682	27.8264		+	+	+	+			Nucleus	Nucleus but not nucleoli				Perinuclear/organellar/other	0.554178	Unknown
Ccdc124	Coiled-coil domain-containing protein 124	Q9D8X2	26.7771	26.8504	26.5045	25.3307	26.0443		25.8069	25.1871	25.5165	25.2133	25.452		26.0793	27.3153	26.604	26.726	26.4089		+	+	+		Cytoplasm cytoskeleton microtubule organizing center centrosome {ECO:0000269|PubMed:23894443} Midbody {ECO:0000269|PubMed:23894443} Note=Colocalizes with gamma-tubulin at interphase prophase metaphase and anaphase Relocates from centrosome to midbody at telophase	Cytoplasm; cytoskeleton; plasma membrane		Plasma membrane;Cytoplasm				Perinuclear/organellar/other	0.807451	Unknown			+
Ccdc127	Coiled-coil domain-containing protein 127	Q3TC33	21.7816	21.913	20.9884	20.9162	21.3401		21.9501	21.903	21.4461	21.6823	21.9674		24.4676	23.9225	23.4923	24.604	25.1719				+	+			Mitochondrion	Nucleus;Nucleoli				Perinuclear/organellar/other	0.869594	Unknown
Ccdc134	Coiled-coil domain-containing protein 134	Q8C7V8	21.3128	21.8253	21.5308	21.3024	20.9838		22.8708	23.4298	23.1946	23.1427	23.1363		20.6693	21.6888	20.7259	20.9708	21.8036						Secreted {ECO:0000305}	Extracellular region; membrane	ER					Perinuclear/organellar/other	0.954463	Unknown
Ccdc137	Coiled-coil domain-containing protein 137	Q8R0K4	23.6797	23.632	23.1116	22.7628	23.7317		24.6649	24.7796	24.4984	24.002	23.9933		26.7129	26.5419	26.2553	26.976	26.6595			+	+	+				Nucleoli				Perinuclear/organellar/other	0.672145	Unknown			+
Ccdc167	Coiled-coil domain-containing protein 167	Q9D162	21.2218	21.7501	21.6237	20.6873	21.0077		23.3376	24.2678	23.8385	24.0105	23.7256		25.4707	25.433	25.0975	25.8215	24.5638				+	+	Membrane {ECO:0000305}; Single-pass membrane protein {ECO:0000305}	Integral component of membrane	ER	Cytoplasm				Perinuclear/organellar/other	0.879809	Unknown
Ccdc22	Coiled-coil domain-containing protein 22	Q9JIG7	26.515	26.7389	26.9977	26.7645	26.6998		26.5463	26.0894	26.6458	26.4953	26.4314		23.8584	24.2678	23.7782	22.5045	23.3778		+	+					Endosome	Nucleus but not nucleoli;Cytoplasm				Perinuclear/organellar/other	0.944694	Unknown			+
Ccdc25	Coiled-coil domain-containing protein 25	Q78PG9	24.5463	27.0296	25.3545	24.8528	25.9043		25.5045	25.5492	25.2312	25.1757	25.5754		21.3422	21.1612	21.469	20.8118	21.5882		+					Extracellular vesicular exosome		Nucleus but not nucleoli	Golgi apparatus			Perinuclear/organellar/other	0.947963	Unknown
Ccdc43	Coiled-coil domain-containing protein 43	Q9CR29	24.8697	26.1871	24.7594	24.5754	25.1449		23.391	23.3511	23.2043	24.3376	23.188		21.0901	21.5095	21.2897	21.4092	21.0759													Perinuclear/organellar/other	0.942156	Unknown
Ccdc47	Coiled-coil domain-containing protein 47	Q9D024	25.1253	24.019	24.6231	24.3975	24.2821		27.6251	28.203	28.5128	27.9428	28.0914		29.7645	29.6898	29.4591	29.8004	30.0349			+	+	+	Membrane {ECO:0000305}; Single-pass membrane protein {ECO:0000305}	Endoplasmic reticulum; integral component of membrane; membrane	ER	Endoplasmic reticulum				Perinuclear/organellar/other	0.615892	Unknown
Ccdc50	Coiled-coil domain-containing protein 50	Q810U5	25.0975	25.1632	25.2678	25.0233	25.1272		25.3205	25.4953	24.7543	24.8623	24.6153		24.2873	24.604	24.2678	23.978	24.2961			+			Cytoplasm Note=Associated with microtubules of the cytoskeleton and mitotic apparatus {ECO:0000250}	Cytoplasm		Cytoplasm				Perinuclear/organellar/other	0.940127	Unknown
Ccdc51	Coiled-coil domain-containing protein 51	Q3URS9	22.7955	24.604	24.6918	23.9155	23.414		22.4726	23.2535	23.1379	23.3376	23.0426		22.7038	21.2764	22.58	22.1519	22.3101			+			Membrane {ECO:0000305}; Multi-pass membrane protein {ECO:0000305}	Integral component of membrane; mitochondrion; nucleus	Mitochondrion	Nucleus but not nucleoli;Mitochondria				Perinuclear/organellar/other	0.947026	Unknown
Ccdc53	WASH complex subunit CCDC53	Q9CR27	24.5869	24.5983	24.4551	24.0772	24.2096		23.9043	23.9134	23.3778	23.654	23.6757		21.5545	22.9742	22.6843	21.0088	24.8433		+	+	+			Actin cytoskeleton; intracellular membrane-bounded organelle; WASH complex	Endosome	Vesicles	Cytoskeleton (Actin filaments)			Perinuclear/organellar/other	0.945277	Unknown
Ccdc58	Coiled-coil domain-containing protein 58	Q8R3Q6	27.0084	28.3239	24.8811	27.976	24.867		27.0401	27.3153	25.604	26.726	27.0711		21.1643	21.3542	21.6383	20.4738	21.4486		+	+				Mitochondrion	Mitochondrion	Nucleoli;Mitochondria				Perinuclear/organellar/other	0.919959	Unknown
Ccdc6	Coiled-coil domain-containing protein 6	D3YZP9	27.8385	27.7833	27.4707	27.5682	27.1604		26.7895	26.8741	26.3511	26.5404	26.524		22.7059	22.714	23.0526	22.2096	21.7348		+	+			Cytoplasm Cytoplasm cytoskeleton {ECO:0000305} Note=May be a cytoskeletal protein	Cytoplasm; cytoskeleton	Cytosol	Cytoplasm				Perinuclear/organellar/other	0.88871	Unknown
Ccdc86	Coiled-coil domain-containing protein 86	Q9JJ89	22.1519	27.322	22.2799	22.6006	22.426		23.0778	24.7695	24.976	24.7441	22.9098		27.1015	27.9372	27.7708	27.6663	27.5165				+	+	Nucleus {ECO:0000250}	Nucleolus; nucleus	Nucleus	Nucleoli	Nucleus			Perinuclear/organellar/other	0.511745	Unknown			+
Ccdc9	Coiled-coil domain-containing protein 9	Q8VC31	26.9202	26.2874	26.7518	26.4138	24.1095		24.6918	24.6431	23.4425	23.6649	23.6431		25.1151	24.7995	25.1757	24.1253	24.9495		+	+						Cytoplasm				Perinuclear/organellar/other	0.878912	Unknown			+
Ccdc93	Coiled-coil domain-containing protein 93	Q7TQK5	23.2535	23.5661	23.7895	23.9225	23.1596		23.2961	23.2492	23.4425	23.3239	23.6431		20.836	21.2156	21.8294	21.0946	20.6581								Endosome	Vesicles	Plasma membrane			Perinuclear/organellar/other	0.953727	Unknown
Ccdc94	Coiled-coil domain-containing protein 94	Q9D6J3	21.4576	21.3435	20.8394	21.4059	20.9109		23.3376	23.7286	23.9495	23.5404	24.0935		24.8722	24.4488	25.9738	23.0691	24.8191			+						Nucleus but not nucleoli	Cytoplasm;Cytoskeleton (Intermediate filaments)			Perinuclear/organellar/other	0.91543	Unknown
Ccdc97	Coiled-coil domain-containing protein 97	Q9DBT3	20.7955	23.4832	20.9459	20.7715	20.9742		24.604	25.4202	24.2463	24.7796	24.5225		22.2045	22.7407	22.9777	22.7558	23.4424			+										Perinuclear/organellar/other	0.964748	Unknown
Ccna2	Cyclin-A2	P51943	25.8741	25.8215	26.1585	25.7945	26.0041		26.5433	26.7645	26.527	26.8142	26.8142		24.4551	24.5926	25.1253	23.2535	24.8717		+	+	+		Nucleus {ECO:0000269|PubMed:17698606} Cytoplasm {ECO:0000269|PubMed:17698606} Note=Cytoplasmic when associated with SCAPER	Cytoplasm; female pronucleus; male pronucleus; nucleoplasm; nucleus		Nucleus but not nucleoli	Golgi apparatus			Perinuclear/organellar/other	0.959224	Unknown
Ccnb1	G2/mitotic-specific cyclin-B1	P24860	26.7645	25.9628	27.1312	26.8858	26.0894		26.3342	26.5463	26.6181	26.726	26.5285		23.3816	23.1859	24.5609	23.2273	22.6051		+	+			Cytoplasm Nucleus Cytoplasm cytoskeleton microtubule organizing center centrosome	Centrosome; condensed nuclear chromosome outer kinetochore; cytoplasm; cytosol; membrane; nucleoplasm; nucleus; spindle pole		Cytoplasm				Perinuclear/organellar/other	0.948277	Unknown			+
Ccnc	Cyclin-C	Q62447	21.8597	22.1852	21.3837	21.2371	21.5036		22.5662	22.8249	23.0918	23.2448	23.0821		22.2506	21.9969	22.807	23.0564	21.3376			+			Nucleus {ECO:0000305}	D-directed R polymerase II, holoenzyme; mediator complex; nucleoplasm	Nucleus	Nucleus	Cytoplasm			Perinuclear/organellar/other	0.95175	Unknown
Ccnd1	G1/S-specific cyclin-D1	P25322	28.1937	27.9372	28.3951	28.1164	27.9089		28.7453	28.0084	28.2979	28.6216	28.4785		23.1569	21.928	22.1143	22.7013	24.6757		+	+			Nucleus {ECO:0000269|PubMed:9106657} Cytoplasm {ECO:0000269|PubMed:9106657} Membrane {ECO:0000269|PubMed:9106657} Note=Cyclin D-CDK4 complexes accumulate at the nuclear membrane and are then translocated to the nucleus through interaction with KIP/CIP family members {ECO:0000250}	Cyclin-dependent protein kinase holoenzyme complex; cytosol; intracellular; membrane; nucleoplasm; nucleus; tight junction; transcriptional repressor complex		Nucleus but not nucleoli				Perinuclear/organellar/other	0.848046	Unknown
Ccnh	Cyclin-H	Q61458	24.3975	24.3424	24.6918	23.867	23.6971		24.8576	24.3994	24.391	24.8191	24.2035		21.0191	20.7991	21.1118	20.6683	21.7108						Nucleus	Cyclin-dependent protein kinase activating kinase holoenzyme complex; holo TFIIH complex; nucleoplasm; nucleus; TFIIK complex	Nucleus	Nucleus but not nucleoli				Perinuclear/organellar/other	0.956263	Unknown
Ccnk	Cyclin-K	O88874	25.3239	26.2133	26.0221	28.6216	28.4234		26.2151	26.3118	26.4938	26.391	26.3992		26.518	26.8858	26.4769	26.6865	26.673			+	+	+	Nucleus {ECO:0000269|PubMed:22012619}	Cyclin K-CDK12 complex; cyclin K-CDK13 complex; nucleus	Nucleus	Nucleus but not nucleoli				Perinuclear/organellar/other	0.865447	Unknown			+
Ccnl1	Cyclin-L1	Q52KE7	21.2843	21.3883	21.486	21.1039	21.6672		22.0718	21.6797	21.8603	21.6784	21.8646		26.8142	26.9977	26.5898	26.9869	26.726				+	+	Nucleus speckle {ECO:0000250} Note=More specifically found in nuclear intrachromatin granules clusters (IGC) also called nuclear speckles which are storage compartments for nuclear proteins involved in mR processing {ECO:0000250}	Nuclear speck; nucleus		Nucleus but not nucleoli	Mitochondria			Perinuclear/organellar/other	0.514547	Unknown			+
Ccnq	Cyclin-related protein FAM58B	Q8QZR8	22.5117	23.5638	22.0173	22.4228	22.5468		24.2919	24.3294	23.8834	24.2961	24.0119		22.2477	23.391	23.5404	24.2961	23.4516													Perinuclear/organellar/other	0.953595	Unknown
Ccnt1	Cyclin-T1	Q9QWV9	21.0746	21.5702	21.2167	20.6613	21.1678		27.7771	28.1507	27.8916	27.8916	27.5898		28.0557	29.0839	28.0762	28.9288	28.4473			+	+	+	Nucleus {ECO:0000269|PubMed:12944466}	Nucleoplasm; nucleus; positive transcription elongation factor complex b	Nucleus	Nucleus but not nucleoli				Perinuclear/organellar/other	0.896807	Unknown
Ccny	Cyclin-Y	Q8BGU5	24.0446	24.1106	24.6785	22.9495	23.9043		23.4041	23.074	23.0724	23.1379	22.7935		24.2021	24.2961	23.5638	24.317	24.1095			+	+		Cell membrane {ECO:0000269|PubMed:18060517 ECO:0000269|PubMed:19524571 ECO:0000269|PubMed:20059949 ECO:0000269|PubMed:22184064}; Lipid-anchor {ECO:0000269|PubMed:18060517 ECO:0000269|PubMed:19524571 ECO:0000269|PubMed:20059949 ECO:0000269|PubMed:22184064}; Cytoplasmic side {ECO:0000269|PubMed:18060517 ECO:0000269|PubMed:19524571 ECO:0000269|PubMed:20059949 ECO:0000269|PubMed:22184064}; Isoform 3:…	Cytoplasmic cyclin-dependent protein kinase holoenzyme complex; extracellular vesicular exosome; nucleus; plasma membrane	Plasma membrane					Perinuclear/organellar/other	0.902589	Unknown
Ccs	Copper chaperone for superoxide dismutase	Q9WU84	26.2335	25.391	26.002	26.2535	26.1604		24.2678	23.1901	23.6971	24.317	24.7746		21.3716	20.7775	21.6197	21.0104	21.5242		+	+			Cytoplasm	Cytoplasm; cytosol; nucleus						Perinuclear/organellar/other	0.935626	Unknown
Ccsmst1	Protein CCSMST1	Q6RUT7	21.4217	21.9746	20.7526	21.3834	21.632		23.7254	24.5522	24.2863	23.8764	24.1338		24.9271	23.5404	24.1946	23.9316	24.1253				+		Membrane {ECO:0000305}; Single-pass type I membrane protein {ECO:0000305}	Integral component of membrane						Perinuclear/organellar/other	0.945277	Unknown
Cct2	T-complex protein 1 subunit beta	P80314	33.5062	33.4334	33.6415	33.5754	33.2759		32.5618	32.3542	32.6944	32.7493	32.8883		29.3088	28.5389	29.6697	28.7129	29.17		+	+	+		Cytoplasm	Cell body; chaperonin-containing T-complex; cytosol; extracellular vesicular exosome; microtubule; zona pellucida receptor complex	Cytosol					Cytoplasmic	0.714445	Cytoplasmic			+
Cct3	T-complex protein 1 subunit gamma	P80318	33.2336	33.2336	33.5866	33.3303	33.1269		32.5956	32.4556	32.8847	32.7353	32.8937		28.906	27.9814	28.9595	28.6285	28.6865		+	+	+		Cytoplasm	Cell body; chaperonin-containing T-complex; cytoplasm; cytoskeleton; cytosol; extracellular vesicular exosome; microtubule; plasma membrane; zona pellucida receptor complex		Plasma membrane;Cytoplasm				Cytoplasmic	0.71552	Cytoplasmic
Cct4	T-complex protein 1 subunit delta	P80315	33.1346	33.1021	33.2478	33.1634	32.9382		32.3594	32.0896	32.4483	32.5596	32.4581		28.9677	28.141	29.0531	28.6492	28.94		+	+	+		Cytoplasm Melanosome Cytoplasm cytoskeleton microtubule organizing center centrosome Note=Identified by mass spectrometry in melanosome fractions from stage I to stage IV	Cell body; centrosome; chaperonin-containing T-complex; cytoplasm; cytosol; extracellular vesicular exosome; microtubule; nucleus; zona pellucida receptor complex		Cytoplasm	Nucleus but not nucleoli			Cytoplasmic	0.753119	Cytoplasmic			+
Cct5	T-complex protein 1 subunit epsilon	P80316	33.2897	33.2478	33.3956	33.2759	33.0316		32.4919	32.2193	32.686	32.6629	32.6902		28.8142	27.6251	28.9089	28.0401	28.2262		+	+	+		Cytoplasm {ECO:0000269|PubMed:20080638} Cytoplasm cytoskeleton microtubule organizing center centrosome {ECO:0000269|PubMed:20080638}	Cell body; centrosome; chaperonin-containing T-complex; cytoplasm; cytosol; extracellular vesicular exosome; microtubule; nucleolus; zona pellucida receptor complex		Nucleoli;Cytoplasm				Cytoplasmic	0.743449	Cytoplasmic			+
Cct6a	T-complex protein 1 subunit zeta	P80317	33.2336	33.3169	33.4581	33.2004	33.0544		32.555	32.3828	32.684	32.7211	32.7313		28.8415	27.9089	28.9841	28.2123	28.6629		+	+	+		Cytoplasm	Acrosomal vesicle; cell body; chaperonin-containing T-complex; cytoplasm; cytosol; extracellular vesicular exosome; microtubule; zona pellucida receptor complex	Cytosol	Cytoplasm				Cytoplasmic	0.734565	Cytoplasmic			+
Cct7	T-complex protein 1 subunit eta	P80313	32.7026	32.7068	32.9677	32.6565	32.4943		31.9746	31.8682	32.2135	32.1604	32.1989		28.1747	27.2803	28.2803	27.6798	27.8973		+	+	+		Cytoplasm	Cell body; chaperonin-containing T-complex; cytoplasm; cytosol; extracellular vesicular exosome; microtubule; mitochondrion; zona pellucida receptor complex		Cytoplasm				Cytoplasmic	0.800434	Cytoplasmic			+
Cct8	T-complex protein 1 subunit theta	P42932	33.3436	33.2478	33.5412	33.2759	33.1392		32.4334	32.3033	32.6798	32.5709	32.6985		28.8858	28.2399	29.5033	28.3662	28.7549		+	+	+		Cytoplasm {ECO:0000269|PubMed:20080638} Cytoplasm cytoskeleton microtubule organizing center centrosome {ECO:0000269|PubMed:20080638}	Aggresome; cell body; centrosome; chaperonin-containing T-complex; cytoplasm; cytosol; extracellular vesicular exosome; intermediate filament cytoskeleton; microtubule; zona pellucida receptor complex		Cytoplasm;Cytoskeleton (Intermediate filaments)	Nucleus			Cytoplasmic	0.741697	Cytoplasmic			+
Cd109	CD109 antigen	Q8R422	24.0935	25.3031	25.0608	25.7619	25.867		27.7771	27.7389	28.0349	28.1604	27.5969		29.8004	29.7469	29.651	30.2647	29.8249		+	+	+	+	Cell membrane {ECO:0000269|PubMed:11861284 ECO:0000269|PubMed:16754747}; Lipid-anchor GPI-anchor {ECO:0000269|PubMed:11861284 ECO:0000269|PubMed:16754747}	Anchored component of membrane; cell surface; extracellular space; plasma membrane	Plasma membrane					Perinuclear/organellar/other	0.517316	Unknown			+
Cd151	CD151 antigen	O35566	23.7594	24.4922	24.1432	23.8576	24.4923		23.4676	24.5696	24.5754	25.4707	25.3578		23.8576	24.2096	24.4676	24.7645	25.7594			+	+		Membrane; Multi-pass membrane protein	Cytosol; focal adhesion; integral component of plasma membrane; membrane; plasma membrane	Plasma membrane					Perinuclear/organellar/other	0.929283	Unknown	+
Cd2ap	CD2-associated protein	Q9JLQ0	28.1164	28.6181	27.9923	28.0137	27.8973		27.4862	27.391	27.1115	27.2714	27.4551		21.9495	26.8512	23.0616	21.0756	21.817		+	+			Cytoplasm cytoskeleton {ECO:0000250} Cell projection ruffle {ECO:0000250} Note=Colocalizes with F-actin and BCAR1/p130Cas in membrane ruffles Located at podocyte slit diaphragm between podocyte foot processes (By similarity) During late anaphase and telophase concentrates in the vicinity of the midzone microtubules and in the midbody in late telophase {ECO:0000250 ECO:0000269|PubMed:15800069}	Actin cytoskeleton; cell-cell junction; cytoplasm; endocytic vesicle; extracellular vesicular exosome; filamentous actin; perinuclear region of cytoplasm; plasma membrane; ruffle		Plasma membrane;Cytoplasm				Perinuclear/organellar/other	0.86712	Unknown			+
Cd2bp2	CD2 antigen cytoplasmic tail-binding protein 2	Q9CWK3	23.867	24.4041	23.2006	23.9847	24.1174		26.509	27.2354	25.8717	26.3239	25.2499		27.0914	27.2891	27.3494	26.5898	26.9316			+	+	+	Cytoplasm Nucleus Note=Predominantly nuclear	Cytoplasm; nucleoplasm; nucleus; U5 snRNP		Nucleus	Nucleoli;Cytoplasm			Perinuclear/organellar/other	0.84234	Unknown
Cd34	Hematopoietic progenitor cell antigen CD34	Q64314	29.1483	29.6915	28.9896	29.4453	29.1866		30.7849	30.7849	29.7597	30.7692	30.099		28.4668	27.524	28.5718	27.2445	27.0914		+	+	+		Membrane; Single-pass type I membrane protein	Apical plasma membrane; basal plasma membrane; cytoplasm; external side of plasma membrane; glomerular endothelium fenestra; integral component of plasma membrane; intercellular bridge; lysosome; perinuclear region of cytoplasm; plasma membrane						Cytoplasmic	0.573362	Cytoplasmic
Cd3eap	DNA-directed RNA polymerase I subunit RPA34	Q76KJ5	21.3266	21.3813	20.5586	21.4905	21.3136		24.9495	25.4923	26.2207	24.8288	26.2463		28.1361	28.4785	27.9428	28.2262	28.4314			+	+	+	Nucleus nucleolus {ECO:0000269|PubMed:9426281} Chromosome {ECO:0000269|PubMed:9426281} Note=Found at the fibrillar centers of the nucleolus in interphase and during cell division it is localized to the nucleolus organizer regions of the chromosomes	Chromosome; cytoplasm; D-directed R polymerase I complex; mitochondrion; nucleolus; nucleus; R polymerase I transcription factor complex		Nucleus;Nucleoli	Mitochondria			Perinuclear/organellar/other	0.697195	Unknown
Cd44	CD44 antigen	P15379	27.341	27.0084	26.976	26.7645	27.8142		28.0401	28.579	27.8799	28.3282	28.2803		30.8608	31.1053	30.947	31.1783	30.7613		+	+	+	+	Cell membrane; Single-pass type I membrane protein Note=Colocalizes with actin in membrane protrusions at wounding edges {ECO:0000250}	Basolateral plasma membrane; cell surface; cytoplasm; external side of plasma membrane; extracellular vesicular exosome; focal adhesion; Golgi apparatus; integral component of plasma membrane; plasma membrane		Plasma membrane	Golgi apparatus			Perinuclear/organellar/other	0.503377	Unknown			+
Cd47	Leukocyte surface antigen CD47	Q61735	26.1214	22.7035	23.0344	22.3084	22.403		22.9372	23.1565	23.446	23.3778	23.632		26.604	25.4892	25.5433	25.8409	25.7846				+		Cell membrane {ECO:0000269|PubMed:7691831}; Multi-pass membrane protein {ECO:0000269|PubMed:7691831}	Extracellular vesicular exosome; integral component of plasma membrane; plasma membrane	Plasma membrane	Nucleus but not nucleoli	Golgi apparatus;Vesicles			Perinuclear/organellar/other	0.73379	Unknown	+
Cd63	CD63 antigen	P41731	26.4769	26.3725	26.2225	26.5898	27.611		27.4629	28.0557	27.1312	28.7676	28.7325		27.217	26.5551	26.1467	26.2774	27.965			+			Cell membrane; Multi-pass membrane protein Lysosome membrane; Multi-pass membrane protein Late endosome membrane; Multi-pass membrane protein Endosome multivesicular body Melanosome Note=Also found in Weibel-Palade bodies of endothelial cells Located in platelet dense granules Detected in a subset of pre-melanosomes Detected on intralumenal vesicles (ILVs) within multivesicular bodies	Cell surface; endosome membrane; extracellular vesicular exosome; integral component of plasma membrane; intrinsic component of plasma membrane; late endosome membrane; lysosomal membrane; multivesicular body, internal vesicle; plasma membrane; platelet dense granule membrane						Perinuclear/organellar/other	0.921379	Unknown
Cd81	CD81 antigen	P35762	27.673	28.0453	27.5609	27.8858	28.3196		27.611	28.6458	28.0505	29.1937	29.0914		27.7771	26.8741	27.4394	28.7895	28.1115		+	+	+		Membrane; Multi-pass membrane protein	Extracellular vesicular exosome; focal adhesion; immunological synapse; integral component of plasma membrane; membrane; plasma membrane; vesicle	Plasma membrane	Plasma membrane;Cytoplasm				Perinuclear/organellar/other	0.783868	Unknown
Cd9	CD9 antigen	P40240	27.5682	27.8264	27.9539	28.1604	28.258		28.5646	28.3153	28.7676	29.114	28.7581		29.6475	28.4194	28.6798	29.4413	29.0427		+	+	+		Membrane {ECO:0000269|PubMed:19640571}; Multi-pass membrane protein {ECO:0000269|PubMed:19640571} Cell membrane {ECO:0000269|PubMed:19640571}; Multi-pass membrane protein {ECO:0000269|PubMed:19640571}	Apical plasma membrane; external side of plasma membrane; extracellular space; extracellular vesicular exosome; focal adhesion; integral component of plasma membrane; plasma membrane; platelet alpha granule membrane; vesicle		Plasma membrane				Perinuclear/organellar/other	0.74207	Unknown
Cd99	CD99 antigen	Q8VCN6	26.0443	26.3795	25.228	26.2821	25.8528		27.673	27.1795	26.2926	27.2803	27.0505		24.1253	23.4425	24.5926	24.0085	24.4234		+	+			Membrane {ECO:0000305}; Single-pass type I membrane protein {ECO:0000305}	Cytoplasm; focal adhesion; integral component of plasma membrane; plasma membrane		Golgi apparatus				Perinuclear/organellar/other	0.961281	Unknown
Cdan1	Codanin-1	Q8CC12	24.3645	24.4614	24.7695	24.6153	24.6376		23.5404	23.2892	23.2051	22.9116	23.5045		21.7512	22.0493	20.9243	26.7645	26.7316		+				Cytoplasm Nucleus Membrane {ECO:0000305}; Multi-pass membrane protein {ECO:0000305} Note=Mainly detected as a cytoplasmic protein	Cytoplasm; endomembrane system; integral component of membrane; nucleus; plasma membrane		Plasma membrane;Cytoplasm				Perinuclear/organellar/other	0.908841	Unknown
Cdc123	Cell division cycle protein 123 homolog	Q8CII2	27.673	27.6798	27.8973	27.6798	27.4629		24.2463	24.4298	23.48	24.0526	24.6153		20.5641	21.5644	21.8234	20.9343	21.4925		+	+			Cytoplasm	Cytoplasm	Cytosol	Nucleus but not nucleoli;Cytoplasm	Golgi apparatus			Perinuclear/organellar/other	0.894262	Unknown
Cdc16	Cell division cycle protein 16 homolog	Q8R349	26.5898	24.141	25.7695	26.2481	25.7024		27.019	27.3325	27.3992	27.2979	26.9202		23.4551	23.8326	24.3478	22.8073	23.5977		+	+			Cytoplasm cytoskeleton microtubule organizing center centrosome {ECO:0000269|PubMed:7736578} Cytoplasm cytoskeleton spindle {ECO:0000269|PubMed:7736578} Note=Colocalizes with CDC27 to the centrosome at all stages of the cell cycle and to the mitotic spindle	Anaphase-promoting complex; centrosome; cytoplasm; cytosol; nucleoplasm; spindle						Perinuclear/organellar/other	0.966876	Unknown
Cdc20	Cell division cycle protein 20 homolog	Q9JJ66	23.9882	23.7995	24.3778	23.7286	24.0608		24.4551	24.7695	24.7441	24.7492	24.417		22.7549	21.4859	21.8269	22.0756	22.1729			+			Cytoplasm cytoskeleton microtubule organizing center centrosome {ECO:0000269|PubMed:20034488} Cytoplasm cytoskeleton spindle pole {ECO:0000269|PubMed:20034488}	Centrosome; cytoplasm; cytosol; nucleoplasm; nucleus; perinuclear region of cytoplasm; protein complex; spindle		Nucleus	Cytoplasm			Perinuclear/organellar/other	0.961865	Unknown
Cdc23	Cell division cycle protein 23 homolog	Q8BGZ4	24.7746	24.2607	24.6971	24.4738	23.7695		26.2207	26.2133	26.2408	26.3695	25.9111		26.6574	21.9742	21.8346	22.1803	21.4874		+	+				Anaphase-promoting complex; cytosol; intracellular; nucleoplasm						Perinuclear/organellar/other	0.961459	Unknown
Cdc26	Anaphase-promoting complex subunit CDC26	Q99JP4	26.0608	25.2486	25.3805	25.0453	25.4783		24.8044	25.5955	26.1154	24.3031	24.7192		22.2431	23.0729	22.8461	22.7655	22.3672						Nucleus {ECO:0000250}	Anaphase-promoting complex; cytosol; nucleoplasm		Nucleus but not nucleoli				Perinuclear/organellar/other	0.951086	Unknown
Cdc27	Cell division cycle protein 27 homolog	A2A6Q5	25.0155	23.3778	25.6918	25.1253	24.7945		28.0762	28.0813	28.1459	28.3367	28.3196		25.9803	25.6431	25.1449	24.3031	25.8166			+	+		Nucleus	Anaphase-promoting complex; centrosome; cytoplasm; cytosol; nucleoplasm; nucleus; spindle		Nucleus but not nucleoli				Perinuclear/organellar/other	0.973149	Unknown			+
Cdc34	Ubiquitin-conjugating enzyme E2 R1	Q8CFI2	26.0062	25.9672	26.6998	26.7895	26.53		25.4457	24.4362	24.6757	24.7441	25.7286		20.8611	20.9185	21.0098	20.4828	21.2654		+	+			Cytoplasm Nucleus Note=The phosphorylation of the C-terminal tail plays an important role in mediating nuclear localization Colocalizes with beta-tubulin on mitotic spindles in anaphase	Cytoplasm; nucleus						Perinuclear/organellar/other	0.928359	Unknown
Cdc37	Hsp90 co-chaperone Cdc37;Hsp90 co-chaperone Cdc37, N-terminally processed	Q61081	30.9882	31.3088	30.8534	30.94	30.8756		29.9539	29.7014	29.6492	29.6612	29.9677		25.2354	24.6431	25.7338	24.8858	25.7619		+	+	+		Cytoplasm	Cytoplasm; cytosol; extracellular vesicular exosome; protein complex; ruffle membrane	Cytosol	Cytoplasm			Cytoplasmic	Cytoplasmic	1	Cytoplasmic			+
Cdc40	Pre-mRNA-processing factor 17	Q9DC48	22.1484	20.7056	21.6714	21.8957	21.9195		23.654	22.1301	22.9406	22.5311	22.7675		28.8112	28.9089	28.6424	29.3641	28.7958				+	+	Nucleus {ECO:0000269|PubMed:9830021}	Catalytic step 2 spliceosome; nucleoplasm; spliceosomal complex	Nucleus					Nuclear	0.719612	Nuclear
Cdc42	Cell division control protein 42 homolog	P60766	30.3724	30.6881	29.7802	30.1361	30.2077		29.5109	29.6458	29.362	29.3662	29.5128		28.4629	27.5898	27.7453	27.611	28.1312		+	+	+		Cell membrane {ECO:0000305}; Lipid-anchor {ECO:0000305}; Cytoplasmic side {ECO:0000305} Cytoplasm cytoskeleton microtubule organizing center centrosome Cytoplasm cytoskeleton spindle Midbody Note=Localizes to spindle during prometaphase cells Moves to the central spindle as cells progressed through anaphase to telophase Localizes at the end of cytokinesis in the intercellular bridge formed betwee…	Apical part of cell; cell-cell junction; cytoplasm; cytoplasmic ribonucleoprotein granule; cytosol; extracellular vesicular exosome; filopodium; focal adhesion; Golgi membrane; leading edge membrane; membrane; midbody; mitotic spindle; neuronal cell body; neuron projection; plasma membrane; secretory granule; spindle midzone	Cytoskeleton	Cytoskeleton (Microtubules);Cytoskeleton (Cytokinetic bridge)			Cytoplasmic	Cytoplasmic	1	Cytoplasmic
Cdc42bpa	Serine/threonine-protein kinase MRCK alpha	Q3UU96	25.8552	26.5754	25.8118	25.4298	26.3861		26.6458	25.945	26.1488	26.2517	26.217		25.3712	26.8504	25.3546	25.7569	26.4234		+	+			Cytoplasm {ECO:0000250} Note=Displays a dispersed punctate distribution and concentrates along the cell periphery especially at the leading edge and cell-cell junction This concentration is PH-domain dependent (By similarity) {ECO:0000250}	Actomyosin; cell-cell junction; cell leading edge; cytoplasm; extracellular vesicular exosome	Cytoskeleton	Nucleus but not nucleoli;Golgi apparatus;Vesicles				Perinuclear/organellar/other	0.911647	Unknown			+
Cdc42bpb	Serine/threonine-protein kinase MRCK beta	Q7TT50	28.0711	26.4298	28.1984	27.7771	27.3578		27.4394	27.4073	27.3828	27.5898	27.6181		22.3725	23.6209	23.3905	23.417	22.7577		+	+			Cytoplasm {ECO:0000250} Cell membrane {ECO:0000269|PubMed:21240187}; Peripheral membrane protein {ECO:0000269|PubMed:21240187}; Cytoplasmic side {ECO:0000269|PubMed:21240187} Cell junction {ECO:0000269|PubMed:21240187} Note=Displays a dispersed punctate distribution and concentrates along the cell periphery especially at the leading edge and cell-cell junction This concentration is PH-domain depe…	Actomyosin; cell-cell junction; cell leading edge; cytoplasm; cytoskeleton; extracellular vesicular exosome; plasma membrane	Cytoskeleton	Nucleus but not nucleoli	Cytoplasm			Perinuclear/organellar/other	0.901149	Unknown			+
Cdc45	Cell division control protein 45 homolog	Q9Z1X9	22.7861	27.322	23.3443	22.2707	22.983		23.0886	23.0999	23.7077	22.7715	22.2821		22.867	21.9459	22.6971	23.0224	23.1962			+			Cytoplasm Nucleus	Centrosome; cytoplasm; nucleoplasm; nucleus		Nucleus				Perinuclear/organellar/other	0.936267	Unknown
Cdc5l	Cell division cycle 5-like protein	Q6A068	23.48	24.2748	23.9847	24.3578	24.2463		29.1459	29.2467	29.3971	29.1386	29.0608		30.4134	30.6714	30.6544	30.7373	30.7533			+	+	+	Nucleus Nucleus speckle Cytoplasm Note=May shuttle between cytoplasm and nucleus	Catalytic step 2 spliceosome; cytoplasm; membrane; nuclear speck; nucleolus; nucleus; Prp19 complex	Nucleus	Nucleus	Nucleoli;Vesicles			Perinuclear/organellar/other	0.704887	Unknown			+
Cdc73	Parafibromin	Q8JZM7	20.9171	27.322	22.5165	22.882	22.2036		27.5536	27.8385	27.8741	27.7833	27.5754		28.0453	28.0401	27.8445	28.0711	28.1312			+	+	+	Nucleus {ECO:0000269|PubMed:15580289 ECO:0000269|PubMed:15632063 ECO:0000269|PubMed:15923622}	Cdc73/Paf1 complex; nucleus		Nucleus	Cytoplasm			Perinuclear/organellar/other	0.880949	Unknown			+
Cdca2	Cell division cycle-associated protein 2	Q14B71	23.7853	27.322	22.8161	23.632	23.9274		23.3837	23.2821	23.7182	22.8651	23.1701		24.6971	25.0233	24.3511	25.2856	24.8093				+		Nucleus {ECO:0000269|PubMed:16492807} Note=Excluded from the nucleolus Present in nucleoplasm throughout the G1 S and G2 stages of the cell cycle During M phase it becomes diffuse throughout the cell as the nuclear membrane breaks down and faintly accumulates later on metaphase chromatin As the cell progresses to anaphase it accumulates on chromatin	Chromosome; cytoplasm; nucleus		Nucleus but not nucleoli				Perinuclear/organellar/other	0.854221	Unknown
Cdca3	Cell division cycle-associated protein 3	Q99M54	22.1079	27.322	22.5907	21.4999	22.0495		21.6231	22.019	22.1269	21.8152	22.0067		23.6574	23.8073	22.5929	21.9424	22.5158						Cytoplasm cytosol	Cytoplasm	Cytosol					Perinuclear/organellar/other	0.919489	Unknown
Cdca5	Sororin	Q9CPY3	21.1585	21.4636	21.3142	20.9467	21.3591		22.5404	22.6409	22.0122	22.7783	23.0595		25.341	25.5725	25.5783	25.9316	24.8904				+	+	Nucleus {ECO:0000269|PubMed:15837422} Chromosome {ECO:0000269|PubMed:15837422} Cytoplasm {ECO:0000269|PubMed:15837422} Note=Associates with nuclear chromatin from S phase until metaphase and is released in the cytoplasm upon nuclear envelope breakdown	Chromosome; chromosome, centromeric region; cohesin complex; cytoplasm; cytosol; nuclear chromatin; nucleoplasm; nucleus; plasma membrane	Nucleus	Nucleus but not nucleoli	Plasma membrane			Perinuclear/organellar/other	0.778503	Unknown
Cdca7	Cell division cycle-associated protein 7	Q9D0M2	21.7581	21.4412	20.7396	20.8091	21.4677		21.3236	22.1874	21.5751	21.5127	21.4336		25.002	25.3376	24.9672	25.5014	25.065				+	+	Nucleus Cytoplasm Note=Predominantly nuclear with some expression also seen in the cytoplasm Predominantly cytoplasmic when phosphorylated at Thr-163	Cytoplasm; nucleus		Nucleus but not nucleoli	Cytoplasm			Perinuclear/organellar/other	0.787122	Unknown
Cdca8	Borealin	Q8BHX3	23.221	23.9584	22.0658	23.362	25.654		23.0674	23.056	22.8365	22.9646	23.077		27.6458	27.5754	27.2625	27.7581	27.1984				+	+	Nucleus nucleolus Cytoplasm Cytoplasm cytoskeleton spindle Chromosome centromere Note=Localizes on chromosome arms and inner centromeres from prophase through metaphase and then transferring to the spindle midzone and midbody from anaphase through cytokinesis Colocalizes with SENP3 in the nucleolus in interphase cells	Chromocenter; chromosome, centromeric region; chromosome passenger complex; cytosol; intercellular bridge; midbody; nucleolus; nucleus; protein complex	Nucleus	Nucleus;Nucleoli;Cytoskeleton (Cytokinetic bridge)				Nuclear	0.628388	Unknown
Cdh13	Cadherin-13	Q9WTR5	23.1534	22.6733	23.4041	23.3645	23.2504		25.7771	26.6865	25.5374	26.2499	25.2961		28.4746	28.6798	28.7676	28.066	27.7129			+	+	+	Cell membrane; Lipid-anchor GPI-anchor	Anchored component of membrane; caveola; cytoplasm; external side of plasma membrane; extracellular space; extracellular vesicular exosome; focal adhesion; neuron projection; perinuclear region of cytoplasm; plasma membrane		Plasma membrane	Nucleus but not nucleoli;Golgi apparatus;Cytoskeleton (Actin filaments)			Perinuclear/organellar/other	0.580374	Unknown
Cdh2	Cadherin-2	P15116	23.2535	27.322	23.1546	22.1174	22.1143		26.1681	26.8385	26.7771	25.9495	26.3205		28.3196	28.5682	28.17	28.5352	28.3325			+	+	+	Cell membrane; Single-pass type I membrane protein	Apical plasma membrane; catenin complex; cell-cell adherens junction; cell-cell junction; extracellular vesicular exosome; fascia adherens; focal adhesion; integral component of membrane; intercalated disc; lamellipodium; plasma membrane; synapse		Plasma membrane;Cell Junctions				Perinuclear/organellar/other	0.665764	Unknown			+
Cdipt	CDP-diacylglycerol--inositol 3-phosphatidyltransferase	Q8VDP6	21.0604	21.2083	21.2836	20.5223	21.4135		25.6458	26.7771	27.2891	26.452	26.604		26.6998	27.1604	26.1332	26.7518	27.1507			+	+		Endoplasmic reticulum membrane {ECO:0000250}; Multi-pass membrane protein {ECO:0000250} Golgi apparatus membrane {ECO:0000250}; Multi-pass membrane protein {ECO:0000250} Cell membrane {ECO:0000250}; Multi-pass membrane protein {ECO:0000250} Membrane {ECO:0000269|PubMed:8110188}	Endoplasmic reticulum membrane; Golgi apparatus; integral component of membrane; membrane; plasma membrane	ER	Nucleus but not nucleoli;Nuclear membrane;Plasma membrane				Perinuclear/organellar/other	0.933966	Unknown			+
Cdk1	Cyclin-dependent kinase 1	P11440	32.2077	32.0084	32.5319	32.1453	32.1084		31.3303	30.995	31.4384	31.1901	31.4032		28.1115	27.3745	27.5969	27.7708	28.1312		+	+	+		Nucleus Cytoplasm Mitochondrion Cytoplasm cytoskeleton microtubule organizing center centrosome Cytoplasm cytoskeleton spindle Note=Cytoplasmic during the interphase Colocalizes with SIRT2 on centrosome during prophase and on splindle fibers during metaphase of the mitotic cell cycle Reversibly translocated from cytoplasm to nucleus when phosphorylated before G2-M transition when associated with …	Centrosome; cytoplasm; cytosol; extracellular vesicular exosome; membrane; midbody; mitochondrion; mitotic spindle; nucleoplasm; nucleus; spindle microtubule		Cytoplasm	Nucleus			Cytoplasmic	0.86932	Cytoplasmic
Cdk11b	Cyclin-dependent kinase 11B	P24788	20.8254	21.9988	20.6209	21.2785	21.6821		25.7746	25.9293	26.0772	25.9293	24.8623		28.9231	29.1115	28.906	29.217	29.0889			+	+	+	Cytoplasm Nucleus	Cytoplasm; nucleus						Perinuclear/organellar/other	0.571601	Unknown
Cdk12	Cyclin-dependent kinase 12	Q14AX6	22.7785	22.8442	23.0231	22.7013	21.8764		24.9043	24.867	24.9316	24.7338	24.2244		25.7695	26.0422	26.0443	26.0296	25.726			+	+	+	Nucleus Nucleus speckle Note=Colocalized with nuclear speckles throughout interphase	Cyclin K-CDK12 complex; nuclear cyclin-dependent protein kinase holoenzyme complex; nuclear speck; nucleolus; nucleus	Nucleus	Nucleus				Perinuclear/organellar/other	0.852238	Unknown
Cdk13	Cyclin-dependent kinase 13	Q69ZA1	23.2317	23.3898	22.6779	22.4099	22.0843		23.2448	23.7389	23.48	23.5285	23.1931		25.3511	24.558	25.1214	24.7182	25.4551			+	+	+	Nucleus speckle {ECO:0000269|PubMed:16721827}	Cyclin K-CDK13 complex; extracellular space; nuclear cyclin-dependent protein kinase holoenzyme complex; nuclear speck		Nucleus but not nucleoli				Perinuclear/organellar/other	0.856698	Unknown
Cdk14	Cyclin-dependent kinase 14	O35495	24.5404	24.002	24.8044	24.48	24.6703		21.5777	21.6186	23.1253	22.2625	21.9566		21.439	21.3108	20.9461	21.2309	21.5924		+				Cell membrane; Peripheral membrane protein Cytoplasm Nucleus Note=Recruited to the cell membrane by CCNY	Cytoplasm; cytoplasmic cyclin-dependent protein kinase holoenzyme complex; cytosol; nucleus; plasma membrane		Nucleus	Cytoplasm			Perinuclear/organellar/other	0.933852	Unknown
Cdk2	Cyclin-dependent kinase 2	P97377	26.9539	25.4457	27.2262	26.632	26.8264		27.019	27.0813	27.1015	27.1015	26.6595		23.9847	22.5875	23.3343	22.8171	22.7348		+	+			Cytoplasm cytoskeleton microtubule organizing center centrosome Nucleus Cajal body Cytoplasm Endosome Note=Localized at the centrosomes in late G2 phase after separation of the centrosomes but before the start of prophase Nuclear-cytoplasmic trafficking is mediated during the inhibition by 125-(OH)(2)D(3)	Cajal body; centrosome; chromosome, telomeric region; condensed chromosome; cyclin-dependent protein kinase holoenzyme complex; cytoplasm; cytosol; endosome; nucleoplasm; nucleus; transcription factor complex; X chromosome; Y chromosome		Nucleus but not nucleoli	Cytoplasm;Centrosome			Perinuclear/organellar/other	0.949137	Unknown
Cdk2ap1	Cyclin-dependent kinase 2-associated protein 1;Cyclin-dependent kinase 2-associated protein 2	O35207	21.8125	21.7682	20.5872	21.3176	21.2262		26.038	25.9202	25.0401	25.7771	26.0338		25.3239	26.1871	26.0359	25.6264	26.2732			+	+			Nucleus; perinuclear region of cytoplasm	Nucleus	Nucleus but not nucleoli	Cytoplasm			Perinuclear/organellar/other	0.931364	Unknown
Cdk4	Cyclin-dependent kinase 4	P30285	28.6629	28.3951	29.249	28.9814	28.9428		29.2781	29.0762	29.4394	29.3431	29.3641		20.5814	20.8001	20.736	20.9619	20.619		+	+			Cytoplasm Nucleus Membrane Note=Cytoplasmic when non-complexed Forms a cyclin D-CDK4 complex in the cytoplasm as cells progress through G(1) phase The complex accumulates on the nuclear membrane and enters the nucleus on transition from G(1) to S phase Also present in nucleoli and heterochromatin lumps Colocalizes with RB1 after release into the nucleus	Chromatin; cyclin-dependent protein kinase holoenzyme complex; cytosol; nuclear membrane; nucleolus; nucleoplasm; nucleus; perinuclear region of cytoplasm; tight junction; transcription factor complex	Cytosol					Perinuclear/organellar/other	0.833474	Unknown			+
Cdk5	Cyclin-dependent-like kinase 5	P49615	24.7645	24.5045	25.8528	25.8191	24.918		24.0359	22.48	23.5638	23.4425	23.7389		21.7369	21.5869	21.2997	20.8928	21.4968		+	+			Isoform 1: Cytoplasm Cell membrane; Peripheral membrane protein Perikaryon Cell projection lamellipodium {ECO:0000250} Cell projection growth cone {ECO:0000250} Cell junction synapse postsynaptic cell membrane postsynaptic density {ECO:0000250} Note=In axonal growth cone with extension to the peripheral lamellipodia (By similarity) Under neurotoxic stress and neuronal injury conditions CDK5R (p35…	Axon; cell junction; cyclin-dependent protein kinase 5 holoenzyme complex; cytoplasm; cytosol; dendrite; filopodium; growth cone; lamellipodium; membrane; neuromuscular junction; neuronal cell body; nucleus; postsynaptic density; postsynaptic membrane		Nucleus;Plasma membrane	Cytoplasm;Cell Junctions			Perinuclear/organellar/other	0.941406	Unknown
Cdk5rap2	CDK5 regulatory subunit-associated protein 2	Q8K389	27.341	27.4551	25.9202	24.8507	25.8834		26.5404	27.0401	24.8044	25.7846	25.5522		27.341	27.8019	27.6251	27.9202	24.5344			+	+	+	Cytoplasm cytoskeleton microtubule organizing center centrosome Golgi apparatus Cytoplasm Note=Found in the pericentriolar region adhering to the surface of the centrosome and in the region of the centrosomal appendages Localizes to microtubule plus ends	Cell junction; centrosome; cytoplasm; cytoskeleton; cytosol; extracellular vesicular exosome; Golgi apparatus; microtubule; pericentriolar material; perinuclear region of cytoplasm; spindle pole		Centrosome	Cell Junctions			Perinuclear/organellar/other	0.802596	Unknown
Cdk5rap3	CDK5 regulatory subunit-associated protein 3	Q99LM2	21.7921	21.5399	21.4736	21.4522	21.0342		24.4862	24.9316	25.0148	24.6209	24.3975		21.7512	22.0493	21.0821	26.7645	26.7316			+				Membrane	ER	Cytoplasm	Nucleoli;Mitochondria;Golgi apparatus;Vesicles			Perinuclear/organellar/other	0.944102	Unknown
Cdk6	Cyclin-dependent kinase 6	Q64261	27.632	27.7129	27.6998	27.4154	27.1604		27.0813	26.604	26.8858	26.6458	26.632		26.673	27.1015	26.48	25.6732	24.8717		+	+			Cytoplasm Nucleus Cell projection ruffle Note=Localized to the ruffling edge of spreading fibroblasts Kinase activity only in nucleus	Cyclin-dependent protein kinase holoenzyme complex; cytoplasm; cytosol; nucleus; ruffle		Nucleus but not nucleoli	Cytoplasm			Perinuclear/organellar/other	0.888566	Unknown
Cdk7	Cyclin-dependent kinase 7	Q03147	24.8811	24.317	25.0317	24.3443	24.6703		25.7821	25.5725	25.9606	26.1154	25.5374		27.0505	26.8385	26.2961	25.6599	25.9201		+	+			Nucleus Cytoplasm Cytoplasm perinuclear region Note=Colocalizes with PRKCI in the cytoplasm and nucleus Translocates from the nucleus to cytoplasm and perinuclear region in response to D-bound peptides	Cytoplasm; holo TFIIH complex; mitochondrion; nucleoplasm; nucleus		Nucleus;Cytoplasm	Mitochondria			Perinuclear/organellar/other	0.876343	Unknown			+
Cdk9	Cyclin-dependent kinase 9	Q99J95	23.1301	22.1174	23.58	23.2793	23.6058		28.3153	28.6251	28.5898	28.5203	27.9202		24.3645	24.2821	26.9089	25.7492	25.9495			+	+		Nucleus Cytoplasm Nucleus PML body Note=Accumulates on chromatin in response to replication stress Complexed with CCNT1 in nuclear speckles but uncomplexed form in the cytoplasm The translocation from nucleus to cytoplasm is XPO1/CRM1-dependent Associates with PML body when acetylated	Cytoplasm; intracellular membrane-bounded organelle; membrane; nucleoplasm; nucleus; PML body; positive transcription elongation factor complex b; transcription elongation factor complex		Nucleus but not nucleoli;Vesicles				Perinuclear/organellar/other	0.972116	Unknown
Cdkal1	Threonylcarbamoyladenosine tRNA methylthiotransferase	Q91WE6	21.1797	23.4832	20.9024	20.8205	21.4565		23.5285	23.8288	24.3645	23.8764	22.5823		21.1483	21.7252	21.2954	20.9468	21.1661			+			Endoplasmic reticulum membrane {ECO:0000269|PubMed:23048041}; Single-pass membrane protein {ECO:0000269|PubMed:23048041} Note=Is a tail-anchored protein that exploits the TCR40 pathway for insertion into the endoplasmic reticulum	Integral component of membrane; membrane; rough endoplasmic reticulum	ER	Vesicles				Perinuclear/organellar/other	0.957158	Unknown
Cdkn1a	Cyclin-dependent kinase inhibitor 1	P39689	22.9729	23.5983	23.8191	22.9733	22.7796		25.4551	25.772	25.6971	25.7569	25.3679		22.167	22.9847	21.2361	26.7645	20.8113			+			Cytoplasm Nucleus	Cyclin-dependent protein kinase holoenzyme complex; cytosol; intracellular membrane-bounded organelle; nucleoplasm; nucleus; PC-p21 complex						Perinuclear/organellar/other	0.957659	Unknown
Cdkn1b	Cyclin-dependent kinase inhibitor 1B	P46414	25.1095	24.895	25.4676	25.7182	25.824		25.9933	26.0254	24.989	25.9202	25.275		20.9661	20.8084	20.8067	21.4987	20.9098		+	+			Nucleus Cytoplasm Endosome {ECO:0000250} Note=Nuclear and cytoplasmic in quiescent cells AKT- or RSK-mediated phosphorylation on Thr-198 binds 14-3-3 translocates to the cytoplasm and promotes cell cycle progression Mitogen-activated UHMK1 phosphorylation on Ser-10 also results in translocation to the cytoplasm and cell cycle progression Phosphorylation on Ser-10 facilitates nuclear export Transl…	Cytoplasm; cytosol; endosome; nucleoplasm; nucleus; protein complex		Nucleus;Cytoplasm				Perinuclear/organellar/other	0.948987	Unknown
Cdkn2aip	CDKN2A-interacting protein	Q8BI72	24.1488	27.322	24.4581	23.6209	24.5825		25.2821	25.6784	25.654	25.5783	25.1055		25.6676	26.002	25.6998	26.3992	26.2803			+	+	+	Nucleus nucleoplasm {ECO:0000269|PubMed:12154087 ECO:0000269|PubMed:12581788}	Cytoplasm; granular component; nucleolus; nucleoplasm; nucleus	Nucleus	Nucleus but not nucleoli				Perinuclear/organellar/other	0.878093	Unknown			+
Cdkn2c	Cyclin-dependent kinase 4 inhibitor C	Q60772	24.8576	25.2244	23.6971	24.8433	24.3031		24.6595	25.2426	24.5638	25.3066	23.9414		21.1291	21.2538	20.8069	20.6473	21.4068		+					Cytoplasm; cytosol; nucleus		Nucleus but not nucleoli;Cytoplasm				Perinuclear/organellar/other	0.954	Unknown
Cdr2	Cerebellar degeneration-related protein 2	P97817	24.1963	25.5075	24.2102	24.4298	24.8858		25.1833	25.1488	25.1757	25.433	25.2021		25.7182	25.945	25.4831	25.9611	26.17			+		+		Cytoplasm		Nucleus but not nucleoli				Perinuclear/organellar/other	0.876092	Unknown
Cds2	Phosphatidate cytidylyltransferase 2	Q99L43	22.7604	22.4651	22.7163	23.5992	23.5936		24.9803	26.0275	26.2335	25.5725	25.228		25.1488	24.9539	23.9495	23.5754	24.6209			+	+		Mitochondrion inner membrane {ECO:0000305}; Multi-pass membrane protein {ECO:0000305}; Matrix side {ECO:0000305}	Endoplasmic reticulum; integral component of membrane; membrane; mitochondrial inner membrane	ER	Endoplasmic reticulum	Cytoplasm			Perinuclear/organellar/other	0.96413	Unknown
Cdv3	Protein CDV3	Q4VAA2	30.2647	30.5934	29.9259	30.1361	30.1361		29.5826	30.1483	29.2007	29.4823	29.6407		26.726	24.1253	27.6998	22.5892	24.5869		+	+	+		Cytoplasm	Cytoplasm; nucleolus		Cytoplasm	Nucleoli			Cytoplasmic	0.562098	Cytoplasmic			+
Cebpb	CCAAT/enhancer-binding protein beta	P28033	21.6679	21.9348	20.5835	21.3146	21.653		23.7389	24.4041	23.7583	23.3376	21.9601		28.2077	28.019	27.9484	27.632	27.3153				+	+	Nucleus {ECO:0000255|PROSITE-ProRule:PRU00978 ECO:0000269|PubMed:20829347}	Condensed chromosome, centromeric region; cytoplasm; nuclear chromatin; nuclear matrix; nucleoplasm; nucleus		Nucleus but not nucleoli				Nuclear	0.573698	Unknown
Cebpz	CCAAT/enhancer-binding protein zeta	P53569	24.2154	27.322	22.618	23.6431	23.7695		22.9467	23.2474	23.3176	22.6453	23.0854		30.4532	30.4629	30.1483	30.7211	30.393				+	+	Nucleus	Nucleus	Nucleus	Vesicles	Nucleus			Nuclear	0.720089	Nuclear
Celf1	CUGBP Elav-like family member 1	P28659	25.1833	26.1546	26.1391	26.1965	26.1814		27.5536	27.611	27.8504	27.9595	27.8682		28.4113	28.6004	28.5536	29.1676	29.0296		+	+	+	+	Nucleus {ECO:0000269|PubMed:8948631} Cytoplasm {ECO:0000269|PubMed:8948631} Note=R-binding activity is detected in both nuclear and cytoplasmic compartments	Cytoplasm; membrane; nucleus; ribonucleoprotein complex	Nucleus					Perinuclear/organellar/other	0.713395	Unknown			+
Cenpa	Histone H3-like centromeric protein A	O35216	20.9258	21.2816	21.5124	21.4888	21.7571		21.8211	21.8576	22.0724	21.6145	21.6714		24.2317	24.3844	24.5869	25.3943	24.6486				+	+	Nucleus Chromosome centromere kinetochore Note=Localizes exclusively in the kinetochore domain of centromeres Occupies a compact domain at the inner kinetochore plate stretching across 2 thirds of the length of the constriction but encompassing only one third of the constriction width and height	Chromosome, centromeric region; condensed chromosome inner kinetochore; condensed nuclear chromosome, centromeric region; condensed nuclear chromosome kinetochore; cytosol; nucleoplasm; nucleosome; nucleus		Nucleus				Perinuclear/organellar/other	0.844246	Unknown
Cenpc	Centromere protein C	P49452	21.6706	21.6552	20.888	21.2841	21.5417		22.1164	21.4092	21.357	21.4817	21.4346		23.895	24.4984	24.7492	23.9584	23.4041				+	+	Nucleus Chromosome centromere kinetochore Note=Localizes exclusively in the kinetochore domain of centromeres	Condensed nuclear chromosome, centromeric region; cytoplasm; cytosol; kinetochore; nucleus; pericentric heterochromatin	Nucleus	Nucleus	Cytoplasm			Perinuclear/organellar/other	0.876141	Unknown
Cenpe	Centromere-associated protein E	Q6RT24	24.5017	26.726	24.6536	24.6376	24.7024		23.9495	25.1293	24.6971	24.0608	24.5285		22.2332	24.1871	23.4041	23.5216	22.7223			+			Chromosome centromere kinetochore Cytoplasm cytoskeleton spindle Note=Associates with kinetochores during congression (as early as prometaphase) relocates to the spindle midzone at anaphase and is quantitatively discarded at the end of the cell division	Chromosome; chromosome, centromeric region; condensed chromosome, centromeric region; condensed chromosome outer kinetochore; condensed nuclear chromosome kinetochore; cytoplasm; cytosol; kinesin complex; kinetochore; membrane; microtubule; microtubule cytoskeleton; midbody; mitotic spindle midzone; nucleus		Cytoskeleton (Microtubules)	Cytoplasm			Perinuclear/organellar/other	0.944554	Unknown
Cenpf	Centromere protein F	E9Q3P4	23.4895	23.5638	21.9812	21.6969	22.0077		22.58	22.5498	22.7895	22.0687	21.9672		24.2535	24.9271	24.5869	23.6096	24.1946				+	+								Perinuclear/organellar/other	0.876073	Unknown
Cenpq	Centromere protein Q	Q9CPQ5	21.3836	22.0025	20.9107	20.5505	21.2026		21.4329	21.8764	21.858	22.0633	21.2797		24.1174	23.8385	23.1825	24.5285	22.895				+	+	Nucleus {ECO:0000269|PubMed:16622420} Chromosome centromere {ECO:0000269|PubMed:16622420} Note=Localizes exclusively in the centromeres The CENPA-CAD complex is probably recruited on centromeres by the CENPA-C complex	Chromosome, centromeric region; cytoplasm; cytosol; intermediate filament cytoskeleton; nucleolus; nucleoplasm; nucleus		Nucleus but not nucleoli				Perinuclear/organellar/other	0.902698	Unknown
Cenpt	Centromere protein T	Q3TJM4	21.3045	21.6837	20.95	21.4932	21.7917		22.0284	22.162	21.7196	21.6689	21.8113		23.7695	23.7182	23.5408	23.7077	23.2036					+	Nucleus Chromosome centromere kinetochore Note=Constitutively localizes to centromeres throughout the cell cycle and to kinetochores during mitosis Localizes to the inner kinetochore and may connect it to the outer kinetochore via its N-terminus	Chromosome, centromeric region; cytoplasm; cytosol; kinetochore; nuclear membrane; nucleus		Nucleus				Perinuclear/organellar/other	0.909683	Unknown
Cenpu	Centromere protein U	Q8C4M7	21.7811	21.2027	21.0701	20.9943	21.0236		21.265	21.1079	21.2185	20.7056	20.7056		22.8969	23.0509	22.6141	23.4551	23.2961			+	+	+	Cytoplasm Nucleus Chromosome centromere kinetochore Note=Localizes in the kinetochore domain of centromeres Colocalizes with PLK1 at the interzone between the inner and the outer kinetochore plates	Cytosol; kinetochore; microtubule organizing center; nucleoplasm; nucleus		Nucleus;Microtubule organizing center				Perinuclear/organellar/other	0.909198	Unknown
Cenpv	Centromere protein V	Q9CXS4	23.9932	23.32	23.4551	23.417	22.869		24.25	24.0189	26.2317	23.7954	24.7492		27.7453	28.3066	28.0401	28.7096	28.2077				+	+	Chromosome centromere kinetochore Nucleus Cytoplasm cytoskeleton spindle Note=Enriched at the nuclear periphery and around the nucleolus In mitotic cells localizes to kinetochores from prometaphase to metaphase At anaphase onset transfers to the spindle midzone and then to the mid-body in telophase and cytokinesis	Cytoplasm; kinetochore; microtubule cytoskeleton; nucleus; spindle midzone	Nucleus	Nucleus but not nucleoli	Cytoplasm			Nuclear	0.602035	Unknown
Cep170	Centrosomal protein of 170 kDa	Q6A065	28.7771	28.8973	28.524	28.4113	28.1604		28.1556	27.8445	28.0296	27.9316	27.965		25.48	25.4953	24.4234	26.1661	26.4999		+	+	+									Perinuclear/organellar/other	0.720298	Unknown			+
Cep55	Centrosomal protein of 55 kDa	Q8BT07	28.1652	27.6527	27.9869	27.9814	27.9202		28.0762	27.8741	27.9869	28.1507	28.141		26.976	27.5754	27.6527	27.17	27.8019		+	+	+		Cytoplasm cytoskeleton microtubule organizing center centrosome centriole Cytoplasm cytoskeleton microtubule organizing center centrosome Cleavage furrow Midbody Note=Present at the centrosomes at interphase A small portion is associated preferentially with the mother centriole whereas the majority localizes to the pericentriolar material During mitosis loss of affinity for the centrosome at the …	Centrosome; cytoplasm; intercellular bridge; membrane; midbody		Plasma membrane;Microtubule organizing center				Perinuclear/organellar/other	0.793558	Unknown
Cept1	Choline/ethanolaminephosphotransferase 1	Q8BGS7	22.6724	21.5592	22.3565	22.2131	21.5451		24.5522	25.1253	25.341	25.3239	25.2133		26.4457	26.2262	25.6568	26.3135	26.604			+	+	+	Endoplasmic reticulum membrane {ECO:0000269|PubMed:12221122}; Multi-pass membrane protein {ECO:0000269|PubMed:12221122} Nucleus membrane {ECO:0000269|PubMed:12221122}; Multi-pass membrane protein {ECO:0000269|PubMed:12221122}	Endoplasmic reticulum membrane; integral component of membrane; nucleus	ER					Perinuclear/organellar/other	0.870612	Unknown
Cers2	Ceramide synthase 2	Q924Z4	21.2419	21.1384	20.5665	20.9771	21.1084		27.4629	28.1507	28.5862	27.9146	27.9539		28.1361	27.8019	26.8973	28.1115	28.4473			+	+		Nucleus membrane {ECO:0000255|PROSITE-ProRule:PRU00108}; Multi-pass membrane protein {ECO:0000305} Endoplasmic reticulum membrane {ECO:0000250}; Multi-pass membrane protein {ECO:0000250}	Endoplasmic reticulum; endoplasmic reticulum membrane; integral component of membrane; membrane; nuclear membrane	ER	Nuclear membrane;Endoplasmic reticulum				Perinuclear/organellar/other	0.937139	Unknown
Cers5	Ceramide synthase 5	Q9D6K9	21.7733	21.7335	20.8166	20.8375	21.8095		26.8858	27.524	27.7389	27.0401	26.9089		26.1312	25.3645	23.417	25.019	24.9316			+	+		Nucleus membrane {ECO:0000255|PROSITE-ProRule:PRU00108}; Multi-pass membrane protein {ECO:0000305} Endoplasmic reticulum membrane {ECO:0000250}; Multi-pass membrane protein {ECO:0000250}	Endoplasmic reticulum membrane; integral component of membrane; nucleus						Perinuclear/organellar/other	0.973159	Unknown
Cetn2	Centrin-2	Q9R1K9	24.1642	25.433	24.3239	24.5696	24.8288		24.0275	24.5926	23.8135	23.5404	24.0251		24.0198	23.5638	23.8191	23.9933	23.632		+				Cytoplasm cytoskeleton microtubule organizing center centrosome centriole Nucleus {ECO:0000305} Note=Centrosome of S-phase interphase and mitotic cells	Centriole; centrosome; ciliary basal body; cytosol; intracellular; photoreceptor connecting cilium; XPC complex						Perinuclear/organellar/other	0.932073	Unknown
Cetn3	Centrin-3	O35648	25.0787	25.275	24.3568	24.8528	24.2096		24.1488	24.7077	23.8019	23.8576	23.6209		25.0691	24.6811	24.5105	24.6918	24.6096				+		Cytoplasm cytoskeleton microtubule organizing center centrosome Nucleus nucleolus {ECO:0000303|PubMed:22307388} Note=Centrosome of interphase and mitotic cells	Centriole; centrosome; ciliary basal body; ciliary transition zone; cytoplasm; intermediate filament cytoskeleton; photoreceptor connecting cilium		Centrosome				Perinuclear/organellar/other	0.894325	Unknown
Cfap20	Cilia- and flagella-associated protein 20	Q8BTU1	22.0515	21.5869	22.1435	20.3211	21.3499		23.1931	23.0071	22.9795	23.4041	23.615		27.0608	27.0084	27.0813	26.8741	26.2944				+	+	Nucleus Cytoplasm cytoskeleton microtubule organizing center centrosome centriole Cytoplasm cytoskeleton cilium basal body Cell projection cilium	Centriole; ciliary basal body; cilium; extracellular vesicular exosome; microtubule; nucleus		Nucleus but not nucleoli				Perinuclear/organellar/other	0.565666	Unknown
Cfap298	UPF0769 protein C21orf59 homolog	Q8BL95	24.7895	25.6676	24.6811	24.9539	24.8623		24.0275	24.2317	24.0608	23.155	23.8348		21.0656	21.4827	20.9482	21.6138	21.5376		+											Perinuclear/organellar/other	0.946755	Unknown
Cfap36	Cilia- and flagella-associated protein 36	Q8C6E0	27.7129	28.1312	27.7325	27.5536	27.4154		26.4551	26.4473	25.8881	25.9933	25.8788		20.8294	21.2006	21.2446	21.1347	20.6279		+	+										Perinuclear/organellar/other	0.857151	Unknown
Cfdp1	Craniofacial development protein 1	O88271	27.9316	28.5426	28.0401	27.6527	27.4938		28.2399	28.3704	27.7518	27.6527	27.3494		24.7594	25.1135	26.0401	23.9134	24.2891		+	+	+									Perinuclear/organellar/other	0.868951	Unknown			+
Cfl1	Cofilin-1	P18760	34.5584	34.7751	34.1975	34.5354	34.3236		33.0641	32.7692	32.555	32.6088	33.0641		31.4284	31.0864	31.6964	30.9188	31.1115		+	+	+		Nucleus matrix {ECO:0000269|PubMed:15580268} Cytoplasm cytoskeleton {ECO:0000269|PubMed:15580268} Cell projection ruffle membrane {ECO:0000269|PubMed:15580268}; Peripheral membrane protein {ECO:0000269|PubMed:15580268}; Cytoplasmic side {ECO:0000269|PubMed:15580268} Cell projection lamellipodium membrane {ECO:0000269|PubMed:15580268}; Peripheral membrane protein {ECO:0000269|PubMed:15580268}; Cyt…	Cell-cell junction; cortical actin cytoskeleton; cytoplasm; extracellular space; extracellular vesicular exosome; focal adhesion; lamellipodium; membrane; nucleus; plasma membrane; vesicle	Cytoskeleton					Perinuclear/organellar/other	0.562711	Unknown	+		+
Cfl2	Cofilin-2	P45591	28.6663	29.0057	28.4668	28.6355	28.8564		27.2262	27.1312	27.17	27.141	27.7325		26.4676	26.1871	27.4234	27.141	27.2354		+	+	+		Nucleus matrix {ECO:0000250} Cytoplasm cytoskeleton {ECO:0000250}	Actin cytoskeleton; extracellular space; extracellular vesicular exosome; I band; nucleus	Cytoskeleton	Nucleus but not nucleoli;Cytoplasm	Plasma membrane			Perinuclear/organellar/other	0.703103	Unknown			+
Cggbp1	CGG triplet repeat-binding protein 1	Q8BHG9	24.9495	25.8191	25.2891	24.5638	24.6376		27.2891	27.3239	27.1507	27.2077	27.17		25.5165	25.5135	25.6237	24.8764	25.1293		+	+	+		Nucleus {ECO:0000269|PubMed:9201980}	Nucleus	Nucleus	Nucleus				Perinuclear/organellar/other	0.964383	Unknown			+
Chaf1a	Chromatin assembly factor 1 subunit A	Q9QWF0	24.1332	24.2805	24.2607	24.2939	24.1719		28.6181	28.6764	28.6389	28.7486	28.1263		27.4394	27.5463	27.6527	27.524	26.9428			+	+		Nucleus {ECO:0000269|PubMed:10052459} Note=D replication foci	CAF-1 complex; nuclear chromatin; protein complex	Nucleus	Nucleus;Nucleoli;Vesicles				Perinuclear/organellar/other	0.940237	Unknown
Chaf1b	Chromatin assembly factor 1 subunit B	Q9D0N7	22.0821	27.322	22.8519	24.759	22.3294		27.2077	27.189	27.2625	27.4234	27.0711		26.0793	26.038	26.3066	25.5195	25.6918			+	+		Nucleus {ECO:0000269|PubMed:9614144} Cytoplasm {ECO:0000269|PubMed:9614144} Note=D replication foci Cytoplasmic in M phase	CAF-1 complex; cytoplasm; nuclear chromatin; nucleus; protein complex	Nucleus	Nucleus but not nucleoli				Perinuclear/organellar/other	0.95555	Unknown
Champ1	Chromosome alignment-maintaining phosphoprotein 1	Q8K327	22.8051	23.8093	21.9061	26.9412	22.2612		26.2096	26.604	26.3494	26.4008	26.2225		27.1214	27.4394	27.3828	27.5682	27.5826			+	+	+	Nucleus {ECO:0000269|PubMed:21063390} Chromosome {ECO:0000269|PubMed:21063390} Chromosome centromere kinetochore {ECO:0000269|PubMed:21063390} Cytoplasm cytoskeleton spindle {ECO:0000269|PubMed:21063390}	Condensed chromosome; condensed chromosome kinetochore; cytoplasm; nucleus; spindle	Nucleus	Nucleus but not nucleoli				Perinuclear/organellar/other	0.825372	Unknown
Chchd1	Coiled-coil-helix-coiled-coil-helix domain-containing protein 1	Q9CQA6	21.8134	22.0298	21.0567	21.2203	21.225		23.9067	23.7995	23.4425	24.6486	24.6486		21.5917	20.8937	21.3559	20.6813	21.6938						Mitochondrion Nucleus	Cytoplasm; mitochondrion; nucleolus; nucleus	Mitochondrion	Nucleus	Nucleoli;Cytoplasm;Mitochondria			Perinuclear/organellar/other	0.96007	Unknown
Chchd2	Coiled-coil-helix-coiled-coil-helix domain-containing protein 2	B2RPU8	25.6676	25.7234	25.3877	26.2021	25.5667		26.6998	27.3745	26.5898	26.441	26.533		24.8858	24.6918	25.3975	24.4105	24.5522		+	+	+									Perinuclear/organellar/other	0.958398	Unknown
Chchd3	MICOS complex subunit Mic19	Q9CRB9	22.1488	27.322	21.2707	21.2821	22.2621		21.7056	22.8054	22.7307	22.3294	22.3962		29.1913	29.604	29.2869	29.4354	29.8474			+	+	+	Mitochondrion inner membrane {ECO:0000250}; Lipid-anchor {ECO:0000250}; Intermembrane side {ECO:0000250} Cytoplasm {ECO:0000269|PubMed:22567091} Nucleus {ECO:0000269|PubMed:22567091}	Cytoplasm; extracellular vesicular exosome; mitochondrial inner membrane; mitochondrion; nucleus	Mitochondrion	Mitochondria				Nuclear	0.662392	Unknown			+
Chchd4	Mitochondrial intermembrane space import and assembly protein 40	Q8VEA4	21.1709	21.5912	20.7888	21.1226	21.8203		25.965	26.5725	25.2961	26.3545	26.4089		25.9202	25.8741	26.0464	25.6237	25.3511			+	+		Mitochondrion intermembrane space {ECO:0000269|PubMed:16185709 ECO:0000269|PubMed:23186364}	Mitochondrial intermembrane space	Mitochondrion	Mitochondria				Perinuclear/organellar/other	0.949273	Unknown
Chchd5	Coiled-coil-helix-coiled-coil-helix domain-containing protein 5	Q9CQP3	23.8481	24.1768	24.338	24.1946	23.5404		24.0105	23.8576	24.0674	24.0854	24.4488		21.7079	21.8304	20.7462	20.4956	20.8076						Mitochondrion intermembrane space {ECO:0000305}	Mitochondrion	Mitochondrion	Mitochondria				Perinuclear/organellar/other	0.956351	Unknown
Chchd6	MICOS complex subunit Mic25	Q91VN4	27.8324	27.3291	27.673	26.7645	26.9869		24.1319	27.3066	26.7771	27.141	24.7793		28.2535	29.1937	29.2602	28.5898	29.6372				+		Mitochondrion inner membrane {ECO:0000305|PubMed:22228767}; Lipid-anchor {ECO:0000305|PubMed:22228767}	Mitochondrial inner membrane; mitochondrion	Mitochondrion	Mitochondria			Perinuclear/organellar/other	Perinuclear/organellar/other	1	Perinuclear/organellar/other
Chd1	Chromodomain-helicase-DNA-binding protein 1	P40201	24.8191	25.1501	23.9933	25.2133	24.8288		26.3342	26.4441	26.7129	26.3629	26.3443		26.726	25.9716	25.9111	26.4707	25.2021			+	+		Nucleus Cytoplasm {ECO:0000250} Note=Is released into the cytoplasm when cells enter mitosis and is reincorporated into chromatin during telophase-cytokinesis {ECO:0000250}	Cytoplasm; nucleus	Nucleus	Nucleus;Nucleoli				Perinuclear/organellar/other	0.927028	Unknown			+
Chd1l	Chromodomain-helicase-DNA-binding protein 1-like	Q9CXF7	23.1851	23.3833	22.155	22.0196	24.567		24.0526	23.2214	25.0975	24.9406	23.2506		21.1365	20.9797	21.0069	21.0268	21.3094			+			Nucleus {ECO:0000269|PubMed:19661379} Note=Localizes at sites of D damage Probably recruited to D damage sites by PARylated PARP1	Cytoplasm; nucleus; plasma membrane	Nucleus	Nucleus but not nucleoli				Perinuclear/organellar/other	0.956508	Unknown
Chd2	Chromodomain-helicase-DNA-binding protein 2	E9PZM4	21.1326	21.4467	20.7325	21.4933	21.4929		20.4927	21.7569	21.9126	20.7876	22.6152		25.4234	26.0752	25.275	25.4073	25.3712				+	+	Nucleus {ECO:0000250} Note=Binds to myogenic gene promoters {ECO:0000250}	Extracellular vesicular exosome; nucleus		Nucleus				Perinuclear/organellar/other	0.754472	Unknown
Chd4	Chromodomain-helicase-DNA-binding protein 4	Q6PDQ2	25.9694	25.48	27.1604	24.989	26.9539		30.9609	30.9677	31.2647	31.225	30.8608		30.9746	31.1604	30.9259	31.196	31.1115		+	+	+		Nucleus {ECO:0000269|PubMed:17626165} Cytoplasm cytoskeleton microtubule organizing center centrosome {ECO:0000269|PubMed:17626165} Note=Associates with centrosomes in interphase	Centrosome; cytoplasm; membrane; nuclear chromatin; nucleoplasm; nucleus; NuRD complex; protein complex	Nucleus	Nucleus				Perinuclear/organellar/other	0.855378	Unknown
Chd8	Chromodomain-helicase-DNA-binding protein 8	Q09XV5	25.5492	25.0171	25.3307	25.1293	24.3239		26.8264	27.141	26.8385	26.8858	26.7771		23.2199	23.632	22.9601	23.9316	23.5045			+	+		Nucleus {ECO:0000269|PubMed:18378692 ECO:0000269|PubMed:20453063} Note=Localizes to the promoter regions of several CTNNB1-responsive genes Also present at known CTCF target sites	MLL1 complex; nucleus; protein complex	Nucleus	Nucleus but not nucleoli				Perinuclear/organellar/other	0.968308	Unknown
Chek1	Serine/threonine-protein kinase Chk1	O35280	23.1472	23.7895	24.3778	24.1015	24.0164		23.3239	23.1579	23.2535	22.867	23.5045		21.1275	20.7837	20.8064	20.7093	20.7797						Nucleus Cytoplasm Cytoplasm cytoskeleton microtubule organizing center centrosome Note=Nuclear export is mediated at least in part by XPO1/CRM1 Also localizes to the centrosome specifically during interphase where it may protect centrosomal CDC2 kinase from inappropriate activation by cytoplasmic CDC25B	Centrosome; chromatin; condensed nuclear chromosome; cytosol; extracellular space; intracellular membrane-bounded organelle; nucleoplasm; nucleus; replication fork		Nucleus but not nucleoli	Vesicles			Perinuclear/organellar/other	0.949951	Unknown
Chek2	Serine/threonine-protein kinase Chk2	Q9Z265	24.0433	25.1214	24.558	24.0777	24.7077		25.2607	24.604	24.3645	24.867	24.8576		21.9378	22.7182	23.0646	21.5061	23.4926			+			Isoform 2: Nucleus Note=Isoform 10 is present throughout the cell; Isoform 4: Nucleus; Isoform 7: Nucleus; Isoform 9: Nucleus; Isoform 12: Nucleus; Nucleus PML body Nucleus nucleoplasm Note=Recruited into PML bodies together with TP53	Nucleoplasm; PML body		Nucleus but not nucleoli	Golgi apparatus			Perinuclear/organellar/other	0.957654	Unknown
Cherp	Calcium homeostasis endoplasmic reticulum protein	Q8CGZ0	24.9886	23.8191	24.041	23.4441	23.6649		27.4785	27.6527	27.7453	27.3828	27.3325		30.0608	30.1361	30.0608	30.1842	30.0084			+	+	+	Cytoplasm {ECO:0000269|PubMed:10794731 ECO:0000269|PubMed:12656674 ECO:0000269|PubMed:8010949} Cytoplasm perinuclear region {ECO:0000269|PubMed:10794731 ECO:0000269|PubMed:12656674 ECO:0000269|PubMed:8010949} Endoplasmic reticulum {ECO:0000269|PubMed:10794731 ECO:0000269|PubMed:12656674 ECO:0000269|PubMed:8010949} Note=Distributed throughout the cytoplasm and also localizes to the perinuclear reg…	Cytoplasm; membrane; perinuclear region of cytoplasm; sarcoplasmic reticulum membrane	Nucleus	Nucleus but not nucleoli				Nuclear	0.528558	Unknown			+
Chm	Rab proteins geranylgeranyltransferase component A 1	Q9QXG2	24.5463	24.2317	24.3101	21.9672	24.3216		22.588	23.0772	22.1395	22.4477	22.8018		20.7576	21.7304	21.8643	20.6827	21.5676						Cytoplasm cytosol	Cytosol; Rab-protein geranylgeranyltransferase complex	Cytosol	Nucleus but not nucleoli	Cytoplasm			Perinuclear/organellar/other	0.943137	Unknown			+
Chmp1a	Charged multivesicular body protein 1a	Q921W0	25.3943	25.6348	25.0894	25.0772	25.8264		24.2891	24.558	23.7895	23.239	23.3101		23.5404	23.8093	23.4551	23.6602	24.1174		+	+			Cytoplasm Endosome membrane; Peripheral membrane protein Nucleus matrix Note=The cytoplasmic form is partially membrane-associated and localizes to early endosomes The nuclear form remains associated with the chromosome scaffold during mitosis On overexpression it localizes to nuclear bodies characterized by nuclease-resistant condensed chromatin	Condensed nuclear chromosome; early endosome; endomembrane system; extracellular vesicular exosome; membrane; microtubule organizing center; nuclear matrix						Perinuclear/organellar/other	0.922767	Unknown			+
Chmp1b2	Charged multivesicular body protein 1b-2	Q9CQD4	25.417	24.6703	24.8385	25.1174	25.1332		24.2678	24.8904	24.217	24.2317	24.1488		23.654	25.1449	24.5696	24.1824	24.3856		+	+										Perinuclear/organellar/other	0.918874	Unknown			+
Chmp2a	Charged multivesicular body protein 2a	Q9DB34	27.4707	27.6595	27.8019	27.9428	27.8682		26.1371	26.3679	26.2696	26.4138	26.0874		23.9225	23.6649	23.867	23.2478	24.4362		+	+			Late endosome membrane {ECO:0000269|PubMed:16730941 ECO:0000269|PubMed:17853893}; Peripheral membrane protein {ECO:0000269|PubMed:16730941 ECO:0000269|PubMed:17853893}; Cytoplasmic side {ECO:0000269|PubMed:16730941 ECO:0000269|PubMed:17853893} Note=Localizes to the midbody of dividing cells Localized in two distinct rings on either side of the Fleming body	Cytosol; endosome; extracellular vesicular exosome; membrane		Cytoplasm;Vesicles	Nucleus;Plasma membrane			Perinuclear/organellar/other	0.899122	Unknown			+
Chmp3	Charged multivesicular body protein 3	Q9CQ10	26.726	26.2463	26.4138	26.329	26.0275		25.1253	25.2785	25.2207	25.2133	24.8385		23.0493	22.9795	23.1901	23.4293	23.4345		+	+			Cytoplasm cytosol Membrane; Lipid-anchor Endosome Late endosome membrane {ECO:0000305} Note=Localizes to the midbody of dividing cells	Cytosol; endosome; extracellular vesicular exosome; membrane	Cytoskeleton					Perinuclear/organellar/other	0.939576	Unknown			+
Chmp4b	Charged multivesicular body protein 4b	Q9D8B3	29.6629	30.1239	29.3282	29.9814	29.7178		28.5278	28.8234	28.0137	28.0453	28.0762		26.3187	26.8504	27.3578	26.1946	27.217		+	+	+									Cytoplasmic	0.65277	Cytoplasmic			+
Chmp5	Charged multivesicular body protein 5	Q9D7S9	26.9869	27.9428	26.9316	27.341	26.9539		25.9694	26.5419	25.4923	25.4008	25.4923		20.6357	20.986	20.9485	21.1902	21.355		+	+										Perinuclear/organellar/other	0.893956	Unknown			+
Chmp6	Charged multivesicular body protein 6	P0C0A3	22.8928	27.322	21.3321	22.0865	21.9382		25.6486	25.7543	25.5841	25.705	25.0772		23.7286	23.1206	23.0999	23.2332	23.155			+	+		Endomembrane system Endosome membrane; Lipid-anchor Late endosome membrane {ECO:0000305} Note=Localizes to endosomal membranes	Cytosol; endosome; extracellular vesicular exosome; membrane	Plasma membrane	Nucleus but not nucleoli;Plasma membrane	Nucleoli;Cytoplasm;Golgi apparatus			Perinuclear/organellar/other	0.962436	Unknown			+
Chmp7	Charged multivesicular body protein 7	Q8R1T1	24.9584	24.8764	24.7746	25.0567	25.0975		23.2346	22.5823	23.2185	22.8171	23.0046		23.087	22.1309	23.2626	23.391	23.0999		+				Cytoplasm {ECO:0000269|PubMed:16856878} Note=Diffused localization with some punctate distribution especially in the perinuclear area	Cytosol; ESCRT III complex		Nucleus	Cytoplasm			Perinuclear/organellar/other	0.925878	Unknown
Chordc1	Cysteine and histidine-rich domain-containing protein 1	Q9D1P4	29.4591	29.5987	29.2285	29.4214	29.4707		28.2625	27.9923	28.2354	28.0243	28.5014		21.8839	26.8512	22.4204	21.049	21.817		+	+					Cytosol	Cytoplasm				Perinuclear/organellar/other	0.730925	Unknown			+
Chp1	Calcineurin B homologous protein 1	P61022	22.4066	24.7024	23.4676	23.9225	23.8747		26.8973	27.9146	26.0422	27.2803	27.0084		24.3307	24.3578	24.4298	24.5045	25.0975			+	+		Nucleus {ECO:0000250} Cytoplasm {ECO:0000250} Cytoplasm cytoskeleton {ECO:0000250} Membrane {ECO:0000250} Endoplasmic reticulum-Golgi intermediate compartment {ECO:0000250} Endoplasmic reticulum {ECO:0000250} Cell membrane {ECO:0000269|PubMed:11350981 ECO:0000269|PubMed:15035633} Note=Localizes in cytoplasmic compartments in dividing cells Localizes in the nucleus in quiescent cells Exported from…	Cytoplasm; cytosol; endoplasmic reticulum; extracellular vesicular exosome; focal adhesion; Golgi membrane; microtubule cytoskeleton; nucleus; plasma membrane; transport vesicle		Vesicles				Perinuclear/organellar/other	0.972555	Unknown
Chrac1	Chromatin accessibility complex protein 1	Q9JKP8	26.0505	26.3511	25.9428	26.1449	25.7871		25.6971	25.2821	24.6757	25.8019	25.5045		25.8552	25.6649	25.6403	25.4892	26.0296		+	+	+		Nucleus {ECO:0000305}	CHRAC; epsilon D polymerase complex		Nucleus				Perinuclear/organellar/other	0.887023	Unknown
Chst14	Carbohydrate sulfotransferase 14	Q80V53	23.4515	24.8904	23.3101	23.4836	25.2714		24.2961	24.5522	24.1795	24.3031	24.275		21.0801	21.7957	21.0679	20.7013	21.0074			+			Golgi apparatus membrane {ECO:0000250}; Single-pass type II membrane protein {ECO:0000250}	Extracellular vesicular exosome; Golgi membrane; integral component of membrane	Golgi					Perinuclear/organellar/other	0.956198	Unknown
Chtf18	Chromosome transmission fidelity protein 18 homolog	Q8BIW9	21.1322	21.5553	21.2208	21.4157	21.1105		26.9316	26.7389	26.9202	26.6998	26.425		25.0359	24.3101	23.9134	24.6096	24.3376			+	+		Nucleus {ECO:0000269|PubMed:12766176} Note=Associates with chromatin during S phase	Cytoplasm; membrane; nucleus		Nucleus but not nucleoli	Cytoplasm			Perinuclear/organellar/other	0.973357	Unknown
Chtf8	Chromosome transmission fidelity protein 8 homolog isoform 2	P0CG14	23.9981	24.4752	24.48	24.6178	26.9433		24.7664	24.0691	24.5812	24.6264	24.2463		21.6167	20.8182	21.0325	20.7007	20.7962													Perinuclear/organellar/other	0.948673	Unknown
Chtop	Chromatin target of PRMT1 protein	Q9CY57	23.0674	23.1905	22.9638	22.8093	23.0474		24.48	24.6865	24.9316	24.9271	24.6757		28.632	28.7927	28.5969	29.2512	28.579			+	+	+	Nucleus Nucleus nucleolus Nucleus nucleoplasm {ECO:0000250} Nucleus speckle Note=Mostly associated with facultative heterochromatin (By similarity) Localizes to regions surrounding nuclear speckles known as perispeckles in which TREX complex assembly seems to occur {ECO:0000250}	Nuclear speck; transcription export complex		Nucleus but not nucleoli	Vesicles			Nuclear	0.699018	Nuclear			+
Ciao1	Probable cytosolic iron-sulfur protein assembly protein CIAO1	Q99KN2	27.0401	26.6595	26.8019	27.1115	26.9202		25.8093	25.7645	25.4984	25.5869	25.9043		21.0561	20.8249	21.0262	20.9442	21.7666		+	+				CIA complex; MMXD complex		Nucleus but not nucleoli	Cytoplasm			Perinuclear/organellar/other	0.912304	Unknown			+
Ciao2b	Mitotic spindle-associated MMXD complex subunit MIP18	Q9D187	26.3443	26.3762	25.6403	26.5419	25.8927		26.2354	26.0401	25.2926	25.6181	25.4892		21.2906	21.5733	21.3257	20.6221	21.6817		+	+			Nucleus {ECO:0000269|PubMed:20797633} Cytoplasm cytoskeleton spindle {ECO:0000269|PubMed:20797633}	CIA complex; cytoplasm; MMXD complex; nucleus; spindle	Cytosol	Nucleus but not nucleoli;Cytoplasm				Perinuclear/organellar/other	0.939145	Unknown			+
Ciapin1	Anamorsin	Q8WTY4	29.2262	29.4881	29.1819	28.9677	28.8858		28.0864	27.965	27.5682	27.604	27.9259		23.6757	24.1253	25.1604	22.3962	23.9043		+	+	+		Cytoplasm Nucleus Mitochondrion Mitochondrion intermembrane space {ECO:0000305} Note=Imported into mitochondria (in vitro)	Cytoplasm; mitochondrial intermembrane space; nucleolus; nucleus		Nucleus but not nucleoli	Mitochondria			Perinuclear/organellar/other	0.666043	Unknown			+
Cic	Protein capicua homolog	Q924A2	21.799	21.2909	21.0286	21.0148	21.542		25.6068	26.4154	25.3778	25.4073	23.9406		20.7446	21.1878	21.5567	20.9915	20.9061			+			Nucleus {ECO:0000255|PROSITE-ProRule:PRU00267}	Nucleus	Nucleus	Nucleus but not nucleoli				Perinuclear/organellar/other	0.96012	Unknown
Cip2a	Protein CIP2A	Q8BWY9	28.7518	28.217	29.094	28.7453	28.4551		26.632	25.5045	26.9977	26.5255	26.7645		23.7995	24.9043	24.1015	24.4614	24.4984		+	+	+		Membrane {ECO:0000305}; Single-pass membrane protein {ECO:0000305} Cytoplasm {ECO:0000269|PubMed:12118381} Note=Slightly concentrates in the perinuclear region	Cytoplasm; integral component of membrane; plasma membrane		Cytoplasm	Plasma membrane			Perinuclear/organellar/other	0.805358	Unknown			+
Cirbp	Cold-inducible RNA-binding protein	P60824	21.4765	21.5386	20.8889	20.8703	21.1426		21.2879	22.0777	21.4159	21.8781	21.9059		25.4202	25.1795	25.4645	25.8215	25.9738				+	+	Nucleus nucleoplasm {ECO:0000269|PubMed:11574538} Cytoplasm {ECO:0000269|PubMed:11574538} Note=Translocates from the nucleus to the cytoplasm after exposure to UV radiation Translocates from the nucleus to the cytoplasm into stress granules upon various cytoplasmic stresses such as osmotic and heat shocks Its recruitment into stress granules occurs in the absence of TIAR proteins (By similarity) …	Cytoplasm; cytoplasmic stress granule; nucleus	Nucleus	Nucleus;Nucleoli				Perinuclear/organellar/other	0.738528	Unknown			+
Cirh1a	Cirhin	Q8R2N2	25.2021	23.8858	24.3239	24.3031	23.6431		25.3239	25.2571	25.4923	25.391	25.2643		29.0889	29.1115	28.8741	29.3745	28.7162		+	+	+	+	Nucleus nucleolus {ECO:0000269|PubMed:12429849 ECO:0000269|PubMed:16225863}	Nucleolus; t-UTP complex	Nucleus				Nuclear	Nuclear	1	Nuclear
Cisd1	CDGSH iron-sulfur domain-containing protein 1	Q91WS0	24.4604	21.9777	22.7895	22.1886	22.9406		28.2354	28.5826	29.0634	28.4668	28.2445		29.2354	29.4234	28.8858	29.3346	29.3971			+	+	+	Mitochondrion outer membrane {ECO:0000269|PubMed:17376863 ECO:0000269|PubMed:17766439 ECO:0000269|PubMed:17905743 ECO:0000269|PubMed:18047834}; Single-pass type III membrane protein {ECO:0000269|PubMed:17376863 ECO:0000269|PubMed:17766439 ECO:0000269|PubMed:17905743 ECO:0000269|PubMed:18047834}	Extracellular vesicular exosome; integral component of membrane; mitochondrial outer membrane; mitochondrion	Mitochondrion	Mitochondria				Perinuclear/organellar/other	0.836234	Unknown
Cisd2	CDGSH iron-sulfur domain-containing protein 2	Q9CQB5	21.8689	27.322	22.4576	23.0037	22.426		28.6561	28.8112	28.6181	28.6146	28.5573		25.705	24.4298	25.0359	24.1871	24.824			+	+		Endoplasmic reticulum membrane; Single-pass membrane protein Mitochondrion outer membrane; Single-pass membrane protein Note=According to PubMed:20010695 it mainly localizes to the endoplasmic reticulum However experiments in mouse showed that it mainly localizes to the mitochondrion outer membrane	Endoplasmic reticulum; endoplasmic reticulum membrane; integral component of membrane; membrane; mitochondrial outer membrane; protein complex	ER	Endoplasmic reticulum				Perinuclear/organellar/other	0.972649	Unknown
Cit	Citron Rho-interacting kinase	P49025	25.7821	23.5045	26.726	23.2448	26.0401		27.3239	27.4234	27.7389	28.2077	27.189		25.1095	25.6622	26.0691	25.8336	25.9293		+	+	+		Cytoplasm	Actin cytoskeleton; Golgi cisterna; membrane; neuronal cell body; plasma membrane; ruffle; vacuole						Perinuclear/organellar/other	0.957915	Unknown
Ciz1	CDKN1A-interacting zinc finger protein 1	Q8VEH2	21.4732	21.1693	21.4222	21.1725	21.0838		24.7895	25.1214	24.3101	24.0526	23.654		23.3101	22.443	23.1856	24.1719	23.6531			+										Perinuclear/organellar/other	0.959608	Unknown
Ckap2	Cytoskeleton-associated protein 2	Q3V1H1	28.1984	27.0084	28.0137	28.2625	27.6865		27.7833	27.8564	27.9705	28.0296	27.6181		26.8264	26.6865	26.515	26.9089	26.604		+	+	+		Cytoplasm cytoskeleton Cytoplasm cytoskeleton spindle Cytoplasm cytoskeleton spindle pole Note=Contrary to the ectopically expressed protein endogenous CKAP2 does not colocalize with microtubules in G1 S and early G2 At late G2 and prophase after separation of duplicated centrosomes colocalizes with gamma-tubulin and centrosome-proximal microtubules From prometaphase through anaphase B colocalize…	Centrosome; cytoplasmic microtubule	Nucleus	Cytoplasm;Cytoskeleton (Microtubules)				Perinuclear/organellar/other	0.843216	Unknown
Ckap4	Cytoskeleton-associated protein 4	Q8BMK4	22.2036	23.7492	24.2678	23.3645	25.5285		30.8608	31.5978	31.9153	31.2135	31.2647		33.6629	33.6944	33.1783	33.4943	33.4209		+	+	+	+	Endoplasmic reticulum membrane; Single-pass type II membrane protein Cell membrane; Single-pass type II membrane protein Cytoplasm cytoskeleton Cytoplasm perinuclear region Note=Translocates to the perinuclear region upon APF-stimulation	Cytoskeleton; endoplasmic reticulum; extracellular vesicular exosome; integral component of membrane; lipid particle; membrane; plasma membrane	ER	Nucleus but not nucleoli;Cytoplasm	Vesicles			Perinuclear/organellar/other	0.871564	Unknown			+
Ckap5	Cytoskeleton-associated protein 5	A2AGT5	29.9117	29.6915	30.2193	30.0349	29.632		30.3303	30.1483	30.362	30.362	30.4234		25.3205	24.6757	25.4362	24.2244	25.0148		+	+	+		Cytoplasm cytoskeleton microtubule organizing center centrosome {ECO:0000269|PubMed:21646404} Cytoplasm cytoskeleton spindle pole {ECO:0000269|PubMed:21646404} Note=Detected on centrosomes during interphase Detected on spindle poles and microtubules during mitosis	Centrosome; cytosol; membrane; protein complex; spindle pole		Plasma membrane;Cytoplasm	Nucleoli;Nucleus but not nucleoli			Cytoplasmic	0.539994	Cytoplasmic			+
Cks1b	Cyclin-dependent kinases regulatory subunit 1;Cyclin-dependent kinases regulatory subunit	P61025	28.362	27.4707	28.2445	28.2714	28.3992		27.7389	28.4274	26.965	27.1984	27.7389		25.1062	24.4862	25.0732	25.141	25.2952		+	+				Nucleoplasm						Perinuclear/organellar/other	0.8407	Unknown
Cks2	Cyclin-dependent kinases regulatory subunit 2	P56390	25.8528	26.0338	25.4583	26.3427	26.1135		24.9271	25.4234	24.5045	24.9847	25.7389		20.9726	21.4408	21.4338	21.3608	21.5744		+	+										Perinuclear/organellar/other	0.943157	Unknown
Clasp1	CLIP-associating protein 1	Q80TV8	27.5969	27.3325	28.0711	27.6527	27.6798		27.4073	27.3066	27.6251	27.4938	27.604		22.9812	23.4335	23.6649	22.1734	23.4923		+	+			Cytoplasm cytoskeleton Cytoplasm cytoskeleton microtubule organizing center centrosome Chromosome centromere kinetochore Cytoplasm cytoskeleton spindle Golgi apparatus trans-Golgi network {ECO:0000305} Note=Localizes to microtubule plus ends Localizes to centrosomes kinetochores and the mitotic spindle from prometaphase Subsequently localizes to the spindle midzone from anaphase and to the midbod…	Cell cortex; centrosomal corona; centrosome; cortical microtubule cytoskeleton; cytoplasmic microtubule; cytosol; extracellular vesicular exosome; Golgi apparatus; kinetochore; kinetochore microtubule; membrane; spindle microtubule						Perinuclear/organellar/other	0.895756	Unknown			+
Clasp2	CLIP-associating protein 2	Q8BRT1	26.0169	25.6434	26.604	26.2926	25.0401		26.4008	26.4754	26.4378	26.7129	26.4831		27.3325	28.3787	28.1361	27.5315	28.1507			+	+	+	Cytoplasm cytoskeleton Cytoplasm cytoskeleton microtubule organizing center centrosome Chromosome centromere kinetochore Cytoplasm cytoskeleton spindle Golgi apparatus Golgi apparatus trans-Golgi network Cell membrane Cell projection ruffle membrane Note=Localizes to microtubule plus ends Localizes to centrosomes kinetochores and the mitotic spindle from prometaphase Subsequently localizes to the…	Cell cortex; cytoplasm; cytoplasmic microtubule; cytosol; Golgi apparatus; kinetochore; kinetochore microtubule; membrane; microtubule; plasma membrane; ruffle membrane; trans-Golgi network		Nucleoli;Cytoplasm	Nucleus			Perinuclear/organellar/other	0.725602	Unknown			+
Clasrp	CLK4-associating serine/arginine rich protein	Q8CFC7	21.4912	21.2505	21.3895	21.2727	21.8085		22.7952	22.2214	22.9298	23.1137	22.8346		26.9202	26.673	26.9539	26.5653	26.2517				+	+	Nucleus {ECO:0000250}	Nucleus	Nucleus	Nucleus				Perinuclear/organellar/other	0.564517	Unknown
Clcc1	Chloride channel CLIC-like protein 1	Q99LI2	22.5915	27.322	22.7441	22.3616	22.5934		26.9977	27.2535	27.0084	27.2354	26.8973		22.5761	21.9742	21.7876	21.7943	22.9189			+			Membrane {ECO:0000305}; Multi-pass membrane protein {ECO:0000305} Endoplasmic reticulum Golgi apparatus Nucleus {ECO:0000250}	Chloride channel complex; endoplasmic reticulum; Golgi apparatus; intracellular membrane-bounded organelle; membrane; nucleus	ER	Endoplasmic reticulum				Perinuclear/organellar/other	0.962794	Unknown
Clic1	Chloride intracellular channel protein 1	Q9Z1Q5	32.779	32.6329	32.7252	32.8645	32.7292		31.0608	30.4433	30.7373	30.8157	31.1483		26.6865	24.0854	26.518	24.3443	25.5783		+	+	+		Nucleus Nucleus membrane {ECO:0000305}; Single-pass membrane protein {ECO:0000305} Cytoplasm Cell membrane {ECO:0000305}; Single-pass membrane protein {ECO:0000305} Note=Mostly in the nucleus including in the nuclear membrane Small amount in the cytoplasm and the plasma membrane Exists both as soluble cytoplasmic protein and as membrane protein with probably a single transmembrane domain	Blood microparticle; brush border; chloride channel complex; cytoplasm; extracellular space; extracellular vesicular exosome; membrane; mitochondrion; nuclear envelope; nucleus; perinuclear region of cytoplasm; plasma membrane; vesicle		Cytoplasm				Cytoplasmic	0.711561	Cytoplasmic			+
Clic4	Chloride intracellular channel protein 4	Q9QYB1	29.8549	29.9677	29.8973	29.8843	30.0864		28.5128	28.2935	28.8445	28.7833	29.1015		24.2891	22.6231	24.1946	23.1488	23.8858		+	+	+		Cytoplasm cytoskeleton microtubule organizing center centrosome Cytoplasmic vesicle membrane {ECO:0000305}; Single-pass membrane protein {ECO:0000305} Nucleus matrix Cell membrane {ECO:0000305}; Single-pass membrane protein {ECO:0000305} Mitochondrion Cell junction Note=Colocalized with AKAP9 at the centrosome and midbody Exists both as soluble cytoplasmic protein and as membrane protein with pro…	Actin cytoskeleton; apical part of cell; cell-cell junction; cell surface; centrosome; chloride channel complex; cytoplasm; cytoplasmic vesicle; cytosol; extracellular vesicular exosome; intracellular; microvillus; midbody; mitochondrion; nuclear matrix; perinuclear region of cytoplasm; plasma membrane	Plasma membrane	Cytoplasm				Cytoplasmic	0.494042	Cytoplasmic			+
Clint1	Clathrin interactor 1	Q99KN9	27.1015	27.3662	26.9539	26.9089	27.2714		27.4629	27.1795	27.4862	27.2625	27.4629		23.9225	23.6381	23.867	23.8481	23.9584		+	+			Cytoplasm Cytoplasm perinuclear region Membrane; Peripheral membrane protein Cytoplasmic vesicle clathrin-coated vesicle Note=Found throughout the cell with the exception of the cell surface Concentrated in the perinuclear region and associated with clathrin-coated vesicles close to the trans-Golgi network	Clathrin-coated vesicle; cytosol; Golgi apparatus; intracellular membrane-bounded organelle; membrane; nucleus		Vesicles	Nucleus but not nucleoli			Perinuclear/organellar/other	0.932885	Unknown			+
Clip1	CAP-Gly domain-containing linker protein 1	Q922J3	27.7389	27.6181	27.4073	27.4862	27.7389		27.4785	27.7833	27.2714	27.1312	27.4862		26.558	26.7518	27.3153	25.8069	26.7389		+	+	+		Cytoplasm Cytoplasm cytoskeleton Cytoplasmic vesicle membrane; Peripheral membrane protein; Cytoplasmic side Cell projection ruffle Note=Associated with the cytoskeleton Detected at the plus ends of microtubules in the cytosol and close to plasma membrane ruffles Associates with the membranes of intermediate macropinocytic vesicles	Cell projection; centrosome; cytoplasmic vesicle; cytosol; endosome; intermediate filament; kinetochore; membrane; microtubule; microtubule cytoskeleton		Cytoplasm;Cytoskeleton (Microtubule end)				Perinuclear/organellar/other	0.874039	Unknown			+
Clip2	CAP-Gly domain-containing linker protein 2	Q9Z0H8	26.6458	27.0296	26.4999	26.3187	26.1174		25.3745	25.7492	24.989	25.48	25.3031		24.2535	22.9326	22.5592	23.3202	22.6925		+	+			Cytoplasm {ECO:0000250} Cytoplasm cytoskeleton {ECO:0000250} Note=Associated with the cytoskeleton {ECO:0000250}	Cytoplasmic microtubule; microtubule associated complex; microtubule plus-end						Perinuclear/organellar/other	0.938741	Unknown
Clk2	Dual specificity protein kinase CLK2	O35491	21.5211	21.6326	21.5919	21.5318	21.0532		21.7327	21.4577	21.6682	21.7875	21.9267		24.2445	24.0854	23.4298	23.7594	24.5926					+	Isoform 1: Nucleus Nucleus speckle Note=Inhibition of phosphorylation at Ser-142 results in accumulation in the nuclear speckle {ECO:0000250}; Isoform 2: Nucleus speckle Note=Co-localizes with serine- and arginine-rich (SR) proteins in the nuclear speckles	Nucleus		Nucleus but not nucleoli				Perinuclear/organellar/other	0.887021	Unknown
Clk3	Dual specificity protein kinase CLK3	O35492	23.0559	23.5622	22.3988	22.0326	26.9433		23.6757	23.7182	23.8764	23.5754	23.7246		27.3325	26.8264	26.965	27.3325	26.9539				+	+	Isoform 1: Nucleus Cytoplasm {ECO:0000250} Cytoplasmic vesicle secretory vesicle acrosome {ECO:0000250}; Isoform 2: Nucleus speckle Note=Co-localizes with serine- and arginine-rich (SR) proteins in the nuclear speckles	Cytoplasmic vesicle; intermediate filament cytoskeleton; membrane; nucleus		Nucleus but not nucleoli;Cytoskeleton (Intermediate filaments)				Perinuclear/organellar/other	0.531633	Unknown
Clk4	Dual specificity protein kinase CLK4	O35493	21.3181	22.0777	20.7062	20.5021	21.5419		21.6547	22.0608	21.9852	21.9465	21.3252		24.5638	24.9119	24.8288	25.3205	24.9271					+	Nucleus {ECO:0000250}	Nucleus	Nucleus	Cytoskeleton (Actin filaments)				Perinuclear/organellar/other	0.821642	Unknown
Cln8	Protein CLN8	Q9QUK3	21.3339	21.9534	20.5715	20.8103	21.8298		24.3239	23.3172	24.0275	23.3376	23.391		21.624	20.9185	20.9556	20.7468	21.7966						Endoplasmic reticulum membrane {ECO:0000269|PubMed:10861296}; Multi-pass membrane protein {ECO:0000269|PubMed:10861296} Endoplasmic reticulum-Golgi intermediate compartment membrane {ECO:0000269|PubMed:10861296}; Multi-pass membrane protein {ECO:0000269|PubMed:10861296}	Endoplasmic reticulum; endoplasmic reticulum-Golgi intermediate compartment; integral component of membrane; mitochondrion						Perinuclear/organellar/other	0.957102	Unknown
Clns1a	Methylosome subunit pICln	Q61189	28.2354	28.5862	27.6798	27.9202	27.7895		26.9202	26.9869	25.7338	26.3926	26.8142		20.7621	21.8638	21.6187	20.6604	21.7036		+	+			Cytoplasm cytosol {ECO:0000269|PubMed:18984161} Nucleus {ECO:0000269|PubMed:18984161} Cytoplasm cytoskeleton {ECO:0000269|PubMed:18984161} Note=A small fraction is also associated with the cytoskeleton	Cytoplasm; cytoskeleton; cytosol; methylosome; nucleus; pICln-Sm protein complex; plasma membrane						Perinuclear/organellar/other	0.834207	Unknown			+
Clock	Circadian locomoter output cycles protein kaput	O08785	21.0076	21.4398	20.6212	20.9261	20.9105		23.9847	23.9406	24.654	23.9495	23.9406		23.2919	22.5869	23.1516	24.0772	23.2258			+			Nucleus {ECO:0000269|PubMed:14645221 ECO:0000269|PubMed:23160374} Cytoplasm {ECO:0000250|UniProtKB:O08785} Note=Shuffling between the cytoplasm and the nucleus is under circadian regulation and is ARNTL/BMAL1-dependent Phosphorylated form located in the nucleus while the nonphosphorylated form found only in the cytoplasm Sequestered to the cytoplasm in the presence of ID2 (By similarity) Localize…	Chromatoid body; chromosome; cytosol; intracellular membrane-bounded organelle; nucleus; transcription factor complex		Nucleus but not nucleoli	Vesicles			Perinuclear/organellar/other	0.957522	Unknown
Clpb	Caseinolytic peptidase B protein homolog	Q60649	24.8623	24.551	25.4234	24.867	24.4041		26.4218	26.5682	26.6458	26.6595	26.6181		27.189	26.726	26.3376	26.9089	26.673			+	+			Mitochondrion	Mitochondrion					Perinuclear/organellar/other	0.892697	Unknown
Clpp	ATP-dependent Clp protease proteolytic subunit, mitochondrial	O88696	22.2764	23.312	22.3805	22.3936	22.3728		28.1937	28.3536	28.189	28.3536	27.9031		21.8764	21.6671	22.2036	21.7307	24.976			+	+		Mitochondrion matrix {ECO:0000269|PubMed:10525407}	Endopeptidase Clp complex; mitochondrial matrix; mitochondrion	Mitochondrion	Mitochondria			Perinuclear/organellar/other	Perinuclear/organellar/other	1	Perinuclear/organellar/other
Clptm1	Cleft lip and palate transmembrane protein 1 homolog	Q8VBZ3	23.2961	22.9254	22.9207	23.7492	22.8385		27.7771	28.3494	28.6663	28.1652	28.0864		28.5718	28.2077	27.673	28.0243	28.17			+	+		Membrane {ECO:0000305}; Multi-pass membrane protein {ECO:0000305}	External side of plasma membrane; integral component of plasma membrane; membrane	ER	Nuclear membrane;Microtubule organizing center				Perinuclear/organellar/other	0.908094	Unknown
Clptm1l	Cleft lip and palate transmembrane protein 1-like protein	Q8BXA5	21.7552	21.2844	21.1232	20.9287	20.8514		23.4041	23.976	23.6431	23.7594	23.7182		23.5869	23.2535	22.5823	23.6185	23.9134			+			Membrane {ECO:0000305}; Multi-pass membrane protein {ECO:0000305}	Integral component of membrane; membrane	ER	Endoplasmic reticulum				Perinuclear/organellar/other	0.952153	Unknown
Clpx	ATP-dependent Clp protease ATP-binding subunit clpX-like, mitochondrial	Q9JHS4	23.7286	23.4478	22.8499	23.6431	22.9079		28.6964	28.8623	28.7195	28.8294	28.4433		22.5846	22.1206	22.3239	21.68	22.1363			+			Mitochondrion Mitochondrion matrix mitochondrion nucleoid	Endopeptidase Clp complex; mitochondrial endopeptidase Clp complex; mitochondrial inner membrane; mitochondrial matrix; mitochondrial nucleoid; mitochondrion	Mitochondrion	Mitochondria				Perinuclear/organellar/other	0.963649	Unknown
Clspn	Claspin	Q80YR7	24.4362	24.7628	24.1719	24.8445	23.8639		24.5404	24.8811	24.4105	24.217	23.5522		23.0886	22.2419	24.2021	23.1888	23.3467			+			Nucleus {ECO:0000269|PubMed:12766152}	Nucleoplasm		Nucleus but not nucleoli	Cytoplasm			Perinuclear/organellar/other	0.948557	Unknown
Clta	Clathrin light chain A	O08585	29.6337	28.8534	29.019	28.9512	29.0296		28.9146	29.2376	27.6595	28.4591	28.9814		29.1652	29.8973	30.0864	29.158	29.6915		+	+	+	+	Cytoplasmic vesicle membrane; Peripheral membrane protein; Cytoplasmic side Membrane coated pit; Peripheral membrane protein; Cytoplasmic side Note=Cytoplasmic face of coated pits and vesicles	Clathrin coat; clathrin-coated endocytic vesicle membrane; clathrin coat of coated pit; clathrin coat of trans-Golgi network vesicle; clathrin complex; cytoplasmic membrane-bounded vesicle; cytosol; intracellular membrane-bounded organelle; membrane; plasma membrane; trans-Golgi network membrane		Vesicles				Perinuclear/organellar/other	0.610171	Unknown			+
Cltb	Clathrin light chain B	Q6IRU5	27.0711	25.48	26.417	27.4154	27.019		26.506	27.1507	26.1757	26.5754	26.8142		26.9539	27.9031	28.2535	26.9202	27.4938		+	+	+	+	Cytoplasmic vesicle membrane; Peripheral membrane protein; Cytoplasmic side Membrane coated pit; Peripheral membrane protein; Cytoplasmic side Note=Cytoplasmic face of coated pits and vesicles	Ciliary membrane; clathrin coat; clathrin coat of coated pit; clathrin coat of trans-Golgi network vesicle; trans-Golgi network		Vesicles	Plasma membrane;Cytoplasm			Perinuclear/organellar/other	0.812981	Unknown			+
Cltc	Clathrin heavy chain 1	Q68FD5	33.6629	33.3956	33.9063	33.6307	33.5062		33.1037	32.6777	33.2478	33.01	33.1604		33.2619	32.9865	32.9712	33.5179	33.1739		+	+	+		Cytoplasmic vesicle membrane {ECO:0000269|PubMed:17081065}; Peripheral membrane protein {ECO:0000269|PubMed:17081065}; Cytoplasmic side {ECO:0000269|PubMed:17081065} Membrane coated pit {ECO:0000269|PubMed:17081065}; Peripheral membrane protein {ECO:0000269|PubMed:17081065}; Cytoplasmic side {ECO:0000269|PubMed:17081065} Melanosome {ECO:0000269|PubMed:17081065} Note=Cytoplasmic face of coated pit…	Clathrin coat; clathrin-coated endocytic vesicle membrane; clathrin-coated vesicle; clathrin coat of coated pit; clathrin coat of trans-Golgi network vesicle; clathrin complex; cytosol; extracellular vesicular exosome; focal adhesion; membrane; mitochondrion; plasma membrane; protein complex; spindle; trans-Golgi network membrane; vesicle		Vesicles				Perinuclear/organellar/other	0.898292	Unknown			+
Clu	Clusterin;Clusterin beta chain;Clusterin alpha chain	Q06890	22.0506	24.8927	21.4775	26.9539	22.1301		24.9803	25.5955	25.2678	25.1527	23.3101		22.4638	21.0426	21.8576	22.0983	24.1017			+			Isoform 1: Secreted Note=Can retrotranslocate from the secretory compartments to the cytosol upon cellular stress; Nucleus Cytoplasm Mitochondrion membrane; Peripheral membrane protein; Cytoplasmic side Cytoplasm cytosol Microsome Endoplasmic reticulum Cytoplasmic vesicle secretory vesicle chromaffin granule {ECO:0000250} Note=Isoforms lacking the N-terminal signal sequence have been shown to be …	Apical dendrite; blood microparticle; cytoplasm; endoplasmic reticulum; extracellular matrix; extracellular region; extracellular space; extracellular vesicular exosome; membrane; mitochondrion; neurofibrillary tangle; nucleus; perinuclear region of cytoplasm; platelet alpha granule lumen; spherical high-density lipoprotein particle						Perinuclear/organellar/other	0.953641	Unknown
Cluh	Clustered mitochondria protein homolog	Q5SW19	29.2692	29.4113	29.57	29.2123	29.1361		28.673	28.0965	28.6964	28.4473	28.604		25.2499	25.2244	24.7234	24.9406	24.0443		+	+	+		Cytoplasm	Cytoplasm						Perinuclear/organellar/other	0.511319	Unknown			+
Clybl	Citrate lyase subunit beta-like protein, mitochondrial	Q8R4N0	21.7079	21.3885	21.6285	20.9703	21.038		24.1795	24.1015	23.3101	23.365	23.4676		20.9632	21.6711	21.5905	21.4322	21.344						Mitochondrion {ECO:0000305}	Mitochondrion	Mitochondrion	Cytoplasm;Cytoskeleton (Intermediate filaments)				Perinuclear/organellar/other	0.958688	Unknown
Cmas	N-acylneuraminate cytidylyltransferase	Q99KK2	21.524	21.4719	21.2728	20.784	21.4718		21.5638	22.6562	22.9477	22.0724	23.2902		22.1488	19.8284	21.2821	21.9901	20.2989						Nucleus {ECO:0000269|PubMed:11602804}	Membrane; nucleus	Nucleus	Cytoplasm	Nucleoli			Perinuclear/organellar/other	0.944846	Unknown			+
Cmc1	COX assembly mitochondrial protein homolog	Q9CPZ8	24.7256	25.1371	24.6493	25.3453	24.6		26.3811	26.726	25.9672	26.7645	26.3545		21.6971	26.8512	20.0691	26.7645	22.0224			+			Mitochondrion {ECO:0000269|PubMed:18443040} Note=Colocalizes with MT-CO1	Mitochondrion						Perinuclear/organellar/other	0.944437	Unknown
Cmpk1	UMP-CMP kinase	Q9DBP5	29.7244	30.0737	29.3473	29.6948	29.7357		27.9977	27.611	27.6251	27.3325	28.0557		22.6984	21.8576	21.9243	21.5261	22.1941		+	+			Nucleus Cytoplasm Note=Predominantly nuclear	Cytoplasm; cytosol; extracellular vesicular exosome; nucleolus; nucleus	Cytosol					Perinuclear/organellar/other	0.615503	Unknown			+
Cmss1	Protein CMSS1	Q9CZT6	26.0148	25.5045	26.2481	25.7156	25.9111		26.5359	26.2944	26.9869	27.1115	26.1776		28.2216	28.141	27.7389	28.3536	27.7389		+	+	+	+			Nucleus	Nucleoli	Nucleus;Nuclear membrane;Mitochondria			Perinuclear/organellar/other	0.694239	Unknown			+
Cmtm7	CKLF-like MARVEL transmembrane domain-containing protein 7	Q9ESD6	21.3152	21.1894	20.8087	21.3699	21.77		23.3778	23.9316	24.4105	23.9406	23.9933		24.0443	23.8576	23.9847	23.9225	23.48			+	+		Membrane; Multi-pass membrane protein	Extracellular space; integral component of membrane; membrane						Perinuclear/organellar/other	0.947853	Unknown
Cmtr1	Cap-specific mRNA (nucleoside-2-O-)-methyltransferase 1	Q9DBC3	24.5463	24.7645	24.7129	24.4984	24.6264		25.9694	25.1565	25.8694	26.2499	25.9338		21.0768	21.0249	21.2261	21.5729	21.6001		+	+			Nucleus {ECO:0000269|PubMed:18533109 ECO:0000269|PubMed:21310715}	Cytoplasm; nucleus		Nucleus but not nucleoli	Cytoplasm			Perinuclear/organellar/other	0.958247	Unknown
Cnbp	Cellular nucleic acid-binding protein	P53996	31.341	30.9046	30.9677	30.7373	31.0283		30.1483	30.5754	29.8173	29.8188	30.3724		29.9814	29.94	30.4032	29.003	29.7146		+	+	+		Cytoplasm {ECO:0000250} Endoplasmic reticulum {ECO:0000250}	Cytosol; endoplasmic reticulum; nucleus						Cytoplasmic	0.652414	Cytoplasmic			+
Cndp2	Cytosolic non-specific dipeptidase	Q9D1A2	28.6251	29.114	28.8385	28.9705	29.099		27.6663	27.217	27.4234	27.3239	27.9031		21.7242	26.8512	20.8499	26.7645	22.0224		+	+			Cytoplasm	Cytosol; extracellular vesicular exosome	Cytosol	Nucleus but not nucleoli;Cytoplasm				Perinuclear/organellar/other	0.787742	Unknown
Cnih4	Protein cornichon homolog 4	Q9CX13	24.0267	23.9584	24.7077	24.5225	24.2729		25.1871	25.4008	26.7645	25.6096	25.3066		25.5404	25.5045	26.0935	26.0084	26.2767			+	+		Membrane {ECO:0000305}; Multi-pass membrane protein {ECO:0000305}	Endoplasmic reticulum; integral component of membrane						Perinuclear/organellar/other	0.905609	Unknown
Cnn2	Calponin-2	Q08093	30.4727	29.9117	30.5109	30.4919	30.341		29.4492	29.0427	29.2957	29.5969	29.8249		25.3205	23.4041	25.5898	24.3844	25.2891		+	+	+			Cell-cell junction; cytoskeleton; extracellular vesicular exosome; focal adhesion; membrane; stress fiber		Cytoplasm	Nucleus but not nucleoli;Cytoskeleton (Actin filaments)			Cytoplasmic	0.664599	Cytoplasmic		+	+
Cnn3	Calponin-3	Q9DAW9	30.5934	30.6198	30.8309	30.4532	30.5844		30.0349	30.0217	29.995	30.0864	30.2759		28.1507	27.0084	27.8916	27.2979	27.9372		+	+	+			Focal adhesion		Cytoplasm;Cytoskeleton (Actin filaments)				Cytoplasmic	0.861128	Cytoplasmic			+
Cnnm4	Metal transporter CNNM4	Q69ZF7	21.7168	23.4463	21.5731	21.3981	22.1502		23.5869	23.6865	24.0608	22.867	23.2535		25.5667	25.3342	25.4234	25.4105	25.8881			+	+	+	Cell membrane {ECO:0000269|PubMed:22399287}; Multi-pass membrane protein {ECO:0000269|PubMed:22399287}	Integral component of membrane; plasma membrane	Plasma membrane	Cytoskeleton (Actin filaments)	Plasma membrane			Perinuclear/organellar/other	0.812277	Unknown			+
Cnot1	CCR4-NOT transcription complex subunit 1	Q6ZQ08	28.8385	28.8799	29.2781	29.0557	28.8712		29.7244	29.2891	29.8712	29.7676	29.4823		27.5898	27.7708	27.5826	27.5536	27.6181		+	+	+		Cytoplasm P-body {ECO:0000269|PubMed:21976065} Nucleus {ECO:0000305|PubMed:21976065} Note=NOS2 promotes its localization to P-body {ECO:0000250}	CCR4-NOT complex; cytoplasmic mR processing body; cytosol; extracellular space; membrane; nucleus; peroxisomal membrane		Cytoplasm;Vesicles				Cytoplasmic	0.513253	Cytoplasmic			+
Cnot10	CCR4-NOT transcription complex subunit 10	Q8BH15	24.976	25.0567	25.4488	24.8191	24.918		26.2856	26.0629	26.1174	26.4008	26.3595		23.3511	23.5754	23.5869	23.4298	24.1253		+	+	+									Perinuclear/organellar/other	0.964806	Unknown
Cnot11	CCR4-NOT transcription complex subunit 11	Q9CWN7	24.7492	24.0443	24.1795	24.6431	24.2096		26.0588	26.0711	26.1871	26.1623	26.067		23.3239	25.1174	24.3307	24.5638	24.5926		+	+	+		Cytoplasm {ECO:0000305} Nucleus {ECO:0000305}	CCR4-NOT complex; cytosol; nucleus		Nucleus but not nucleoli				Perinuclear/organellar/other	0.962024	Unknown			+
Cnot2	CCR4-NOT transcription complex subunit 2	Q8C5L3	24.6431	25.8717	25.9428	25.3477	25.4583		26.6998	26.5682	26.6458	26.8019	26.3679		25.1604	25.5255	25.2643	24.824	24.3844		+	+	+		Cytoplasm {ECO:0000269|PubMed:21299754} Nucleus {ECO:0000305|PubMed:21299754}	CCR4-NOT complex; cytoplasm; cytosol; membrane; nucleus		Nucleus	Cytoplasm			Perinuclear/organellar/other	0.955723	Unknown			+
Cnot3	CCR4-NOT transcription complex subunit 3	Q8K0V4	26.8019	26.8385	27.0084	26.632	26.433		27.7518	27.632	27.17	27.524	27.4394		25.5165	25.7518	26.1546	24.48	25.3545		+	+	+		Cytoplasm {ECO:0000305} Nucleus {ECO:0000305} Cytoplasm P-body {ECO:0000250} Note=NOS2 promotes its localization to P-body {ECO:0000250}	CCR4-NOT complex; cytoplasmic mR processing body; cytosol; nucleus		Cytoplasm				Perinuclear/organellar/other	0.946846	Unknown
Cnot4	CCR4-NOT transcription complex subunit 4	Q8BT14	24.6918	24.4488	23.8764	23.6987	22.4701		24.1015	24.867	24.0854	24.558	24.1871		21.4721	21.0228	21.7452	20.4943	20.69			+			Cytoplasm {ECO:0000305} Nucleus {ECO:0000305}	Cytosol; nucleus						Perinuclear/organellar/other	0.957032	Unknown
Cnot7	CCR4-NOT transcription complex subunit 7	Q60809	23.9134	24.1871	24.5404	24.1253	24.2244		24.8576	24.4041	25.1871	25.391	24.9672		23.1465	23.2185	23.1719	22.8385	23.6431		+	+			Nucleus Cytoplasm P-body {ECO:0000250} Note=NOS2 promotes its localization to P-body {ECO:0000250}	CCR4-NOT complex; cytoplasmic mR processing body; cytosol; membrane; nucleus		Nucleus but not nucleoli				Perinuclear/organellar/other	0.960623	Unknown			+
Cnot8	CCR4-NOT transcription complex subunit 8	Q9D8X5	25.4488	24.7995	26.1055	25.7208	24.9847		25.6757	24.8858	25.4202	25.8457	25.4394		25.7004	24.2678	24.2492	23.697	24.8745		+	+			Cytoplasm {ECO:0000269|PubMed:12771185} Nucleus {ECO:0000269|PubMed:12771185}	CCR4-NOT complex; cytosol; intracellular; nucleus						Perinuclear/organellar/other	0.942429	Unknown			+
Cnpy2	Protein canopy homolog 2	Q9QXT0	26.8623	27.0084	26.5225	27.391	27.2077		28.2891	28.8799	26.8623	27.7195	28.1507		25.4202	24.095	25.632	24.4761	24.6486		+	+			Endoplasmic reticulum {ECO:0000255|PROSITE-ProRule:PRU10138}	Endoplasmic reticulum; integral component of plasma membrane	ER	Cytoplasm			Perinuclear/organellar/other	Perinuclear/organellar/other	1	Perinuclear/organellar/other			+
Cnpy3	Protein canopy homolog 3	Q9DAU1	24.1095	25.6513	24.0296	26.2607	24.9131		26.4598	27.6251	26.0526	26.3662	26.7129		20.6576	21.3247	21.2889	21.3417	20.6488			+			Endoplasmic reticulum {ECO:0000250}	Endoplasmic reticulum lumen	ER	Nucleus but not nucleoli	Cytoplasm			Perinuclear/organellar/other	0.953974	Unknown
Cnpy4	Protein canopy homolog 4	Q8BQ47	26.3239	25.5898	25.8191	25.604	25.2856		26.9089	26.9869	25.8694	26.2244	26.4999		24.0274	23.1246	24.5898	23.6123	23.0509		+	+			Secreted {ECO:0000305}	Extracellular region	ER	Vesicles				Perinuclear/organellar/other	0.960012	Unknown
Coa3	Cytochrome c oxidase assembly factor 3 homolog, mitochondrial	Q9D2R6	21.7654	21.8359	20.977	20.6573	21.3436		26.3049	26.8504	26.726	26.4831	26.1391		26.9202	24.9914	24.729	25.6458	24.976			+			Mitochondrion inner membrane {ECO:0000269|PubMed:23260140}; Single-pass membrane protein {ECO:0000269|PubMed:23260140}	Integral component of mitochondrial inner membrane; mitochondrion	Mitochondrion				Perinuclear/organellar/other	Perinuclear/organellar/other	1	Perinuclear/organellar/other
Cobll1	Cordon-bleu protein-like 1	Q3UMF0	29.6198	29.726	29.8096	29.5844	29.5969		29.2714	29.4012	29.3745	29.4433	29.6198		22.7348	23.4298	24.6376	22.8538	24.1071		+	+				Extracellular vesicular exosome		Nucleus;Cytoplasm	Plasma membrane;Cell Junctions			Perinuclear/organellar/other	0.59613	Unknown			+
Cog1	Conserved oligomeric Golgi complex subunit 1	Q9Z160	24.6595	25.8019	25.3975	25.6125	25.4676		23.5285	24.1536	23.9495	23.8288	23.7796		21.5346	21.3907	21.3113	21.2532	20.6705		+				Golgi apparatus membrane {ECO:0000305|PubMed:11980916}; Peripheral membrane protein {ECO:0000305|PubMed:11980916}; Cytoplasmic side {ECO:0000305|PubMed:11980916}	Golgi apparatus; Golgi transport complex; membrane						Perinuclear/organellar/other	0.943017	Unknown			+
Cog5	Conserved oligomeric Golgi complex subunit 5	Q8C0L8	26.3101	25.5249	25.6096	25.3578	25.3545		24.7796	24.5105	24.5869	24.7182	25.0526		25.322	25.8764	25.0497	25.0651	25.2821			+			Cytoplasm cytosol {ECO:0000269|PubMed:9792665} Golgi apparatus membrane {ECO:0000269|PubMed:9792665}; Peripheral membrane protein {ECO:0000269|PubMed:9792665}	Golgi apparatus; Golgi transport complex; membrane		Golgi apparatus				Perinuclear/organellar/other	0.883309	Unknown
Cog7	Conserved oligomeric Golgi complex subunit 7	Q3UM29	24.3578	25.4266	26.1214	24.8576	24.0935		22.8708	21.9098	22.6276	22.8191	23.2006		20.976	21.3142	20.9411	21.3299	20.7665		+	+			Golgi apparatus membrane {ECO:0000269|PubMed:11980916}; Peripheral membrane protein {ECO:0000269|PubMed:11980916}	Golgi apparatus; Golgi transport complex; membrane		Golgi apparatus	Vesicles			Perinuclear/organellar/other	0.935536	Unknown
Coil	Coilin	Q5SU73	21.4207	21.6539	21.3367	21.0541	20.984		22.4322	22.6187	22.0983	22.2745	22.6007		25.6376	25.8069	25.2856	25.9803	24.9847				+	+	Nucleus {ECO:0000269|PubMed:7679389} Nucleus Cajal body {ECO:0000269|PubMed:7679389}	Cajal body; cytoplasm; female germ cell nucleus; membrane; nucleolus; nucleoplasm; nucleus		Nucleus	Nucleoli			Perinuclear/organellar/other	0.757834	Unknown
Col12a1	Collagen alpha-1(XII) chain	Q60847	21.3119	21.951	20.5803	20.6327	21.1093		24.1871	23.7492	23.7695	24.4551	23.9316		21.3185	21.3032	21.846	21.3735	21.2122			+			Secreted extracellular space extracellular matrix {ECO:0000250}	Collagen type XII trimer; endoplasmic reticulum lumen; extracellular matrix; extracellular region; extracellular space; extracellular vesicular exosome; vesicle		Nucleus				Perinuclear/organellar/other	0.95991	Unknown			+
Col16a1	Collagen alpha-1(XVI) chain	Q8BLX7	21.8287	22.1266	20.9355	20.9112	21.6974		25.8457	25.7389	25.6703	25.5667	25.1095		25.0975	26.5898	26.4314	25.4362	23.5869			+	+		Secreted extracellular space extracellular matrix {ECO:0000269|PubMed:9022684}	Collagen type XVI trimer; endoplasmic reticulum lumen; extracellular region; proteinaceous extracellular matrix		Plasma membrane;Cytoplasm;Golgi apparatus				Perinuclear/organellar/other	0.939306	Unknown			+
Col18a1	Collagen alpha-1(XVIII) chain;Endostatin	P39061	22.2546	22.7856	22.4295	22.4144	22.3218		26.8741	27.1795	27.0711	27.1312	24.8385		27.5463	27.524	27.4707	26.141	26.673			+	+		Secreted extracellular space extracellular matrix {ECO:0000250}	Basement membrane; collagen trimer; endoplasmic reticulum lumen; extracellular matrix; extracellular region; extracellular space; extracellular vesicular exosome	Extracellular	Golgi apparatus				Perinuclear/organellar/other	0.901236	Unknown			+
Col1a1	Collagen alpha-1(I) chain	P11087	24.5285	24.6376	24.5869	24.4738	25.5255		23.7995	23.5869	23.4179	23.4838	23.9388		21.1277	20.9053	20.9441	21.246	20.7436		+				Secreted extracellular space extracellular matrix {ECO:0000255|PROSITE-ProRule:PRU00793}	Collagen type I trimer; endoplasmic reticulum lumen; extracellular matrix; extracellular region; extracellular space		Cytoplasm;Cytoskeleton (Intermediate filaments)				Perinuclear/organellar/other	0.946886	Unknown			+
Col2a1	Collagen alpha-1(II) chain;Collagen alpha-1(II) chain;Chondrocalcin	P28481	24.8904	24.002	22.0821	23.5404	23.7286		24.1871	24.3511	22.9098	23.7594	24.2317		22.5915	23.9406	23.4425	22.6164	24.5869		+	+			Secreted extracellular space extracellular matrix {ECO:0000255|PROSITE-ProRule:PRU00793}	Basement membrane; collagen type II trimer; endoplasmic reticulum lumen; extracellular matrix; extracellular region; extracellular space						Perinuclear/organellar/other	0.941574	Unknown			+
Col3a1	Collagen alpha-1(III) chain	P08121	28.4394	27.8741	28.3536	27.8081	26.239		29.8973	30.1724	29.8004	29.8858	28.7802		26.0041	25.065	27.2803	26.2661	26.0711		+	+	+		Secreted extracellular space extracellular matrix {ECO:0000255|PROSITE-ProRule:PRU00793}	Collagen type III trimer; endoplasmic reticulum lumen; extracellular matrix; extracellular region; extracellular space						Perinuclear/organellar/other	0.869286	Unknown			+
Col4a1	Collagen alpha-1(IV) chain;Arresten	P02463	23.8481	24.3796	24.9406	26.1174	25.3487		26.9202	27.1507	27.0296	27.2535	26.3943		23.9134	24.8569	25.1253	25.2961	24.8811			+			Secreted extracellular space extracellular matrix basement membrane	Basement membrane; collagen type IV trimer; endoplasmic reticulum lumen; extracellular matrix; extracellular region		Nucleus but not nucleoli	Cytoplasm			Perinuclear/organellar/other	0.9635	Unknown			+
Col4a2	Collagen alpha-2(IV) chain;Canstatin	P08122	23.9584	24.1174	24.6811	24.3235	24.8342		26.7129	27.1507	26.7389	26.5344	25.9406		25.3778	25.7208	26.726	25.2926	23.184			+	+		Secreted extracellular space extracellular matrix basement membrane	Collagen type IV trimer; endoplasmic reticulum lumen; extracellular matrix; extracellular region; extracellular vesicular exosome; intracellular membrane-bounded organelle		Vesicles				Perinuclear/organellar/other	0.955709	Unknown			+
Col4a3bp	Collagen type IV alpha-3-binding protein	Q9EQG9	25.1253	24.3772	25.6918	25.1135	24.7077		23.0951	23.0558	22.9845	22.3321	23.6757		20.8972	21.3712	21.331	20.9624	21.7656						Cytoplasm Golgi apparatus Endoplasmic reticulum Note=Preferentially localized to the Golgi apparatus	Cytosol; endoplasmic reticulum membrane; Golgi apparatus; mitochondrion; nucleus		Golgi apparatus	Nucleus but not nucleoli			Perinuclear/organellar/other	0.939635	Unknown
Col5a1	Collagen alpha-1(V) chain	O88207	21.7168	23.4463	21.5638	21.3981	22.1502		24.2317	23.9584	24.8044	24.3239	23.6865		23.2006	23.7796	24.8093	23.8567	24.654			+			Secreted extracellular space extracellular matrix {ECO:0000255|PROSITE-ProRule:PRU00793}	Basement membrane; collagen type V trimer; endoplasmic reticulum lumen; extracellular matrix; extracellular region; extracellular vesicular exosome		Vesicles				Perinuclear/organellar/other	0.943578	Unknown			+
Col5a2	Collagen alpha-2(V) chain	Q3U962	24.6486	24.1871	25.2535	25.6431	24.6405		28.0349	28.4629	27.976	28.0965	27.5969		25.726	26.1115	26.726	25.9473	25.5482			+			Secreted extracellular space extracellular matrix {ECO:0000255|PROSITE-ProRule:PRU00793}	Collagen type V trimer; endoplasmic reticulum lumen; extracellular matrix; extracellular region		Nucleus	Nucleoli			Perinuclear/organellar/other	0.964261	Unknown			+
Col6a1	Collagen alpha-1(VI) chain	Q04857	24.8044	25.425	25.6096	24.9726	25.0401		26.4202	26.0084	25.767	25.9825	24.2244		25.6595	24.5165	24.9131	24.945	25.3679			+			Secreted extracellular space extracellular matrix {ECO:0000250}	Collagen type VI trimer; endoplasmic reticulum lumen; extracellular matrix; extracellular region; extracellular vesicular exosome; lysosomal membrane; membrane; proteinaceous extracellular matrix; protein complex; sarcolemma		Cytoplasm				Perinuclear/organellar/other	0.934771	Unknown			+
Col6a3	Collagen, type VI, alpha 3	E9PWQ3	29.2957	28.9732	29.6714	29.4174	28.4551		31.2647	31.3303	31.3196	31.2759	30.5296		29.611	29.2913	29.1189	29.5444	29.1532		+	+	+									Perinuclear/organellar/other	0.676891	Unknown			+
Col7a1	Collagen alpha-1(VII) chain	Q63870	21.0498	21.4363	21.1766	20.9764	21.6097		21.7375	22.0044	21.5057	21.3492	21.8397		26.6865	25.7389	25.3811	27.1214	24.019				+	+	Secreted extracellular space extracellular matrix basement membrane	Basement membrane; collagen type VII trimer; endoplasmic reticulum lumen; extracellular region; extracellular space						Perinuclear/organellar/other	0.714513	Unknown
Col8a1	Collagen alpha-1(VIII) chain;Vastatin	Q00780	24.3407	24.1309	24.7389	24.7234	24.5638		26.6458	26.6998	26.558	26.5667	26.4785		24.3778	24.2607	24.3376	23.9672	23.9495			+	+		Secreted extracellular space extracellular matrix basement membrane	Collagen type VIII trimer; endoplasmic reticulum lumen; extracellular region; extracellular vesicular exosome; intracellular membrane-bounded organelle		Vesicles				Perinuclear/organellar/other	0.969906	Unknown			+
Colec12	Collectin-12	Q8K4Q8	23.0756	23.9495	23.3945	22.9421	23.3645		23.6724	23.7182	25.0894	23.0789	24.9716		25.0484	22.9079	24.0538	22.9812	22.9363						Membrane {ECO:0000269|PubMed:11162630}; Single-pass type II membrane protein {ECO:0000269|PubMed:11162630} Note=Forms clusters on the cell surface	Collagen trimer; endocytic vesicle membrane; extracellular vesicular exosome; integral component of membrane; plasma membrane		Golgi apparatus;Vesicles	Cell Junctions			Perinuclear/organellar/other	0.948283	Unknown			+
Colgalt1	Procollagen galactosyltransferase 1	Q8K297	26.4769	26.7129	27.2077	26.726	26.3307		28.9288	29.0427	29.0057	28.8534	28.7518		28.3452	28.4274	28.2759	28.4746	28.203		+	+	+		Endoplasmic reticulum lumen {ECO:0000255|PROSITE-ProRule:PRU10138 ECO:0000269|PubMed:20470363} Note=Colocalized with PLOD3 and mannose binding lectin	Endoplasmic reticulum lumen; membrane	ER	Vesicles				Perinuclear/organellar/other	0.862099	Unknown			+
Commd10	COMM domain-containing protein 10	Q8JZY2	24.391	24.5469	24.7746	24.9271	23.5869		24.1332	23.8385	23.8481	23.867	23.7995		21.0493	22.2875	22.0393	20.68	22.3993			+										Perinuclear/organellar/other	0.952476	Unknown
Commd2	COMM domain-containing protein 2	Q8BXC6	26.9428	26.965	27.0711	26.9539	27.141		25.2021	24.7543	25.1174	25.141	25.3477		23.154	22.3748	22.7119	22.58	23.8576		+	+					Cytosol	Nucleus but not nucleoli				Perinuclear/organellar/other	0.924294	Unknown
Commd3	COMM domain-containing protein 3	Q63829	28.4354	28.5499	28.673	28.5278	28.2847		27.2077	26.4024	26.5029	26.9539	27.1795		21.9818	26.8512	21.7561	21.007	21.417		+	+										Perinuclear/organellar/other	0.83594	Unknown
Commd4	COMM domain-containing protein 4	Q9CQ02	26.5595	27.1115	27.019	26.9539	26.8973		26.1661	25.2714	26.2517	25.902	26.1927		21.6305	22.6543	21.4221	22.627	21.8558		+	+				Cytoplasm		Nucleus;Plasma membrane				Perinuclear/organellar/other	0.919531	Unknown			+
Commd5	COMM domain-containing protein 5	Q8R395	25.3135	25.0148	24.8904	24.8385	24.7543		23.4676	24.0275	23.7182	23.9043	23.6757		21.3201	21.7177	21.5363	20.9047	20.7537		+	+			Nucleus {ECO:0000250}	Nucleus		Nucleus but not nucleoli;Cytoplasm				Perinuclear/organellar/other	0.94718	Unknown
Commd6	COMM domain-containing protein 6	Q3V4B5	25.3844	26.3187	25.5638	25.4488	25.1392		23.6431	23.5404	23.6865	23.48	24.1095		21.572	21.3484	21.8001	20.7158	21.2963			+			Nucleus {ECO:0000269|PubMed:16573520} Cytoplasm {ECO:0000269|PubMed:16573520}	Cytoplasm; nucleus	Endosome					Perinuclear/organellar/other	0.939205	Unknown
Commd8	COMM domain-containing protein 8	Q9CZG3	24.7594	25.0813	24.1332	25.0359	24.6649		24.4105	24.019	23.976	24.5225	24.217		20.7225	20.9318	21.1569	21.0077	20.7419		+	+						Nucleus but not nucleoli;Cytoplasm				Perinuclear/organellar/other	0.949974	Unknown
Commd9	COMM domain-containing protein 9	Q8K2Q0	26.7389	26.4769	26.0752	27.0914	26.4485		25.9606	26.1738	25.2021	25.9825	26.4969		20.8364	21.6798	21.7799	20.7675	20.8594			+						Nucleus	Cytoplasm;Golgi apparatus			Perinuclear/organellar/other	0.926957	Unknown			+
Comt	Catechol O-methyltransferase	O88587	27.5969	28.1263	27.3662	27.9031	27.8324		27.2445	27.3992	27.4785	27.4473	27.3662		21.2338	21.7126	20.7838	20.5981	21.0501		+	+			Isoform Soluble: Cytoplasm; Isoform Membrane-bound: Cell membrane; Single-pass type II membrane protein; Extracellular side	Cytosol; extracellular vesicular exosome; integral component of membrane; membrane; mitochondrion; plasma membrane	ER	Vesicles	Endoplasmic reticulum			Perinuclear/organellar/other	0.854852	Unknown			+
Comtd1	Catechol O-methyltransferase domain-containing protein 1	Q8BIG7	20.957	21.2939	20.9301	21.2865	21.872		27.6527	27.8799	27.7453	27.8081	27.2714		26.7129	25.9248	25.5841	25.4923	25.9803			+	+		Membrane {ECO:0000305}; Single-pass type II membrane protein {ECO:0000305}	Integral component of membrane; mitochondrion	Mitochondrion	Golgi apparatus	Plasma membrane;Cytoplasm			Perinuclear/organellar/other	0.969732	Unknown
Copa	Coatomer subunit alpha;Xenin;Proxenin	Q8CIE6	31.7849	31.4532	32.1084	31.8608	31.5889		30.9539	30.5481	31.0737	30.9539	31.0544		26.53	24.5638	26.6181	25.9955	27.2354		+	+	+		Cytoplasm {ECO:0000250} Golgi apparatus membrane {ECO:0000250}; Peripheral membrane protein {ECO:0000250}; Cytoplasmic side {ECO:0000250} Cytoplasmic vesicle COPI-coated vesicle membrane {ECO:0000250}; Peripheral membrane protein {ECO:0000250}; Cytoplasmic side {ECO:0000250} Note=The coatomer is cytoplasmic or polymerized on the cytoplasmic side of the Golgi as well as on the vesicles/buds origin…	COPI vesicle coat; cytoplasm; cytosol; extracellular space; extracellular vesicular exosome; membrane		Nucleus but not nucleoli;Cytoplasm	Golgi apparatus			Cytoplasmic	0.808097	Cytoplasmic			+
Copb1	Coatomer subunit beta	Q9JIF7	31.0673	30.7533	31.3568	31.1115	31.0479		30.1483	29.6441	30.2535	30.1361	30.2193		26.5478	25.9584	26.0062	25.7156	25.9271		+	+	+		Cytoplasm Golgi apparatus membrane; Peripheral membrane protein; Cytoplasmic side Cytoplasmic vesicle COPI-coated vesicle membrane; Peripheral membrane protein; Cytoplasmic side Cell membrane Endoplasmic reticulum-Golgi intermediate compartment Note=The coatomer is cytoplasmic or polymerized on the cytoplasmic side of the Golgi as well as on the vesicles/buds originating from it Proteolytic cleav…	COPI vesicle coat; cytoplasm; cytosol; Golgi apparatus; Golgi-associated vesicle; Golgi membrane; intracellular membrane-bounded organelle; membrane; plasma membrane		Cytoplasm;Golgi apparatus;Vesicles				Cytoplasmic	0.849425	Cytoplasmic			+
Copb2	Coatomer subunit beta	O55029	30.4032	30.2422	30.4727	30.3088	30.0864		29.6663	29.1015	29.5518	29.389	29.6004		24.824	23.48	25.0484	23.5754	23.7995		+	+	+		Cytoplasm cytosol {ECO:0000250} Golgi apparatus membrane {ECO:0000250}; Peripheral membrane protein {ECO:0000250}; Cytoplasmic side {ECO:0000250} Cytoplasmic vesicle COPI-coated vesicle membrane {ECO:0000250}; Peripheral membrane protein {ECO:0000250}; Cytoplasmic side {ECO:0000250} Note=The coatomer is cytoplasmic or polymerized on the cytoplasmic side of the Golgi as well as on the vesicles/bud…	COPI vesicle coat; cytosol		Cytoplasm				Cytoplasmic	0.589	Cytoplasmic			+
Cope	Coatomer subunit epsilon	O89079	29.0557	28.7708	28.9896	29.217	28.726		28.4394	28.3787	28.1842	28.4512	28.7927		23.9966	23.7492	21.3805	23.2244	23.867		+	+			Cytoplasm {ECO:0000250} Golgi apparatus membrane {ECO:0000250}; Peripheral membrane protein {ECO:0000250}; Cytoplasmic side {ECO:0000250} Cytoplasmic vesicle COPI-coated vesicle membrane {ECO:0000250}; Peripheral membrane protein {ECO:0000250}; Cytoplasmic side {ECO:0000250} Note=The coatomer is cytoplasmic or polymerized on the cytoplasmic side of the Golgi as well as on the vesicles/buds origin…	COPI vesicle coat; cytosol; Golgi apparatus; nucleus		Golgi apparatus				Perinuclear/organellar/other	0.713998	Unknown			+
Copg1	Coatomer subunit gamma-1	Q9QZE5	31.3828	31.1115	31.4032	31.4334	31.13		30.4234	29.9677	30.393	30.4334	30.4727		26.3222	26.604	26.2481	25.8552	26.5255		+	+	+		Cytoplasm {ECO:0000269|PubMed:11056392} Golgi apparatus membrane {ECO:0000269|PubMed:11056392}; Peripheral membrane protein {ECO:0000269|PubMed:11056392}; Cytoplasmic side {ECO:0000269|PubMed:11056392} Cytoplasmic vesicle COPI-coated vesicle membrane {ECO:0000250}; Peripheral membrane protein {ECO:0000250}; Cytoplasmic side {ECO:0000250} Note=The coatomer is cytoplasmic or polymerized on the cyto…	COPI vesicle coat; cytosol; Golgi membrane		Golgi apparatus				Cytoplasmic	0.867706	Cytoplasmic			+
Copg2	Coatomer subunit gamma-2	Q9QXK3	27.6251	27.8741	28.1652	27.8504	27.6931		27.2803	26.9869	27.2979	27.341	27.1507		25.1908	24.2821	23.867	24.317	25.275		+	+	+		Cytoplasm cytosol {ECO:0000250} Golgi apparatus membrane {ECO:0000250}; Peripheral membrane protein {ECO:0000250}; Cytoplasmic side {ECO:0000250} Cytoplasmic vesicle COPI-coated vesicle membrane {ECO:0000250}; Peripheral membrane protein {ECO:0000250}; Cytoplasmic side {ECO:0000250} Note=The coatomer is cytoplasmic or polymerized on the cytoplasmic side of the Golgi as well as on the vesicles/bud…	COPI vesicle coat						Perinuclear/organellar/other	0.883768	Unknown
Cops2	COP9 signalosome complex subunit 2	P61202	29.9677	30.0349	30.2869	30.0737	30.0349		29.8785	29.7581	29.8973	29.84	29.8218		24.6096	23.0426	25.6181	22.0658	24.9043		+	+	+		Cytoplasm Nucleus	COP9 signalosome; cytoplasm						Perinuclear/organellar/other	0.541807	Unknown			+
Cops3	COP9 signalosome complex subunit 3	O88543	28.5128	28.2308	28.8234	28.805	28.5315		28.7708	28.6527	28.8564	28.6764	28.6663		24.2317	22.5777	23.7695	23.2229	23.0426		+	+	+		Cytoplasm {ECO:0000269|PubMed:9535219} Nucleus {ECO:0000269|PubMed:9535219}	COP9 signalosome; cytoplasm		Nucleus	Cytoplasm			Perinuclear/organellar/other	0.777501	Unknown			+
Cops4	COP9 signalosome complex subunit 4	O88544	29.5315	29.5826	29.651	29.668	29.4113		29.5296	29.5754	29.2957	29.4473	29.2736		23.141	22.7492	25.8312	22.5915	24.4923		+	+	+		Cytoplasm Nucleus Cytoplasmic vesicle secretory vesicle synaptic vesicle	Cell junction; COP9 signalosome; extracellular vesicular exosome; nucleus; synaptic vesicle		Nucleus				Perinuclear/organellar/other	0.627628	Unknown			+
Cops5	COP9 signalosome complex subunit 5	O35864	28.6898	28.7581	28.7708	28.7802	28.5389		29.0864	29.4012	28.4551	28.7864	28.7389		24.9071	24.1839	25.0567	26.7645	25.4123		+	+										Perinuclear/organellar/other	0.653565	Unknown			+
Cops6	COP9 signalosome complex subunit 6	O88545	27.9977	27.6798	28.0505	28.3282	27.965		28.0813	28.066	27.6998	28.2308	28.2308		23.0499	23.813	23.2821	26.7645	23.7286		+	+			Nucleus Cytoplasm Note=The interaction with HIV-1 Vpr protein possibly leads its translocation to a perinuclear region	COP9 signalosome; cytoplasm; extracellular vesicular exosome; nucleus		Nucleus but not nucleoli				Perinuclear/organellar/other	0.845795	Unknown			+
Cops7a	COP9 signalosome complex subunit 7a	Q9CZ04	27.3745	27.5315	27.6389	27.6663	27.673		28.3196	27.7389	27.8264	27.9977	28.1604		22.9366	22.8227	22.6714	23.4232	23.2961		+	+			Cytoplasm {ECO:0000269|PubMed:9535219} Nucleus {ECO:0000269|PubMed:9535219}	COP9 signalosome; cytoplasm		Nucleus but not nucleoli				Perinuclear/organellar/other	0.896105	Unknown			+
Cops7b	COP9 signalosome complex subunit 7b	Q8BV13	25.9716	25.6595	26.2891	26.2151	25.7619		25.9473	25.8361	26.0629	25.7695	25.7569		23.8123	23.4917	23.6824	21.6971	23.6431		+	+			Cytoplasm Nucleus	COP9 signalosome; cytoplasm; nucleus		Nucleus but not nucleoli				Perinuclear/organellar/other	0.954124	Unknown
Cops8	COP9 signalosome complex subunit 8	Q8VBV7	28.4976	28.6663	28.877	28.8324	28.2803		28.726	28.7802	28.5352	28.5315	28.6527		24.4105	23.9766	24.141	22.8991	23.7364		+	+			Cytoplasm {ECO:0000269|PubMed:9535219} Nucleus {ECO:0000269|PubMed:9535219}	COP9 signalosome; cytoplasm; extracellular vesicular exosome; nucleus; perinuclear region of cytoplasm		Nucleus but not nucleoli	Cytoplasm			Perinuclear/organellar/other	0.759079	Unknown			+
Copz1	Coatomer subunit zeta-1	P61924	28.8916	28.7518	28.9456	29.4154	28.7739		28.3578	27.604	28.0401	28.1312	28.3578		24.4279	23.4586	23.3099	22.9032	23.4551		+	+			Cytoplasm {ECO:0000250} Golgi apparatus membrane {ECO:0000250}; Peripheral membrane protein {ECO:0000250}; Cytoplasmic side {ECO:0000250} Cytoplasmic vesicle COPI-coated vesicle membrane {ECO:0000250}; Peripheral membrane protein {ECO:0000250}; Cytoplasmic side {ECO:0000250} Note=The coatomer is cytoplasmic or polymerized on the cytoplasmic side of the Golgi as well as on the vesicles/buds origin…	COPI vesicle coat; cytosol						Perinuclear/organellar/other	0.689047	Unknown
Coq9	Ubiquinone biosynthesis protein COQ9, mitochondrial	Q8K1Z0	21.6641	20.7056	22.0784	21.2877	21.6977		24.1795	24.5696	24.4984	24.417	24.5404		21.1948	21.7826	21.8008	21.5226	20.9338			+			Mitochondrion {ECO:0000250}	Mitochondrion	Mitochondrion	Cytoplasm				Perinuclear/organellar/other	0.963056	Unknown
Coro1b	Coronin-1B	Q9WUM3	27.3578	27.8564	27.7389	27.6181	27.5682		26.632	26.9089	27.0296	27.019	27.1507		29.4823	29.7453	29.5518	29.9539	30.0217		+	+	+	+	Cytoplasm cytoskeleton {ECO:0000269|PubMed:16027158} Note=Localized to the leading edge in fibroblasts as well as weakly along actin stress fibers	Actin cytoskeleton; actin filament; cell leading edge; cytoplasm; extracellular vesicular exosome; focal adhesion; lamellipodium; stress fiber	Cytoskeleton	Plasma membrane;Cytoplasm			Cytoplasmic	Cytoplasmic	1	Cytoplasmic	+		+
Coro1c	Coronin-1C	Q9WUM4	28.5536	28.6697	28.7129	28.3745	28.341		28.1556	27.7389	28.1795	28.3367	27.6527		31.4134	31.6458	31.3088	31.6756	31.6629		+	+	+	+	Cell membrane {ECO:0000269|PubMed:12377779} Cell projection lamellipodium {ECO:0000269|PubMed:12377779} Cytoplasm cytoskeleton {ECO:0000269|PubMed:12377779} Note=All isoforms localize in a diffuse and punctate pattern in the cytosol and are highly enriched in F-actin-rich areas Isoform 3 colocalizes with the thin filaments of the sarcomere and with the postsynaptic area and the junctional sarcopl…	Actin cytoskeleton; cell projection; cytoplasm; focal adhesion; plasma membrane						Perinuclear/organellar/other	0.58282	Unknown			+
Coro2a	Coronin-2A	Q8C0P5	22.8088	27.322	21.2593	22.0865	21.9382		21.5494	21.5882	21.8215	22.1206	21.6092		23.7077	23.7492	23.5983	24.1332	23.7327							Actin cytoskeleton; transcriptional repressor complex		Plasma membrane;Cytoplasm				Perinuclear/organellar/other	0.887097	Unknown	+		+
Cotl1	Coactosin-like protein	Q9CQI6	27.7064	28.258	27.4073	27.8081	26.3894		25.6757	25.3844	25.3511	25.3975	24.8191		21.6118	21.5696	21.7405	20.5393	21.6848		+	+			Cytoplasm cytoskeleton {ECO:0000250} Nucleus membrane; Peripheral membrane protein	Cytoplasm; cytoskeleton; extracellular vesicular exosome; membrane; nucleus						Perinuclear/organellar/other	0.885004	Unknown
Cox17	Cytochrome c oxidase copper chaperone	P56394	25.2678	24.8385	25.2133	25.767	24.5404		24.8764	24.6971	23.7492	24.8142	25.5165		21.508	20.658	21.2668	21.0878	21.5491		+	+			Mitochondrion intermembrane space {ECO:0000250}	Cytoplasm; mitochondrial intermembrane space	Mitochondrion	Mitochondria				Perinuclear/organellar/other	0.949472	Unknown
Cox20	Cytochrome c oxidase protein 20 homolog	Q9D7J4	26.1623	26.2244	26.5165	25.7286	25.5154		25.3101	25.7338	25.9562	25.5841	25.7695		27.3992	27.5536	26.9428	27.3662	27.5463			+	+		Mitochondrion membrane {ECO:0000305}; Multi-pass membrane protein {ECO:0000305}	Integral component of membrane; mitochondrion	Mitochondrion	Mitochondria				Perinuclear/organellar/other	0.728209	Unknown
Cox4i1	Cytochrome c oxidase subunit 4 isoform 1, mitochondrial	P19783	23.9043	24.3844	25.1079	25.4425	24.7182		27.8264	27.9814	28.1312	27.8081	28.0243		30.9188	30.8973	30.9259	31.362	30.8682			+	+	+	Mitochondrion inner membrane	Extracellular vesicular exosome; membrane; mitochondrial inner membrane; mitochondrion; nucleus	Mitochondrion	Nucleus;Mitochondria				Nuclear	0.576045	Unknown			+
Cox5a	Cytochrome c oxidase subunit 5A, mitochondrial	P12787	25.2714	25.5165	25.5082	25.4862	25.0935		29.2714	29.8945	28.1842	29.6424	29.4314		32.5481	32.3698	32.2507	32.2951	31.7006			+	+	+	Mitochondrion inner membrane	Extracellular vesicular exosome; mitochondrial inner membrane	Mitochondrion					Perinuclear/organellar/other	0.617623	Unknown
Cox5b	Cytochrome c oxidase subunit 5B, mitochondrial	P19536	26.3239	26.8858	25.9517	27.189	26.0073		27.3239	28.019	26.604	27.0711	26.9539		29.6578	30.9046	31.2019	30.1724	30.7129			+	+	+	Mitochondrion inner membrane	Extracellular vesicular exosome; mitochondrial inner membrane; mitochondrion	Mitochondrion	Mitochondria			Perinuclear/organellar/other	Perinuclear/organellar/other	1	Perinuclear/organellar/other
Cox6a1	Cytochrome c oxidase subunit 6A1, mitochondrial	P43024	21.7465	21.864	20.9591	20.9713	21.3581		22.6785	23.9672	22.934	23.3433	22.8442		27.8203	29.0401	27.9705	28.8203	28.4551				+	+	Mitochondrion inner membrane	Mitochondrial inner membrane; mitochondrial respiratory chain complex IV	Mitochondrion					Nuclear	0.665265	Unknown
Cox6b1	Cytochrome c oxidase subunit 6B1	P56391	23.7968	23.2787	23.9663	23.7895	24.2817		26.0105	26.604	25.5463	26.6595	25.5433		30.6285	30.7047	30.6629	30.5573	30.2759			+	+	+	Mitochondrion intermembrane space {ECO:0000250}	Mitochondrial inner membrane; mitochondrion	Mitochondrion	Mitochondria				Nuclear	0.743882	Nuclear
Cox6c	Cytochrome c oxidase subunit 6C	Q9CPQ1	22.8802	23.3898	22.6562	22.6522	22.1886		25.2571	25.6811	26.0691	25.3511	25.1055		29.611	29.7276	29.5463	29.5389	29.3971			+	+	+	Mitochondrion inner membrane	Integral component of membrane; mitochondrial inner membrane; mitochondrion	Mitochondrion	Mitochondria			Perinuclear/organellar/other	Perinuclear/organellar/other	1	Perinuclear/organellar/other			+
Cox7a2	Cytochrome c oxidase subunit 7A2, mitochondrial	P48771	26.7987	25.7463	26.0716	25.7682	27.8799		25.2462	25.8019	26.0484	24.3578	25.7182		28.6492	29.0788	28.8385	29.2759	28.8355				+	+	Mitochondrion inner membrane	Extracellular vesicular exosome; mitochondrial respiratory chain	Mitochondrion					Nuclear	0.538669	Unknown
Cox7a2l	Cytochrome c oxidase subunit 7A-related protein, mitochondrial	Q61387	21.5404	24.0483	21.2964	21.0988	21.3638		22.0603	21.5252	21.4066	21.5575	21.721		25.4645	26.0062	25.4707	25.7945	26.0793				+	+	Mitochondrion inner membrane {ECO:0000250}	Mitochondrial inner membrane; mitochondrial respiratory chain	Mitochondrion	Mitochondria	Nucleoli			Perinuclear/organellar/other	0.687859	Unknown
Cox7c	Cytochrome c oxidase subunit 7C, mitochondrial	P17665	21.2194	21.4006	21.1978	20.5364	21.7255		23.7895	25.8576	25.9473	25.3135	25.1449		26.7645	27.8385	27.8799	26.965	28.3536			+	+	+	Mitochondrion inner membrane {ECO:0000250}	Integral component of membrane; mitochondrial inner membrane; mitochondrion	Mitochondrion					Perinuclear/organellar/other	0.758973	Unknown
Cpd	Carboxypeptidase D	O89001	24.217	24.572	23.391	23.8972	22.58		24.5983	25.1642	25.1214	24.5285	24.3645		22.2591	22.5929	23.119	22.0341	21.7098			+			Membrane {ECO:0000305}; Single-pass type I membrane protein {ECO:0000305}	Extracellular vesicular exosome; integral component of membrane; membrane						Perinuclear/organellar/other	0.962695	Unknown
Cpe	Carboxypeptidase E	Q00493	24.3789	24.1934	24.6918	24.0691	24.1698		25.0567	24.9225	24.6918	25.1253	24.9134		21.5759	20.5451	23.0538	21.3857	22.6666			+			Isoform 1: Cytoplasmic vesicle secretory vesicle membrane {ECO:0000250}; Peripheral membrane protein {ECO:0000250} Secreted {ECO:0000250} Note=Associated with the secretory granule membrane through direct binding to lipid rafts in intragranular conditions {ECO:0000250}; Isoform 2: Nucleus	Extracellular vesicular exosome; Golgi apparatus; nucleus; plasma membrane; secretory granule membrane		Centrosome	Nucleus but not nucleoli;Vesicles			Perinuclear/organellar/other	0.958534	Unknown
Cpne1	Copine-1	Q8C166	30.0349	30.5296	29.6831	30.1724	30.2979		28.9567	28.604	28.362	28.3745	28.8799		25.3101	22.7471	24.6649	24.2287	23.8288		+	+				Extracellular vesicular exosome	Cytosol	Nuclear membrane	Nucleus but not nucleoli			Cytoplasmic	0.583672	Cytoplasmic			+
Cpne2	Copine-2	P59108	24.1515	24.8528	24.3645	24.3031	24.0526		23.3645	23.7182	23.3101	23.2961	23.7286		21.6853	20.895	20.7649	20.5937	20.6947			+				Extracellular vesicular exosome		Nucleus but not nucleoli;Cytoplasm;Mitochondria				Perinuclear/organellar/other	0.949447	Unknown
Cpne3	Copine-3	Q8BT60	29.7958	30.1842	29.4785	29.8385	29.8218		28.1795	27.8916	27.7518	27.6663	28.2123		25.1757	24.6865	25.772	23.7695	23.7182		+	+	+			Cytoplasm; cytosol; extracellular vesicular exosome	Cytosol	Nucleus	Nucleoli;Cytoplasm;Mitochondria			Cytoplasmic	0.517476	Cytoplasmic
Cpox	Oxygen-dependent coproporphyrinogen-III oxidase, mitochondrial	P36552	24.0526	25.2714	24.5926	24.8623	24.4665		25.8336	25.7182	25.558	25.2926	25.7796		20.9605	21.8422	21.1836	20.8384	21.3888			+			Mitochondrion intermembrane space	Mitochondrial inner membrane; mitochondrial intermembrane space; mitochondrion	Mitochondrion	Mitochondria			Perinuclear/organellar/other	Perinuclear/organellar/other	1	Perinuclear/organellar/other
Cpped1	Serine/threonine-protein phosphatase CPPED1	Q8BFS6	28.4032	28.3023	27.019	28.2308	28.066		27.9089	26.8858	26.574	26.2714	27.341		22.3699	22.9655	22.9235	22.753	22.9846		+	+			Cytoplasm	Cytoplasm; extracellular vesicular exosome		Cytoplasm	Plasma membrane			Perinuclear/organellar/other	0.847035	Unknown
Cpq	Carboxypeptidase Q	Q9WVJ3	25.0233	26.3153	24.8481	25.1984	25.0653		25.7492	25.8019	22.8461	25.1015	24.8093		21.3376	21.8269	21.9459	21.1332	22.0656			+			Endoplasmic reticulum {ECO:0000269|PubMed:10206990} Golgi apparatus {ECO:0000269|PubMed:10206990} Lysosome {ECO:0000250} Secreted {ECO:0000269|PubMed:10206990} Note=Secretion is stimulated by TSH/thyroid-stimulating hormone INS/insulin and SST/somatostatin {ECO:0000250}	Cytoplasm; endoplasmic reticulum; extracellular space; extracellular vesicular exosome; Golgi apparatus; lysosome		Vesicles	Golgi apparatus			Perinuclear/organellar/other	0.947736	Unknown
Cpsf1	Cleavage and polyadenylation specificity factor subunit 1	Q9EPU4	22.9737	22.912	22.6843	22.4526	23.1548		26.1833	26.3528	26.5374	25.7746	25.867		29.7597	29.8973	29.6268	29.9677	29.9677			+	+	+	Nucleus nucleoplasm	MR cleavage and polyadenylation specificity factor complex; nucleoplasm	Nucleus	Nucleus but not nucleoli				Nuclear	0.627952	Unknown
Cpsf2	Cleavage and polyadenylation specificity factor subunit 2	O35218	24.4488	24.9134	25.0401	25.0062	24.9361		27.7453	27.8799	27.8081	27.8741	27.9259		28.94	28.8799	28.611	29.019	28.9567		+	+	+	+	Nucleus {ECO:0000305}	Membrane; mR cleavage and polyadenylation specificity factor complex; nucleoplasm	Nucleus	Nucleus but not nucleoli	Vesicles			Perinuclear/organellar/other	0.71627	Unknown			+
Cpsf3	Cleavage and polyadenylation specificity factor subunit 3	Q9QXK7	25.3975	24.8142	25.9066	25.604	25.7543		26.7389	27.0608	27.217	26.9977	27.0084		28.4591	28.4551	28.3325	28.9002	28.6251		+	+	+	+	Nucleus {ECO:0000269|PubMed:15037765}	MR cleavage and polyadenylation specificity factor complex; nucleoplasm; ribonucleoprotein complex	Nucleus					Perinuclear/organellar/other	0.648114	Unknown			+
Cpsf3l	Integrator complex subunit 11	Q9CWS4	21.1731	21.2981	21.5226	20.8289	21.303		25.1332	25.1795	24.7129	25.1135	24.9089		24.7389	25.0772	24.5638	24.7995	24.7895			+	+		Nucleus {ECO:0000269|PubMed:15684398} Cytoplasm {ECO:0000269|PubMed:15684398}	Blood microparticle; cytoplasm; integrator complex		Nucleus but not nucleoli;Cytoplasm;Golgi apparatus;Vesicles				Perinuclear/organellar/other	0.948474	Unknown
Cpsf4	Cleavage and polyadenylation specificity factor subunit 4	Q8BQZ5	21.4525	21.4162	21.1452	21.1984	21.1807		23.1688	22.8834	23.5638	23.4568	23.5939		26.9202	26.632	27.0711	27.2803	27.2354				+	+	Nucleus	MR cleavage and polyadenylation specificity factor complex; nucleoplasm	Nucleus	Nucleus but not nucleoli				Perinuclear/organellar/other	0.551097	Unknown
Cpsf6	Cleavage and polyadenylation specificity factor subunit 6	Q6NVF9	26.2058	25.4614	25.5045	24.9406	25.1833		28.6181	29.5898	29.0137	28.6764	28.6764		29.6475	29.4073	30.099	29.843	29.2847		+	+	+	+	Nucleus {ECO:0000269|PubMed:15169763 ECO:0000269|PubMed:20695905 ECO:0000269|PubMed:9659921} Note=In punctate subnuclear structures localized adjacent to nuclear speckles called paraspeckles	Membrane; mR cleavage factor complex; nucleus; paraspeckles; ribonucleoprotein complex	Nucleus	Nucleus but not nucleoli				Perinuclear/organellar/other	0.734726	Unknown			+
Cpsf7	Cleavage and polyadenylation specificity factor subunit 7	Q8BTV2	21.3482	21.6862	20.733	21.5243	21.6656		22.9424	25.9825	25.918	24.9803	20.2877		26.2225	25.5404	26.2426	25.8858	26.0317			+	+	+	Nucleus {ECO:0000305|PubMed:20695905}	Membrane; mR cleavage factor complex; nucleoplasm; nucleus	Nucleus	Nucleus but not nucleoli	Cytoplasm			Perinuclear/organellar/other	0.843265	Unknown			+
Cpt1a	Carnitine O-palmitoyltransferase 1, liver isoform	P97742	21.376	21.1362	21.0344	21.1076	21.6813		26.4457	26.5225	26.7518	26.5624	25.9202		21.0503	21.1788	20.6648	20.4539	21.029			+			Mitochondrion outer membrane {ECO:0000269|PubMed:11350182 ECO:0000269|PubMed:14517221}; Multi-pass membrane protein {ECO:0000269|PubMed:11350182 ECO:0000269|PubMed:14517221}	Integral component of mitochondrial outer membrane; membrane; mitochondrial inner membrane; mitochondrial outer membrane; mitochondrion	Mitochondrion	Mitochondria			Perinuclear/organellar/other	Perinuclear/organellar/other	1	Perinuclear/organellar/other
Cpt2	Carnitine O-palmitoyltransferase 2, mitochondrial	P52825	22.3645	23.7115	23.4923	23.417	22.9667		26.3578	26.8019	26.5389	26.726	26.5754		20.8548	20.8879	21.5824	20.7919	20.9684			+			Mitochondrion inner membrane; Peripheral membrane protein; Matrix side	Mitochondrial inner membrane; mitochondrion; nucleolus; nucleus	Mitochondrion	Nucleoli;Nucleus but not nucleoli;Mitochondria				Perinuclear/organellar/other	0.960932	Unknown
Cr1l	Complement component receptor 1-like protein	Q64735	21.6843	21.4374	20.7774	20.9135	21.6143		23.1294	23.5404	23.1395	23.3101	22.2989		20.0951	22.9847	21.2989	26.7645	21.7348						Cytoplasm {ECO:0000269|PubMed:14687939} Membrane {ECO:0000269|PubMed:14687939} Secreted {ECO:0000269|PubMed:14687939} Note=Predominantly found in association with the membrane fraction but also located in the cytoplasm and in the supernatant	Cytoplasm; extracellular region; membrane; receptor complex	Plasma membrane					Perinuclear/organellar/other	0.937308	Unknown
Crabp1	Cellular retinoic acid-binding protein 1	P62965	35.1566	35.1716	34.3892	35.3203	34.8375		33.2048	33.1438	31.1724	32.7006	33.0117		29.4881	28.2399	30.1604	27.5609	28.7802		+	+	+		Cytoplasm	Cytosol	Cytosol					Cytoplasmic	0.689385	Cytoplasmic
Cradd	Death domain-containing protein CRADD	O88843	25.0817	25.4394	24.0443	24.9406	25.3712		23.2563	23.0404	23.4245	23.8781	23.391		20.6043	21.6515	21.4381	21.2324	21.1905						Cytoplasm {ECO:0000250} Nucleus {ECO:0000250}	Cytoplasm; nucleus		Vesicles;Cytoskeleton (Intermediate filaments)	Nucleus but not nucleoli			Perinuclear/organellar/other	0.942634	Unknown
Crat	Carnitine O-acetyltransferase	P47934	21.8614	21.3125	21.3536	21.3857	21.2137		23.9316	23.8288	22.9654	22.9882	23.1871		20.6961	21.7377	21.3337	20.9346	21.5101			+			Endoplasmic reticulum {ECO:0000305} Peroxisome {ECO:0000305} Mitochondrion inner membrane {ECO:0000305}; Peripheral membrane protein {ECO:0000305}; Matrix side {ECO:0000305}; Isoform 1: Mitochondrion {ECO:0000305}; Isoform 2: Peroxisome {ECO:0000305}	Endoplasmic reticulum; mitochondrial inner membrane; mitochondrion; peroxisomal matrix; peroxisome		Nucleus but not nucleoli;Nuclear membrane				Perinuclear/organellar/other	0.955937	Unknown
Crbn	Protein cereblon	Q8C7D2	24.7895	24.776	23.9672	24.0275	24.2463		23.9134	23.6517	23.3376	23.7389	23.356		20.7132	21.6833	21.7958	20.4859	21.3998						Cytoplasm {ECO:0000269|PubMed:20223979} Nucleus {ECO:0000269|PubMed:20223979} Membrane {ECO:0000250}; Peripheral membrane protein {ECO:0000250}	Cul4A-RING E3 ubiquitin ligase complex; cytoplasm; membrane; nucleolus; nucleus	Cytosol	Nucleoli				Perinuclear/organellar/other	0.95018	Unknown
Crcp	DNA-directed RNA polymerase III subunit RPC9	O35427	24.9803	25.0401	24.1332	24.6757	24.6703		24.7077	24.9134	24.2139	24.6927	25.0233		22.947	23.6096	22.7573	22.4416	22.2736		+				Nucleus {ECO:0000250} Cell membrane {ECO:0000250}; Peripheral membrane protein {ECO:0000250}; Cytoplasmic side {ECO:0000250}	Acrosomal vesicle; D polymerase III complex; nucleus; plasma membrane		Nucleus				Perinuclear/organellar/other	0.955855	Unknown			+
Creb1	Cyclic AMP-responsive element-binding protein 1	Q01147	20.8656	21.8332	20.9792	21.5367	21.7122		25.4202	25.772	25.217	25.0105	25.065		26.6181	26.7518	26.6998	26.6181	26.48			+	+	+	Nucleus {ECO:0000255|PROSITE-ProRule:PRU00312 ECO:0000255|PROSITE-ProRule:PRU00978 ECO:0000269|PubMed:12552083}	Nuclear euchromatin; nucleoplasm; nucleus; transcription factor complex		Nucleus but not nucleoli				Perinuclear/organellar/other	0.856119	Unknown
Crebbp	CREB-binding protein	P45481	23.4164	24.6595	24.4376	23.7788	24.1385		26.0443	26.2096	26.1332	26.4298	26.1194		21.068	21.206	21.4467	20.7529	20.6709			+			Cytoplasm Nucleus Note=Recruited to nuclear bodies by SS18L1/CREST In the presence of ALX1 relocalizes from the cytoplasm to the nucleus	Condensed chromosome outer kinetochore; cytoplasm; histone acetyltransferase complex; nuclear body; nuclear chromatin; nucleoplasm; nucleus; transcription factor complex		Nucleus but not nucleoli				Perinuclear/organellar/other	0.960418	Unknown
Creld2	Cysteine-rich with EGF-like domain protein 2	Q9CYA0	26.6595	26.4314	26.3562	26.7518	26.1984		28.1065	28.3787	26.5448	27.3578	27.189		24.6719	23.6017	23.9495	23.7535	23.3372		+	+			Secreted {ECO:0000305} Endoplasmic reticulum {ECO:0000269|PubMed:16238698}	Endoplasmic reticulum; extracellular space; Golgi apparatus	ER					Perinuclear/organellar/other	0.957776	Unknown
Crim1	Cysteine-rich motor neuron 1 protein	Q9JLL0	21.5194	21.7782	20.7944	21.0366	21.3492		23.5045	23.6649	23.7286	23.6971	23.1488		21.3565	21.6473	21.685	21.2793	20.971			+			Processed cysteine-rich motor neuron 1 protein: Secreted; Cell membrane {ECO:0000269|PubMed:12805376}; Single-pass type I membrane protein {ECO:0000269|PubMed:12805376}	Extracellular vesicular exosome; integral component of membrane; plasma membrane						Perinuclear/organellar/other	0.958306	Unknown
Crip1	Cysteine-rich protein 1	P63254	29.6285	27.019	27.7064	28.805	28.3494		26.5315	26.9089	25.0608	26.0772	26.1984		21.3805	22.6141	24.4234	20.3857	22.1916		+	+	+			Cytoplasm						Perinuclear/organellar/other	0.850783	Unknown
Crip2	Cysteine-rich protein 2	Q9DCT8	30.196	30.2647	29.5052	30.4532	29.893		29.1532	29.9117	29.0864	29.2869	29.4134		26.4024	23.1916	27.1795	23.8273	21.7013		+	+				Cell cortex		Nucleoli	Nucleus;Plasma membrane			Perinuclear/organellar/other	0.526434	Unknown			+
Crk	Adapter molecule crk	Q64010	28.805	29.7723	28.3452	29.1263	28.8593		27.6998	27.5754	26.604	26.8264	27.9316		23.7796	24.2144	24.8997	22.9689	23.9406		+	+			Cytoplasm {ECO:0000250} Cell membrane {ECO:0000250} Note=Translocated to the plasma membrane upon cell adhesion {ECO:0000250}	Cytoplasm; cytosol; extracellular vesicular exosome; nucleus; plasma membrane		Plasma membrane				Perinuclear/organellar/other	0.714217	Unknown	+		+
Crkl	Crk-like protein	P47941	27.9146	28.7421	27.0914	28.1652	27.7325		26.3811	26.441	24.4614	25.7208	26.3992		20.9352	21.5317	20.9854	21.5824	21.1922		+	+				Cytosol; endosome; extracellular vesicular exosome	Cytosol	Nucleus but not nucleoli	Cytoplasm			Perinuclear/organellar/other	0.853639	Unknown	+		+
Crlf3	Cytokine receptor-like factor 3	Q9Z2L7	26.3844	27.2262	26.1273	26.5195	25.7312		25.0443	25.5983	25.4266	24.9628	25.0317		20.7577	20.7831	20.6702	20.9496	20.8093		+	+			Cytoplasm	Cytoplasm	Cytosol	Plasma membrane;Cytoplasm				Perinuclear/organellar/other	0.925535	Unknown
Crnkl1	Crooked neck-like protein 1	P63154	23.7492	24.0107	23.895	23.8858	23.867		25.1055	24.2535	24.6264	24.6649	24.3578		28.3367	28.6492	28.249	28.5203	28.189			+	+	+	Nucleus speckle Cytoplasm Note=Colocalizes with core spliceosomal snRNP proteins Also diffusely expressed in cytoplasm	Catalytic step 2 spliceosome; cytoplasm; spliceosomal complex	Nucleus					Nuclear	0.692643	Nuclear			+
Crot	Peroxisomal carnitine O-octanoyltransferase	Q9DC50	26.5754	27.2445	26.1852	26.6865	26.524		25.4457	25.7518	23.9316	25.4923	25.4234		21.4057	21.5354	20.7847	21.2695	21.7491		+	+			Peroxisome {ECO:0000305}	Intracellular membrane-bounded organelle; mitochondrion; peroxisomal matrix; peroxisome		Vesicles				Perinuclear/organellar/other	0.925005	Unknown
Crtap	Cartilage-associated protein	Q9CYD3	24.1332	23.4676	24.2678	24.3578	24.3712		26.632	26.9089	27.1795	26.9316	26.3877		25.6237	23.8481	24.6486	24.8528	22.1174		+	+	+		Secreted extracellular space extracellular matrix {ECO:0000250}	Endoplasmic reticulum; endoplasmic reticulum lumen; extracellular space; macromolecular complex; proteinaceous extracellular matrix	ER	Cytoplasm;Cytoskeleton (Actin filaments);Cytoskeleton (Intermediate filaments)				Perinuclear/organellar/other	0.969527	Unknown			+
Crtc3	CREB-regulated transcription coactivator 3	Q91X84	26.524	27.2445	26.441	26.2767	26.6998		26.0296	26.1469	25.5075	25.6513	25.9293		26.452	27.3578	27.1312	25.6897	26.5255			+			Nucleus Cytoplasm Note=Appears to be mainly nuclear	Cytoplasm; nucleus		Nucleus but not nucleoli	Cytoplasm			Perinuclear/organellar/other	0.846038	Unknown
Cryab	Alpha-crystallin B chain	P23927	24.558	25.6458	26.0401	23.9672	28.9428		22.1916	23.0857	23.5754	23.417	27.7581		21.1929	21.813	20.8707	21.5355	21.0848		+				Cytoplasm {ECO:0000269|PubMed:19464326} Nucleus {ECO:0000269|PubMed:19464326} Note=Translocates to the nucleus during heat shock and resides in sub-nuclear structures known as SC35 speckles or nuclear splicing speckles	Actin filament bundle; cell surface; cytoplasm; cytosol; extracellular vesicular exosome; Golgi apparatus; microtubule cytoskeleton; mitochondrion; nucleus; plasma membrane; Z disc		Plasma membrane;Cytoplasm				Perinuclear/organellar/other	0.924592	Unknown			+
Cryz	Quinone oxidoreductase	P47199	29.0084	28.995	28.5898	29.0349	28.9705		27.2714	26.976	27.4314	27.3153	27.3745		24.7754	23.8841	24.8161	24.9316	24.275		+	+			Cytoplasm	Cytoplasm; cytosol; extracellular vesicular exosome; Golgi apparatus; intracellular membrane-bounded organelle	Cytosol	Cytoplasm				Perinuclear/organellar/other	0.698452	Unknown
Cryzl1	Quinone oxidoreductase-like protein 1	Q921W4	27.3494	27.0084	26.8623	27.5165	27.341		26.4877	26.6998	26.2696	26.7771	26.9202		21.1634	21.1972	20.9168	21.5165	21.34		+	+				Cytosol		Nucleus but not nucleoli;Cytoplasm				Perinuclear/organellar/other	0.894636	Unknown
Cs	Citrate synthase, mitochondrial	Q9CZU6	29.995	30.2308	30.6285	30.5389	29.8173		32.5889	32.6133	32.3142	32.4507	32.2951		28.4473	26.4346	28.0084	26.604	26.5507		+	+	+		Mitochondrion matrix	Extracellular vesicular exosome; mitochondrial matrix; mitochondrion; nucleus	Mitochondrion	Mitochondria			Perinuclear/organellar/other	Perinuclear/organellar/other	1	Perinuclear/organellar/other			+
Csde1	Cold shock domain-containing protein E1	Q91W50	31.3828	31.3672	31.2869	31.015	30.9188		30.6798	31.0217	30.7771	30.8234	30.8459		29.6075	29.3828	29.8173	29.4073	29.4881		+	+	+		Cytoplasm	CRD-mediated mR stability complex; cytoplasm; Golgi apparatus; plasma membrane		Cytoplasm				Cytoplasmic	0.714474	Cytoplasmic			+
Cse1l	Exportin-2	Q9ERK4	32.4919	32.3724	32.7965	32.6586	32.5618		31.2135	30.5844	31.2647	31.1115	31.5754		26.976	25.9847	26.7645	26.2944	26.9202		+	+	+		Cytoplasm Nucleus Note=Shuttles between the nucleus and the cytoplasm	Cytoplasm; extracellular vesicular exosome; membrane; nucleus		Nucleus but not nucleoli;Cytoplasm				Cytoplasmic	0.837789	Cytoplasmic			+
Csgalnact1	Chondroitin sulfate N-acetylgalactosaminyltransferase 1	Q8BJQ9	21.6192	21.7843	21.5414	21.3959	21.2683		25.341	25.6595	25.7103	25.6096	25.228		24.4551	23.8764	22.9916	24.3578	23.5869			+	+		Golgi apparatus Golgi stack membrane {ECO:0000305|PubMed:11788602}; Single-pass type II membrane protein {ECO:0000305|PubMed:11788602}	Golgi cisterna membrane; Golgi membrane; integral component of Golgi membrane; intracellular	Golgi	Cytoskeleton (Actin filaments)				Perinuclear/organellar/other	0.969257	Unknown
Csk	Tyrosine-protein kinase CSK	P41241	26.574	26.433	26.9316	26.9089	26.7645		25.772	25.5165	25.6458	25.6486	25.6348		21.2125	21.654	21.5961	26.7645	21.5165		+	+			Cytoplasm {ECO:0000250} Cell membrane {ECO:0000250} Note=Mainly cytoplasmic also present in lipid rafts {ECO:0000250}	Cell-cell junction; cytoplasm; cytosol; extracellular vesicular exosome; membrane raft; plasma membrane		Cytoplasm;Vesicles				Perinuclear/organellar/other	0.917683	Unknown	+	+	+
Csmd3	CUB and sushi domain-containing protein 3	Q80T79	25.726	24.9982	25.8019	24.417	24.9847		24.6595	24.3353	25.1719	24.2949	24.2583		23.217	24.9495	22.8407	23.1537	22.9083						Cell membrane {ECO:0000305}; Multi-pass membrane protein {ECO:0000305}	Integral component of membrane; plasma membrane	Plasma membrane					Perinuclear/organellar/other	0.943709	Unknown
Csnk1a1	Casein kinase I isoform alpha	Q8BK63	27.341	27.7958	27.7129	27.4862	27.2803		27.1984	27.1214	27.4154	27.3325	27.4785		28.805	28.7581	28.5934	29.0296	28.6004		+	+	+		Cytoplasm Cytoplasm cytoskeleton microtubule organizing center centrosome Chromosome centromere kinetochore Nucleus speckle Note=Localizes to the centrosome in interphase cells and to kinetochore fibers during mitosis	Centrosome; cytosol; kinetochore; membrane; nuclear speck						Perinuclear/organellar/other	0.682625	Unknown			+
Csnk1d	Casein kinase I isoform delta	Q9DC28	24.9089	24.604	25.4234	25.1565	25.3778		25.452	24.8576	25.7364	25.3943	25.3844		23.7796	24.6153	24.1795	24.5463	25.1908		+	+	+		Cytoplasm Nucleus Cytoplasm cytoskeleton microtubule organizing center centrosome Cytoplasm perinuclear region Cell membrane Cytoplasm cytoskeleton spindle Golgi apparatus Note=Localized at mitotic spindle microtubules and at the centrosomes and interphase in interphase cells Recruited to the spindle apparatus and the centrosomes in response to D-damage Correct subcellular localization requires k…	Centrosome; cytosol; Golgi apparatus; nucleus; perinuclear region of cytoplasm; plasma membrane; spindle; spindle microtubule		Nucleus;Nucleoli				Perinuclear/organellar/other	0.943077	Unknown			+
Csnk2a1	Casein kinase II subunit alpha	Q60737	28.8385	28.9288	28.9456	28.8173	28.6629		29.6964	30.0349	29.9117	29.7113	29.7129		29.8534	29.9117	29.8066	29.9814	29.7739		+	+	+	+		Cytosol; nucleus; NuRD complex; plasma membrane; Sin3 complex		Nucleus but not nucleoli				Perinuclear/organellar/other	0.695648	Unknown			+
Csnk2a2	Casein kinase II subunit alpha	O54833	25.9628	26.4378	25.8834	25.989	26.17		26.8019	26.976	27.17	27.0813	27.0711		27.6931	27.4314	27.4551	27.6251	27.4314		+	+	+	+		Cytosol; nucleus						Perinuclear/organellar/other	0.830756	Unknown
Csnk2b	Casein kinase II subunit beta	P67871	27.6181	27.7325	27.6181	27.5463	27.6389		29.1312	28.7162	29.003	29.0296	28.8385		29.3787	29.4532	29.4512	29.3724	29.1771		+	+	+	+		Cytoplasm; cytosol; extracellular vesicular exosome; nucleus; protein kinase CK2 complex		Nucleus but not nucleoli				Perinuclear/organellar/other	0.751773	Unknown			+
Cspg4	Chondroitin sulfate proteoglycan 4	Q8VHY0	27.509	28.0914	27.509	27.632	26.9428		29.8127	30.2077	30.2077	30.3303	29.7195		30.5109	29.94	29.7771	30.4532	29.8035		+	+	+		Apical cell membrane {ECO:0000250}; Single-pass type I membrane protein {ECO:0000250}; Extracellular side {ECO:0000250} Cell projection lamellipodium membrane {ECO:0000250}; Single-pass type I membrane protein {ECO:0000250}; Extracellular side {ECO:0000250} Note=Localized at the apical plasma membrane it relocalizes to the lamellipodia of astrocytoma upon phosphorylation by PRKCA Localizes to the…	Cell projection; cell surface; extracellular region; extracellular vesicular exosome; focal adhesion; Golgi lumen; integral component of plasma membrane; lysosomal lumen						Perinuclear/organellar/other	0.814995	Unknown			+
Csrp1	Cysteine and glycine-rich protein 1	P97315	28.3869	27.1015	28.0349	28.4073	27.9595		27.8682	28.3239	27.1604	28.0914	28.0864		23.3239	23.1063	24.1174	23.7152	23.8474		+	+			Nucleus	Extracellular vesicular exosome; focal adhesion; nucleus						Perinuclear/organellar/other	0.866962	Unknown	+		+
Csrp2	Cysteine and glycine-rich protein 2	P97314	30.1604	29.8887	29.7276	29.9814	30.099		29.9814	31.1483	29.8504	30.1604	29.8355		30.341	30.0217	30.7771	29.588	30.2193		+	+	+	+	Nucleus {ECO:0000250}	Focal adhesion; nucleus						Perinuclear/organellar/other	0.569591	Unknown			+
Cst3	Cystatin-C	P21460	24.921	25.4923	24.1228	24.9977	24.6209		26.2499	26.6998	25.6458	26.4154	26.4645		24.5285	22.235	23.0512	21.9789	21.8499			+			Secreted {ECO:0000269|PubMed:20189825}	Basement membrane; cell projection; contractile fiber; endoplasmic reticulum; extracellular region; extracellular space; extracellular vesicular exosome; lysosome; multivesicular body; neuronal cell body; nuclear membrane; perinuclear region of cytoplasm						Perinuclear/organellar/other	0.964776	Unknown
[truncated: 4,125 more rows]
