# Supplementary material for: Characterisation of a nucleo-adhesome
Source: Nat Commun. 2022 Jun 1;13:3053. doi: 10.1038/s41467-022-30556-5 (PMC9160004; doi:10.1038/s41467-022-30556-5)
Supplement: Supplementary file 6 — Supplementary Data 3 [file 41467_2022_30556_MOESM6_ESM.xlsx]

## Sheet: Supplementary Data 3
Supplementary Data 3 Nuclear meta-adhesome and literature-curated adhesome proteins in SCC cells.
Gene name	Protein name	Majority protein UniProtKB accession	Cytoplasmic fraction scaled intensity						Perinuclear/organellar fraction scaled intensity						Nuclear fraction scaled intensity					High-stringency nuclear identification	Core nucleo-adhesome	Literature-curated adhesome	Consensus adhesome	Meta-adhesome	FERM domain
			Replicate 1	Replicate 2	Replicate 3	Replicate 4	Replicate 5		Replicate 1	Replicate 2	Replicate 3	Replicate 4	Replicate 5		Replicate 1	Replicate 2	Replicate 3	Replicate 4	Replicate 5
Aars	Alanine--tRNA ligase, cytoplasmic	Q8BGQ7	0.983969	0.958904	0.970588	1	0.971251		0.780177	0.690633	0.745313	0.745313	0.794233		0.209741	0	0.320013	0.188755	0.322192	+				+
Aarsd1	Alanyl-tRNA editing protein Aarsd1	A2A4P4	0.977586	1	0.985593	0.961664	0.943518		0.647867	0.606892	0.610891	0.635922	0.667308		0.196313	0	0.227715	0.248284	0.316257					+
Aatf	Protein AATF	Q9JKX4	0.126264	0.181314	0.00497157	0.0211969	0		0.193208	0.118562	0.109782	0.11726	0.165614		0.888812	0.916447	0.845281	1	0.886829	+				+
Abce1	ATP-binding cassette sub-family E member 1	P61222	0.939616	1	0.951154	0.914149	0.915529		0.663691	0.612624	0.731216	0.681026	0.722533		0.0722567	0.00249802	0.171897	0.0255098	0					+
Abcf1	ATP-binding cassette sub-family F member 1	Q6P542	0.825276	0.776353	1	0.784527	0.735427		0.227984	0.0274653	0.403223	0.232635	0.322478		0.0963917	0.157287	0.118104	0.1496	0	+				+
Abcf2	ATP-binding cassette sub-family F member 2	Q99LE6	0.813711	0.706685	1	0.57813	0.684771		0.399994	0.266805	0.525826	0.325634	0.452513		0.0795904	0	0.142267	0.0346548	0.113999	+				+
Abi1	Abl interactor 1	Q8CBW3	0.760701	0.61638	0.97486	0.91143	0.866854		0.917483	0.82203	0.870086	0.844333	1		0.218509	0.234261	0.278547	0	0.233728			+		+
Acaca	Acetyl-CoA carboxylase 1;Biotin carboxylase	Q5SWU9	0.977582	0.950897	1	0.977582	0.977582		0.703515	0.576974	0.699179	0.644947	0.752036		0.143429	0.0452516	0	0.139952	0.163947					+
Acadvl	Very long-chain specific acyl-CoA dehydrogenase, mitochondrial	P50544	0.3543	0.518823	0.616047	0.539908	0.468405		0.995389	0.9936	1	0.990426	0.95249		0.110315	0.12808	0.186292	0.186623	0					+
Acat1	Acetyl-CoA acetyltransferase, mitochondrial	Q8QZT1	0.33906	0.373398	0.311204	0.450571	0.0279031		0.944075	0.990215	0.961194	1	0.866934		0.445771	0	0.517665	0.0533196	0.234119	+				+
Acat2	Acetyl-CoA acetyltransferase, cytosolic	Q8CAY6	0.950906	1	0.829626	0.966075	0.930357		0.671105	0.610059	0.646193	0.661907	0.646968		0.020176	0.0199652	0.0365181	0.24381	0					+
Acin1	Apoptotic chromatin condensation inducer in the nucleus	Q9JIX8	0.11143	0.162504	0.0408579	0	0.318896		0.367513	0.392036	0.397998	0.362205	0.386469		0.930817	1	0.965737	0.9364	0.950374	+				+
Acly	ATP-citrate synthase	Q91V92	0.980824	0.969488	0.971813	1	0.962332		0.891914	0.859019	0.872261	0.899629	0.896861		0.325449	0.320552	0.250849	0	0.405053	+				+
Aco1	Cytoplasmic aconitate hydratase	P28271	0.970867	0.988089	0.951277	0.970012	1		0.714109	0.551341	0.698794	0.698794	0.763413		0.117872	0	0.0416869	0.0585428	0.0718079					+
Aco2	Aconitate hydratase, mitochondrial	Q99KI0	0.592189	0.706089	0.64943	0.691068	0.541287		0.945049	1	0.962151	0.962151	0.908663		0.297719	0.0977107	0.453481	0	0.0783815	+				+
Acot13	Acyl-coenzyme A thioesterase 13;Acyl-coenzyme A thioesterase 13, N-terminally processed	Q9CQR4	0.552309	0.776721	0.621784	0.690475	1		0.852289	0.824997	0.765033	0.815746	0.819649		0.279589	0	0.953652	0.155227	0.460508					+
Acot2	Acyl-coenzyme A thioesterase 2, mitochondrial	Q9QYR9	0.906093	0.864181	0.88489	0.788076	0.878593		0.993496	1	0.889763	0.969741	0.908604		0.531058	0.190702	0	0.173974	0.463268					+
Acot7	Cytosolic acyl coenzyme A thioester hydrolase	Q91V12	0.908644	1	0.89783	0.959791	0.937569		0.757869	0.714186	0.768837	0.768058	0.807729		0.226716	0.0719806	0.324433	0	0.0905336	+				+
Acp1	Low molecular weight phosphotyrosine protein phosphatase	Q9D358	0.923979	0.965111	0.882621	0.926492	1		0.68391	0.539574	0.521296	0.681889	0.765926		0.161924	0.176392	0.223415	0.110928	0					+
Acsl3	Long-chain-fatty-acid--CoA ligase 3	Q9CZW4	0.401873	0.29002	0.333147	0.260361	0.476166		0.988093	0.937859	0.952367	1	0.888409		0.364391	0.167643	0.0677291	0.019208	0	+				+
Actb	Actin, cytoplasmic 1;Actin, cytoplasmic 1, N-terminally processed	P60710	0.433444	0.711831	0.343809	0.500117	0.610503		0.121659	0	0.161187	0.113774	0.268592		0.800866	0.833574	1	0.900243	0.993181	+		+		+
Actbl2	Beta-actin-like protein 2	Q8BFZ3	0.366065	0.363292	0.413382	0.322989	0.345337		0.188682	0	0.243997	1	0.11781		0.490908	0.319535	0.492346	0.322097	0.301535					+
Actg1	Actin, cytoplasmic 2;Actin, cytoplasmic 2, N-terminally processed	P63260	0.477922	0.556069	0.368342	0.514834	0.546047		0.105488	0	0.220806	0.119651	0.144118		0.92118	0.955681	0.997056	0.942792	1	+				+
Actl6a	Actin-like protein 6A	Q9Z2N8	0.213503	0.396201	0	0.269062	0.361188		0.3847	0.568426	0.151515	0.421874	0.442135		0.90835	1	0.764764	0.870815	0.81142	+				+
Actn1	Alpha-actinin-1	Q7TPR4	0.693432	0.657898	0.660194	0.675969	0.706155		0.0120587	0.0540288	0.242621	0.0576838	0		1	0.911249	0.884437	0.995212	0.934725	+	+	+	+	+
Actn4	Alpha-actinin-4	P57780	0.550133	0.505358	0.522491	0.516436	0.580194		0.0162865	0.0418796	0.177297	0	0.0162865		0.91085	0.943982	0.916591	1	0.903544	+	+		+	+
Actr10	Actin-related protein 10	Q9QZB7	0.813432	1	0.809799	0.72567	0.779593		0.751369	0.625743	0.79871	0.721237	0.721237		0.423978	0.262519	0.331703	0	0.114414	+				+
Actr1a	Alpha-centractin	P61164	0.875073	1	0.949545	0.944841	0.787167		0.558801	0.476015	0.669464	0.580852	0.639748		0.38771	0.169569	0.263719	0	0.0628991	+				+
Actr2	Actin-related protein 2	P61161	0.45123	0.49974	0.503158	0.452484	0.425486		0.0905324	0	0.214241	0.117508	0.12345		0.85516	0.909795	1	0.975465	0.894002	+				+
Actr3	Actin-related protein 3	Q99JY9	0.518482	0.650828	0.484231	0.496732	0.416603		0.114919	0	0.190155	0.128949	0.124832		0.966154	0.998177	0.997266	1	0.880496	+				+
Add1	Alpha-adducin	Q9QYC0	0.549843	0.69205	0.991287	0.537216	0.735235		1	0.82172	0.95682	0.814064	0.716498		0.423181	0	0.173313	0.428003	0.363984					+
Adh5	Alcohol dehydrogenase class-3	P28474	0.977165	0.987103	0.952787	0.983434	1		0.775407	0.682731	0.689953	0.723488	0.820745		0.0788712	0.0389749	0.0476247	0	0.254453					+
Adsl	Adenylosuccinate lyase	P54822	0.946082	0.964549	1	0.981304	0.980069		0.755891	0.68123	0.767088	0.746677	0.781759		0.0799124	0	0.129224	0.0577542	0.077871					+
Adss	Adenylosuccinate synthetase isozyme 2	P46664	0.972808	1	0.894919	0.975616	0.981094		0.777567	0.682235	0.758332	0.746258	0.801701		0.15808	0.0303809	0.143273	0	0.055625					+
Aebp1	Adipocyte enhancer-binding protein 1	Q640N1	0	0.487332	0.424579	0.253303	0.51569		0.825723	1	0.728872	0.844504	0.795067		0.584813	0.61663	0.221884	0.36277	0.435423					+
Aen	Apoptosis-enhancing nuclease	Q9CZI9	0.0926231	0	0.171692	0.0375385	0.189369		0.265875	0.156735	0.207653	0.164308	0.19108		0.90231	0.833873	0.86081	0.955228	1	+				+
Aff4	AF4/FMR2 family member 4	Q9ESC8	0.905217	0.963566	0.630658	0.23439	1		0.868452	0.774427	0.622966	0.183891	0.308144		0.157698	0.0856744	0.27874	0	0.0466989					+
Agap3	Arf-GAP with GTPase, ANK repeat and PH domain-containing protein 3	Q8VHH5	0.483776	1	0.80223	0.847236	0.575969		0.895153	0.973849	0.798617	0.77646	0.818208		0.0550663	0	0.0615877	0.223925	0.0563765					+
Ago2	Protein argonaute-2	Q8CJG0	1	0	0.92183	0.466251	0.303934		0.194234	0.344647	0.262167	0.035215	0.035215		0.487397	0.689481	0.528886	0.766321	0.356086	+				+
Ahcy	Adenosylhomocysteinase	P50247	0.89188	1	0.83983	0.936108	0.912591		0.902468	0.867922	0.846961	0.894752	0.849579		0.273583	0.0722742	0.46138	0.00343877	0	+				+
Ahnak	AHNAK nucleoprotein (desmoyokin)	E9Q616	0.927703	1	0.972007	0.928927	0.788042		0.895699	0.850282	0.868445	0.895253	0.956427		0.0664358	0.0928544	0.36972	0	0.222503	+				+
Ahnak2	AHNAK nucleoprotein 2	E9PYB0	0.947775	0.992744	1	0.998804	0.927001		0.851813	0.861636	0.874846	0.901263	0.961747		0	0.101087	0.295058	0.0399147	0.206691	+				+
Ahsa1	Activator of 90 kDa heat shock protein ATPase homolog 1	Q8BK64	0.971238	0.967806	1	0.987662	0.962559		0.716578	0.639377	0.717097	0.705937	0.770084		0.16469	0	0.158779	0.105751	0.104234	+				+
Aifm1	Apoptosis-inducing factor 1, mitochondrial	Q9Z0X1	0	0.0590662	0.053747	0.0434196	0.077628		0.85588	0.956413	0.920179	0.918828	0.865653		0.998741	1	0.970147	0.938128	0.975942	+				+
Aimp1	Aminoacyl tRNA synthase complex-interacting multifunctional protein 1;Endothelial monocyte-activating polypeptide 2	P31230	0.920832	0.939747	1	0.946553	0.900685		0.728319	0.657747	0.709604	0.720503	0.760215		0.0655416	0	0.15481	0.0557357	0.19796	+				+
Aimp2	Aminoacyl tRNA synthase complex-interacting multifunctional protein 2	Q8R010	0.930841	0.954423	1	0.974012	0.907687		0.75382	0.633201	0.772674	0.730443	0.781842		0.0690922	0.0130714	0.0623043	0	0.0604235					+
Aip	AH receptor-interacting protein	O08915	0.930935	1	0.836948	0.91606	0.851561		0.784092	0.774657	0.756545	0.760706	0.814966		0.107574	0.227797	0.151813	0.10844	0					+
Ak1	Adenylate kinase isoenzyme 1	Q9R0Y5	0.929099	1	0.933697	0.870322	0.991926		0.285321	0.175151	0.177255	0.134527	0.374726		0.325067	0	0.0711569	0.229047	0.0750393	+				+
Ak2	Adenylate kinase 2, mitochondrial;Adenylate kinase 2, mitochondrial, N-terminally processed	Q9WTP6	0.888127	1	0.807446	0.9568	0.851423		0.839911	0.804933	0.709512	0.752466	0.848947		0.278047	0.180286	0.232402	0	0.13449	+				+
Akap2	A-kinase anchor protein 2	O54931	0.517166	0	0.526103	0.584511	0.576956		0.402583	0.460294	0.384567	0.381915	0.424468		0.870177	0.954078	1	0.811136	0.924131	+				+
Akap9	A-kinase anchor protein 9	Q70FJ1	0.274554	0.323769	1	0.622027	0.45412		0.252168	0.340187	0.599774	0	0.681164		0.172545	0.548714	0.412478	0.142342	0.461194	+				+
Akr1a1	Alcohol dehydrogenase [NADP(+)]	Q9JII6	0.961419	1	0.855588	0.946747	0.936346		0.716098	0.629385	0.524129	0.618285	0.708093		0.0668613	0.0132064	0.025077	0.139948	0					+
Akr1b1	Aldose reductase	P45376	0.984298	1	0.895961	0.994159	0.958826		0.812184	0.75297	0.634769	0.754411	0.814916		0.0564012	0.152492	0.360913	0.096079	0					+
Akr7a2	Aflatoxin B1 aldehyde reductase member 2	Q8CG76	0.928213	0.987837	0.882268	1	0.984255		0.870038	0.808577	0.729674	0.800729	0.858666		0.000758946	0.167219	0.254055	0.0102077	0					+
Akt1	RAC-alpha serine/threonine-protein kinase	P31750	0.916568	0.656174	0.9146	0.829699	1		0.205811	0	0.132032	0.0682391	0.473263		0.295939	0.213091	0.237385	0.167069	0.319205			+
Alcam	CD166 antigen	Q61490	0.106701	0.301641	0.0658062	0	0.0259843		0.833658	1	0.867275	0.934001	0.957172		0.961793	0.790493	0.839269	0.911323	0.857129	+				+
Aldh18a1	Delta-1-pyrroline-5-carboxylate synthase;Glutamate 5-kinase;Gamma-glutamyl phosphate reductase	Q9Z110	0	0.0258133	0.183522	0.116516	0.0442908		0.898308	0.974261	0.979286	1	0.882793		0.840109	0.644889	0.72013	0.727675	0.73117	+				+
Aldh1l2	Mitochondrial 10-formyltetrahydrofolate dehydrogenase	Q8K009	0.113259	0.131229	0.0708805	0	0.100367		0.973419	0.972669	0.941615	1	0.862874		0.535412	0.375569	0.439399	0.428856	0.456198					+
Aldoa	Fructose-bisphosphate aldolase A;Fructose-bisphosphate aldolase	P05064	0.93311	1	0.930029	0.968588	0.989394		0.765941	0.834263	0.818306	0.838076	0.868052		0.152414	0.0447237	0.2748	0	0.190606	+				+
Alkbh5	RNA demethylase ALKBH5	Q3TSG4	0.210036	1	0.144186	0.507853	0		0.463587	0.61566	0.650409	0.587864	0.504982		0.56896	0.439692	0.484528	0.505965	0.484528	+				+
Alyref	THO complex subunit 4	O08583	0.0500225	0.195983	0.0449946	0	0.0416006		0.0907987	0.222301	0.232295	0.123271	0.207809		0.884069	1	0.876426	0.942396	0.922669	+	+		+	+
Ampd2	AMP deaminase 2	Q9DBT5	0.995167	1	0.97673	0.946932	0.954719		0.740491	0.690463	0.687012	0.651053	0.732163		0	0.217857	0.232271	0.163661	0.297959					+
Angptl2	Angiopoietin-related protein 2	Q9R045	0.013985	0.174234	0.154224	0	0.216504		0.891044	0.978594	1	0.97593	0.77504		0.77667	0.928056	0.746031	0.990751	0.712273	+				+
Ank3	Ankyrin-3	G5E8K5	0.769506	0.813514	0.802036	0.645995	0.538362		1	0.92121	0.910609	0.980544	0.83572		0.220057	0.136231	0.0768441	0.208973	0	+				+
Ankfy1	Rabankyrin-5	Q810B6	0.935013	0.866094	0.998239	1	0.942673		0.824754	0.712281	0.846955	0.84389	0.837657		0.139407	0.173607	0	0.0260885	0.0970852					+
Ankhd1	Ankyrin repeat and KH domain-containing 1	E9PUR0	0.871073	0.957531	1	0.850905	0.831951		0.586921	0.522789	0.617322	0.623981	0.731165		0.301691	0.118318	0.150154	0	0.168673					+
Ankrd17	Ankyrin repeat domain-containing protein 17	Q99NH0	0.883303	0.818612	1	0.807452	0.982318		0.793148	0.697661	0.747646	0.781407	0.89293		0	0.111365	0.139462	0.269519	0.164085	+				+
Ankrd28	Serine/threonine-protein phosphatase 6 regulatory ankyrin repeat subunit A	Q505D1	0.97686	0.969932	1	0.980737	0.918254		0.623495	0.603644	0.618416	0.639385	0.667612		0.25107	0	0.130647	0.177234	0.285779			+
Anln	Actin-binding protein anillin	Q8K298	0.485503	0.453687	0.530315	0.380936	0.492232		0.890794	1	0.927126	0.95934	0.904821		0.115441	0	0.213253	0.0908241	0.146813	+				+
Anp32b	Acidic leucine-rich nuclear phosphoprotein 32 family member B	Q9EST5	0.889989	1	0.906694	0.860122	0.857365		0.935254	0.940421	0.838733	0.848923	0.786628		0.253282	0	0.380346	0.0436411	0.0229787	+				+
Anp32e	Acidic leucine-rich nuclear phosphoprotein 32 family member E	P97822	0.899559	1	0.905147	0.893804	0.895259		0.816739	0.831815	0.764239	0.802035	0.790158		0.183898	0	0.132277	0.0058293	0.0146767					+
Anxa1	Annexin A1	P10107	1	0.980626	0.954493	0.951329	0.927995		0.725586	0.674595	0.691912	0.65984	0.717429		0.270208	0.055617	0.355653	0	0.144763	+	+		+	+
Anxa11	Annexin A11	P97384	0.987184	1	0.956932	0.993261	0.988938		0.717762	0.631415	0.635638	0.688766	0.729705		0.0764328	0.0753688	0	0.155726	0.0975906					+
Anxa2	Annexin A2	P07356	0.961938	0.99227	1	0.953655	0.88792		0.802049	0.7279	0.810599	0.785458	0.910201		0.261282	0.0417693	0.375594	0	0.193851	+				+
Anxa5	Annexin A5	P48036	0.939745	1	0.870141	0.943869	0.995513		0.702133	0.650234	0.6535	0.648577	0.769896		0.270735	0	0.391501	0.000457692	0.190873	+				+
Anxa6	Annexin A6	P14824	0.975275	1	0.975275	0.992509	0.962439		0.707414	0.578353	0.696472	0.689396	0.744044		0.106807	0.169326	0.21391	0	0.144368	+				+
Anxa7	Annexin A7	Q07076	0.989308	0.997915	0.996863	0.979068	1		0.787663	0.704262	0.762348	0.761492	0.775483		0	0.564782	0.160984	0.0982914	0.0965147					+
Ap1b1	AP-1 complex subunit beta-1	O35643	0.945833	0.954664	1	0.968043	0.929969		0.820462	0.716118	0.841911	0.830141	0.829276		0.507119	0	0.236702	0.525575	0.483037	+				+
Ap1g1	AP-1 complex subunit gamma-1	P22892	0.971892	0.947264	1	0.995794	0.917194		0.823195	0.770706	0.848564	0.884691	0.858283		0.179408	0.144313	0	0.310453	0.167923					+
Ap1m1	AP-1 complex subunit mu-1	P35585	0.957101	0.939799	1	0.973243	0.929492		0.737545	0.651092	0.746958	0.760068	0.755295		0.201345	0.103766	0.146756	0	0.0731711					+
Ap1s1	AP-1 complex subunit sigma-1A	P61967	0.69012	0.717251	1	0.746162	0.577336		0.683558	0.635572	0.714812	0.654247	0.653		0.150763	0	0.0429807	0.0636237	0.186525					+
Ap2a1	AP-2 complex subunit alpha-1	P17426	0.733269	0.71627	0.933964	0.830893	1		0.0242798	0	0.320417	0.0242798	0.565444		0.777547	0.398803	0.265456	0.983798	0.593888	+				+
Ap2a2	AP-2 complex subunit alpha-2	P17427	0.390428	0.330928	0.568896	0.509731	0.568896		0.145063	0	0.225145	0.189847	0.305795		0.864216	0.714056	0.63444	1	0.72346	+				+
Ap2b1	AP-2 complex subunit beta	Q9DBG3	0.551127	0.551127	0.776225	0.750185	0.654574		0.0918815	0	0.378094	0.218269	0.487974		0.723601	0.479849	0.404309	1	0.504061	+				+
Ap2m1	AP-2 complex subunit mu	P84091	0.45394	0	0.669894	0.437331	0.341839		0.0550224	0.0382195	0.348868	0.0550224	0.278265		0.778147	0.801447	0.848727	1	0.943898	+				+
Ap2s1	AP-2 complex subunit sigma	P62743	0.490532	0	0.654555	0.37699	0.571686		0.400083	0.254927	0.592908	0.294474	0.55182		0.719278	0.903565	0.869247	1	0.791697	+				+
Ap3m1	AP-3 complex subunit mu-1	Q9JKC8	0.898375	0.91852	1	0.860243	0.908635		0.752758	0.758438	0.766059	0.806871	0.835007		0.0851951	0	0.0391908	0.00405856	0.264506					+
Apex1	DNA-(apurinic or apyrimidinic site) lyase;DNA-(apurinic or apyrimidinic site) lyase, mitochondrial	P28352	0.74197	0.890651	0.657505	0.631251	0.71647		0.893892	1	0.746455	0.839047	0.776679		0.406062	0.0642421	0.311005	0	0.0246215	+				+
Api5	Apoptosis inhibitor 5	O35841	0.257337	0.551457	0.377324	0	0.255558		0.887679	0.869158	1	0.975232	0.818272		0.208136	0.047633	0.0993119	0.202511	0.185429	+				+
Appl1	DCC-interacting protein 13-alpha	Q8K3H0	0.89811	0.49791	0.963801	1	0.844967		0.611653	0.360868	0.592719	0.655133	0.744101		0	0.252012	0.322761	0.262099	0.313199					+
Aqp1	Aquaporin-1	Q02013	0.00792323	0	0.0181594	0.0729691	0.124301		0.263889	0.298306	0.405522	0.333319	0.2031		0.920996	0.954441	0.95345	1	0.965098	+				+
Arcn1	Coatomer subunit delta	Q5XJY5	0.97424	0.920272	1	0.981298	0.941454		0.862944	0.824046	0.868554	0.865675	0.879612		0.13962	0	0.322174	0.127288	0.228478	+				+
Arf1	ADP-ribosylation factor 1;ADP-ribosylation factor 3	P84078	0.931943	1	0.879058	0.93462	0.922381		0.641854	0.640038	0.560201	0.594872	0.647939		0.153531	0	0.189527	0.0432187	0.0698752	+		+
Arf4	ADP-ribosylation factor 4	P61750	0.968881	0.822029	1	0.951543	0.968881		0.639486	0.627548	0.591443	0.578923	0.686215		0.287811	0	0.517549	0.272373	0.358374	+				+
Arf6	ADP-ribosylation factor 6	P62331	0.669979	1	0.850313	0.867251	0.951785		0.780423	0.794513	0.775658	0.901924	0.94993		0.18457	0	0.0477238	0.0174819	0.33587	+				+
Arglu1	Arginine and glutamate-rich protein 1	Q3UL36	0.107503	0.123912	0.0167141	0.026182	0.00891828		0.142537	0.169073	0	0.296372	0.190119		0.890625	1	0.992331	0.901733	0.987806	+				+
Arhgap21	Rho GTPase-activating protein 21	Q6DFV3	0.228883	1	0.101411	0	0.0757412		0.4871	0.439129	0.499969	0.58217	0.59395		0.804812	0.660097	0.823769	0.818835	0.864396	+				+
Arhgap22	Rho GTPase-activating protein 22	Q8BL80	0.965953	0.951085	0.97146	0.991428	0.820673		0.96918	0.974163	0.951085	1	0.973266		0.229693	0.411636	0.473913	0	0.298797					+
Arhgap35	Rho GTPase-activating protein 35	Q91YM2	0.954188	0.92789	1	0.968789	0.949136		0.78092	0.758189	0.759768	0.818713	0.824106		0.308999	0.225183	0.318157	0	0.0642431			+		+
Arhgdia	Rho GDP-dissociation inhibitor 1	Q99PT1	0.946522	1	0.851966	0.95601	0.947764		0.789772	0.794648	0.631896	0.739891	0.785876		0.386556	0.0368446	0.560433	0	0.152324	+				+
Arhgef1	Rho guanine nucleotide exchange factor 1	Q61210	0.935385	0.94329	1	0.984007	0.926492		0.735967	0.625401	0.725151	0.744909	0.747826		0.335802	0.406642	0	0.669628	0.301739					+
Arhgef2	Rho guanine nucleotide exchange factor 2	Q60875	0.958648	0.925793	1	0.95334	0.93339		0.819191	0.701317	0.838238	0.795664	0.84067		0.263662	0.164737	0	0.147391	0.191392			+		+
Arhgef40	Rho guanine nucleotide exchange factor 40	Q3UPH7	0.453646	0.171079	0.395577	0.326983	0.0684595		0.148004	0	0.106699	0.297063	0.242927		0.371573	1	0.610561	0.397921	0.906977	+				+
Arl1	ADP-ribosylation factor-like protein 1	P61211	0.901806	0.963828	0.951866	1	0.919635		0.806857	0.691678	0.735287	0.73723	0.762958		0.328964	0	0.0962796	0.131596	0.0826086					+
Arl2	ADP-ribosylation factor-like protein 2	Q9D0J4	0.948008	1	0.908638	0.989243	0.919199		0.764993	0.666404	0.692149	0.685413	0.732577		0.037925	0.119499	0.0116111	0.00624598	0					+
Arl8b	ADP-ribosylation factor-like protein 8B	Q9CQW2	0.444136	0.500417	0.494809	0.471418	0.520226		0.920111	0.896411	0.889922	1	0.930316		0.397404	0.23891	0.240099	0.239704	0	+				+
Armc1	Armadillo repeat-containing protein 1	Q9D7A8	0.0353943	0.359427	0.941396	0.669593	0.740054		0.893391	0.853228	0.956587	1	0.931054		0.506405	0.0984609	0	0.140344	0.533163	+				+
Arpc1b	Actin-related protein 2/3 complex subunit 1B	Q9WV32	0.462423	0.348022	0.397338	0.506912	0.401623		0.0391871	0	0.0811029	0.0840351	0.0722077		0.849266	0.849266	0.880387	1	0.924186	+				+
Arpc2	Actin-related protein 2/3 complex subunit 2	Q9CVB6	0.436387	0.502223	0.462418	0.433047	0.361461		0.0175741	0	0.146524	0.0736574	0.137931		0.82285	0.933497	0.929479	1	0.726415	+		+		+
Arpc3	Actin-related protein 2/3 complex subunit 3	Q9JM76	0.448348	0.547603	0.480968	0.540205	0.426843		0	0.0792868	0.17143	0.0952998	0.185156		0.861297	0.848178	0.815049	1	0.871712	+				+
Arpc4	Actin-related protein 2/3 complex subunit 4	P59999	0.587059	0.684804	0.416204	0.410525	0.432915		0.0287318	0	0.168581	0.071413	0.109367		0.828443	1	0.937146	0.905559	0.85617	+				+
Arpc5	Actin-related protein 2/3 complex subunit 5	Q9CPW4	0.534343	0.537829	0.33959	0.366225	0.380237		0.138672	0.197695	0	0.022363	0.0825667		0.817917	0.964819	1	0.706001	0.817917	+				+
Arpc5l	Actin-related protein 2/3 complex subunit 5-like protein	Q9D898	0.240185	0.464553	0.264968	0.206281	0.0679865		0	0.0700763	0.0258703	0.0218475	0.0627261		0.656909	1	0.888876	0.91224	0.720198	+				+
Arpp19	cAMP-regulated phosphoprotein 19	P56212	0.876726	1	0.746546	0.92965	0.943473		0.681204	0.675953	0.400212	0.599882	0.731344		0.0640005	0.0655287	0	0.0848374	0.106947					+
Asap1	Arf-GAP with SH3 domain, ANK repeat and PH domain-containing protein 1	Q9QWY8	0.786796	0.753225	0.810719	0.778588	0.744868		0.693052	0.656413	0.736218	0.698236	0.698236		0.186106	0.361863	1	0	0.0817589			+
Ascc3	Activating signal cointegrator 1 complex subunit 3	E9PZJ8	1	0.705937	0.594777	0.0463169	0.451539		0.0434355	0.0971845	0	0.182767	0.0419894		0.214857	0.622228	0.369976	0.39897	0.259411	+				+
Asf1a	Histone chaperone ASF1A	Q9CQE6	0.510523	0.557681	0.293925	0.42563	0.299923		1	0.909015	0.487789	0.804503	0.831626		0.28466	0	0.210308	0.114115	0.00891802					+
Asns	Asparagine synthetase [glutamine-hydrolyzing]	Q61024	0.956771	0.982211	0.927611	1	0.960406		0.801974	0.743994	0.76081	0.801246	0.814756		0.205832	0.175403	0.272348	0	0.0961777					+
Atg4b	Cysteine protease ATG4B	Q8BGE6	0.934181	0.927473	1	0.929728	0.925195		0.656381	0.515364	0.573858	0.635995	0.635995		0.192317	0.0588277	0.0782835	0	0.124887					+
Atic	Bifunctional purine biosynthesis protein PURH;Phosphoribosylaminoimidazolecarboxamide formyltransferase;IMP cyclohydrolase	Q9CWJ9	0.966234	0.975503	0.977255	1	0.962773		0.772818	0.696098	0.746376	0.743011	0.786141		0.233256	0.00653093	0.257378	0	0.166524	+				+
Atp1a1	Sodium/potassium-transporting ATPase subunit alpha-1	Q8VDN2	0.0599336	0.125018	0.139979	0	0.018531		0.366123	0.5054	0.571689	0.382446	0.398224		1	0.848717	0.69422	0.803151	0.83039	+				+
Atp2a2	Sarcoplasmic/endoplasmic reticulum calcium ATPase 2	O55143	0.286984	0.158312	0.321543	0.202864	0		0.909741	0.984484	0.990692	0.972239	0.918517		0.994064	0.992047	0.943708	0.972978	1	+				+
Atp2b1	Plasma membrane calcium-transporting ATPase 1	G5E829	0.0226182	0.100739	0.0926851	0	0.0350639		0.70729	0.874548	1	0.891097	0.83741		0.893006	0.630707	0.53776	0.71013	0.733604	+				+
Atp6v0a1	V-type proton ATPase 116 kDa subunit a isoform 1	Q9Z1G4	0.119421	0.0917275	0.034683	0.0237544	0		0.345575	0.338516	0.233206	0.271477	0.281969		0.917916	0.818706	0.506437	1	0.564303	+				+
Atp6v0d1	V-type proton ATPase subunit d 1	P51863	0.215618	0.180221	0	0.150945	0.113924		0.463877	0.462746	0.538334	0.487295	0.389473		0.952315	0.877797	0.834926	1	0.9114	+				+
Atp6v1a	V-type proton ATPase catalytic subunit A	P50516	0.816717	0.803562	1	0.947547	0.919823		0.391828	0.0818522	0.376416	0.261084	0.538827		0.360674	0.0782411	0.145559	0.1356	0	+				+
Atp6v1b2	V-type proton ATPase subunit B, brain isoform	P62814	0.900317	0.922062	1	0.939069	0.871202		0.201184	0	0.242507	0.106483	0.472189		0.386353	0.313088	0.406187	0.321782	0.0607826	+				+
Atp6v1c1	V-type proton ATPase subunit C 1	Q9Z1G3	0.983726	0.906459	1	0.988399	0.969771		0.732538	0.584007	0.735088	0.65308	0.749928		0.359188	0.0136092	0.190132	0.157298	0	+				+
Atp6v1d	V-type proton ATPase subunit D	P57746	0.83264	0.882724	1	0.872917	0.928835		0.382653	0.182243	0.413763	0.356143	0.541499		0.198423	0.40866	0.372871	0.307232	0					+
Atp6v1e1	V-type proton ATPase subunit E 1	P50518	0.857928	0.717744	0.667928	1	0.802867		0.243669	0	0.219137	0.23963	0.441711		0.331163	0.31296	0.396709	0.463276	0.145121	+				+
Atp6v1h	V-type proton ATPase subunit H	Q8BVE3	0.899256	0.855311	1	0.914759	0.941145		0.408822	0.25214	0.423104	0.384044	0.594935		0.388601	0.121775	0	0.390108	0.418389	+				+
Atxn10	Ataxin-10	P28658	0.962463	0.930466	1	0.98904	0.952321		0.775347	0.713084	0.770883	0.764904	0.800021		0	0.0627445	0.0038034	0.0588939	0.0063034					+
Atxn2	Ataxin-2	O70305	0.963715	1	0.938931	0.949059	0.914987		0.880232	0.86782	0.85165	0.94149	0.923155		0.207054	0.364849	0.492007	0	0.469658	+				+
Aup1	Ancient ubiquitous protein 1	P70295	0	0.144883	0.0492732	0.0339035	0.0988201		0.818026	0.883008	0.967373	1	0.944956		0.88664	0.847358	0.753125	0.82311	0.890213	+				+
Aurka	Aurora kinase A	P97477	0.418766	0.277137	0.360384	0.233089	0.740893		0.95731	0.610254	1	0.783921	0.811415		0.507963	0.093002	0	0.451488	0.43516					+
Bag1	BAG family molecular chaperone regulator 1	Q60739	0.741507	1	0.89705	0.958058	0.868483		0.54341	0.426802	0.406066	0.57052	0.668959		0.316115	0.331004	0.783771	0.0982268	0					+
Bag2	BAG family molecular chaperone regulator 2	Q91YN9	0.340743	0	0.304835	0.326558	0.0204306		0.477436	1	0.585227	0.495353	0.477436		0.70029	0.926789	0.941209	0.53013	0.501241	+				+
Bag6	Large proline-rich protein BAG6	Q9Z1R2	0.870982	0.89719	0.964816	0.959089	0.870982		1	0.969155	0.973864	0.996844	0.968725		0.144795	0.0397025	0.237294	0.0135112	0					+
Baiap2	Brain-specific angiogenesis inhibitor 1-associated protein 2	Q8BKX1	0.297444	0.100669	0.429341	0.231675	0.187555		0.195063	0.222657	0.47444	0.121155	0		1	0.812843	0.867161	0.893586	0.810947	+				+
Bax	Apoptosis regulator BAX	Q07813	1	0.919712	0.946524	0.968115	0.912605		0.595019	0.552472	0.608946	0.573181	0.630246		0	0.0932076	0	0.039435	0.00813045					+
Baz1b	Tyrosine-protein kinase BAZ1B	Q9Z277	0.0584039	0	0.0293243	0.111631	0.183142		0.0196711	0.0725401	0.0244479	0.0423489	0.0232659		0.97047	0.983467	0.957548	1	0.960321	+				+
Bcap31	B-cell receptor-associated protein 31	Q61335	0.252363	0	0.399357	0.346751	0.108029		0.793594	0.847393	0.90484	0.843882	0.788612		0.833117	0.92907	0.837466	0.836023	1	+				+
Bcas2	Pre-mRNA-splicing factor SPF27	Q9D287	0	0.0579167	0.0635686	0.0424886	0.024481		0.74814	0.799718	0.728638	0.742232	0.733681		0.973016	0.951438	0.931976	1	0.953246	+				+
Bcl7c	B-cell CLL/lymphoma 7 protein family member C	O08664	0.132936	0.149208	0.0330758	0	0.166211		0.733274	0.901897	0.717245	0.830362	0.742536		0.931947	0.927442	1	0.965774	0.962649	+				+
Bclaf1	Bcl-2-associated transcription factor 1	Q8K019	0.0904481	0	0.12159	0.0123171	0.0486556		0.162089	0.194071	0.241592	0.118393	0.109116		0.945724	1	0.989653	0.930819	0.975901	+				+
Birc6	Baculoviral IAP repeat-containing protein 6	O88738	0.93918	0.93918	1	0.978801	0.968056		0.731675	0.601333	0.742059	0.716137	0.776271		0.158454	0.250335	0.40741	0	0.298556	+				+
Blvra	Biliverdin reductase A	Q9CY64	1	0.768265	0.765039	0.844102	0.793185		0.830602	0.864784	0.846747	0.854579	0.91443		0.280168	0.0169446	0.342389	0.158213	0					+
Bmp2k	BMP-2-inducible protein kinase	Q91Z96	0.304924	0.207848	0	0.265917	0.371285		0.43946	0.548004	0.0179553	0.321535	0.175171		0.890069	0.906339	0.748652	1	0.816044					+
Bola1	BolA-like protein 1	Q9D8S9	0.911789	1	0.823008	0.980943	0.932525		0.864099	0.987234	0.770171	0.784895	0.885992		0	0.186154	0.258341	0.249274	0.282118					+
Bop1	Ribosome biogenesis protein BOP1	P97452	0.158788	0.153199	0.192968	0	0.155452		0.675533	0.688354	0.678159	0.676588	0.60953		1	1	0.979738	0.99634	0.904583	+				+
Brcc3	Lys-63-specific deubiquitinase BRCC36	P46737	1	0.841323	0.998876	0.864533	0.916666		0.609768	0.650321	0.567026	0.502829	0.549686		0	0.109358	0.232736	0.179552	0.0609869					+
Brix1	Ribosome biogenesis protein BRX1 homolog	Q9DCA5	0.157157	0	0.0888243	0.0595127	0.0602907		0.423096	0.406492	0.412524	0.402893	0.413057		0.953174	0.943928	0.935931	1	0.935931	+	+		+	+
Brk1	Protein BRICK1	Q91VR8	0.985863	0.937515	0.985863	0.957491	1		0.835815	0.757043	0.710322	0.78943	0.878698		0.155608	0.260544	0.265982	0	0.23263					+
Brox	BRO1 domain-containing protein BROX	Q8K2Q7	0.827517	0.901035	0.918702	1	0.868205		0.222736	0.113473	0.0577014	0.0720768	0.213248		0.20869	0.136167	0.225446	0	0.177241					+
Bsg	Basigin	P18572	0.120998	0.266797	0.078108	0	0.347244		0.525645	0.879777	0.627795	0.724743	0.835644		0.934155	0.804389	0.754365	0.724743	1	+				+
Btf3l4	Transcription factor BTF3 homolog 4	Q9CQH7	0.722611	1	0.767197	0.517458	0.479543		0.40843	0.428939	0	0.179509	0.227416		0.304252	0.451253	0.74267	0.0204675	0.0698906	+				+
Bub3	Mitotic checkpoint protein BUB3	Q9WVA3	0.135974	0.223473	0.113801	0	0.252005		0.927715	1	0.922911	1	0.918067		0.764817	0.662865	0.856879	0.58881	0.597753	+				+
Bud31	Protein BUD31 homolog	Q6PGH1	0.199943	0.365457	0.187232	0.14263	0.104184		0.232491	0.392795	0	0.187232	0.255712		0.865351	1	0.949975	0.893804	0.829979	+				+
Bysl	Bystin	O54825	0.462557	0	0.574614	0.633902	0.380565		0.369422	0.326564	0.412729	0.387871	0.373158		0.799293	0.885038	0.776101	1	0.790486	+				+
Bzw1	Basic leucine zipper and W2 domain-containing protein 1	Q9CQC6	0.974603	0.938303	1	0.988339	0.973924		0.879122	0.855945	0.897898	0.910437	0.911369		0.271661	0	0.277134	0.258024	0.27396	+				+
Bzw2	Basic leucine zipper and W2 domain-containing protein 2	Q91VK1	1	0.919369	0.990945	0.980446	0.987196		0.89521	0.852783	0.894899	0.916897	0.912134		0.152255	0	0.0177317	0.13475	0.229201					+
C1qbp	Complement component 1 Q subcomponent-binding protein, mitochondrial	O35658	0.120563	0.371339	0.203543	0.289725	0		0.876445	1	0.778987	0.75658	0.809937		0.678264	0.632359	0.669282	0.536659	0.512987	+				+
Cab39	Calcium-binding protein 39	Q06138	0.973702	0.982377	0.998395	1	0.99786		0.505346	0.441823	0.489487	0.509335	0.630525		0.15429	0.141381	0.0938449	0.0479426	0					+
Cacybp	Calcyclin-binding protein	Q9CXW3	0.968598	1	0.970009	0.986093	0.955844		0.852416	0.8272	0.840779	0.826108	0.867646		0.394859	0	0.478716	0.0470137	0.31141	+				+
Cad	CAD protein;Glutamine-dependent carbamoyl-phosphate synthase;Aspartate carbamoyltransferase;Dihydroorotase	B2RQC6	0.964424	0.943605	1	0.973696	0.955329		0.809688	0.726136	0.805237	0.78157	0.825585		0.188893	0	0.128907	0.190454	0.274795	+				+
Cald1	Caldesmon 1	E9QA15	0.331544	0	0.301299	0.0101423	0.213819		0.458587	0.76532	0.567751	0.457135	0.490942		0.920479	0.812281	0.975704	0.704761	1	+	+		+	+
Calr	Calreticulin	P14211	0.655973	0.7262	0.633904	0.767039	0.668473		0.905248	1	0.691254	0.764087	0.807112		0.241389	0.1406	0.348232	0	0.0848427	+		+		+
Calu	Calumenin	O35887	0.724792	0.798894	0.740454	0.788954	0.648666		0.920814	1	0.756676	0.84876	0.819979		0.189587	0.102252	0.381998	0	0.103944	+				+
Camk2d	Calcium/calmodulin-dependent protein kinase type II subunit delta	Q6PHZ2	0.977105	0.963581	1	0.991189	0.994175		0.889373	0.836247	0.884798	0.912056	0.952162		0.130326	0	0.126794	0.155526	0.244439	+				+
Cand1	Cullin-associated NEDD8-dissociated protein 1	Q6ZQ38	0.921539	0.899678	1	0.931474	0.972153		0.890859	0.789673	0.860476	0.843696	0.849366		0.243047	0	0.194893	0.000544046	0.0785995	+				+
Cand2	Cullin-associated NEDD8-dissociated protein 2	Q6ZQ73	0.911254	0.873817	1	0.90603	0.91781		0.839676	0.749635	0.80458	0.788013	0.79996		0.141279	0.117117	0	0.080077	0.123222					+
Cap1	Adenylyl cyclase-associated protein 1	P40124	0.97329	0.977066	0.98441	1	0.957423		0.782876	0.663545	0.761325	0.739634	0.777832		0.225313	0	0.131641	0.0565124	0.139466	+				+
Capn1	Calpain-1 catalytic subunit	O35350	0.957372	0.930656	1	0.992208	0.86092		0.656893	0.56429	0.651519	0.636623	0.663894		0.207892	0	0.169894	0.0417455	0.155393			+
Capn2	Calpain-2 catalytic subunit	O08529	0.968108	0.916354	1	0.983705	0.939935		0.674083	0.585141	0.696083	0.634749	0.701716		0.063323	0.112852	0.104184	0	0.0562184			+		+
Capza1	F-actin-capping protein subunit alpha-1	P47753	0.728947	0.865394	0.673516	0.810847	0.706498		0.19201	0	0.189193	0.186357	0.306348		0.791444	0.926995	0.942359	1	0.761049	+				+
Capza2	F-actin-capping protein subunit alpha-2	P47754	0.839185	1	0.676621	0.871606	0.794883		0.30283	0	0.240498	0.33392	0.359362		0.585554	0.766518	0.729283	0.723989	0.559236	+				+
Capzb	F-actin-capping protein subunit beta	P47757	0.766471	0.863573	0.579444	0.692539	0.678706		0.179612	0	0.230008	0.179612	0.192084		0.782866	0.981504	1	0.826208	0.605503	+				+
Carm1	Histone-arginine methyltransferase CARM1	Q9WVG6	0.923499	0.95064	0.963363	0.907952	0.94227		1	0.978236	0.9649	0.966425	0.954701		0.204009	0.388933	0.204913	0	0.252313					+
Cars	Cysteine--tRNA ligase, cytoplasmic	Q9ER72	0.952384	1	0.909386	0.947618	0.938424		0.820025	0.774464	0.755676	0.758621	0.786549		0.291027	0.0576419	0.263678	0	0.256146	+				+
Cav1	Caveolin-1	P49817	0	0.061072	0.197588	0.13233	0.138861		0.454442	0.57795	0.613337	0.581331	0.557327		0.856346	0.886189	0.87665	1	0.983177	+		+		+
Cbfb	Core-binding factor subunit beta	Q08024	0.749565	0.885034	0.989913	0.854269	1		0.64362	0.757704	0.622121	0.279644	0.714355		0.213559	0.338031	0.543624	0.062758	0	+				+
Cbl	E3 ubiquitin-protein ligase CBL	P22682	0.875143	0.891061	0.918526	0.90988	0.935129		0.506055	0.365258	0.51265	0.417206	0.536511		0.197069	0.155264	0.146436	1	0			+		+
Cbr1	Carbonyl reductase [NADPH] 1	P48758	0.965349	0.806214	0.792162	1	0.582107		0.619387	0.51684	0.514342	0.519315	0.523318		0.140664	0	0.31441	0.257719	0.192563					+
Cbx1	Chromobox protein homolog 1	P83917	0.0728024	0.321732	0	0.0885344	0.213764		0.290506	0.489555	0.211048	0.26611	0.291218		0.899325	1	0.885824	0.958625	0.761482	+				+
Cbx3	Chromobox protein homolog 3	P23198	0.20998	0.306819	0.0205006	0	0.0545503		0.342246	0.589231	0.414201	0.298006	0.241941		0.770664	0.898982	1	0.856908	0.702704	+				+
Cbx5	Chromobox protein homolog 5	Q61686	0.117747	0.131393	0.0405784	0	0.0673612		0.211946	0.333286	0.297015	0.139136	0.184308		0.873247	0.868196	0.886149	1	0.732368	+				+
Ccdc124	Coiled-coil domain-containing protein 124	Q9D8X2	0.747105	0.781581	0.619016	0.0675074	0.402781		0.291227	0	0.154806	0.0123106	0.12448		0.419233	1	0.665784	0.723105	0.574124	+				+
Ccdc137	Coiled-coil domain-containing protein 137	Q8R0K4	0.217618	0.20631	0.0827878	0	0.229971		0.451472	0.478684	0.411944	0.294118	0.292074		0.93757	0.896963	0.828951	1	0.924886	+				+
Ccdc22	Coiled-coil domain-containing protein 22	Q9JIG7	0.892587	0.942415	1	0.948099	0.933698		0.899542	0.797864	0.921693	0.888205	0.873976		0.301326	0.392458	0.283477	0	0.194374					+
Ccdc86	Coiled-coil domain-containing protein 86	Q9JJ89	0	0.893662	0.0221251	0.0775588	0.0473721		0.160038	0.45246	0.488145	0.448062	0.130998		0.855548	1	0.971234	0.953173	0.927288	+				+
Ccdc9	Coiled-coil domain-containing protein 9	Q8VC31	1	0.818016	0.951549	0.854365	0.191781		0.359218	0.345206	0	0.0639474	0.0576616		0.480929	0.390181	0.498364	0.196338	0.433318					+
Ccnb1	G2/mitotic-specific cyclin-B1	P24860	0.918963	0.741842	1	0.945766	0.76982		0.823891	0.870759	0.88662	0.910462	0.86683		0.171545	0.128313	0.432119	0.13746	0					+
Ccnk	Cyclin-K	O88874	0	0.269699	0.211714	1	0.939912		0.27026	0.29958	0.354771	0.323594	0.326071		0.362115	0.47363	0.349648	0.413191	0.409118	+				+
Ccnl1	Cyclin-L1	Q52KE7	0.0306011	0.0482538	0.0648249	0	0.0955671		0.164221	0.0976865	0.128345	0.0974745	0.129062		0.968874	1	0.930794	0.998166	0.953904	+				+
Cct2	T-complex protein 1 subunit beta	P80314	0.973475	0.959217	1	0.987048	0.928341		0.788408	0.747708	0.814381	0.825156	0.852389		0.15088	0	0.221604	0.0341061	0.123676	+				+
Cct4	T-complex protein 1 subunit delta	P80315	0.977826	0.971464	1	0.983462	0.939374		0.826029	0.773186	0.843426	0.865222	0.845348		0.161885	0	0.1786	0.0995179	0.156453	+				+
Cct5	T-complex protein 1 subunit epsilon	P80316	0.981643	0.974396	1	0.97925	0.936916		0.843395	0.796151	0.877038	0.873026	0.87776		0.206073	0	0.222473	0.0719225	0.104173	+				+
Cct6a	T-complex protein 1 subunit zeta	P80317	0.959555	0.974559	1	0.953567	0.927257		0.83726	0.806227	0.860499	0.867194	0.869023		0.168061	0	0.193773	0.0546905	0.135882	+				+
Cct7	T-complex protein 1 subunit eta	P80313	0.953389	0.954115	1	0.945278	0.916755		0.82538	0.806674	0.867385	0.858047	0.864825		0.157266	0	0.175826	0.0702355	0.108494	+				+
Cct8	T-complex protein 1 subunit theta	P42932	0.962726	0.944662	1	0.949946	0.924166		0.791033	0.766497	0.837502	0.81697	0.841039		0.121831	0	0.238321	0.0238223	0.0971516	+				+
Cd109	CD109 antigen	Q8R422	0	0.196017	0.156757	0.27036	0.287392		0.596896	0.590716	0.63867	0.659011	0.567703		0.924759	0.9161	0.900545	1	0.928726	+				+
Cd151	CD151 antigen	O35566	0.127312	0.447061	0.2948	0.170152	0.447104		0	0.480859	0.483382	0.874045	0.824782		0.170152	0.323737	0.436344	0.565868	1	+		+
Cd2ap	CD2-associated protein	Q9JLQ0	0.933492	1	0.917028	0.919874	0.904445		0.849928	0.837312	0.800252	0.821457	0.845814		0.115861	0.765747	0.263308	0	0.0982935					+
Cd44	CD44 antigen	P15379	0.130612	0.0552627	0.0479174	0	0.237831		0.289006	0.411108	0.252723	0.354274	0.343428		0.928072	0.983447	0.94759	1	0.90552	+				+
Cd47	Leukocyte surface antigen CD47	Q61735	0.887652	0.0919704	0.169023	0	0.022032		0.146379	0.197446	0.264823	0.248961	0.308135		1	0.740486	0.753082	0.822346	0.809242	+		+
Cdc27	Cell division cycle protein 27 homolog	A2A6Q5	0.330246	0	0.466631	0.352401	0.285689		0.947472	0.948499	0.961519	1	0.996548		0.524817	0.456804	0.35635	0.186596	0.49181	+				+
Cdc37	Hsp90 co-chaperone Cdc37;Hsp90 co-chaperone Cdc37, N-terminally processed	Q61081	0.951908	1	0.931685	0.944675	0.935006		0.796745	0.75886	0.751034	0.752826	0.798815		0.088856	0	0.163628	0.0364117	0.167853	+				+
Cdc42bpa	Serine/threonine-protein kinase MRCK alpha	Q3UU96	0.334637	0.816144	0.305601	0.0502562	0.689554		0.863202	0.394699	0.530928	0.599715	0.576503		0.0110594	1	0	0.268891	0.714524					+
Cdc42bpb	Serine/threonine-protein kinase MRCK beta	Q7TT50	0.978161	0.696433	1	0.927686	0.855725		0.86972	0.864217	0.860008	0.895539	0.900395		0	0.214279	0.174742	0.179284	0.0661211					+
Cdc5l	Cell division cycle 5-like protein	Q6A068	0	0.109273	0.0693865	0.12069	0.105352		0.778994	0.792857	0.813536	0.777989	0.767302		0.953258	0.988727	0.986394	0.997796	1	+				+
Cdc73	Parafibromin	Q8JZM7	0	0.887825	0.221711	0.272376	0.178332		0.919932	0.959416	0.964353	0.951773	0.922954		0.988089	0.987365	0.960248	0.991666	1	+				+
Cdh2	Cadherin-2	P15116	0.176519	0.806909	0.161197	0.000492653	0		0.628113	0.731988	0.722475	0.594247	0.651725		0.961481	1	0.938298	0.994887	0.963474	+				+
Cdipt	CDP-diacylglycerol--inositol 3-phosphatidyltransferase	Q8VDP6	0.0795304	0.101383	0.112506	0	0.131703		0.757153	0.924328	1	0.87629	0.898752		0.912903	0.980977	0.829179	0.920588	0.97955	+				+
Cdk7	Cyclin-dependent kinase 7	Q03147	0.206365	0	0.261462	0.0100059	0.129262		0.535967	0.459314	0.601271	0.657927	0.446466		1	0.922426	0.724029	0.491278	0.586453					+
Cdkn2aip	CDKN2A-interacting protein	Q8BI72	0.14264	1	0.226199	0	0.259812		0.448837	0.555925	0.549336	0.528877	0.401129		0.55301	0.643343	0.561689	0.750664	0.718547	+				+
Cdv3	Protein CDV3	Q4VAA2	0.958943	1	0.916614	0.942878	0.942878		0.873724	0.944399	0.826009	0.861193	0.880974		0.516829	0.191917	0.638487	0	0.249584	+				+
Celf1	CUGBP Elav-like family member 1	P28659	0	0.243785	0.239887	0.254296	0.250509		0.594919	0.609333	0.669414	0.696782	0.673877		0.810197	0.857659	0.845905	1	0.965369	+				+
Cep170	Centrosomal protein of 170 kDa	Q6A065	0.973113	1	0.916554	0.891371	0.835277		0.834199	0.764661	0.806043	0.784132	0.791602		0.236166	0.239593	0	0.38953	0.464129	+				+
Cfdp1	Craniofacial development protein 1	O88271	0.868007	1	0.89145	0.807758	0.773441		0.934615	0.962795	0.829162	0.807758	0.74225		0.182748	0.259237	0.459407	0	0.0811593	+				+
Cfl1	Cofilin-1	P18760	0.94381	1	0.850212	0.937849	0.882923		0.556299	0.479834	0.424285	0.438252	0.556299		0.132145	0.043451	0.201648	0	0.0499576	+		+		+
Cfl2	Cofilin-2	P45591	0.879577	1	0.808819	0.868645	0.947021		0.36866	0.334974	0.348714	0.338443	0.548278		0.0995338	0	0.438633	0.338443	0.37191	+				+
Cggbp1	CGG triplet repeat-binding protein 1	Q8BHG9	0.139725	0.454792	0.262777	0	0.0267058		0.987402	1	0.937265	0.957899	0.944233		0.345171	0.34408	0.383985	0.113255	0.204866	+				+
Chchd3	MICOS complex subunit Mic19	Q9CRB9	0.10238	0.705546	0	0.00132453	0.115594		0.0507012	0.178934	0.170222	0.123434	0.13123		0.923498	0.971614	0.934645	0.951956	1	+				+
Chd1	Chromodomain-helicase-DNA-binding protein 1	P40201	0.302178	0.423319	0	0.446427	0.305735		0.856611	0.89685	0.995224	0.867117	0.860344		1	0.723929	0.701811	0.906591	0.44234	+				+
Cherp	Calcium homeostasis endoplasmic reticulum protein	Q8CGZ0	0.229146	0.0556293	0.088557	0	0.0327559		0.598556	0.624402	0.638153	0.58436	0.576893		0.981695	0.992865	0.981695	1	0.97391	+				+
Chmp1a	Charged multivesicular body protein 1a	Q921W0	0.832994	0.925945	0.715169	0.710465	1		0.405861	0.509784	0.212782	0	0.0274714		0.11648	0.220419	0.0835318	0.162792	0.339508					+
Chmp1b2	Charged multivesicular body protein 1b-2	Q9CQD4	1	0.576476	0.671839	0.830082	0.839022		0.348174	0.701305	0.319314	0.327663	0.280646		0	0.84567	0.519356	0.299682	0.414958					+
Chmp2a	Charged multivesicular body protein 2a	Q9DB34	0.899453	0.939658	0.969996	1	0.984113		0.615406	0.664552	0.643632	0.674331	0.604817		0.143717	0.08885	0.131898	0	0.253124					+
Chmp3	Charged multivesicular body protein 3	Q9CQ10	1	0.871958	0.916667	0.894048	0.813563		0.572766	0.613655	0.598208	0.596236	0.496194		0.0186305	0	0.0562203	0.120071	0.121445					+
Chmp4b	Charged multivesicular body protein 4b	Q9D8B3	0.882683	1	0.797497	0.963749	0.896668		0.593791	0.669019	0.462968	0.471007	0.478876		0.0315888	0.166909	0.296043	0	0.260194	+				+
Chmp6	Charged multivesicular body protein 6	P0C0A3	0.26055	1	0	0.125937	0.101184		0.720623	0.738276	0.709854	0.730053	0.625244		0.400086	0.298585	0.295128	0.317377	0.304326	+				+
Chordc1	Cysteine and histidine-rich domain-containing protein 1	Q9D1P4	0.983668	1	0.956701	0.979267	0.985034		0.843714	0.812107	0.84054	0.815858	0.87166		0.0976512	0.678648	0.160406	0	0.0898245					+
Chtop	Chromatin target of PRMT1 protein	Q9CY57	0.0400647	0.0591636	0.0239737	0	0.0369608		0.259344	0.291393	0.329442	0.32874	0.289727		0.903875	0.928813	0.898425	1	0.89565	+				+
Ciapin1	Anamorsin	Q8WTY4	0.963072	1	0.956822	0.926628	0.91507		0.802352	0.785234	0.729282	0.73433	0.779725		0.180417	0.243815	0.389765	0	0.212642	+				+
Cip2a	Protein CIP2A	Q8BWY9	0.935365	0.834358	1	0.934156	0.87934		0.534998	0.322031	0.60406	0.514884	0.560014		0	0.208668	0.0570441	0.12502	0.132007	+				+
Cirbp	Cold-inducible RNA-binding protein	P60824	0.118779	0.130952	0.00364878	0	0.0533455		0.0818287	0.236582	0.1069	0.197476	0.202916		0.891531	0.844365	0.900211	0.970167	1	+				+
Ckap4	Cytoskeleton-associated protein 4	Q8BMK4	0	0.134508	0.179645	0.101032	0.289355		0.753408	0.817542	0.845172	0.784099	0.788557		0.99726	1	0.955089	0.982588	0.976202	+				+
Ckap5	Cytoskeleton-associated protein 5	A2AGT5	0.917454	0.881924	0.967069	0.93732	0.872334		0.98498	0.955621	0.990095	0.990095	1		0.176817	0.0728141	0.195487	0	0.127508	+				+
Clasp1	CLIP-associating protein 1	Q80TV8	0.919593	0.874753	1	0.929049	0.933642		0.887445	0.870372	0.924367	0.902113	0.920795		0.136967	0.213661	0.252897	0	0.223624					+
Clasp2	CLIP-associating protein 2	Q8BRT1	0.292587	0.180703	0.468436	0.375173	0		0.407574	0.42991	0.41865	0.501066	0.432219		0.686631	1	0.927361	0.746247	0.931734	+				+
Clic1	Chloride intracellular channel protein 1	Q9Z1Q5	0.990261	0.973614	0.984127	1	0.984589		0.794551	0.72421	0.757698	0.766631	0.804513		0.296281	0	0.277095	0.0294996	0.170055	+				+
Clic4	Chloride intracellular channel protein 4	Q9QYB1	0.968983	0.984102	0.974671	0.972924	1		0.789152	0.759774	0.833595	0.825403	0.868034		0.223229	0	0.210564	0.0704381	0.169184	+				+
Clint1	Clathrin interactor 1	Q99KN9	0.900035	0.968826	0.86169	0.849973	0.944195		0.993968	0.920307	1	0.941874	0.993968		0.0739066	0	0.0594861	0.0545537	0.0832232					+
Clip1	CAP-Gly domain-containing linker protein 1	Q922J3	0.977536	0.916392	0.809751	0.849651	0.977536		0.845755	1	0.741001	0.670077	0.849651		0.380048	0.478073	0.763188	0	0.471581	+				+
Clta	Clathrin light chain A	O08585	0.813486	0.491953	0.560196	0.532231	0.564551		0.51715	0.65027	0	0.329457	0.544699		0.620421	0.922107	1	0.61745	0.83727	+				+
Cltb	Clathrin light chain B	Q6IRU5	0.573685	0	0.337838	0.697811	0.554904		0.369917	0.602393	0.250836	0.394958	0.481055		0.531435	0.873665	1	0.519288	0.726089	+				+
Cltc	Clathrin heavy chain 1	Q68FD5	0.80186	0.584316	1	0.775669	0.6743		0.346728	0	0.464064	0.270526	0.392883		0.475518	0.251367	0.23888	0.683887	0.403839	+				+
Cluh	Clustered mitochondria protein homolog	Q5SW19	0.94556	0.971287	1	0.935272	0.921482		0.837673	0.733333	0.841909	0.796816	0.825178		0.218183	0.213561	0.122899	0.162203	0	+				+
Cmas	N-acylneuraminate cytidylyltransferase	Q99KK2	0.489787	0.474741	0.417247	0.276036	0.474725		0.501306	0.816859	0.901061	0.648198	1		0.670282	0	0.419912	0.624444	0.135918					+
Cmpk1	UMP-CMP kinase	Q9DBP5	0.959132	1	0.91502	0.955672	0.960459		0.757121	0.711891	0.71353	0.679297	0.76391		0.137151	0.0387773	0.0465887	0	0.0781538					+
Cmss1	Protein CMSS1	Q9CZT6	0.179112	0	0.260995	0.0740882	0.142737		0.362028	0.277249	0.520289	0.564031	0.236259		0.953657	0.925378	0.78425	1	0.78425	+				+
Cnbp	Cellular nucleic acid-binding protein	P53996	1	0.813335	0.840363	0.741802	0.866258		0.489869	0.672557	0.34827	0.348924	0.585736		0.418486	0.400769	0.59891	0	0.304346	+				+
Cnn2	Calponin-2	Q08093	0.994622	0.91569	1	0.997328	0.976089		0.850616	0.793412	0.829011	0.871393	0.90347		0.269655	0	0.307552	0.137948	0.265246	+	+		+	+
Cnn3	Calponin-3	Q9DAW9	0.93785	0.944775	1	0.901179	0.935512		0.791746	0.788298	0.781308	0.805226	0.854793		0.298848	0	0.231048	0.0757373	0.242982	+				+
Cnnm4	Metal transporter CNNM4	Q69ZF7	0.0709823	0.456175	0.03898	0	0.167509		0.48749	0.509659	0.593042	0.327158	0.413232		0.92843	0.876628	0.89651	0.893641	1	+				+
Cnot1	CCR4-NOT transcription complex subunit 1	Q6ZQ08	0.554401	0.572299	0.744094	0.648135	0.568506		0.936661	0.748858	1	0.955328	0.832223		0.0156034	0.0936988	0.0125139	0	0.0278103					+
Cnot11	CCR4-NOT transcription complex subunit 11	Q9CWN7	0.497803	0.251601	0.298832	0.460736	0.309327		0.955196	0.959503	1	0.991352	0.958071		0	0.626418	0.351654	0.433067	0.443123	+				+
Cnot2	CCR4-NOT transcription complex subunit 2	Q8C5L3	0.106983	0.615223	0.644621	0.39847	0.44419		0.957734	0.903313	0.935421	1	0.820447		0.320977	0.472013	0.363951	0.181812	0	+				+
Cnot7	CCR4-NOT transcription complex subunit 7	Q60809	0.421133	0.52834	0.666755	0.504156	0.542945		0.79102	0.61335	0.920107	1	0.833965		0.120669	0.148867	0.130623	0	0.315215					+
Cnot8	CCR4-NOT transcription complex subunit 8	Q9D8X5	0.727357	0.457741	1	0.840265	0.534639		0.821561	0.493572	0.71547	0.892115	0.723421		0.831784	0.237014	0.229275	0	0.488874					+
Cnpy2	Protein canopy homolog 2	Q9QXT0	0.578341	0.608868	0.507332	0.688831	0.650521		0.876526	1	0.578341	0.757477	0.847607		0.276961	0	0.321225	0.0796533	0.115696					+
Cobll1	Cordon-bleu protein-like 1	Q3UMF0	0.973172	0.988178	1	0.968167	0.969933		0.923927	0.942273	0.938499	0.948225	0.973172		0	0.0982384	0.268947	0.0168158	0.193972					+
Col16a1	Collagen alpha-1(XVI) chain	Q8BLX7	0.161579	0.214036	0.00428823	0	0.138461		0.86896	0.850164	0.838086	0.819843	0.739321		0.737206	1	0.972111	0.796853	0.471197	+				+
Col18a1	Collagen alpha-1(XVIII) chain;Endostatin	P39061	0	0.100342	0.0330474	0.0302057	0.0127081		0.872971	0.930688	0.910206	0.921568	0.488289		1	0.995793	0.985723	0.734441	0.834978	+				+
Col2a1	Collagen alpha-1(II) chain;Collagen alpha-1(II) chain;Chondrocalcin	P28481	1	0.683632	0	0.519268	0.586284		0.749548	0.807961	0.29471	0.597255	0.765436		0.181378	0.661768	0.484424	0.190245	0.89193					+
Col3a1	Collagen alpha-1(III) chain	P08121	0.660688	0.550009	0.643902	0.537088	0.229869		0.946155	1	0.92717	0.943887	0.72742		0.183877	0	0.43375	0.235169	0.196999	+				+
Col4a1	Collagen alpha-1(IV) chain;Arresten	P02463	0	0.156093	0.320812	0.666399	0.440666		0.902142	0.969825	0.934253	1	0.747693		0.0191959	0.296245	0.375072	0.425228	0.303352					+
Col4a2	Collagen alpha-2(IV) chain;Canstatin	P08122	0.195208	0.235309	0.377407	0.287266	0.416015		0.889629	1	0.896181	0.844634	0.694915		0.553049	0.639509	0.892919	0.531573	0	+				+
Col5a1	Collagen alpha-1(V) chain	O88207	0.09343	0.600438	0.0485898	0	0.220483		0.83067	0.750547	0.99856	0.857699	0.670836		0.528406	0.698131	1	0.72073	0.954479					+
Col5a2	Collagen alpha-2(V) chain	Q3U962	0.107928	0	0.249406	0.340512	0.106052		0.899883	1	0.886108	0.914294	0.797457		0.359905	0.450062	0.593775	0.411656	0.318333					+
Col6a1	Collagen alpha-1(VI) chain	Q04857	0.264156	0.54678	0.630865	0.340737	0.37149		1	0.812452	0.702522	0.80067	0		0.653567	0.133059	0.313648	0.3282	0.520758					+
Col6a3	Collagen, type VI, alpha 3	E9PWQ3	0.292354	0.180198	0.423007	0.334682	0		0.977188	1	0.996271	0.981062	0.721516		0.402034	0.290831	0.230869	0.378866	0.242778	+				+
Col8a1	Collagen alpha-1(VIII) chain;Vastatin	Q00780	0.142232	0.065963	0.287038	0.281388	0.223379		0.980387	1	0.948463	0.951637	0.919538		0.155741	0.113153	0.141103	0.00643582	0	+				+
Colec12	Collectin-12	Q8K4Q8	0.0768644	0.477453	0.223046	0.0156654	0.209307		0.35042	0.371411	1	0.0783595	0.945982		0.98121	0	0.525262	0.0335866	0.0130153					+
Colgalt1	Procollagen galactosyltransferase 1	Q8K297	0.0539017	0.140928	0.323364	0.14574	0		0.957982	1	0.986361	0.930202	0.892716		0.742806	0.773123	0.717238	0.79052	0.690383	+				+
Commd4	COMM domain-containing protein 4	Q9CQ02	0.902974	1	0.98375	0.972309	0.962363		0.833842	0.676577	0.848877	0.787406	0.838512		0.036631	0.216571	0	0.211766	0.0762203					+
Copa	Coatomer subunit alpha;Xenin;Proxenin	Q8CIE6	0.957124	0.913157	1	0.967191	0.931146		0.846985	0.793196	0.862857	0.846985	0.860301		0.260606	0	0.272281	0.189761	0.354099	+				+
Copb1	Coatomer subunit beta	Q9JIF7	0.948681	0.89303	1	0.956517	0.945248		0.785779	0.6964	0.804426	0.783622	0.79836		0.147521	0.0430439	0.0515298	0	0.0374919					+
Copb2	Coatomer subunit beta	O55029	0.990071	0.967038	1	0.976563	0.944759		0.884681	0.803912	0.868308	0.84502	0.875266		0.192194	0	0.224295	0.0136445	0.0456853					+
Cope	Coatomer subunit epsilon	O89079	0.979419	0.943061	0.970981	1	0.937346		0.900771	0.893024	0.868214	0.902282	0.945855		0.333843	0.302268	0	0.235294	0.317305					+
Copg1	Coatomer subunit gamma-1	Q9QZE5	0.990926	0.94229	0.994593	1	0.945612		0.818942	0.737253	0.813497	0.820731	0.827771		0.083715	0.134237	0.0704328	0	0.120169					+
Cops2	COP9 signalosome complex subunit 2	P61202	0.961175	0.96934	1	0.974062	0.96934		0.950318	0.935678	0.952614	0.945633	0.943427		0.309428	0.118817	0.432092	0	0.345265	+				+
Cops3	COP9 signalosome complex subunit 3	O88543	0.945273	0.900361	0.994739	0.991818	0.948253		0.986365	0.967555	1	0.971334	0.969723		0.263426	0	0.189815	0.102753	0.0740399	+				+
Cops4	COP9 signalosome complex subunit 4	O88544	0.980712	0.987939	0.997596	1	0.963736		0.980449	0.986921	0.947393	0.968812	0.944276		0.0776558	0.022285	0.457818	0	0.268607	+				+
Cops5	COP9 signalosome complex subunit 5	O35864	0.863641	0.876738	0.879163	0.880968	0.83472		0.939658	1	0.818664	0.882166	0.873058		0.138615	0	0.167287	0.494628	0.235449					+
Cops6	COP9 signalosome complex subunit 6	O88545	0.937383	0.877155	0.947396	1	0.931194		0.953233	0.950329	0.880943	0.981549	0.981549		0	0.144578	0.0439905	0.703763	0.128584					+
Cops7a	COP9 signalosome complex subunit 7a	Q9CZ04	0.832675	0.860467	0.87949	0.884333	0.885528		1	0.897193	0.91268	0.943003	0.971814		0.0469566	0.0267858	0	0.133108	0.110606					+
Cops8	COP9 signalosome complex subunit 8	Q8VBV7	0.936534	0.964748	1	0.992544	0.90018		0.974735	0.983804	0.942819	0.942199	0.962472		0.252833	0.180245	0.207747	0	0.140061					+
Coro1b	Coronin-1B	Q9WUM3	0.214127	0.361206	0.326554	0.290902	0.276186		0	0.0816717	0.117295	0.114176	0.153033		0.840881	0.918478	0.861376	0.980015	1	+		+		+
Coro1c	Coronin-1C	Q9WUM4	0.223956	0.252801	0.263557	0.179433	0.171093		0.125009	0.0214399	0.130958	0.170037	0		0.934825	0.992605	0.908827	1	0.99685	+				+
Coro2a	Coronin-2A	Q8C0P5	0.255583	1	0	0.13644	0.111985		0.04785	0.0542591	0.0927296	0.142077	0.0577267		0.403846	0.410694	0.385811	0.474034	0.407967			+		+
Cox4i1	Cytochrome c oxidase subunit 4 isoform 1, mitochondrial	P19783	0	0.0643852	0.161397	0.206264	0.109135		0.525913	0.5467	0.566789	0.523459	0.552454		0.940573	0.937693	0.941524	1	0.933786	+				+
Cox6c	Cytochrome c oxidase subunit 6C	Q9CPQ1	0.0917348	0.159328	0.0620292	0.0614964	0		0.407018	0.463259	0.51472	0.419488	0.386909		0.984539	1	0.975948	0.974969	0.956164	+				+
Cpne1	Copine-1	Q8C166	0.936427	1	0.891229	0.954094	0.970224		0.797891	0.752569	0.721477	0.723082	0.788026		0.329322	0	0.246423	0.190375	0.138988					+
Cpsf2	Cleavage and polyadenylation specificity factor subunit 2	O35218	0	0.101654	0.129371	0.121965	0.10661		0.721307	0.750757	0.735035	0.749475	0.760818		0.982708	0.969566	0.91073	1	0.986364	+				+
Cpsf3	Cleavage and polyadenylation specificity factor subunit 3	Q9QXK7	0.142762	0	0.267338	0.193288	0.230074		0.471046	0.549834	0.588043	0.534369	0.536993		0.892025	0.891065	0.861041	1	0.932653	+				+
Cpsf6	Cleavage and polyadenylation specificity factor subunit 6	Q6NVF9	0.245282	0.100967	0.109316	0	0.0470552		0.712913	0.901286	0.789612	0.72422	0.72422		0.912481	0.865911	1	0.950367	0.842148	+				+
Cpsf7	Cleavage and polyadenylation specificity factor subunit 7	Q8BTV2	0.178092	0.234852	0.0747814	0.20766	0.231393		0.445789	0.956317	0.945481	0.788023	0		0.99662	0.882071	1	0.940072	0.964579	+				+
Crcp	DNA-directed RNA polymerase III subunit RPC9	O35427	0.978399	1	0.672193	0.868297	0.866349		0.879843	0.954213	0.701368	0.874426	0.99392		0.243444	0.482946	0.174876	0.0607468	0					+
Crip2	Cysteine-rich protein 2	Q9DCT8	0.970616	0.978467	0.891686	1	0.935996		0.851458	0.938132	0.843829	0.866742	0.88119		0.537155	0.17028	0.625945	0.24292	0					+
Crk	Adapter molecule crk	Q64010	0.857815	1	0.79023	0.905044	0.865802		0.695358	0.677084	0.534298	0.566987	0.729432		0.119149	0.18307	0.283786	0	0.142812			+		+
Crnkl1	Crooked neck-like protein 1	P63154	0	0.0533694	0.0297652	0.0278735	0.0240487		0.276795	0.102919	0.179031	0.186882	0.124211		0.936219	1	0.918315	0.973682	0.906066	+				+
Crtap	Cartilage-associated protein	Q9CYD3	0.398209	0.266726	0.42481	0.442585	0.445224		0.891844	0.946533	1	0.951022	0.843585		0.692647	0.341878	0.500018	0.540367	0	+				+
Cs	Citrate synthase, mitochondrial	Q9CZU6	0.576236	0.614403	0.678779	0.664271	0.547476		0.996057	1	0.951598	0.973693	0.948516		0.325746	0	0.254713	0.0274153	0.0187887	+				+
Csde1	Cold shock domain-containing protein E1	Q91W50	1	0.99223	0.95207	0.816135	0.768025		0.64849	0.81945	0.69714	0.720285	0.731584		0.112369	0	0.21724	0.0122604	0.0526495					+
Cse1l	Exportin-2	Q9ERK4	0.955279	0.937742	1	0.979757	0.965546		0.767606	0.675254	0.775126	0.752629	0.820737		0.145523	0	0.114474	0.0454663	0.137344					+
Csk	Tyrosine-protein kinase CSK	P41241	0.937474	0.912825	1	0.996027	0.97078		0.79725	0.752574	0.775179	0.77566	0.773251		0	0.0771998	0.0670618	0.970795	0.0531572			+	+	+
Csnk1a1	Casein kinase I isoform alpha	Q8BK63	0.115066	0.353404	0.309998	0.191159	0.0832774		0.0403318	0	0.154066	0.110607	0.187123		0.882303	0.85773	0.771382	1	0.775104	+				+
Csnk1d	Casein kinase I isoform delta	Q9DC28	0.577112	0.421315	0.840079	0.703687	0.816775		0.85468	0.550906	1	0.825187	0.820154		0	0.427074	0.204382	0.391823	0.721221	+				+
Csnk2a1	Casein kinase II subunit alpha	Q60737	0.12797	0.193779	0.206054	0.112518	0		0.753332	1	0.910239	0.764157	0.765352		0.867745	0.910239	0.833589	0.961049	0.809806	+				+
Csnk2b	Casein kinase II subunit beta	P67871	0.037648	0.0976404	0.037648	0	0.0485867		0.831175	0.613522	0.76394	0.777874	0.677638		0.960921	1	0.998967	0.957664	0.855235	+				+
Cspg4	Chondroitin sulfate proteoglycan 4	Q8VHY0	0.158685	0.32192	0.158685	0.193159	0		0.804318	0.915025	0.915025	0.949391	0.778195		1	0.840002	0.794335	0.983824	0.801737	+				+
Csrp1	Cysteine and glycine-rich protein 1	P97315	0.996151	0.753668	0.929742	1	0.91552		0.898304	0.984265	0.764779	0.940415	0.939462		0.0410488	0	0.190746	0.114863	0.139807			+		+
Csrp2	Cysteine and glycine-rich protein 2	P97314	0.366849	0.192704	0.0894815	0.252148	0.327497		0.252148	1	0.168196	0.366849	0.158595		0.482574	0.27795	0.762068	0	0.40459	+				+
Cstb	Cystatin-B	Q62426	0.979171	0.951804	0.865384	1	0.995638		0.730275	0.710362	0.555222	0.675698	0.769602		0.280243	0.0280643	0.379051	0	0.086419	+				+
Cstf2	Cleavage stimulation factor subunit 2	Q8BIQ5	0.0838727	0.0736427	0	0.0978675	0.0614729		0.895095	1	0.574303	0.882154	0.820845		0.686523	0.733909	0.807655	0.622196	0.65574	+				+
Ctnna1	Catenin alpha-1	P26231	0.345789	0.292531	0.480622	0.380448	0.263473		0	0.250622	0.310452	0.154078	0.27442		1	0.575577	0.363193	0.793307	0.32821	+				+
Ctnnb1	Catenin beta-1	Q02248	0.154036	0.156133	0	0.166422	0.263952		0.604143	0.671801	0.717758	0.630207	0.685667		0.981807	0.940522	0.878849	1	0.949866	+				+
Ctnnbl1	Beta-catenin-like protein 1	Q9CWL8	0.264232	0	0.164583	0.818174	0.020934		0.94851	0.981254	1	0.961106	0.9214		0.943301	0.939328	0.951076	0.989132	0.956137	+				+
Ctnnd1	Catenin delta-1	P30999	0.761448	0.53873	0.994423	0.88337	0.624399		0.618737	0.811013	1	0.768173	0.923965		0.442389	0.0487277	0	0.335592	0.135262	+				+
Ctps1	CTP synthase 1	P70698	0.9754	0.953957	1	0.989474	0.981356		0.828693	0.76386	0.821593	0.804904	0.855699		0.0772784	0.530423	0.134739	0	0.119836					+
Cttn	Src substrate cortactin	Q60598	0.222487	0.023337	0.242541	0.167602	0.320731		0.0822895	0.300839	0.0125219	0	0.170411		0.698004	0.939317	1	0.676784	0.841626	+		+		+
Cttnbp2nl	CTTNBP2 N-terminal-like protein	Q99LJ0	0.803996	1	0.817229	0.848845	0.838664		0.715001	0.712409	0.682355	0.727642	0.732555		0	0.0890141	0.0760906	0.0667065	0.49849					+
Ctu2	Cytoplasmic tRNA 2-thiolation protein 2	Q3U308	0.953446	0.958795	1	0.94285	0.929435		0.415265	0.281622	0.413593	0.248911	0.457601		0.403465	0.171195	0.393846	0	0.231164					+
Cul1	Cullin-1	Q9WTX6	0.888516	0.829942	0.971543	0.906114	0.883905		0.97633	0.945151	1	0.993106	0.952683		0.213683	0	0.108828	0.162991	0.173829					+
Cul4b	Cullin-4B	A2A432	0.597908	0.552547	0.599046	0.562463	0.516123		0.997057	0.954886	1	0.986106	0.916255		0	0.00793022	0.110178	0.0118494	0.0635468					+
Cyb5r3	NADH-cytochrome b5 reductase 3;NADH-cytochrome b5 reductase 3 membrane-bound form;NADH-cytochrome b5 reductase 3 soluble form	Q9DCN2	0.0238409	0.101832	0.0481817	0	0.0428578		0.887568	0.965666	1	0.924875	0.827915		0.811066	0.633812	0.59817	0.614291	0.646146	+				+
Cyc1	Cytochrome c1, heme protein, mitochondrial	Q9D0M3	0.262495	0.0887136	0.237903	0	0.16773		0.533095	0.572995	0.547849	0.525657	0.52466		1	0.967174	0.933447	0.941675	0.930277	+				+
Cyfip1	Cytoplasmic FMR1-interacting protein 1	Q7TMB8	0.96542	0.953537	1	0.973771	0.968765		0.858141	0.798777	0.853042	0.850871	0.870657		0.408084	0	0.435226	0.445994	0.312433	+				+
Cyth2	Cytohesin-2	P63034	0.836831	0.809479	0.609527	1	0.792639		0.461611	0.488713	0.583862	0.259699	0.594293		0.249302	0.11394	0.103265	0.338769	0			+
Cyth3	Cytohesin-3	O08967	0.887611	0.862935	0.919914	1	0.764993		0.399052	0.242043	0.467843	0.392909	0.281326		0.205553	0	0.31322	0.263225	0.443991					+
Dars	Aspartate--tRNA ligase, cytoplasmic	Q922B2	0.974847	0.998894	0.991054	1	0.882324		0.728806	0.584923	0.74027	0.681605	0.742522		0.0748159	0	0.0346406	0.06191	0.0926813					+
Dbnl	Drebrin-like protein	Q62418	0.934388	1	0.928262	0.980903	0.901962		0.881534	0.959333	0.861293	0.895139	0.890672		0.109188	0.0497284	0.264765	0.0536591	0					+
Dbr1	Lariat debranching enzyme	Q923B1	0.636298	0.589407	0.73934	0.538569	0.592078		1	0.98933	0.836802	0.978239	0.886919		0.277039	0	0.346032	0.317666	0.275167					+
Dcaf7	DDB1- and CUL4-associated factor 7	P61963	0.611854	0.762459	0.622334	0.798723	0.464156		0.929034	0.975355	0.957956	1	0.992267		0.132937	0.177195	0.109539	0.700949	0	+				+
Dcps	m7GpppX diphosphatase	Q9DAR7	0.925497	0.982401	0.868699	0.935804	0.925497		0.988952	1	0.904598	0.974811	0.882957		0	0.138159	0.0137497	0.229051	0.101863					+
Dctn1	Dynactin subunit 1	O08788	0.899954	0.779454	0.979603	0.95495	1		0.671705	0.641865	0.798542	0.782691	0.771257		0.301532	0	0.364763	0.293981	0.280944	+				+
Dctn2	Dynactin subunit 2	Q99KJ8	0.874159	1	0.851981	0.914146	0.868956		0.638934	0.667945	0.449186	0.560095	0.706773		0.0680403	0.0506793	0.246382	0.113222	0	+				+
Dctn3	Dynactin subunit 3	Q9Z0Y1	0.880339	0.46091	0.691135	1	0.932894		0.562056	0.506196	0.434323	0.644891	0.597649		0.334825	0.0369929	0.19264	0.0509238	0					+
Dctn4	Dynactin subunit 4	Q8CBY8	0.867389	1	0.955561	1	0.90997		0.941205	0.794742	0.931756	0.835367	0.843747		0	0.431265	0.390581	0.390581	0.403264					+
Dcun1d1	DCN1-like protein 1	Q9QZ73	0.908918	1	0.924961	0.934655	0.98977		0.935704	0.9547	0.886281	0.907724	0.923855		0.124207	0.833727	0.25514	0	0.11035					+
Dcun1d5	DCN1-like protein 5	Q9CXV9	0.829233	0.916775	0.88314	0.843708	0.863203		0.978223	0.920436	0.954252	1	0.927594		0	0.097265	0.182945	0.887368	0.141877					+
Ddah1	N(G),N(G)-dimethylarginine dimethylaminohydrolase 1	Q9CWS0	1	0.835218	0.751955	0.896108	0.871198		0.634846	0.552393	0.150501	0.320233	0.568647		0.178424	0.147717	0.219404	0	0.219404					+
Ddx1	ATP-dependent RNA helicase DDX1	Q91VR5	0.368375	0.245057	0.282367	0	0.119229		0.854545	0.894697	1	0.96726	0.894697		0.443212	0.119229	0.119229	0.159657	0.0944428	+				+
Ddx17	Probable ATP-dependent RNA helicase DDX17	Q501J6	0.255559	0.322926	0.322426	0	0.277261		0.570862	0.605178	0.615388	0.559408	0.610915		0.963265	0.996934	0.974861	1	0.986618	+				+
Ddx18	ATP-dependent RNA helicase DDX18	Q8K363	0.207338	0.126807	0.153636	0.056179	0		0.422542	0.354369	0.45268	0.451721	0.404688		0.998675	0.993272	0.948261	1	0.964564	+	+		+	+
Ddx19a	ATP-dependent RNA helicase DDX19A	Q61655	0.9951	0.927729	1	0.977683	0.973112		0.834626	0.767748	0.825163	0.838456	0.850294		0.0189955	0.170722	0.0966023	0	0.0864165					+
Ddx21	Nucleolar RNA helicase 2	Q9JIK5	0.020272	0.0177501	0.121406	0	0.244491		0.388719	0.345711	0.457069	0.402823	0.422809		0.979497	1	0.971637	1	0.986982	+				+
Ddx23	RNA helicase	D3Z0M9	0.0897117	0.175121	0.0602501	0	0.133968		0.499749	0.546682	0.589078	0.53117	0.519528		0.965381	0.982126	0.955811	1	0.982126	+				+
Ddx27	Probable ATP-dependent RNA helicase DDX27	Q921N6	0.205035	0.360497	0.222197	0.255845	0.301657		0	0.442727	0.494768	0.405889	0.426248		0.959381	0.973924	0.917137	1	0.979825	+	+		+	+
Ddx31	Probable ATP-dependent RNA helicase DDX31	Q6NZQ2	0.0706347	0.0111639	0.233212	0	0.259408		0.138469	0.275984	0.490368	0.218101	0.459584		0.738451	0.931173	0.76926	1	0.865862	+				+
Ddx39b	Spliceosome RNA helicase Ddx39b	Q9Z1N5	0.102914	0.127035	0.184001	0.0261276	0		0.344002	0.254057	0.432291	0.432291	0.258134		0.894439	1	0.964063	0.851273	0.829597	+				+
Ddx3x	ATP-dependent RNA helicase DDX3X;Putative ATP-dependent RNA helicase Pl10	Q62167	0.674894	0.681809	0.743091	0.613301	0.605512		0.119941	0	0.171758	0.0864809	0.197613		0.903266	0.856316	0.801895	0.996812	1	+				+
Ddx41	Probable ATP-dependent RNA helicase DDX41	Q91VN6	0.165114	0.499632	0.227864	0.149876	0		0.334308	0.221572	0.393927	0.113021	0.279299		0.957716	0.957716	0.949642	1	0.928345	+				+
Ddx42	ATP-dependent RNA helicase DDX42	Q810A7	0.158773	0.0143196	0.155446	0.0764767	0		0.751871	0.823705	0.835384	0.798915	0.756545		0.985486	1	0.949807	0.999165	0.993683	+				+
Ddx47	Probable ATP-dependent RNA helicase DDX47	Q9CWX9	0.0638864	0.241008	0	0.403474	0.271757		0.483295	0.383473	0.491763	0.531313	0.404073		0.974549	0.98917	0.943713	1	0.957834	+				+
Ddx49	Probable ATP-dependent RNA helicase DDX49	Q4FZF3	0.0567807	0.143289	0	0.0201587	0.110538		0.346552	0.356924	0.633512	0.604413	0.363318		0.979655	1	0.973777	0.963631	0.985385	+				+
Ddx5	Probable ATP-dependent RNA helicase DDX5	Q61656	0.13577	0.121543	0.147103	0	0.114151		0.338192	0.294322	0.383933	0.349257	0.377133		0.971592	0.94266	0.901368	1	0.955605	+				+
Ddx50	ATP-dependent RNA helicase DDX50	Q99MJ9	0.0632558	0.203135	0.0516896	0.00789151	0		0.218541	0.228115	0.128407	0.0940502	0.137579		0.96815	0.991318	0.950773	1	0.952592	+				+
Ddx55	ATP-dependent RNA helicase DDX55	Q6ZPL9	0.111938	0.0368709	0	0.0599845	0.118812		0.44151	0.363045	0.677978	0.662266	0.423778		1	0.914662	0.879095	0.952491	0.899586	+				+
Ddx56	Probable ATP-dependent RNA helicase DDX56	Q9D0R4	0.0352791	0.0471375	0.143928	0	0.0771061		0.30003	0.362249	0.394426	0.399876	0.396044		0.968619	0.966397	0.945298	1	0.940563	+				+
Ddx6	Probable ATP-dependent RNA helicase DDX6	P54823	0.851114	1	0.969256	0.761223	0.595314		0.626576	0.557488	0.761223	0.633807	0.582621		0.0748701	0.105128	0.156531	0.115988	0	+				+
Decr1	2,4-dienoyl-CoA reductase, mitochondrial	Q9CQ62	0.743954	0.59987	0.654307	0.539168	0.664786		0.905119	1	0.98273	0.976777	0.498924		0.0191323	0	0.0722701	0.0921279	0.140193					+
Def6	Differentially expressed in FDCP 6	Q8C2K1	0.965855	0.79435	0.225733	1	0.766312		0.617243	0.3073	0.449563	0.749917	0.578573		0.97297	0.903525	0	0.662136	0.724787			+
Dera	Deoxyribose-phosphate aldolase	Q91YP3	0.922981	0.979425	1	0.936162	0.953465		0.365938	0.302898	0.410141	0.406369	0.319495		0.0690976	0.163798	0.140752	0	0.0219542					+
Des	Desmin	P31001	0.133243	0.737609	0.0321029	0	0.137573		0.245523	0.189692	0.263017	0.147679	0.187932		0.252085	1	0.96897	0.870084	0.9124	+				+
Dhx15	Pre-mRNA-splicing factor ATP-dependent RNA helicase DHX15	O35286	0.057701	0.0533614	0.0105751	0	0.11322		0.323154	0.296212	0.440588	0.344373	0.344373		0.93604	0.971091	0.910693	1	0.848829	+				+
Dhx16	RNA helicase	G3X8X0	0.313499	0.473618	0	0.0724736	0.0571827		0.0778041	0.0390411	0.153078	0.115846	0.0751464		1	0.824814	0.811659	0.915113	0.766365	+				+
Dhx30	Putative ATP-dependent RNA helicase DHX30	Q99PU8	0.361151	0	0.375256	0.172767	0.197622		0.532031	0.493657	0.527098	0.46896	0.565124		0.990331	0.926503	0.847284	1	0.99913	+				+
Dhx36	ATP-dependent RNA helicase DHX36	Q8VHK9	0.0166487	0.216336	0.244612	0.150486	0.10862		0.393517	0	0.773675	0.675477	1		0.680557	0.801798	0.588746	0.799475	0.955172	+				+
Dhx37	DEAH (Asp-Glu-Ala-His) box polypeptide 37	Q6NZL1	0.19663	0	0.0669508	0.0317983	0.0984574		0.0184673	0.0702673	0.24946	0.161177	0.108431		0.900651	0.986553	0.871846	1	0.938336	+				+
Dhx38	RNA helicase	Q80X98	1	0.648292	0.635229	0.113226	0.58789		0.635229	0.740418	0.740418	0.722766	0.522928		0.308725	0.402436	0.152122	0.0837897	0	+				+
Dhx9	ATP-dependent RNA helicase A	O70133	0.0335893	0.0584062	0.104387	0	0.115328		0.0862675	0.0530311	0.173781	0.111134	0.159022		0.935977	0.976758	0.947681	1	0.989353	+				+
Dimt1	Probable dimethyladenosine transferase	Q9D0D4	0.0236625	0.0195384	0.0236625	0.0140728	0		0.689227	0.656613	0.71192	0.706959	0.727105		0.941913	0.933943	0.912701	1	0.959375	+	+		+	+
Dis3	Exosome complex exonuclease RRP44	Q9CSH3	0.331676	0.344444	0.388412	0.351986	0.390771		0.896242	0.874429	0.947737	1	0.901579		0.294522	0	0.086723	0.34064	0.101641	+				+
Dkc1	H/ACA ribonucleoprotein complex subunit 4	Q9ESX5	0.0663017	0.0547994	0.126117	0	0.0789273		0.401296	0.438655	0.443558	0.377667	0.373768		0.944179	1	0.972384	0.99791	0.899194	+				+
Dlat	Dihydrolipoyllysine-residue acetyltransferase component of pyruvate dehydrogenase complex, mitochondrial	Q8BMF4	0.162389	0.0729328	0.0665517	0	0.242519		0.898779	0.997551	1	0.955246	0.963667		0.982406	0.872293	0.819004	0.819004	0.860659	+				+
Dld	Dihydrolipoyl dehydrogenase, mitochondrial	O08749	0.0903326	0.00422579	0.0364549	0.169173	0		0.931335	0.978201	0.967591	1	0.974704		0.674436	0.572353	0.710257	0.42555	0.428709	+				+
Dlg1	Disks large homolog 1	Q811D0	0.266933	0.459463	0.227805	0.1808	0		0.812079	0.924536	1	0.891749	0.863518		0.957843	0.855886	0.94753	0.85522	0.60809					+
Dlg3	Disks large homolog 3	P70175	0.166742	0.25255	0.172702	0.155248	0		0.822115	1	0.795866	0.777136	0.748332		0.647012	0.382897	0.362823	0.240729	0.420763	+				+
Dlst	Dihydrolipoyllysine-residue succinyltransferase component of 2-oxoglutarate dehydrogenase complex, mitochondrial	Q9D2G2	0	0.116534	0.0565245	0.156859	0.119371		0.927802	1	0.98529	0.976785	0.981083		0.920261	0.863283	0.878768	0.762816	0.757681	+				+
Dnaja3	DnaJ homolog subfamily A member 3, mitochondrial	Q99M87	0.0339159	0.129371	0	0.122276	0.11548		0.969724	1	0.912944	0.980936	0.920393		0.884045	0.924494	0.708934	0.944524	0.984209	+				+
Dnajb1	DnaJ homolog subfamily B member 1	Q9QYJ3	0.94721	1	0.969877	0.944983	0.938186		0.846804	0.860492	0.858431	0.850027	0.861515		0.169922	0.192608	0.336893	0	0.193883	+	+		+	+
Dnajb11	DnaJ homolog subfamily B member 11	Q99KV1	0.379445	0.510914	0.596097	0.465241	0.45113		0.931274	1	0.92713	0.902384	0.863843		0.243168	0	0.114657	0.0258306	0.0247407	+				+
Dnajb4	DnaJ homolog subfamily B member 4	Q9D832	0.946863	0.996038	0.983869	0.964773	1		0.944557	0.930388	0.897533	0.872801	0.955933		0	0.171035	0.0241606	0.111659	0.0720443					+
Dnajb6	DnaJ homolog subfamily B member 6	O54946	0.939573	0.671887	1	0.706114	0.855976		0.815293	0.84157	0.958561	0.808059	0.832105		0.504118	0.749618	0.794667	0	0.740966	+				+
Dnajc13	DnaJ heat shock protein family (Hsp40) member C13	D4AFX7	0.53789	0.339131	0.144822	0.256072	0		0.632509	0.736534	0.791813	0.717192	0.696917		1	0.806073	0.781323	0.994915	0.849792	+				+
Dnajc3	DnaJ homolog subfamily C member 3	Q91YW3	0.251522	0.132248	0.32321	0.501678	0		0.952059	1	0.914428	0.95805	0.83723		0.191205	0.0286362	0.0916769	0.114285	0.0846941					+
Dnajc7	DnaJ homolog subfamily C member 7	Q9QYI3	0.983161	0.950828	1	0.937984	0.955459		0.822511	0.774835	0.824367	0.806072	0.839537		0.079306	0.0529748	0	0.0825638	0.0179527					+
Dnajc8	DnaJ homolog subfamily C member 8	Q6NZB0	0.522551	0.675202	0.159655	0.0622445	0		0.702114	1	0.746673	0.716964	0.60359		0.649225	0.766413	0.750825	0.391302	0.475726	+				+
Dnajc9	DnaJ homolog subfamily C member 9	Q91WN1	0.891371	1	0.6302	0.728889	0.44275		0.179599	0.23248	0.0673606	0.212889	0		0.152379	0.701402	0.453855	0.212889	0.172844	+				+
Dnm1l	Dynamin-1-like protein	Q8K1M6	0.966607	0.946468	1	0.98055	0.957423		0.771229	0.700672	0.781429	0.771928	0.81326		0.0365002	0.0804564	0.100951	0	0.143291					+
Dnm2	Dynamin-2	P39054	0.941232	0.889627	1	0.981819	0.936961		0.851644	0.795558	0.88832	0.894789	0.871597		0.197037	0	0.160924	0.0804945	0.254224	+		+		+
Dnmt1	DNA (cytosine-5)-methyltransferase 1	P13864	0.128018	0.284753	0.315514	0.121847	0		0.938953	1	0.995495	0.953172	0.875523		0.846763	0.803394	0.839633	0.859334	0.854834	+				+
Dnpep	Aspartyl aminopeptidase	Q9Z2W0	0.901914	0.934053	0.876156	0.959651	1		0.822218	0.802922	0.778476	0.850993	0.888548		0.170958	0	0.0267985	0.107586	0.382246					+
Dock1	Dedicator of cytokinesis protein 1	Q8BUR4	0.710011	0.798873	0.93314	1	0.651406		0.642004	0.555146	0.715143	0.744367	0.685678		0.357229	0.172496	0	0.238104	0.201305			+
Dock5	Dedicator of cytokinesis protein 5	B2RY04	0.199394	0.752027	0.996482	0.847376	0.594469		0.817779	0.822071	1	0.599961	0.77824		0	0.572146	0.495527	0.581325	0.708344					+
Dock7	Dedicator of cytokinesis protein 7	Q8R1A4	0.722088	0.299493	1	0.794646	0.843252		0.32283	0.272095	0.480159	0.395674	0.536925		0.149808	0	0.145839	0.446115	0.316223	+				+
Dpm1	Dolichol-phosphate mannosyltransferase subunit 1	O70152	0.195532	0.403775	0	0.220541	0.180453		0.944719	0.959177	1	0.94721	0.932402		0.507721	0.231377	0.414405	0.333494	0.361541					+
Dpy30	Protein dpy-30 homolog	Q99LT0	0	0.449996	0.0932912	0.247663	0.275631		0.88171	1	0.42397	0.93801	0.808348		0.688055	0.589926	0.591167	0.461655	0.388734	+				+
Dpysl2	Dihydropyrimidinase-related protein 2	O08553	0.945611	1	0.916579	0.989541	0.924188		0.717725	0.62001	0.677662	0.686253	0.714019		0.144161	0.0145682	0.184936	0	0.113924	+				+
Dpysl3	Dihydropyrimidinase-related protein 3	Q62188	0.966609	1	0.939224	0.97851	0.957221		0.763252	0.700419	0.768535	0.760451	0.818268		0.217186	0.239756	0.343404	0	0.0538689	+				+
Drg1	Developmentally-regulated GTP-binding protein 1	P32233	0.886087	0.954481	0.992676	0.737345	0.785244		0.990214	0.918089	1	0.968377	0.968377		0.219308	0	0.0497223	0.124926	0.153068	+				+
Dst	Dystonin	Q91ZU6	0.388084	1	0.310534	0.562235	0.304239		0.0680854	0.020095	0.0631434	0.0463369	0		0.633575	0.623781	0.652642	0.653196	0.693471	+				+
Dstn	Destrin	Q9R0P5	0.975896	0.920875	0.915151	0.963067	1		0.57367	0.456433	0.471421	0.545582	0.626527		0.163087	0.0111635	0.190914	0	0.112872	+				+
Dusp3	Dual specificity protein phosphatase 3	Q9D7X3	0.896346	0.728349	0.997232	1	0.899883		0.164951	0.121246	0	0.102461	0.197861		0.399474	0.220641	0.380652	0.503786	0.193386					+
Dync1h1	Cytoplasmic dynein 1 heavy chain 1	Q9JHU4	0.928875	0.871537	1	0.963193	0.888259		0.668877	0.550838	0.731244	0.658844	0.703753		0.0975939	0	0.0667359	0.0802354	0.143861					+
Dync1i2	Cytoplasmic dynein 1 intermediate chain 2	O88487	1	0.880468	0.965081	0.893191	0.913917		0.723809	0.753442	0.794095	0.731429	0.792483		0	0.319891	0.262929	0.0118759	0.292152	+				+
Dync1li1	Cytoplasmic dynein 1 light intermediate chain 1	Q8R1Q8	0.994022	0.984898	0.99702	1	0.93286		0.644014	0.5507	0.664456	0.654987	0.692311		0.110454	0.0134	0.0841397	0	0.127182					+
Dync1li2	Cytoplasmic dynein 1 light intermediate chain 2	Q6PDL0	0.986329	0.97929	0.929784	1	0.958242		0.637129	0.544341	0.613001	0.634787	0.73265		0.0510178	0.0137967	0	0.0945307	0.400132	+				+
Dynll1	Dynein light chain 1, cytoplasmic	P63168	0.396837	0.073001	0.557995	0.79824	0.49885		0.41761	0.396837	0.268239	0.311888	0.201179		0	0.596592	1	0.634572	0.129796	+				+
Dynlt1	Dynein light chain Tctex-type 1	P51807	0.786166	0.872154	0.854044	1	0.791983		0.561208	0.618049	0.805476	0.672609	0.737353		0.232199	0	0.14566	0.275431	0.255506	+				+
Dynlt3	Dynein light chain Tctex-type 3	P56387	0.896597	1	0.878473	0.949784	0.882602		0.778781	0.748522	0.628526	0.73086	0.828566		0.374733	0	0.449095	0.32369	0.256824					+
Ebna1bp2	Probable rRNA-processing protein EBP2	Q9D903	0	0.165291	0.0999924	0.125122	0.187458		0.176371	0.190781	0.230156	0.195646	0.21282		0.925221	1	0.941427	0.972468	0.932557	+				+
Echs1	Enoyl-CoA hydratase, mitochondrial	Q8BH95	0.464565	0.556266	0.480161	0.503989	0.430879		0.978653	0.994402	0.944754	1	0.966737		0.405651	0.323998	0.402113	0.113958	0	+				+
Ecm1	Extracellular matrix protein 1	Q61508	0.460848	0.404948	0.408675	0.512833	0		0.810164	1	0.618331	0.696501	0.613883		0.193224	0.301662	0.0688078	0.0223059	0.126321					+
Edc4	Enhancer of mRNA-decapping protein 4	Q3UJB9	0.881483	0.885589	1	0.839568	0.694574		0.97336	0.807114	0.938816	0.998375	0.900683		0.0109411	0.127647	0.159797	0	0.0361382					+
Edf1	Endothelial differentiation-related factor 1	Q9JMG1	0.34575	0.185944	0.489855	0	0.0202898		0.600753	0.741234	0.603677	0.398418	0.536323		0.417679	1	0.949931	0.85633	0.757864	+				+
Eea1	Early endosome antigen 1	Q8BL66	0.806795	0.866623	0.798887	0.775876	0.796634		0.961342	1	0.910801	0.946945	0.901647		0.0663921	0	0.400974	0.0390062	0.165235	+				+
Eed	Polycomb protein EED	Q921E6	0.0910899	0.048002	0	0.0985909	0.125445		0.80868	0.848189	0.841331	0.793422	0.813945		0.956569	0.970076	1	0.936648	0.919251	+				+
Eef1a1	Elongation factor 1-alpha 1	P10126	0.937318	0.953097	0.986746	1	0.968022		0.733416	0.655881	0.736048	0.755542	0.799291		0.180093	0	0.166006	0.092811	0.171265	+				+
Eef1d	Elongation factor 1-delta	P57776	1	0.886163	1	0.903058	0.815151		0.673354	0.657502	0.557126	0.557126	0.637709		0.240666	0.165056	0.368993	0	0.0403844	+				+
Eef2	Elongation factor 2	P58252	0.952645	1	0.942624	0.957522	0.913023		0.688216	0.600465	0.698307	0.683682	0.707441		0.152527	0.0735537	0.220226	0	0.071153	+				+
Eefsec	Selenocysteine-specific elongation factor	Q9JHW4	0.562789	0.538744	0.846906	0.838723	0.691658		0.9814	0.838087	1	0.941922	0.905109		0.0471797	0.377505	0	0.132435	0.188441	+				+
Efhd2	EF-hand domain-containing protein D2	Q9D8Y0	0.546646	0.642547	0.541242	0.567362	0.696413		0.100248	0.409165	0.101386	0.243603	0		0.818561	0.941242	1	0.784623	0.754768	+				+
Efr3a	Protein EFR3 homolog A	Q8BG67	0.276676	0.222818	0.167086	0.25362	0.322276		0	0.363243	0.433519	0.336548	0.494329		0.988253	0.965946	0.866022	1	0.923793	+				+
Eftud2	116 kDa U5 small nuclear ribonucleoprotein component	O08810	0	0.0835308	0.0214006	0.0344778	0.0303187		0.0298547	0.144556	0.158537	0.0668036	0.0996232		0.889259	1	0.974383	0.896023	0.838645	+				+
Ehbp1l1	EH domain-binding protein 1-like protein 1	Q99MS7	0.522809	0.708687	0.811845	0.594007	0.781004		0.909187	0.988606	1	0.913132	0.862143		0.503014	0.00161394	0	0.188542	0.358721					+
Ehd2	EH domain-containing protein 2	Q8BH64	0.891693	0.91885	0.964984	0.893258	0.84109		0.935843	0.851819	0.978685	1	0.860513		0.47462	0	0.274591	0.274591	0.385806	+				+
Ehd4	EH domain-containing protein 4	Q9EQP2	0.927468	0.905026	1	0.955147	0.959428		0.831384	0.793453	0.87861	0.867012	0.899145		0.151267	0.0686274	0	0.218021	0.117894					+
Eif1	Eukaryotic translation initiation factor 1	P48024	0.788317	1	0.77949	0.788317	0.782449		0.628909	0.67253	0.53462	0.611928	0.691028		0.217337	0.120483	0.202404	0.0392144	0	+				+
Eif1a	Eukaryotic translation initiation factor 1A	Q60872	0.868964	0.970052	1	0.584666	0.494295		0.682652	0.711549	0.513797	0.380974	0.54706		0.297956	0.373214	0.53845	0.0537816	0	+				+
Eif1ax	Eukaryotic translation initiation factor 1A, X-chromosomal	Q8BMJ3	1	0.912165	0.835908	0.709315	0.664125		0.517707	0.684805	0.410909	0.407616	0.461653		0.266319	0.476819	0.727717	0.175064	0	+				+
Eif2a	Eukaryotic translation initiation factor 2A;Eukaryotic translation initiation factor 2A, N-terminally processed	Q8BJW6	0.925415	0.83513	1	0.881458	0.902407		0.85884	0.838381	0.905784	0.872358	0.899		0.257304	0	0.0228947	0.0698415	0.139932	+				+
Eif2s1	Eukaryotic translation initiation factor 2 subunit 1	Q6ZWX6	0.923229	0.813449	1	0.831305	0.844369		0.668873	0.49193	0.712943	0.62146	0.699504		0.227056	0.0587328	0.232818	0	0.0962218	+				+
Eif2s2	Eukaryotic translation initiation factor 2 subunit 2	Q99L45	1	0.923783	0.863077	0.727428	0.77335		0.722176	0.716895	0.854051	0.75324	0.700842		0.0723617	0	0.0811391	0.00239069	0.0189498					+
Eif2s3x	Eukaryotic translation initiation factor 2 subunit 3, X-linked	Q9Z0N1	0.876345	0.747276	1	0.751087	0.659591		0.608413	0.492827	0.617124	0.595214	0.688311		0.238756	0	0	0	0					+
Eif3b	Eukaryotic translation initiation factor 3 subunit B	Q8JZQ9	0.762792	0.618859	1	0.703022	0.729755		0.524194	0.366242	0.574152	0.457416	0.553144		0.189857	0.00974366	0	0.0475039	0.0048879					+
Eif3f	Eukaryotic translation initiation factor 3 subunit F	Q9DCH4	0.581742	0.599787	1	0.796691	0.674007		0.634653	0.525958	0.713877	0.732275	0.707371		0.293852	0	0.045635	0.208303	0.126061	+				+
Eif3g	Eukaryotic translation initiation factor 3 subunit G	Q9Z1D1	0.816742	0.538771	1	0.556873	0.630069		0.708381	0.595274	0.692086	0.595274	0.604893		0	0.28671	0.260813	0.190185	0.145758	+				+
Eif3h	Eukaryotic translation initiation factor 3 subunit H	Q91WK2	0.754653	0.937884	1	0.854824	0.777731		0.910481	0.974155	0.760465	0.941568	0.87717		0.0347136	0.222328	0.148084	0.0261437	0					+
Eif3i	Eukaryotic translation initiation factor 3 subunit I	Q9QZD9	0.932596	0.490781	1	0.861573	0.966726		0.519417	0.433253	0.585433	0.623816	0.705615		0.126539	0	0.236203	0.162047	0.367832	+				+
Eif3k	Eukaryotic translation initiation factor 3 subunit K	Q9DBZ5	0.798314	0.940126	1	0.812292	0.956153		0.681219	0.494545	0.71938	0.637188	0.75726		0.201694	0.0596244	0	0.341715	0.0596244	+				+
Eif3m	Eukaryotic translation initiation factor 3 subunit M	Q99JX4	0.770328	0.839251	1	0.873166	0.779961		0.74052	0.617445	0.735412	0.65344	0.665		0.0456019	0.00162561	0	0.147709	0.0938003					+
Eif4a1	Eukaryotic initiation factor 4A-I	P60843	0.919112	0.858422	1	0.916409	0.894141		0.653814	0.582975	0.745558	0.714645	0.712907		0.204157	0	0.195588	0.0592998	0.188313	+				+
Eif4b	Eukaryotic translation initiation factor 4B	Q8BGD9	1	0.918219	0.895623	0.781208	0.759919		0.638274	0.814065	0.538793	0.532559	0.574725		0.163201	0.123837	0.364009	0	0.0713481	+				+
Eif4e	Eukaryotic translation initiation factor 4E	P63073	0.996191	0.956547	0.953824	1	0.993617		0.899532	0.894155	0.905165	0.854162	0.907751		0.60087	0.496462	0.520854	0	0.554194	+				+
Eif4enif1	Eukaryotic translation initiation factor 4E transporter	Q9EST3	0.773595	0.952503	1	0.65127	0.692841		0.37387	0.242428	0.333384	0.286816	0.296627		0	0.554868	0.845112	0.615256	0.105382					+
Eif4g3	Eukaryotic translation initiation factor 4 gamma 3	Q80XI3	0.94773	0.991929	1	0.932287	0.903463		0.86959	0.816331	0.864141	0.862302	0.887032		0	0.0185591	0.112279	0.0149422	0.0109117					+
Eif4h	Eukaryotic translation initiation factor 4H	Q9WUK2	0.958903	1	0.874466	0.915868	0.886764		0.788472	0.797586	0.728577	0.736091	0.846904		0.169764	0.0408695	0.23564	0	0.255274	+				+
Eif5	Eukaryotic translation initiation factor 5	P59325	0.927058	1	0.95762	0.918219	0.985643		0.802972	0.783517	0.755699	0.788817	0.886961		0.292831	0.201452	0.288999	0	0.223224	+				+
Eif5a	Eukaryotic translation initiation factor 5A-1	P63242	0.936389	1	0.881279	0.881279	0.92206		0.78495	0.855631	0.722178	0.74341	0.814733		0.314773	0.0651732	0.362491	0	0.0967551	+				+
Eif5b	Eukaryotic translation initiation factor 5B	Q05D44	0.95469	0.905681	1	0.877534	0.807777		0.383775	0.243081	0.469961	0.360876	0.451849		0.229926	0.137287	0	0.133038	0.203982	+				+
Elavl1	ELAV-like protein 1	P70372	0.0597449	0.0788987	0.115714	0	0.0690398		0.160618	0.113525	0.192841	0.136173	0.218002		0.920997	0.942363	0.905493	1	0.953818	+				+
Elp3	Elongator complex protein 3	Q9CZX0	0.955881	0.971768	1	0.91757	0.935139		0.766469	0.646921	0.75286	0.711525	0.748827		0.174808	0.752993	0.0730687	0	0.0792949					+
Emd	Emerin	O08579	0.127888	0.116428	0	0.0492124	0.0997795		0.920975	0.977123	0.98021	0.940426	0.919553		1	0.98524	0.992533	0.973983	0.968624	+				+
Emg1	Ribosomal RNA small subunit methyltransferase NEP1	O35130	0.17463	0.0734842	0.101447	0.0321896	0		0.50168	0.508199	0.464994	0.398305	0.406175		0.990022	1	0.990908	0.975834	0.907327	+				+
Emilin1	EMILIN-1	Q99K41	0.655431	0.423385	0.665645	0.463963	0.599948		0.0896712	0.0835405	0.159075	0	0.0174381		1	0.85735	0.749871	0.681418	0.8016					+
Eno1	Alpha-enolase	P17182	0.921403	1	0.815471	0.954863	0.919992		0.764103	0.778717	0.491222	0.697165	0.773064		0.229102	0.0342532	0.396673	0	0.111023	+				+
Eno3	Beta-enolase	P21550	0.885657	0.90549	0.720199	0.851217	1		0.660256	0.672557	0.557825	0.591556	0.813921		0	0.123656	0.160399	0.052358	0.1563	+				+
Eny2	Transcription and mRNA export factor ENY2	Q9JIX0	0.976881	1	0.832273	0.946282	0.979017		0.248268	0.422077	0	0.0446719	0.164901		0.655678	0.850498	0.904824	0.751128	0.810829	+				+
Epb41	Protein 4.1	P48193	0.3089	0.421604	0.247379	0.364925	0.0728787		0.0713295	0.61024	0.004378	0	0.534734		0.439719	1	0.83778	0.911087	0.704573	+				+	+
Epb41l1	Band 4.1-like protein 1	Q9Z2H5	0.35389	0.681882	0.398659	0	0.231635		0.376565	0.448147	0.587583	0.762199	0.533202		1	0.333816	0.851184	0.799745	0.398659					+	+
Epb41l2	Band 4.1-like protein 2	O70318	0.101498	0.0837726	0.0807888	0	0.201837		0.715257	0.82501	1	0.868871	0.798654		0.760887	0.610307	0.746942	0.810453	0.694122	+				+	+
Epm2aip1	EPM2A-interacting protein 1	Q8VEH5	0.908134	0.92866	0.891944	0.97086	0.904194		0.987967	0.913919	0.942501	0.990696	1		0.153092	0.91782	0.117642	0	0.0643922					+
Epn1	Epsin-1	Q80VP1	0.672075	0.936069	0.896456	0.748021	0.252495		0.518412	0.861861	0	0.466517	0.542981		0.820561	0.7525	1	0.797906	0.630756	+				+
Eprs	Bifunctional glutamate/proline--tRNA ligase;Glutamate--tRNA ligase;Proline--tRNA ligase	Q8CGC7	0.952402	0.953358	0.996387	1	0.889078		0.787263	0.647886	0.770303	0.766376	0.781733		0.0840021	0	0.071034	0.105554	0.160073					+
Eps15	Epidermal growth factor receptor substrate 15	P42567	0.861396	1	0.959195	0.971291	0.922532		0.892773	0.863343	0.812363	0.892773	0.849415		0.258496	0	0.121795	0.210078	0.127778					+
Eps15l1	Epidermal growth factor receptor substrate 15-like 1	Q60902	0.819686	0.949534	0.778616	0.799469	0.843167		0.93963	1	0.716488	0.978391	0.919371		0.189987	0.251703	0.224003	0.0410474	0	+				+
Eps8	Epidermal growth factor receptor kinase substrate 8	Q08509	0.0722659	0.0480902	0.11823	0	0.224575		0.0840448	0.251615	0.303674	0.190901	0.271721		0.91108	0.804508	0.746909	1	0.96797	+				+
Erc1	ELKS/Rab6-interacting/CAST family member 1	Q99MI1	0.956167	1	0.914314	0.925056	0.750132		0.678267	0.820656	0.713384	0.670174	0.767692		0	0.281428	0.0836857	0.256758	0.252682	+				+
Ergic1	Endoplasmic reticulum-Golgi intermediate compartment protein 1	Q9DC16	0.0477447	0.172464	0	0.245399	0.0768907		0.949313	0.999115	0.970385	1	0.985541		0.542534	0.0597989	0.22737	0.249269	0.303861	+				+
Erh	Enhancer of rudimentary homolog	P84089	0.123797	0.2555	0	0.0398787	0.169945		0.196744	0.233226	0.0697186	0.149567	0.165008		0.863584	1	0.954669	0.851564	0.943284	+				+
Eri1	3-5 exoribonuclease 1	Q7TMF2	1	0.382126	0.653577	0.529376	0.555609		0.927243	0.781369	0.765297	0.91656	0.963986		0	0.0295395	0.100724	0.318136	0.033659					+
Erlin1	Erlin-1	Q91X78	0.0134881	0.0589361	0.0806544	0	0.0594894		0.385136	0.40863	0.486202	0.40159	0.425821		0.968192	0.924415	0.890845	1	0.926331	+				+
Erlin2	Erlin-2	Q8BFZ9	0.0282466	0.107731	0	0.0490461	0.0980848		0.569504	0.651234	0.657659	0.618548	0.568176		0.97015	0.992676	0.937385	1	0.972894	+				+
Erp44	Endoplasmic reticulum resident protein 44	Q9D1Q6	0.757973	0.862629	0.640416	0.801149	0.663502		0.912964	1	0.886754	0.934675	0.874568		0.0806998	0.157273	0.207503	0	0.0419309					+
Esd	S-formylglutathione hydrolase	Q9R0P3	0.942218	1	0.92961	0.987069	0.99003		0.798457	0.751363	0.692559	0.765019	0.825482		0.299715	0	0.33597	0.0143556	0.17997					+
Esyt1	Extended synaptotagmin-1	Q3U7R1	0.160751	0.101493	0.157339	0	0.0409444		0.991327	0.961472	0.982325	0.973917	1		0.907674	0.739752	0.792866	0.826647	0.886626	+				+
Esyt2	Extended synaptotagmin-2	Q3TZZ7	0.24675	0.0171982	0	0.173299	0.150034		0.912098	0.958299	1	0.915929	0.956101		0.988406	0.890768	0.858591	0.887987	0.956101	+				+
Etf1	Eukaryotic peptide chain release factor subunit 1	Q8BWY3	0.927374	0.888535	1	0.94956	0.933434		0.770716	0.709605	0.775543	0.750689	0.782655		0.170195	0	0.0725212	0.159978	0.105419	+				+
Etfb	Electron transfer flavoprotein subunit beta	Q9DCW4	0.651318	0.735729	0.694337	0.74289	0.597739		0.979087	1	0.906106	0.956661	0.898903		0.308152	0.147467	0.414607	0.0754531	0					+
Ewsr1	RNA-binding protein EWS	Q61545	0.052955	0.233871	0.111441	0	0.0644384		0.793091	0.92746	0.803104	0.847151	0.854546		1	0.726439	0.854546	0.953019	0.880793	+				+
Exoc3	Exocyst complex component 3	Q6KAR6	0.458068	0.545855	0.544466	0.572096	1		0.373854	0.35909	0.253746	0.421526	0.608239		0.0907841	0.158452	0.304672	0.272881	0					+
Ezr	Ezrin	P26040	0.96952	0	0.849269	1	0.940816		0.925638	0.758204	0.930105	0.923634	0.9306		0.245083	0.788374	0.171413	0.15595	0.262375			+		+
Fadd	FAS-associated death domain protein	Q61160	1	0.969144	0.944955	0.927763	0.991047		0.600283	0.664323	0.408583	0.528045	0.505801		0.15746	0	0.0398619	0.268986	0.128932					+
Faf2	FAS-associated factor 2	Q3TDN2	0.111649	0.143129	0.0827711	0	0.0780897		0.932044	1	0.994677	0.969856	0.952931		0.962623	0.942755	0.901809	0.916829	0.967815	+				+
Fam111a	Protein FAM111A	Q9D2L9	0.0391716	0.0919945	0.075904	0	0.0733245		0.877438	0.816085	0.748363	0.781111	0.756337		0.902002	1	0.954242	0.96026	0.93899	+				+
Fam207a	Protein FAM207A	P58468	0.535335	0.824765	0.825374	0.665703	0		0.921433	0.922387	1	0.952623	0.914212		0.723693	0.681661	0.523897	0.809281	0.735259	+				+
Fam98a	Protein FAM98A	Q3TJZ6	0.29684	0.38634	0.6485	0	0.0887924		0.29684	0.120924	0.304692	0.393362	0.288905		0.716593	0.884159	0.692938	1	0.935371	+				+
Fam98b	Protein FAM98B	Q80VD1	0.298624	0.344863	0.45674	0.235367	0.282969		0.91523	0.934139	1	0.937825	0.887334		0.198422	0	0.0899441	0.04836	0.129109	+				+
Farp1	FERM, RhoGEF and pleckstrin domain-containing protein 1	F8VPU2	0.0728732	0	0.127762	0.0268984	0.145418		0.448894	0.424802	0.530701	0.44004	0.578207		0.962608	0.845067	0.839143	1	0.922734	+				+	+
Farsa	Phenylalanine--tRNA ligase alpha subunit	Q8C0C7	0.879096	0.854113	1	0.915796	0.888835		0.833478	0.782094	0.90934	0.89837	0.890533		0.29517	0	0.062626	0.11771	0.0893741	+				+
Farsb	Phenylalanine--tRNA ligase beta subunit	Q9WUA2	0.916628	0.97487	1	0.886549	0.866741		0.765753	0.67642	0.815549	0.787256	0.841829		0.27137	0.00984354	0.0693004	0.0735817	0					+
Fasn	Fatty acid synthase;[Acyl-carrier-protein] S-acetyltransferase;[Acyl-carrier-protein] S-malonyltransferase;3-oxoacyl-[acyl-carrier-protein] synthase;3-oxoacyl-[acyl-carrier-protein] reductase;3-hydroxyacyl-[acyl-carrier-protein] dehydratase;Enoyl-[acyl-carrier-protein] reductase;Oleoyl-[acyl-carrier-protein] hydrolase	P19096	0.978515	0.938222	1	0.987941	0.98064		0.675659	0.505331	0.647558	0.610407	0.719552		0.0933198	0.088473	0.0949141	0	0.109153					+
Fbl	rRNA 2-O-methyltransferase fibrillarin	P35550	0.124949	0	0.176077	0.0279607	0.126933		0.309706	0.26336	0.351829	0.294167	0.299474		0.933268	0.955587	0.922997	1	0.893585	+				+
Fbll1	rRNA/tRNA 2-O-methyltransferase fibrillarin-like protein 1	Q80WS3	0.127999	0.166086	0.0479393	0	0.190592		0.33341	0.0272096	0.35015	0.265456	0.246126		0.800391	0.860116	0.836562	1	0.836321	+				+
Fcf1	rRNA-processing protein FCF1 homolog	Q9CTH6	0.103863	0.113193	0.044099	0.014125	0		0.163392	0.158188	0.0952937	0.0713732	0.0671722		0.881312	0.940861	0.898411	1	0.932914	+				+
Fdps	Farnesyl pyrophosphate synthase	Q920E5	1	0.92923	0.94871	0.9951	0.992958		0.822235	0.710444	0.748537	0.783424	0.792566		0.25914	0.0826541	0.11879	0	0.103654					+
Fen1	Flap endonuclease 1	P39749	0.799918	0.704629	0.875027	0.639598	0.823481		0.984485	0.99234	1	0.973969	0.879518		0.283851	0.17702	0.199133	0	0.209876				+	+
Fermt2	Fermitin family homolog 2	Q8CIB5	0.9546	0.943183	1	0.961492	0.896548		0.802724	0.729246	0.799596	0.83831	0.770027		0	0.0462298	0.0243247	0.0371203	0.00241397			+	+	+	+
Fhl2	Four and a half LIM domains protein 2	O70433	0.845463	0.787069	0.717219	0.791666	0.777732		0.941798	1	0.839338	0.925136	0.909592		0.159304	0.170415	0.403341	0	0.137203	+	+	+	+	+
Fhl3	Four and a half LIM domains protein 3	Q9R059	0.994395	0.951294	0.885998	1	0.986695		0.859112	0.921044	0.617311	0.810152	0.845082		0.449712	0.268199	0.502842	0	0.245435	+	+		+	+
Fhod1	FH1/FH2 domain-containing protein 1	Q6P9Q4	0.916428	0.891767	1	0.958858	0.879767		0.600259	0.424806	0.608961	0.514634	0.573747		0.120907	0.0782847	0.110789	0	0.214767					+
Fkbp10	Peptidyl-prolyl cis-trans isomerase FKBP10	Q61576	0.878257	0.924803	0.898496	0.961898	0.905575		0.987176	1	0.947855	0.941847	0.926651		0.182845	0	0.152652	0.0879225	0.0858353					+
Fkbp1a	Peptidyl-prolyl cis-trans isomerase FKBP1A	P26883	0.831353	0.998131	0.67312	1	0.891859		0.538994	0.414479	0.277905	0.422109	0.538994		0.287951	0	0.330639	0.00179615	0.0310596					+
Fkbp2	Peptidyl-prolyl cis-trans isomerase FKBP2	P45878	0.612454	0.825414	0.500129	0.75971	0.539266		0.881514	1	0.76835	0.849677	0.882785		0	0.00906998	0.137387	0.000441223	0.00670629					+
Fkbp3	Peptidyl-prolyl cis-trans isomerase FKBP3	Q62446	1	0.938171	0.924536	0.903081	0.896894		0.721826	0.842449	0.743243	0.830882	0.809435		0.35721	0.149843	0.252204	0	0.183602	+				+
Fkbp4	Peptidyl-prolyl cis-trans isomerase FKBP4;Peptidyl-prolyl cis-trans isomerase FKBP4, N-terminally processed	P30416	0.99221	1	0.987242	0.986321	0.982577		0.862595	0.881463	0.822795	0.857205	0.858299		0.352668	0.0894766	0.452047	0.327057	0	+				+
Fkbp5	Peptidyl-prolyl cis-trans isomerase FKBP5;Peptidyl-prolyl cis-trans isomerase FKBP5, N-terminally processed	Q64378	0.631556	0.471663	0.71884	0.714138	0.698859		0.966372	0.995204	0.991713	1	0.928511		0	0.785209	0.434615	0.399665	0.354096					+
Fkbp9	Peptidyl-prolyl cis-trans isomerase FKBP9	Q9Z247	0.75488	0.806613	0.745684	0.848393	0.77761		1	0.98893	0.80815	0.942334	0.9342		0.0927193	0.226651	0.0868184	0	0.0636549	+				+
Flii	Protein flightless-1 homolog	Q9JJ28	0.927845	0.947941	1	0.962288	0.909262		0.624429	0.471301	0.661268	0.604113	0.677528		0.116283	0	0.163222	0.206639	0.172348	+				+
Flna	Filamin-A	Q8BTM8	0.859669	0.588119	1	0.878308	0.659298		0.256912	0	0.384726	0.374664	0.279367		0.40944	0.0568441	0.484723	0.328134	0.718635	+		+		+
Flnb	Filamin-B	Q80X90	0.734304	0.767761	1	0.775051	0.584356		0.114824	0.00755199	0.362169	0.272418	0.260641		0.404327	0	0.493443	0.334929	0.676059	+				+
Flot1	Flotillin-1	O08917	0.262397	0.305081	0.242637	0	0.168701		0.146192	0.254088	0.230497	0.389032	0.239357		0.919434	0.911351	0.887863	1	0.957041	+				+
Flot2	Flotillin-2	Q60634	0.0718784	0.924234	0.0952054	0	0.0498034		0.303127	0.262777	0.452614	0.342526	0.281765		0.981213	0.911142	0.918684	1	0.983499	+				+
Fmnl2	Formin-like protein 2	A2APV2	0.566023	0.0992833	0.29661	0.216389	0.27475		0.169476	0.0094835	0.198624	0.267319	0		0.849112	0.708198	0.566023	1	0.590828	+				+
Fmnl3	Formin-like protein 3	Q6ZPF4	0.282317	0.579797	0.686483	0.66179	0.56933		1	0.929488	0.939213	0.979147	0.789981		0.487719	0	0.0794509	0.491241	0.215176	+				+
Fn1	Fibronectin;Anastellin	P11276	0.109972	0.0421175	0	0.0555239	0.478896		0.33559	0.297564	0.361486	0.405554	0.389432		0.836747	0.755394	0.790122	1	0.910219	+				+
Fnta	Protein farnesyltransferase/geranylgeranyltransferase type-1 subunit alpha	Q61239	0.88509	1	0.838238	0.932781	0.912734		0.690086	0.638344	0.58106	0.630057	0.620963		0.130733	0.0442833	0	0.0776313	0.0594983					+
Fntb	Protein farnesyltransferase subunit beta	Q8K2I1	0.830523	0.969584	0.872954	0.985156	1		0.812695	0.762137	0.626774	0.698831	0.794263		0.0397218	0.0500045	0.0242145	0	0.269459					+
Frg1	Protein FRG1	P97376	0.229351	0.299294	0	0.0521574	0.0185687		0.676117	0.690535	0.730327	0.666754	0.660569		0.958018	1	0.958018	0.904923	0.886506	+				+
Frmd4a	FERM domain-containing protein 4A	Q8BIE6	0.379578	1	0.181761	0.195271	0.14787		0.0487619	0.12452	0.0239442	0	0.0550619		0.320821	0.325291	0.156352	0.379479	0.321422	+				+	+
Fscn1	Fascin	Q61553	0.786248	0.833412	0.60485	0.782464	1		0	0.083763	0.16156	0.0312209	0.281864		0.410925	0.255107	0.534588	0.0144526	0.594561	+				+
Ftsj3	pre-rRNA processing protein FTSJ3	Q9DBE9	0.0909028	0.624799	0	0.0020331	0.0573791		0.545193	0.495352	0.583856	0.52868	0.561334		0.990043	1	0.961046	0.998475	0.976319	+				+
Fubp1	Far upstream element-binding protein 1	Q91WJ8	0.0629778	0.144771	0	0.0121116	0.0213595		0.767954	1	0.548018	0.756466	0.707946		0.554075	0.511706	0.588499	0.355322	0.442967	+				+
Fubp3	Far upstream element (FUSE)-binding protein 3	Q3TIX6	0.127043	0.160856	0.170401	0.106097	0.0103421		0	0.156988	0.177919	0.0474089	0.0909243		0.800161	0.810438	0.842263	0.895424	1	+				+
Fus	RNA-binding protein FUS	P56959	0.10473	0.126239	0.0959184	0	0.0984641		0.34478	0.47345	0.457921	0.340378	0.382144		0.932217	0.985694	1	0.989939	0.950692	+				+
Fxr2	Fragile X mental retardation syndrome-related protein 2	Q9WVR4	0.321546	0.308029	0.301113	0.269219	0		0.154622	0.301113	0.341614	0.313146	0.275415		0.939053	0.971213	0.988957	1	0.972506	+				+
Fyttd1	UAP56-interacting factor	Q91Z49	0.0680047	0.187457	0.122519	0.0833373	0		0.0889819	0.219333	0.0907158	0.156326	0.144407		0.888836	0.927978	0.848839	0.962667	1	+				+
G3bp1	Ras GTPase-activating protein-binding protein 1	P97855	0.45034	0.459129	0.567492	0.171104	0.130721		0.18797	0	0.215534	0.112958	0.289262		0.809377	1	0.793269	1	0.975476	+				+
G3bp2	Ras GTPase-activating protein-binding protein 2	P97379	0.173619	0.0422483	0.298426	0.0854247	0		0.282062	0.148981	0.289115	0.225853	0.386139		0.793518	0.830555	0.760004	1	0.904368	+				+
Gak	Cyclin-G-associated kinase	Q99KY4	0.270785	0.358299	0.0229192	0.156396	0.308029		0	0.0933096	0.191963	0.3114	0.0967116		0.447647	0.275347	0.324719	0.616013	1					+
Gapvd1	GTPase-activating protein and VPS9 domain-containing protein 1	Q6PAR5	0.879011	0.761237	1	0.946037	0.892468		0.425261	0.135942	0.423246	0.386806	0.606895		0	0.433841	0.26565	0.29968	0.30665					+
Gar1	H/ACA ribonucleoprotein complex subunit 1	Q9CY66	0.0678505	0.27216	0.151388	0	0.165876		0.248098	0.169536	0.256577	0.204999	0.242433		0.963441	0.961445	0.917897	1	0.866383	+				+
Gars	Glycine--tRNA ligase	Q9CZD3	0.979711	1	0.945492	0.989634	0.970895		0.841009	0.773222	0.83144	0.823388	0.85391		0	0.0121026	0.147895	0.0846048	0.147314					+
Gart	Trifunctional purine biosynthetic protein adenosine-3;Phosphoribosylamine--glycine ligase;Phosphoribosylformylglycinamidine cyclo-ligase;Phosphoribosylglycinamide formyltransferase	Q64737	0.958843	0.955256	1	0.980564	0.968407		0.771161	0.710144	0.767317	0.750949	0.807299		0.121126	0	0.0784282	0.109153	0.0884545					+
Gatad2a	Transcriptional repressor p66 alpha	Q8CHY6	0.0475279	0.14218	0.135866	0	0.13223		0.914369	0.935435	0.953298	0.936764	0.906831		0.917308	0.976363	0.960496	1	0.967449	+				+
Gatad2b	Transcriptional repressor p66-beta	Q8VHR5	0.257159	0.692857	0.0704746	0	0.199489		0.961602	0.984754	0.960679	1	0.94893		0.909635	0.970897	0.918217	0.915913	0.913972	+				+
Gbf1	Golgi-specific brefeldin A-resistance factor 1	Q6DFZ1	0.944306	0.958763	1	0.968077	0.951816		0.727175	0.711582	0.735409	0.70433	0.735409		0.22633	0.0393435	0.044084	0.092778	0					+
Gcc2	GRIP and coiled-coil domain-containing protein 2	Q8CHG3	0.224995	0.15759	0	0.0850044	0.184751		1	0.937019	0.896014	0.991459	0.785541		0.806915	0.512204	0.493484	0.534365	0.642467					+
Gdi1	Rab GDP dissociation inhibitor alpha	P50396	0.937363	1	0.955787	0.951298	0.9962		0.594977	0.571009	0.599726	0.551208	0.676136		0.279474	0.103337	0	0.141254	0.0786559					+
Gdi2	Rab GDP dissociation inhibitor beta	Q61598	0.970692	0.96985	0.997139	1	0.977021		0.792495	0.717511	0.796398	0.763316	0.813987		0.320038	0	0.245148	0.0348925	0.223305	+				+
Gemin2	Gem-associated protein 2	Q9CQQ4	0.161826	0.357684	0.151109	0	0.205151		0.854264	0.732962	0.650947	0.752	0.926047		0.939542	0.747236	0.916268	1	0.812717	+				+
Gemin4	Gem (Nuclear organelle) associated protein 4	Q6P6L6	0.825428	0	0.919086	0.630104	0.758404		0.882263	0.828549	0.932665	0.907295	0.897527		1	0.895033	0.868941	0.996421	0.964199	+				+
Gemin5	Gem-associated protein 5	Q8BX17	0.840432	0.392302	0.926211	0.983864	0.625647		0.722273	0.0694985	0.664936	0.595595	0.857932		0.12318	0.414848	0	1	0.605674	+				+
Get4	Golgi to ER traffic protein 4 homolog	Q9D1H7	0.964021	0.984692	1	0.938854	0.915755		0.932813	0.842433	0.979896	0.944078	0.906018		0.588764	0.456613	0.406942	0.0918268	0					+
Gfpt1	Glutamine--fructose-6-phosphate aminotransferase [isomerizing] 1	P47856	1	0.960714	0.98339	0.998783	0.937761		0.606799	0.5113	0.635034	0.561812	0.653442		0.156374	0.155538	0.147888	0	0.0527547	+				+
Gid8	Glucose-induced degradation protein 8 homolog	Q9D7M1	0.0917218	0.481131	0.215112	0	0.0498968		0.831144	1	0.667888	0.827024	0.74142		0.143498	0.327631	0.534618	0.298512	0.550036	+				+
Gigyf2	PERQ amino acid-rich with GYF domain-containing protein 2	Q6Y7W8	0.298988	0	0.418743	0.147298	0.182796		0.492119	0.50975	0.614176	0.469694	0.50975		0.784438	1	1	0.854451	0.988551	+				+
Git1	ARF GTPase-activating protein GIT1	Q68FF6	0.932964	0.813055	1	0.89683	0.937741		0.713224	0.66077	0.645273	0.757934	0.624147		0.624147	0.0996003	0.354871	0.00732856	0			+		+
Glo1	Lactoylglutathione lyase	Q9CPU0	0.919671	1	0.816851	0.93414	0.931236		0.74884	0.751381	0.468246	0.660302	0.758803		0.21188	0	0.279599	0.0017604	0.0444899					+
Glod4	Glyoxalase domain-containing protein 4	Q9CPV4	0.971979	0.982514	0.963093	1	0.976313		0.816105	0.776827	0.679219	0.791973	0.824947		0.182536	0.0738365	0	0.503635	0.362373	+				+
Glrx3	Glutaredoxin-3	Q9CQM9	0.948287	1	0.902687	0.965112	0.954654		0.778151	0.734685	0.718352	0.720433	0.785924		0.171977	0.0143229	0.179591	0	0.0657678					+
Gls	Glutaminase kidney isoform, mitochondrial	D3Z7P3	0.18112	0.302532	0.44337	0.33478	0.0379078		0.987709	1	0.969116	0.989498	0.927575		0.231624	0	0.136394	0.235165	0.124181					+
Glud1	Glutamate dehydrogenase 1, mitochondrial	P26443	0.0967161	0.231753	0.203432	0.223119	0.146147		0.935033	0.973142	0.965111	1	0.948863		0.164783	0	0.305422	0.0491429	0.0676287	+				+
Glyr1	Putative oxidoreductase GLYR1	Q922P9	0.0479586	0.0704729	0.0815053	0	0.0816802		0.284704	0.25371	0.394161	0.273904	0.271654		0.958156	1	0.923048	0.990185	0.949467	+				+
Gmps	GMP synthase [glutamine-hydrolyzing]	Q3THK7	0.957293	0.959211	0.942733	0.960636	1		0.895775	0.856426	0.888141	0.898473	0.904398		0.521127	0	0.498967	0.433831	0.488092	+				+
Gna11	Guanine nucleotide-binding protein subunit alpha-11	P21278	0.0801072	0.409832	0.298735	0	0.395978		0.662448	0.818564	0.829255	0.70579	0.815583		1	0.841874	0.832106	0.940774	0.894617	+				+
Gna13	Guanine nucleotide-binding protein subunit alpha-13	P27601	0.157573	0.0908996	0	0.0213859	0.0637527		0.494646	0.511966	0.654713	0.463191	0.589025		1	0.732616	0.738212	0.937273	0.825129	+				+
Gnai2	Guanine nucleotide-binding protein G(i) subunit alpha-2	P08752	0.0485331	0.0392656	0.0563165	0	0.2096		0.244642	0.334349	0.420231	0.310516	0.342867		0.98346	0.844722	0.820544	1	0.883944	+				+
Gnai3	Guanine nucleotide-binding protein G(k) subunit alpha	Q9DC51	0	0.124838	0.0309494	0.0764004	0.112254		0.624977	0.659648	0.750542	0.670153	0.710915		0.928427	0.879194	0.869882	1	0.945444	+				+
Gnao1	Guanine nucleotide-binding protein G(o) subunit alpha	P18872	0.320404	0.408227	0.24934	0.502063	0.351804		0.063604	0.0662137	0.14379	0	0.0875988		1	0.710873	0.760475	0.814437	0.677076					+
Gnaq	Guanine nucleotide-binding protein G(q) subunit alpha	P21279	0.187422	0.259503	0.208863	0	0.0461417		0.708038	0.77948	0.803124	0.766919	0.742426		1	0.799311	0.775351	0.888287	0.742426	+				+
Gnas	Guanine nucleotide-binding protein G(s) subunit alpha isoforms XLas	Q6R0H7	0.074543	0.0987329	0.05637	0	0.197076		0.417303	0.428167	0.50111	0.453434	0.555385		1	0.697109	0.727464	0.933854	0.869454	+				+
Gnb1	Guanine nucleotide-binding protein G(I)/G(S)/G(T) subunit beta-1	P62874	0	0.108832	0.0190197	0.0275165	0.199891		0.405488	0.531711	0.640902	0.592594	0.610491		0.929119	0.801518	0.746951	1	0.954612	+				+
Gnb2l1	Guanine nucleotide-binding protein subunit beta-2-like 1;Guanine nucleotide-binding protein subunit beta-2-like 1, N-terminally processed	P68040	0.617064	0.679315	0.65872	0.56783	0.418032		0.235442	0	0.267098	0.217525	0.36549		0.652748	1	0.805398	0.993267	0.900635	+		+
Gnl2	Nucleolar GTP-binding protein 2	Q99LH1	0.319579	0.124023	0.0768391	0	0.193571		0.548407	0.537259	0.582877	0.544009	0.496601		0.996606	1	0.962544	0.998987	0.990728	+				+
Gnl3	Guanine nucleotide-binding protein-like 3	Q8CI11	0.0118987	0.157638	0.079772	0.0525522	0		0.615692	0.595324	0.650739	0.667646	0.612828		0.961	1	0.971232	0.975316	0.995778	+				+
Gnl3l	Guanine nucleotide-binding protein-like 3-like protein	Q6PGG6	0.17454	0.185756	0.220703	0	0.0224201		0.710237	0.73587	0.818844	0.764299	0.75038		0.896619	0.917616	0.862502	1	0.950869	+				+
Gnpnat1	Glucosamine 6-phosphate N-acetyltransferase	Q9JK38	0.908879	1	0.850157	0.93368	0.949158		0.559217	0.463089	0.526748	0.558309	0.560119		0.00340398	0	0.0155336	0.13767	0.0800769					+
Golga4	Golgin subfamily A member 4	Q91VW5	0.011147	0.259631	0	0.148216	0.196487		0.890775	1	0.839547	0.972023	0.889042		0.0691455	0.312462	0.0942705	0.188309	0.077975					+
Golga7	Golgin subfamily A member 7	Q91W53	0.0601516	0.28138	0.0281827	0	0.101172		0.616024	0.548743	0.584251	0.605104	0.717142		0.996238	0.81748	0.71364	1	0.853401	+				+
Golgb1	Golgi autoantigen, golgin subfamily b, macrogolgin 1	E9PVZ8	0.0791035	0	0.0471916	0.0509669	0.0962932		0.609878	0.617124	0.642657	0.642657	0.469042		0.838182	0.940873	1	0.845144	0.828233	+				+
Golph3	Golgi phosphoprotein 3	Q9CRA5	0.477744	0.646481	0.5924	0.573971	0.43341		0.965902	1	0.880589	0.979846	0.941677		0.370785	0.0316176	0.0662301	0	0.189771	+				+
Gorasp2	Golgi reassembly-stacking protein 2	Q99JX3	0.349851	0.264515	0.23612	0.232857	0.21167		0.791566	1	0.718392	0.784733	0.683551		0.520469	0.398542	0.435641	0	0.268072	+				+
Got1	Aspartate aminotransferase, cytoplasmic	P05201	0.937421	1	0.829	0.965274	0.922449		0.783582	0.698627	0.662328	0.721924	0.764229		0.137829	0.0576716	0.320794	0.207642	0					+
Gpd2	Glycerol-3-phosphate dehydrogenase, mitochondrial	Q64521	0.084532	0.660448	0.105893	0	0.0363135		0.978406	1	0.9901	0.995131	0.969295		0.717156	0.586569	0.649425	0.555333	0.61588	+				+
Gphn	Gephyrin;Molybdopterin adenylyltransferase;Molybdopterin molybdenumtransferase	Q8BUV3	0.954042	1	0.942734	0.90684	0.941094		0.420246	0.354814	0.458761	0.411507	0.601795		0.354814	0.263872	0	0.129628	0.128698					+
Gpi	Glucose-6-phosphate isomerase	P06745	0.91638	0.940988	0.951919	1	0.981138		0.733048	0.635705	0.712478	0.706082	0.770801		0.184123	0.0568027	0.117538	0	0.143963	+				+
Gps1	COP9 signalosome complex subunit 1	Q99LD4	0.974315	0.92018	1	0.992042	0.953087		0.962572	0.938036	0.976067	0.976503	0.955497		0.0670162	0.153626	0.127203	0	0.191962					+
Gpx4	Phospholipid hydroperoxide glutathione peroxidase, mitochondrial	O70325	0.95752	0.976584	0.960191	0.988117	1		0.692187	0.724938	0.706956	0.763135	0.831577		0.128307	0	0.0777028	0.100219	0.200703	+				+
Grb2	Growth factor receptor-bound protein 2	Q60631	0.726036	0.965002	0.485277	0.45102	0.610689		0.550151	1	0.40077	0.464876	0.84208		0.385888	0.30758	0.940902	0	0.163408	+		+		+
Grhpr	Glyoxylate reductase/hydroxypyruvate reductase	Q91Z53	0.957829	1	0.87796	0.98302	0.972223		0.754923	0.705904	0.628899	0.72463	0.792417		0	0.149032	0.127122	0.100854	0.108616					+
Grn	Granulins;Acrogranin;Granulin-1;Granulin-2;Granulin-3;Granulin-4;Granulin-5;Granulin-6;Granulin-7	P28798	0	0.166069	0.359048	0.447423	0.347987		0.702379	1	0.659246	0.974672	0.883482		0.214235	0.432388	0.181294	0.580687	0.596533					+
Grwd1	Glutamate-rich WD repeat-containing protein 1	Q810D6	0.780894	0.590456	0.825068	0.667461	0.569411		0.292917	0	0.308015	0.0557937	0.313968		0.835727	0.961118	0.801719	0.808015	1	+				+
Gsk3b	Glycogen synthase kinase-3 beta	Q9WV60	0.975358	0.936836	1	0.983479	0.994278		0.844395	0.806082	0.857143	0.81884	0.872314		0.205128	0	0.0655182	0.20049	0.0753523	+				+
Gsn	Gelsolin	P13020	1	1	0.779059	0.914327	0.846596		0.557869	0.491596	0.39726	0.341983	0.407122		0.166759	0	0.195475	0.0514139	0.0133821	+				+
Gspt1	Eukaryotic peptide chain release factor GTP-binding subunit ERF3A	Q8R050	0.978426	0.982405	0.947035	1	0.966967		0.677237	0.605646	0.69583	0.679632	0.727622		0.0690264	0.0042338	0.0435587	0.0600362	0					+
Gsr	Glutathione reductase, mitochondrial	P47791	0.992476	1	0.893856	0.953003	0.937041		0.905673	0.948714	0.814313	0.841436	0.865196		0.212073	0.0815736	0.428686	0	0.365738	+				+
Gss	Glutathione synthetase	P51855	0.928456	1	0.832227	0.939079	0.927264		0.750643	0.68509	0.659169	0.693831	0.720777		0.183283	0.18682	0.211163	0	0.181681					+
Gsto1	Glutathione S-transferase omega-1	O09131	0.958269	1	0.909086	0.991334	0.991922		0.674265	0.634105	0.696642	0.654698	0.750715		0.0507004	0.0672079	0.170659	0.0591772	0					+
Gstp1	Glutathione S-transferase P 1;Glutathione S-transferase P 2	P19157	0.940634	1	0.878399	0.976854	0.912898		0.807781	0.761743	0.648322	0.748979	0.808581		0.407895	0	0.47246	0.244703	0.264775	+				+
Gtf2b	Transcription initiation factor IIB	P62915	0.628633	0.665458	0.581681	0.546176	0.577192		0.87056	0.913296	0.909535	1	0.905734		0.0864343	0	0.0929058	0.0481355	0.253136					+
Gtf2h4	General transcription factor IIH subunit 4	O70422	0	0.297707	0.190347	0.140072	0.245994		0.536054	0.311634	0.527488	0.581653	0.484369		1	0.795389	0.690189	0.983218	0.725993	+				+
Gtf2i	General transcription factor II-I	Q9ESZ8	0.533215	0.634106	0	0.181874	0.147999		0.94221	1	0.995783	0.982144	0.943265		0.815732	0.619348	0.715762	0.673731	0.677668	+				+
Gtpbp4	Nucleolar GTP-binding protein 1	Q99ME9	0.134101	0.0321201	0.148201	0	0.065483		0.43781	0.392458	0.499847	0.455155	0.423772		0.968006	0.998214	0.972794	1	0.963101	+				+
Gtse1	G2 and S phase-expressed protein 1	Q8R080	0.521091	0.308414	0.0625026	0	0.206172		0.836521	0.917222	0.859046	0.911968	1		0.0392719	0.268504	0.0814546	0.356407	0.243899	+				+
H1f0	Histone H1.0;Histone H1.0, N-terminally processed	P10922	0	0.0354975	0.0707319	0.063489	0.303239		0.413219	0.384895	0.471006	0.463692	0.435257		0.913659	0.962791	0.974545	1	0.929999	+				+
H1fx	H1 histone family, member X	Q80ZM5	0.103839	0.0315053	0.112167	0	0.0360157		0.629618	0.524428	0.566929	0.64296	0.633696		0.893118	0.921266	0.885074	0.95298	1	+	+		+	+
H2afv	Histone H2A.V;Histone H2A.Z	Q3THW5	0.0345749	0.00626481	0.0398736	0	0.23118		0.076576	0.00815586	0.202591	0.00839086	0.0927075		0.90352	0.945324	0.911938	1	0.804281	+				+
H2afy	Core histone macro-H2A.1	Q9QZQ8	0.110597	0.202971	0.0795636	0.0643999	0		0.196548	0.204019	0.202438	0.221923	0.21906		0.915959	0.96625	0.934198	1	0.825726	+				+
H2afy2	Core histone macro-H2A.2	Q8CCK0	0.230129	0.697398	0	0.657471	0.18318		0.10124	0.14025	0.119072	0.0915401	0.0634385		0.934829	0.944816	0.902286	1	0.792696	+				+
H3f3a	Histone H3.3;Histone H3.3C	P84244	0	0.294619	0.271648	0.199482	0.369515		0.410619	0.351556	0.358525	0.327954	0.361628		1	0.827092	0.666332	0.98039	0.81874	+				+
Hadha	Trifunctional enzyme subunit alpha, mitochondrial;Long-chain enoyl-CoA hydratase;Long chain 3-hydroxyacyl-CoA dehydrogenase	Q8BMS1	0.0395913	0.219977	0.228897	0.246264	0.16873		0.971962	0.962822	0.981622	1	0.928069		0.492528	0	0.480794	0.221849	0.392277	+				+
Hadhb	Trifunctional enzyme subunit beta, mitochondrial;3-ketoacyl-CoA thiolase	Q99JY0	0.149048	0	0.13848	0.0866098	0.0926118		0.959471	0.959471	0.982057	1	0.918035		0.325901	0.177686	0.322741	0.103546	0.237725	+				+
Hars	Histidine--tRNA ligase, cytoplasmic	Q61035	0.977589	1	0.907766	0.979345	0.972219		0.794967	0.732997	0.777204	0.775645	0.800759		0.0898153	0	0.206471	0.0364333	0.0735245					+
Haus5	HAUS augmin-like complex subunit 5	Q9D786	0.748515	0.898334	1	0.867521	0.687132		0.707676	0.432177	0.741155	0.837663	0.712334		0.646137	0.201672	0.368585	0.0103617	0					+
Hax1	HCLS1-associated protein X-1	O35387	0.11566	1	0.0125355	0	0.0159761		0.296514	0.426272	0.476535	0.409273	0.366989		0.649308	0.70254	0.690514	0.694972	0.914677	+		+
Hdac1	Histone deacetylase 1;Histone deacetylase	O09106	0.00160164	0	0.0661549	0.0273454	0.0551965		0.914605	0.926797	0.985034	1	0.883665		0.856411	0.853519	0.870559	0.874977	0.873325	+				+
Hdgf	Hepatoma-derived growth factor	P51859	0.670665	0.761267	0.546196	0.675536	0.732137		0.858875	1	0.730557	0.877204	0.818125		0.231254	0.150537	0.367258	0	0.100757	+				+
Heatr1	HEAT repeat-containing protein 1	G3X9B1	0.0394291	0.301083	0.142959	0.0121901	0		0.267042	0.127266	0.298812	0.319754	0.119439		0.983783	0.978927	0.943912	1	0.958055	+				+
Heatr3	HEAT repeat-containing protein 3	Q8BQM4	0.724737	0.744454	0.793064	0.784478	0.783129		0.977909	0.947816	0.986686	1	0.941475		0.353891	0.128572	0.208744	0.16133	0	+				+
Hectd1	E3 ubiquitin-protein ligase HECTD1	Q69ZR2	0.951008	0.935922	1	0.980169	0.976353		0.659628	0.551546	0.675554	0.64799	0.725589		0.128673	0.163818	0	0.0547531	0.339385	+				+
Hells	Lymphocyte-specific helicase	Q60848	0.196859	0.0313462	0.381829	0.0379944	0		0.917077	0.957617	1	0.960327	0.889977		0.795812	0.742521	0.72608	0.745497	0.74844	+				+
Herc2	E3 ubiquitin-protein ligase HERC2	Q4U2R1	1	0.946863	0.658972	0.75707	0.950775		0	0.21863	0.340155	0.143778	0.14655		0.202541	0.380541	0.702078	0.43714	0.678782					+
Hgh1	Protein HGH1 homolog	Q8C3I8	0.837328	1	0.95101	0.933296	0.924841		0.58713	0.473599	0.57196	0.60255	0.684066		0.18455	0.20125	0.278084	0	0.0896947					+
Hgs	Hepatocyte growth factor-regulated tyrosine kinase substrate	Q99LI8	0.926476	1	0.9524	0.994461	0.925294		0.984023	0.984989	0.920518	0.950235	0.969154		0	0.293537	0.0597724	0.0501394	0.0262666					+
Hip1	Huntingtin-interacting protein 1	Q8VD75	0.19296	0.124892	0.00484932	0	0.0718754		0.252621	0.333856	0.388235	0.150897	0.187339		0.930176	0.908501	0.89952	1	0.882779	+				+
Hist1h1a	Histone H1.1	P43275	0.0740935	0.0390703	0.0827371	0	0.0261719		0.593483	0.62365	0.632161	0.588204	0.589848		0.933666	0.949555	0.950253	1	0.870162	+				+
Hist1h1b	Histone H1.5	P43276	0.146949	0.0793803	0.110694	0	0.339585		0.493244	0.483653	0.512771	0.506355	0.491761		0.909357	0.952706	0.937279	1	0.90435	+				+
Hist1h1c	Histone H1.2	P15864	0.13904	0.130377	0	0.0254178	0.144583		0.400908	0.409303	0.458657	0.371957	0.368163		0.910576	0.99867	1	0.93521	0.973463	+				+
Hist1h1e	Histone H1.4	P43274	0.177682	0.0449016	0	0.00155488	0.148944		0.535464	0.498824	0.591395	0.529671	0.536725		0.954284	0.976007	0.974187	1	0.952208	+				+
Hist1h2aa	Histone H2A type 1-H;Histone H2A.J;Histone H2A type 1-K;Histone H2A type 1-F;Histone H2A type 3;Histone H2A	C0HKE9	0.0416863	0.120527	0.0161002	0	0.275804		0.0706972	0.00613844	0.295435	0.0293169	0.168079		0.955483	0.980515	0.973248	1	0.881304	+				+
Hist1h3b	Histone H3.2	P84228	0.111691	0.190228	0.0313322	0	0.312067		0.255691	0.207904	0.364441	0.151368	0.190228		0.962651	0.953446	0.956073	1	0.90748	+				+
Hk1	Hexokinase-1	P17710	0.948672	1	0.962992	0.95946	0.835795		0.720754	0.507772	0.627307	0.598646	0.646628		0.215246	0.0106501	0.0538666	0	0.35083	+				+
Hk2	Hexokinase-2	O08528	0.546495	0.705057	1	0.667388	0.574461		0.451792	0	0.467036	0.482086	0.599839		0.416191	0.0899653	0.00643272	0.0473967	0.729518	+				+
Hmbs	Porphobilinogen deaminase	P22907	0.865619	1	0.804491	0.890728	0.84921		0.633158	0.501348	0.598841	0.600589	0.574892		0.0786765	0	0.0574388	0.187142	0.0662824					+
Hmcn1	Hemicentin-1	D3YXG0	0.739622	0.798853	0.653399	0.487404	0.826226		0	0.636305	0.651854	0.707378	0.760024		0.913508	0.950988	0.839073	0.792433	1	+				+
Hmga1	High mobility group protein HMG-I/HMG-Y	P17095	0.071767	0.0101715	0.0297468	0	0.415237		0.249166	0.364954	0.217702	0.258127	0.258127		0.854261	0.981617	1	0.902748	0.804204	+				+
Hmga2	High mobility group protein HMGI-C	P52927	0.00621856	0.0219901	0	0.0588959	0.300631		0.293082	0.335406	0.35424	0.328812	0.393516		0.858959	1	0.987886	0.879356	0.92168	+				+
Hmgb1	High mobility group protein B1	P63158	0.961541	1	0.929916	0.965661	0.910976		0.837621	0.928764	0.761726	0.812658	0.782745		0.30482	0.102629	0.343807	0	0.134233	+				+
Hmgb2	High mobility group protein B2	P30681	1	0.949464	0.912628	0.887703	0.888994		0.810641	0.92092	0.808173	0.85504	0.807345		0.213689	0	0.308341	0.0759559	0.0344839	+				+
Hmgb3	High mobility group protein B3	O54879	0.975852	1	0.962932	0.943591	0.858094		0.906078	0.970605	0.883131	0.915485	0.876818		0.136792	0	0.164605	0.0332853	0.17163					+
Hmgn2	Non-histone chromosomal protein HMG-17	E9Q2Z4	0.124404	0.301133	0	0.0223704	0.101558		0.567072	0.444741	0.473539	0.511908	0.0905555		0.650351	0.998096	1	0.873168	0.778961	+				+
Hnrnpa0	Heterogeneous nuclear ribonucleoprotein A0	Q9CX86	0.304206	0	0.323498	0.24977	0.295552		0.493578	0.536172	0.514668	0.508422	0.483886		0.915328	0.929679	0.931566	0.948734	1	+				+
Hnrnpa1	Heterogeneous nuclear ribonucleoprotein A1;Heterogeneous nuclear ribonucleoprotein A1, N-terminally processed	P49312	0.0824909	0.119765	0.0732573	0	0.0669001		0.32511	0.382809	0.366102	0.34985	0.37231		0.93029	1	0.955342	0.99049	0.951104	+				+
Hnrnpa2b1	Heterogeneous nuclear ribonucleoproteins A2/B1	O88569	0.126698	0.171895	0.146122	0	0.109578		0.270197	0.335586	0.309905	0.243112	0.297368		0.944394	1	0.949648	0.967197	0.970203	+				+
Hnrnpa3	Heterogeneous nuclear ribonucleoprotein A3	Q8BG05	0.126752	0.129907	0	0.0419292	0.0931566		0.293378	0.2973	0.331666	0.304957	0.329976		0.908094	0.952218	0.905047	1	0.947127	+				+
Hnrnpab	Heterogeneous nuclear ribonucleoprotein A/B	Q99020	0.0175463	0.179329	0.110196	0	0.0603586		0.364548	0.45557	0.416203	0.331473	0.327582		0.962557	1	0.989729	0.948076	0.913453	+				+
Hnrnpc	Heterogeneous nuclear ribonucleoproteins C1/C2	Q9Z204	0.168432	0.109027	0.202403	0	0.185667		0.192126	0.207332	0.279353	0.206356	0.210225		0.934979	1	0.978093	0.940122	0.933232	+				+
Hnrnpd	Heterogeneous nuclear ribonucleoprotein D0	Q60668	0.107972	0.169551	0.124958	0	0.0813033		0.501206	0.577043	0.517481	0.517481	0.482759		0.921959	0.972666	1	0.945527	0.916399	+				+
Hnrnpdl	Heterogeneous nuclear ribonucleoprotein D-like	Q9Z130	0.0888793	0.122397	0.101083	0	0.0708931		0.234891	0.313037	0.363406	0.27443	0.207984		0.938559	0.972561	0.99161	1	0.927466	+				+
Hnrnpf	Heterogeneous nuclear ribonucleoprotein F;Heterogeneous nuclear ribonucleoprotein F, N-terminally processed	Q9Z2X1	0.021117	0.281517	0.112814	0	0.0170751		0.248791	0.347756	0.197661	0.248791	0.145666		0.964045	0.957145	0.995404	1	0.934869	+				+
Hnrnph1	Heterogeneous nuclear ribonucleoprotein H;Heterogeneous nuclear ribonucleoprotein H, N-terminally processed	O35737	0.0410159	0.153142	0.137524	0	0.0642758		0.26464	0.355356	0.304278	0.295806	0.316662		0.917025	0.973565	0.957635	1	1	+				+
Hnrnph2	Heterogeneous nuclear ribonucleoprotein H2	P70333	0	0.21141	0.206606	0.149572	0.0945317		0.43682	0.456358	0.558529	0.442696	0.508163		0.980839	0.896685	0.927543	1	0.885624	+				+
Hnrnph3	Heterogeneous nuclear ribonucleoprotein H3	D3Z3N4	0	0.212771	0.134318	0.117082	0.116985		0.181186	0.213284	0.125119	0.0891453	0.0984538		0.976199	0.996416	0.976799	1	0.942856	+				+
Hnrnpk	Heterogeneous nuclear ribonucleoprotein K	P61979	0.21836	0.279548	0.293206	0	0.106618		0.479916	0.59049	0.54434	0.666259	0.513251		0.974375	0.937045	1	0.942491	0.862677	+				+
Hnrnpl	Heterogeneous nuclear ribonucleoprotein L	Q8R081	0.198394	0	0.225292	0.0991088	0.222405		0.348165	0.390834	0.450333	0.403637	0.381568		0.951805	0.973389	0.962045	1	0.97021	+				+
Hnrnpll	Heterogeneous nuclear ribonucleoprotein L-like	Q921F4	0.235938	0.333149	0.0660803	0	0.12163		0.937672	0.972389	0.986737	0.991933	1		0.783942	0.826283	0.717946	0.781791	0.757574	+				+
Hnrnpm	Heterogeneous nuclear ribonucleoprotein M	Q9D0E1	0.0396074	0.0934349	0.107918	0	0.0505453		0.479597	0.524662	0.560902	0.531856	0.525875		0.895088	0.927115	0.946767	0.96722	1	+				+
Hnrnpr	Heterogeneous nuclear ribonucleoprotein R	Q8VHM5	0.202394	0.216663	0.235108	0	0.00701372		0.0414114	0.0912429	0.0840609	0.0930222	0.0637923		0.939946	0.997853	0.877634	1	0.924114	+				+
Hnrnpu	Heterogeneous nuclear ribonucleoprotein U	Q8VEK3	0.0306771	0.0692435	0.0578486	0	0.0613246		0.372055	0.40411	0.405018	0.413029	0.382232		0.946867	0.960425	0.915072	1	0.993209	+				+
Hnrnpul2	Heterogeneous nuclear ribonucleoprotein U-like protein 2	Q00PI9	0.0676024	0.126829	0	0.00578034	0.029691		0.426046	0.428699	0.427378	0.40924	0.400202		0.950276	0.97867	0.942407	1	0.965039	+				+
Hp1bp3	Heterochromatin protein 1-binding protein 3	Q3TEA8	0.0750465	0.118464	0.257671	0.131931	0		0.670077	0.633408	0.710162	0.695097	0.645706		0.937141	0.990569	0.938064	1	0.928607	+	+		+	+
Hpcal1	Hippocalcin-like protein 1	P62748	0.929057	1	0.902974	0.988462	0.882839		0.810814	0.817979	0.608341	0.710056	0.844294		0.329444	0.0443501	0	0.117655	0.330199	+				+
Hprt1	Hypoxanthine-guanine phosphoribosyltransferase	P00493	0.936938	1	0.875008	0.977211	0.992415		0.776453	0.769947	0.679583	0.737562	0.842111		0.0412293	0.43725	0.26656	0.0158407	0					+
Hras	GTPase HRas;GTPase HRas, N-terminally processed	Q61411	0.0863404	0.201769	0.0302704	0	0.0614107		0.69169	0.699883	0.580738	0.803952	0.763098		1	0.87862	0.810982	0.937094	0.899003	+		+
Hsd17b4	Peroxisomal multifunctional enzyme type 2;(3R)-hydroxyacyl-CoA dehydrogenase;Enoyl-CoA hydratase 2	P51660	0.525081	0.442052	0.510766	0.461649	0.503374		0.937823	1	0.950421	0.982478	0.954844		0.056701	0.0745497	0.106426	0.0415564	0					+
Hspa14	Heat shock 70 kDa protein 14	Q99M31	0.932536	0.955155	1	0.948071	0.924502		0.911748	0.878666	0.91717	0.905593	0.916099		0.051169	0.0846326	0.111748	0	0.172291					+
Hspa1a	Heat shock 70 kDa protein 1A	Q61696	0.953865	1	0.816538	0.790411	0.599411		0.878052	0.806397	0.714604	0.663393	0.481137		0.460128	0.435282	0.322537	0.269351	0	+				+
Hspa2	Heat shock-related 70 kDa protein 2	P17156	0.731177	0.787819	0.448279	0.950519	1		0.659142	0.659142	0.198596	0.0566432	0.792351		0.721303	0.394793	0	0.164776	0.132637	+		+		+
Hspa4	Heat shock 70 kDa protein 4	Q61316	0.936334	1	0.868117	0.932934	0.917606		0.775889	0.73041	0.743197	0.76658	0.770193		0.109455	0.0730766	0.174463	0	0.0147628					+
Hspa4l	Heat shock 70 kDa protein 4L	P48722	0.925452	1	0.833674	0.904857	0.859233		0.802895	0.740419	0.740755	0.744093	0.763166		0.292075	0.267818	0.331159	0	0.0425591	+				+
Hspa5	78 kDa glucose-regulated protein	P20029	0.463614	0.568458	0.382516	0.492901	0.330981		0.895151	1	0.800995	0.835535	0.748193		0.165112	0.221131	0.317162	0.00175426	0	+				+
Hspa8	Heat shock cognate 71 kDa protein	P63017	0.828499	1	0.757911	0.786187	0.767811		0.697083	0.617027	0.675758	0.654838	0.698186		0.150036	0.242948	0.304885	0	0.0467776	+				+
Hspa9	Stress-70 protein, mitochondrial	P38647	0.125657	0.270511	0.191891	0.280959	0		0.915891	1	0.80248	0.893926	0.823178		0.377892	0.255692	0.389878	0.314343	0.326039	+				+
Hspbp1	Hsp70-binding protein 1	Q99P31	0.969441	0.902077	1	0.983122	0.95728		0.786402	0.707242	0.754123	0.767282	0.769605		0	0.102798	0.0749768	0.204797	0.16516	+				+
Hspg2	Basement membrane-specific heparan sulfate proteoglycan core protein;Endorepellin;LG3 peptide	Q05793	0.369734	0.262811	0.118294	0.339015	0		0.506708	0.840775	0.495775	0.573509	0.453134		0.833443	0.961769	0.796323	1	0.739461	+				+
Hsph1	Heat shock protein 105 kDa	Q61699	0.97005	1	0.92889	0.921826	0.873655		0.823699	0.769076	0.736887	0.726763	0.743428		0.24198	0.15162	0.205545	0	0.0851941	+				+
Huwe1	E3 ubiquitin-protein ligase HUWE1	Q7TMY8	0.814912	0.751289	0.937935	0.9023	0.872065		0.990644	0.930986	0.968189	1	0.961607		0	0.620241	0.565436	0.367808	0.47643	+				+
Hyou1	Hypoxia up-regulated protein 1	Q9JKR6	0.786513	0.885121	0.765855	0.839402	0.771889		0.981228	1	0.956196	0.940234	0.917705		0.181828	0.141827	0.160598	0	0.0516525	+				+
Hypk	Huntingtin-interacting protein K	Q9CR41	0.863795	1	0.804771	0.725568	0.85637		0.691614	0.844306	0.64212	0.69538	0.772205		0.428182	0.279063	0.562394	0	0.122376	+				+
Iars	Isoleucine--tRNA ligase, cytoplasmic	Q8BU30	0.939971	0.919151	0.989404	1	0.883853		0.77464	0.605555	0.754381	0.729938	0.789414		0.246164	0.192431	0	0.110691	0.192431	+				+
Idh1	Isocitrate dehydrogenase [NADP] cytoplasmic	O88844	0.993918	0.883796	0.900844	1	0.977422		0.721503	0.581057	0.589134	0.671951	0.701603		0.0811608	0.184247	0.0691446	0	0.196343	+				+
Idh2	Isocitrate dehydrogenase [NADP], mitochondrial	P54071	0.481536	0.611759	0.579872	0.634957	0.479156		0.970276	0.974174	0.974174	1	0.916152		0.243149	0.0220572	0.22702	0	0.0830491	+				+
Idh3b	Isocitrate dehydrogenase [NAD] subunit, mitochondrial	Q91VA7	0.408084	0.414488	0.645321	0.563892	0.409167		0.966578	0.980409	0.993246	1	0.946299		0.34744	0	0.446995	0.244485	0.238978	+				+
Idi1	Isopentenyl-diphosphate Delta-isomerase 1	P58044	0.97982	0.997385	0.870512	1	0.929099		0.820571	0.752841	0.63007	0.762941	0.793318		0.0406038	0.0639563	0.325298	0.344953	0					+
Ifi204	Interferon-activable protein 204	P0DOV2	0	0.279566	0.561982	0.0375314	0.176989		0.901314	0.998626	1	0.962486	0.846961		0.216434	0.223596	0.176989	0.173132	0.184968					+
Ifitm3	Interferon-induced transmembrane protein 3	Q9CQW9	0.299674	0.0174544	0.156341	0	0.354261		0.816879	0.856144	1	0.966312	0.784956		0.953844	0.670682	0.835299	0.948786	0.737433	+				+
Ifrd1	Interferon-related developmental regulator 1	P19182	0.671874	0	0.76207	0.7429	0.864791		0.8588	0.830869	0.852682	0.918781	1		0.599198	0.637794	0.531497	0.584696	0.657753	+				+
Igf2bp1	Insulin-like growth factor 2 mRNA-binding protein 1	O88477	0.281359	0.321616	0.283882	0.250113	1		0	0.0843069	0.222516	0.222516	0.589779		0.228612	0.125659	0.231914	0.336748	0.528368	+				+
Igf2bp3	Insulin-like growth factor 2 mRNA-binding protein 3	Q9CPN8	0.389561	0.454297	0.499487	0.472577	0.338882		0.325673	0	0.347483	0.185193	0.41421		0.859878	1	0.838059	0.994708	0.531203	+				+
Igf2r	Cation-independent mannose-6-phosphate receptor	Q07113	0	0.248687	0.151885	0.0461969	0.124933		0.938652	1	0.954323	0.943347	0.787601		0.428735	0.386739	0.365904	0.268417	0.166342	+				+
Igfbp6	Insulin-like growth factor-binding protein 6	P47880	0.0719803	0.196344	0.00577958	0	0.0740658		0.777435	0.706249	0.678243	0.599474	0.572344		0.834234	0.817863	0.800558	0.740691	1	+				+
Ik	Protein Red	Q9Z1M8	0.150463	0.0223861	0	0.0713331	0.10565		0.64074	0.712768	0.728643	0.647896	0.694616		0.932636	0.990181	0.953157	0.977138	1	+				+
Ikbip	Inhibitor of nuclear factor kappa-B kinase-interacting protein	Q9DBZ1	0.0744559	0.108828	0	0.102134	0.176989		0.894194	0.914441	0.960983	1	0.995		0.662284	0.537512	0.712464	0.658791	0.794079					+
Ikbkg	NF-kappa-B essential modulator	O88522	1	0.906949	0.78626	0.669893	0.637514		0	0.239081	0.295787	0.168831	0.350881		0.360713	0.15186	0.372323	0.0079671	0.14633					+
Ilf2	Interleukin enhancer-binding factor 2	Q9CXY6	0	0.105983	0.188781	0.154786	0.0284734		0.491752	0.422983	0.51135	0.472981	0.490996		0.975903	0.97127	0.897276	1	0.93759	+				+
Ilf3	Interleukin enhancer-binding factor 3	Q9Z1X4	0.143913	0	0.26504	0.100982	0.112471		0.631196	0.607717	0.646108	0.617449	0.616973		0.959507	1	0.961165	0.986685	0.975494	+				+
Ilk	Integrin-linked protein kinase	O55222	0.927596	0.919878	1	0.972914	0.969374		0.878657	0.82973	0.889829	0.89623	0.924456		0.165203	0	0.222218	0.0866006	0.131466			+	+	+
Ilkap	Integrin-linked kinase-associated serine/threonine phosphatase 2C	Q8R0F6	0.778463	0.949223	0.887177	0.793211	0.898525		0.871304	0.975127	1	0.977848	0.977305		0.10252	0.0225682	0.0926324	0.0861366	0			+
Immt	MICOS complex subunit Mic60	Q8CAQ8	0.128182	0.0988848	0	0.204968	0.0735237		0.443437	0.517074	0.551714	0.485004	0.475195		0.967069	0.977577	0.964872	0.992914	1	+				+
Imp4	U3 small nucleolar ribonucleoprotein protein IMP4	Q8VHZ7	0.269603	0.277752	0.271381	0.240577	0.0950868		0.100907	0.0602579	0.138013	0	0.0744404		0.932476	0.948877	0.909081	1	0.86892	+				+
Impdh2	Inosine-5-monophosphate dehydrogenase 2	P24547	0.90891	1	0.843037	0.925479	0.887355		0.743918	0.703946	0.677511	0.63177	0.730947		0.164286	0.0432138	0.330221	0.0600996	0	+				+
Inppl1	Phosphatidylinositol 3,4,5-trisphosphate 5-phosphatase 2	Q6P549	0.969267	0.981016	1	0.984871	0.923661		0.33965	0.214781	0.377346	0.306405	0.408757		0.26756	0.580208	0.0961734	0	0.365538			+		+
Ints10	Integrator complex subunit 10	Q8K2A7	0.49883	0.766581	0.0951056	0.38083	0.344822		0	0.442354	0.48351	0.456358	0.413424		0.847873	1	0.872804	0.93228	0.922014	+				+
Ipo4	Importin-4	Q8VI75	0.916201	0.932319	1	0.971678	0.913269		0.834492	0.756765	0.824785	0.823	0.807338		0.161336	0.0740758	0.100966	0.103524	0					+
Ipo5	Importin-5	Q8BKC5	0.959745	0.956422	1	0.986408	0.967447		0.840933	0.787161	0.840933	0.835464	0.857887		0.359519	0	0.382217	0.0928708	0.280807	+				+
Ipo7	Importin-7	Q9EPL8	0.926322	0.933886	1	0.963572	0.980554		0.74495	0.691824	0.75267	0.733869	0.785198		0.183352	0	0.16729	0.097499	0.0877181	+				+
Ipo9	Importin-9	Q91YE6	0.960689	0.959768	1	0.966115	0.940248		0.769409	0.702987	0.778251	0.75776	0.788153		0.253309	0.249567	0.181749	0	0.18095	+				+
Iqgap1	Ras GTPase-activating-like protein IQGAP1	Q9JKF1	0.905102	0.855471	1	0.987618	0.909153		0.633241	0.483883	0.6313	0.6313	0.715651		0.194793	0	0.107172	0.113834	0.317164	+	+		+	+
Iqgap3	IQ motif-containing GTPase-activating protein 3	F8VQ29	0.901343	0.881176	1	0.903192	0.973149		0.88018	0.828934	0.903192	0.907762	0.917568		0	0	0.0267239	0.11833	0.237821					+
Irf2bp2	Interferon regulatory factor 2-binding protein 2	E9Q1P8	0.240364	0.179987	0.255123	0.204048	0.0771957		0.886518	1	0.811322	0.901409	0.794467		0.193513	0.0341724	0.318575	0	0.110647					+
Irf2bpl	Interferon regulatory factor 2-binding protein-like	Q8K3X4	0.137127	0.177035	0.0432725	0	0.0806542		0.95636	0.999278	0.93619	1	0.975387		0.530612	0.500253	0.499202	0.569835	0.472007					+
Isg20l2	Interferon-stimulated 20 kDa exonuclease-like 2	Q3U1G5	0.157153	0.177101	0.140562	0.166606	0.158771		0.0656532	0.353237	0.148111	0	0.647965		0.899343	1	0.937909	0.926755	0.956253	+				+
Ist1	IST1 homolog	Q9CX00	0.807093	1	0.976722	0.809215	0.85872		0.0284304	0.151411	0	0.45506	0.183361		0.479272	0.786495	0.587705	0.528223	0.740333	+				+
Itga3	Integrin alpha-3;Integrin alpha-3 heavy chain;Integrin alpha-3 light chain	Q62470	0	0.178932	0.0180725	0.0442618	0.225809		0.768062	0.827977	0.849241	1	0.882806		0.937653	0.485579	0.502636	0.658874	0.635322	+		+		+
Itga5	Integrin alpha-5;Integrin alpha-5 heavy chain;Integrin alpha-5 light chain	P11688	0	0.271622	0.244322	0.197916	0.388912		0.910563	1	0.942551	0.973954	0.92584		0.93789	0.805965	0.732961	0.849874	0.803954	+	+	+	+	+
Itga6	Integrin alpha-6;Integrin alpha-6 heavy chain;Integrin alpha-6 light chain	Q61739	0	0.0856193	0.212786	0.0992272	0.42246		0.797767	0.937665	0.971673	0.935274	0.980906		0.984393	0.850576	0.78813	0.918066	1	+		+		+
Itgav	Integrin alpha-V;Integrin alpha-V heavy chain;Integrin alpha-V light chain	P43406	0.310743	0.549062	0	0.431604	0.549486		0.977895	1	0.989519	0.983476	0.985912		0.722015	0.482726	0.449503	0.529519	0.452795	+	+	+	+	+
Itgb1	Integrin beta-1	P09055	0	0.139158	0.0392934	0.0379467	0.195048		0.793584	1	0.858493	0.911347	0.801269		0.619682	0.374004	0.415402	0.457688	0.450633	+	+	+	+	+
Itgb4	Integrin beta-4	A2A863	0.472264	0.33932	0	0.150276	0.765676		0.781048	0.86105	0.895693	0.885615	0.954152		0.979087	0.842518	0.838705	1	0.987061	+		+		+
Itgb5	Integrin beta-5	O70309	0.465283	0.13872	0	0.425198	0.274803		0.846856	1	0.907111	0.970384	0.973883		0.992177	0.849888	0.273135	0.609188	0.760566	+		+		+
Itpr3	Inositol 1,4,5-trisphosphate receptor type 3	P70227	0.0353525	0.163626	0	0.198816	0.0971073		0.317586	0.430542	0.44264	0.408674	0.362033		0.876874	0.831187	0.808331	0.922149	1	+				+
Itsn1	Intersectin-1	Q9Z0R4	0.911908	1	0.872071	0.940398	0.966975		0.7779	0.802891	0.779461	0.810162	0.762766		0.00552932	0.351816	0	0.16348	0.0636238					+
Jak1	Tyrosine-protein kinase JAK1	P52332	0.409695	0.178284	0.177084	0.228925	0.289411		0.83877	0.883587	0.907287	1	0.888858		0.240919	0.0480905	0	0.0836086	0.17042	+				+	+
Kank2	KN motif and ankyrin repeat domain-containing protein 2	Q8BX02	0.379277	0.256357	0.610122	0.548163	0.465161		0.965288	0.97817	0.958175	1	0.90816		0.236115	0.156529	0.0822513	0	0.125851	+				+
Kars	Lysine--tRNA ligase	Q99MN1	0.96096	1	0.977177	0.96096	0.873668		0.734297	0.576363	0.729911	0.692362	0.727693		0.162504	0	0.177551	0.136169	0.0139571	+				+
Kdelr2	ER lumen protein-retaining receptor 2	Q9CQM2	0.275577	0.334411	0	0.130941	0.243542		0.436836	0.675147	0.843813	0.781706	0.746619		0.630193	0.925682	0.562774	0.783527	1	+				+
Keap1	Kelch-like ECH-associated protein 1	Q9Z2X8	0	0.378947	0.739884	0.437246	0.318685		0.435882	0.40617	0.553458	0.358153	0.106678		0.566749	1	0.500464	0.488546	0.507457	+		+
Khdrbs1	KH domain-containing, RNA-binding, signal transduction-associated protein 1	Q60749	0.0174464	0.0991274	0	0.0558116	0.130105		0.499182	0.623	0.631776	0.551895	0.547947		0.974775	0.920174	0.878621	1	0.912963	+				+
Kidins220	Kinase D-interacting substrate 220	E9Q9B7	0.0918768	0.0564413	0.00981718	0.00155042	0		0.197683	1	0.108779	0.264732	0.330425		0.808035	0.736991	0.699356	0.736991	0.897911	+				+
Kif13b	Kinesin family member 13B	A0A286YCV9	1	0.993324	0.560533	0.821196	0.924679		0.43215	0.44957	0.261731	0.361375	0.5406		0.269653	0	0.15618	0.260589	0.423793	+				+
Kif15	Kinesin-like protein KIF15	Q6P9L6	0.980287	0.932482	1	0.985686	0.960214		0.749743	0.662519	0.761113	0.741746	0.789399		0	0.184958	0.285705	0.199915	0.165695					+
Kif22	Kinesin-like protein KIF22	Q3V300	0.094276	0.14857	0.0983516	0	0.116855		0.931849	0.944436	1	0.960171	0.900588		0.921463	0.877527	0.825752	0.910322	0.86326	+				+
Kif23	Kinesin-like protein KIF23	E9Q5G3	0	0.219679	0.168382	0.0634153	0.639831		0.570125	0.624508	0.664313	0.622249	0.593647		0.924385	0.97239	0.960271	1	0.976967	+				+
Kif2a	Kinesin-like protein KIF2A	P28740	0.624786	0.881517	1	0.70328	0.761186		0.676635	0.56069	0.788708	0.661023	0.684338		0.265773	0.158198	0	0.320729	0.55624	+				+
Kif2c	Kinesin-like protein KIF2C	Q922S8	0.603872	0.709028	0.631611	0.474582	0.467159		0.885095	1	0.960793	0.922849	0.868491		0.274159	0.170498	0	0.168472	0.238398	+				+
Kif3b	Kinesin-like protein KIF3B;Kinesin-like protein KIF3B, N-terminally processed	Q61771	0.658281	0.794819	0.738244	0.888413	1		0.158225	0.0675857	0.0283307	0.0202688	0		0.478632	0.422623	0.30994	0.485561	0.35348					+
Kifc1	Kinesin-like protein KIFC1	Q9QWT9	0.0505529	0.0638452	0	0.0620712	0.0164503		0.921261	1	0.965417	0.924366	0.864276		0.604157	0.600611	0.505447	0.550913	0.656867	+				+
Kin	DNA/RNA-binding protein KIN17	Q8K339	0.178452	0.113168	0.0726071	0	0.0641806		0.838437	1	0.927228	0.861988	0.860174		0.437425	0.373051	0.439799	0.441116	0.353296					+
Klc1	Kinesin light chain 1	O88447	0.959511	0.940797	0.957986	1	0.966533		0.793225	0.728467	0.754931	0.747457	0.826664		0	0.147944	0.139901	0.0971292	0.0968232					+
Klc2	Kinesin light chain 2	O88448	1	0.960556	0.99487	0.942506	0.957626		0.907901	0.872537	0.843374	0.913106	0.988328		0.170952	0.134473	0.250061	0.210643	0					+
Klhdc4	Kelch domain-containing protein 4	Q921I2	0.973443	1	0.972156	0.926488	0.932737		0.744353	0.718806	0.745431	0.708044	0.728686		0.219577	0	0.126351	0.163366	0.471442					+
Knstrn	Small kinetochore-associated protein	Q9D9Z1	0.977576	0.970183	1	0.988213	0.947408		0.646379	0.712778	0.641309	0.669716	0.668211		0.139592	0.0992474	0.162083	0.213392	0					+
Kntc1	Kinetochore-associated protein 1	Q8C3Y4	0.959859	0.961327	1	0.985502	0.947725		0.72126	0.572404	0.681641	0.651755	0.714052		0.0720841	0.0683184	0	0.161525	0.0764916					+
Kpna1	Importin subunit alpha-5;Importin subunit alpha-5, N-terminally processed	Q60960	0.722045	0.827444	1	0.851202	0.848606		0.915091	0.799932	0.981419	0.753176	0.864013		0.264799	0.50179	0	0.0579863	0.215976	+				+
Kpna2	Importin subunit alpha-1	P52293	0.867214	0.656906	1	0.897541	0.914531		0.152031	0.0354773	0.17561	0.0441895	0.167802		0.191079	0.127993	0	0.228896	0.362667	+				+
Kpna3	Importin subunit alpha-4	O35344	0.676033	0.566563	0.222232	0.536742	0.510408		0.189012	0.339816	0.259182	1	0.279525		0	0.457089	0.104486	0.087298	0.487673	+				+
Kpna4	Importin subunit alpha-3	O35343	0.265293	0.497139	0.564924	0.314374	1		0	0.386479	0.421873	0.706637	0.642078		0.491418	0.759349	0.491418	0.536873	0.921952	+				+
Kpnb1	Importin subunit beta-1	P70168	0.806252	0.803726	0.953685	1	0.881106		0.416926	0.187485	0.40528	0.358278	0.446626		0.210954	0.0665164	0	0.222405	0.268249	+				+
Kras	GTPase KRas;GTPase KRas, N-terminally processed	P32883	0	0.14977	0.0173867	0.065133	0.0643076		0.854358	1	0.973902	0.90747	0.873359		0.896068	0.729399	0.747275	0.957693	0.564802					+
Krr1	KRR1 small subunit processome component homolog	Q8BGA5	0	0.079328	0.0662118	0.0709684	0.00472128		0.514598	0.580879	0.545647	0.576427	0.507797		0.970486	0.974048	0.938219	1	0.967035	+				+
Ktn1	Kinectin	Q61595	0.0516617	0.0684263	0.002754	0	0.0124275		0.757339	0.807334	0.845288	0.799227	0.773418		0.975475	0.999413	1	0.965023	0.984688	+		+		+
Lama5	Laminin subunit alpha-5	Q61001	0	0.367855	0.333656	0.476338	0.484232		0.873486	0.932568	0.885772	0.949229	0.941879		0.777335	0.716225	0.716225	1	0.808039	+				+
Lamb1	Laminin subunit beta-1	P02469	0.129751	0.294027	0	0.210111	0.0819584		0.832146	1	0.513053	0.779121	0.735463		0.359768	0.340001	0.294027	0.258194	0.239425	+				+
Lamc1	Laminin subunit gamma-1	P02468	0.428163	0.577641	0.429248	0.573892	0.447238		0.895321	1	0.699044	0.845097	0.748235		0.0477567	0.146897	0.159857	0.0853182	0	+				+
Lamp1	Lysosome-associated membrane glycoprotein 1	P11438	0.246669	0.338313	0.362087	0.408672	0.272344		0.781945	0.909718	0.745343	1	0.885943		0.420793	0	0.388615	0.328546	0.204533	+				+
Lamtor1	Ragulator complex protein LAMTOR1	Q9CQ22	0	0.0787058	0.0706915	0.0835319	0.0956724		0.545762	0.596247	0.610161	0.61313	0.604093		0.949276	0.871179	0.900253	1	0.950716	+				+
Lap3	Cytosol aminopeptidase	Q9CPY7	0.897294	0.945759	0.85553	0.907089	0.904384		0.966498	1	0.880949	0.903168	0.888964		0.141852	0.155608	0.421606	0	0.150917					+
Larp4	La-related protein 4	Q8BWW4	0.341544	0.165594	0.357661	0.00335205	0		0.320405	0.243652	0.279102	0.233265	0.432191		0.770691	1	0.830133	0.916457	0.949582	+				+
Larp4b	La-related protein 4B	Q6A0A2	0.44334	0.630071	0.581018	0.362162	0		0.331799	0.28414	0.16176	0.125856	0.158922		0.350104	1	0.487388	0.420694	0.267396	+				+
Larp7	La-related protein 7	Q05CL8	0.259206	0.249744	0.21845	0.210618	0		0.912116	0.938078	0.918592	0.933092	0.844955		0.922819	0.959829	1	0.980705	0.973936	+				+
Lars	Leucine--tRNA ligase, cytoplasmic	Q8BMJ2	0.947897	0.964386	1	0.994706	0.923634		0.742384	0.625542	0.753441	0.730764	0.776867		0.11649	0	0.0227002	0.114723	0.129672					+
Lasp1	LIM and SH3 domain protein 1	Q61792	1	0.991814	0.882386	0.968907	0.933523		0.832789	0.917222	0.652547	0.79709	0.837181		0.35093	0	0.506433	0.221186	0.238244	+	+	+	+	+
Lbr	Lamin-B receptor	Q3U9G9	0.226889	0.102768	0.0715882	0	0.0594542		0.495298	0.577263	0.673628	0.497696	0.502421		0.985402	0.982213	0.954163	0.983014	1	+				+
Ldha	L-lactate dehydrogenase A chain	P06151	0.94561	0.966541	0.971042	1	0.991531		0.752438	0.66336	0.760946	0.736889	0.797036		0.23044	0	0.211284	0.0671293	0.193671	+				+
Lgals1	Galectin-1	P16045	0.426401	0.848306	0.311798	0.323065	0.409258		0.145127	0.672439	0	0.109461	0.140736		0.956639	0.685971	1	0.183928	0.100363	+				+
Lgals3	Galectin-3	P16110	0.813956	1	0.573408	0.713619	0.645111		0.689292	0.926873	0.678964	0.971742	0.715618		0.307704	0.0129587	0.365017	0	0.338311	+				+
Lig1	DNA ligase 1	P37913	0.673367	0.67636	0.718799	0.684121	0.681247		0.980878	0.962969	0.987791	1	0.906894		0.300206	0.111736	0.155697	0	0.122816	+				+
Lima1	LIM domain and actin-binding protein 1	Q9ERG0	0.149907	0.651046	0	0.608205	0.0668805		0.22152	0.275697	0.169178	0.217375	0.260178		0.953302	1	0.978325	0.935866	0.945608	+				+
Limd1	LIM domain-containing protein 1	Q9QXD8	0.428244	0.540241	0.673191	0.65397	0.545393		0.0265499	0.078582	0	0.0800364	0.0532239		0.15156	0.00445662	0.167212	0.000151091	1				+	+
Lims1	LIM and senescent cell antigen-like-containing domain protein 1	Q99JW4	0.994647	0.942583	1	0.943558	0.926368		0.859432	0.841712	0.841712	0.862253	0.886154		0.0104905	0.801508	0.224963	0.00333213	0			+	+	+
Lin7c	Protein lin-7 homolog C	O88952	0	0.127222	0.123042	0.183134	0.270506		0.574548	0.888302	0.531639	0.714333	0.737181		0.937326	0.891966	0.966499	1	0.838069	+				+
Llph	Protein LLP homolog	Q9D945	0.448967	0.470508	0.333768	0.650496	0.523823		0.25571	0	0.181193	0.431	0.243622		0.784077	0.899165	0.997241	1	0.962799	+				+
Lman2	Vesicular integral-membrane protein VIP36	Q9DBH5	0.191965	0.175108	0.0541132	0.244484	0.008961		0.946021	1	0.935903	0.9973	0.919679		0.407132	0.241631	0.212024	0	0.0781216	+				+
Lmna	Prelamin-A/C;Lamin-A/C	P48678	0.0646253	0.0882486	0.0776731	0	0.101593		0.504004	0.640414	0.587176	0.520065	0.504004		0.917782	1	0.973382	0.9639	0.961963	+				+
Lmnb1	Lamin-B1	P14733	0.0854741	0	0.0290042	0.050111	0.0652737		0.328116	0.402475	0.483978	0.382813	0.338667		0.961642	1	0.982437	0.972308	0.975254	+				+
Lmnb2	Lamin-B2	P21619	0.105474	0.173009	0.119795	0.0907116	0.0309353		0.317635	0.369295	0.358928	0	0.301152		0.918279	1	0.952312	0.942828	0.932635	+				+
Lmo7	LIM domain only 7	E9PYF4	0.554913	0.486745	0.468215	0.453071	0.465224		0.304394	0.210472	0.323804	0.187071	0		0.916801	1	0.942365	0.95376	0.811473	+				+
Lonp1	Lon protease homolog, mitochondrial	Q8CGK3	0.106536	0.141757	0.223209	0.116436	0		0.95583	0.984106	0.984106	1	0.937944		0.497637	0.316459	0.40035	0.33641	0.363016	+				+
Lonp2	Lon protease homolog 2, peroxisomal	Q9DBN5	0.00530787	0	0.103813	0.0874908	0.175279		0.510563	0.623206	0.657746	0.697151	0.598757		0.347768	0.287659	0.149215	1	0.208341					+
Lpp	Lipoma-preferred partner homolog	Q8BFW7	0.950467	1	0.923068	0.987099	0.967973		0.838329	0.855774	0.701727	0.803204	0.896361		0.137654	0.153808	0	0.0802572	0.106401			+	+	+
Lrba	Lipopolysaccharide-responsive and beige-like anchor protein	Q9ESE1	0.981462	0.889027	0.588771	0.545537	0.726115		0.667838	0.403722	0.97464	0.458869	0.644509		0.478462	0.603607	0.0389778	1	0	+				+
Lrp1	Prolow-density lipoprotein receptor-related protein 1;Low-density lipoprotein receptor-related protein 1 85 kDa subunit;Low-density lipoprotein receptor-related protein 1 515 kDa subunit;Low-density lipoprotein receptor-related protein 1 intracellular domain	Q91ZX7	0.253006	0.20186	0.217253	0.185763	0		0.925552	1	0.958767	0.983523	0.839461		0.671081	0.608897	0.625703	0.671081	0.569911	+		+
Lrpprc	Leucine-rich PPR motif-containing protein, mitochondrial	Q6PB66	0	0.008787	0.0940451	0.0507695	0.0570954		0.965339	1	0.981852	0.996264	0.941026		0.436136	0.30783	0.447829	0.273434	0.331419	+				+
Lrrc47	Leucine-rich repeat-containing protein 47	Q505F5	0.986664	0.994751	1	0.981121	0.961557		0.774805	0.707661	0.763524	0.776637	0.815416		0.126362	0.0719185	0.0122074	0	0.0942927					+
Lrrc59	Leucine-rich repeat-containing protein 59	Q922Q8	0.0661679	0.0590704	0.165515	0.0578696	0		0.938638	1	0.961358	0.980911	0.936291		0.665126	0.548322	0.562197	0.514054	0.623484	+				+
Lrrc8c	Volume-regulated anion channel subunit LRRC8C	Q8R502	0.066842	0.126462	0	0.128867	0.174997		0.519932	0.598836	0.628323	0.550587	0.441411		0.967857	0.939821	0.795046	1	0.857775	+				+
Lrrfip1	Leucine-rich repeat flightless-interacting protein 1	Q3UZ39	0.949108	1	0.918879	0.911867	0.92344		0.806011	0.873877	0.794234	0.797713	0.843314		0.0160678	0.0291649	0.234855	0	0.14598					+
Lrrfip2	Leucine-rich repeat flightless-interacting protein 2	Q91WK0	0.972607	1	0.965176	0.877509	0.835145		0.300016	0.642601	0.455744	0.776881	0.656781		0.147183	0	0.372832	0.0286157	0.130042					+
LRWD1	Leucine-rich repeat and WD repeat-containing protein 1	Q8BUI3	0.0677797	0.0754576	0.0234619	0.0365258	0		0.723651	0.786818	0.775162	0.753026	0.737787		1	0.946723	0.917863	0.997979	0.974322	+				+
Lsg1	Large subunit GTPase 1 homolog	Q3UM18	0.12746	0.10175	0.267102	0.181168	0		0.868076	0.941752	0.947249	0.858271	0.868076		1	0.981365	0.906287	0.947249	0.97322	+				+
Lsm12	Protein LSM12 homolog	Q9D0R8	1	0.941265	0.767476	0.621433	0.749991		0.727188	0.500035	0.695095	0.58397	0.684861		0	0.470048	0.539646	0.272263	0.353689	+				+
Lsm14a	Protein LSM14 homolog A	Q8K2F8	0.734814	0.606259	0.725848	0.823192	0.777328		1	0.914014	0.879781	0.982661	0.956975		0.086599	0.0828226	0	0.503676	0.158314	+				+
Lsm14b	Protein LSM14 homolog B	Q8CGC4	0.533029	1	0.49709	0	0.425575		0.973398	0.982355	0.835595	0.835595	0.842904		0.648592	0.757867	0.395299	0.130712	0.384977	+				+
Lsm3	U6 snRNA-associated Sm-like protein LSm3	P62311	0.323742	0.435842	0	0.23325	0.198948		0.515123	0.593355	0.16885	0.453698	0.345039		0.657262	0.864617	1	0.703542	0.63862	+				+
Lsm4	U6 snRNA-associated Sm-like protein LSm4	Q9QXA5	0.244417	0.333027	0.105469	0.151518	0		0.553648	0.793799	0.430356	0.463336	0.448368		0.652016	0.835816	1	0.710847	0.698322	+				+
Lsm7	U6 snRNA-associated Sm-like protein LSm7	Q9CQQ8	0.113277	0.849742	0	0.00386454	0.0585502		0.699337	0.93659	0.253451	0.548744	0.42014		0.757739	0.612335	1	0.427835	0.205637	+				+
Ltn1	E3 ubiquitin-protein ligase listerin	Q6A009	0.943942	0.961715	1	0.976401	0.970014		0.885512	0.807193	0.866893	0.887194	0.915166		0.115425	0.767742	0.0986691	0	0.201099					+
Luc7l	Putative RNA-binding protein Luc7-like 1	Q9CYI4	0.473695	0.531506	0.563508	0	0.417412		0.598178	0.522093	0.549701	0.447436	0.515524		0.938667	1	0.866343	0.981107	0.954464	+				+
Luc7l2	Putative RNA-binding protein Luc7-like 2	Q7TNC4	0.386118	0	0.379661	0.184504	0.244873		0.0833817	0.237716	0.22605	0.0853447	0.07143		0.853183	1	0.947751	0.977818	0.90083	+				+
Luc7l3	Luc7-like protein 3	Q5SUF2	0.0792005	0	0.0513213	0.00303405	0.0412839		0.159036	0.287443	0.306596	0.193212	0.198552		0.952759	1	0.922409	0.934443	0.91746	+				+
Luzp1	Leucine zipper protein 1	Q8R4U7	0.225385	0.0866357	0.0499206	0.0816013	0		0.277909	0.126901	0.109211	0.152451	0.0129575		0.930839	0.94705	0.978457	0.913825	1	+				+
Lyar	Cell growth-regulating nucleolar protein	Q08288	0.0645135	0.0398658	0.0351894	0.026711	0		0.540731	0.528436	0.54271	0.529137	0.488942		0.86669	1	0.951266	0.943115	0.944955	+				+
Lztfl1	Leucine zipper transcription factor-like protein 1	Q9JHQ5	0.819968	0.648824	1	0.79409	0.855909		0.366445	0.249665	0.182996	0.194081	0.394809		0.20489	0.425418	0.145968	0	0.340331					+
Macf1	Microtubule-actin cross-linking factor 1	Q9QXZ0	0.132179	0.185312	0.384293	0.18131	0.032142		0.839545	0.746907	0.881092	0.786769	1		0.450519	0	0.173259	0.127998	0.497932	+		+		+
Magoh	Protein mago nashi homolog;Protein mago nashi homolog 2	P61327	0.123917	0.241066	0.137006	0.083945	0.182665		0.0507798	0.163869	0.00701134	0	0.00176757		0.873741	0.972015	1	0.778625	0.759988	+				+
Mak16	Protein MAK16 homolog	Q8BGS0	0.0420948	0.121224	0.106334	0.192968	0.163892		0.0708082	0.0749275	0	0.0565436	0.0514615		0.979359	0.969271	0.916216	1	0.910588	+				+
Manf	Mesencephalic astrocyte-derived neurotrophic factor	Q9CXI5	0.724311	0.734093	0.695175	0.794196	0.66777		0.872197	1	0.80093	0.841959	0.803756		0.313039	0.141858	0.418864	0	0.12902	+				+
Map1b	Microtubule-associated protein 1B;MAP1B heavy chain;MAP1 light chain LC1	P14873	0.950804	0.978491	1	0.97225	0.984564		0.831704	0.768608	0.828138	0.866941	0.915203		0.141862	0.0918332	0.0334407	0	0.199132					+
Map1s	Microtubule-associated protein 1S;MAP1S heavy chain;MAP1S light chain	Q8C052	0.971824	0.975452	1	0.988935	0.970447		0.854192	0.794574	0.858989	0.820902	0.892477		0.0728761	0.151083	0.129912	0	0.0653307					+
Map2k2	Dual specificity mitogen-activated protein kinase kinase 2	Q63932	0.948032	0.920669	1	0.955994	0.970857		0.683496	0.610904	0.712548	0.672912	0.749754		0	0.0565859	0.0980578	0.0675571	0.0412816					+
Map2k3	Dual specificity mitogen-activated protein kinase kinase 3	O09110	0.959314	0.91003	1	0.930816	0.98396		0.758008	0.723921	0.784236	0.735116	0.789493		0.00201709	0.234705	0.0852032	0	0.116441					+
Map2k4	Dual specificity mitogen-activated protein kinase kinase 4	P47809	0.975438	0.957919	1	0.918304	0.950454		0.78908	0.722654	0.771083	0.76919	0.76919		0.211744	0.799249	0.104369	0	0.260045					+
Map4	Microtubule-associated protein 4	P27546	0.988587	1	0.98318	0.973754	0.948646		0.905845	0.914419	0.916265	0.926062	0.920791		0.377538	0	0.552061	0.137135	0.451923	+				+
Map4k4	Mitogen-activated protein kinase kinase kinase kinase 4	P97820	0.463379	0.535016	0.366582	0.0858241	0.502627		0.593913	0.396726	0.630594	0.50256	0.227845		1	0.957957	0.932404	0	0.724037					+
Map6	Microtubule-associated protein 6	Q7TSJ2	0.921049	0.820015	0.841549	1	0.957354		0.272632	0.400211	0.140545	0.672086	0.485427		0.5241	0	0.564655	0.194079	0.222762	+				+
Map7d1	MAP7 domain-containing protein 1	A2AJI0	1	0.891752	0.990278	0.887042	0.788914		0.690122	0.756912	0.756912	0.710045	0.857897		0.131899	0.0208856	0.0863083	0	0.262286	+				+
Mapk1	Mitogen-activated protein kinase 1	P63085	0.991985	1	0.965324	1	0.981191		0.861769	0.811467	0.85323	0.843866	0.860129		0.363386	0.337724	0.336579	0.10618	0	+		+		+
Mapre1	Microtubule-associated protein RP/EB family member 1	Q61166	0.992096	0.999033	1	0.999033	0.99108		0.909337	0.919417	0.91084	0.90612	0.940127		0.478306	0	0.466011	0.438253	0.474548	+				+
Mapre2	Microtubule-associated protein RP/EB family member 2	Q8R001	0.716023	0.726564	0.752334	0.696051	0.756107		0.858158	0.772513	0.770735	0.77604	0.855489		0	0.888432	0.00477692	1	0.284171					+
Marcks	Myristoylated alanine-rich C-kinase substrate	P26645	0.625151	0.143169	0.502644	0.641629	0.834388		0.917807	1	0.831856	0.969054	0.929134		0.174865	0	0.385952	0.0554568	0.179139	+		+		+
Mark2	Serine/threonine-protein kinase MARK2	Q05512	0.688272	0.325499	0.367976	1	0.749491		0	0.386217	0.74672	0.135872	0.0435292		0.676757	0.610196	0.527502	0.612736	0.909938					+
Mars	Methionine--tRNA ligase, cytoplasmic	Q68FL6	0.956492	0.950456	1	0.9992	0.903503		0.79527	0.689293	0.771625	0.740525	0.787157		0.121441	0.0635542	0.0643911	0	0.273406	+				+
Mat2a	S-adenosylmethionine synthase isoform type-2	Q3THS6	0.977424	0.968475	1	0.952218	0.978672		0.903521	0.88515	0.856275	0.84037	0.82295		0.0908656	0	0.289533	0.0100269	0.00451276					+
Mat2b	Methionine adenosyltransferase 2 subunit beta	Q99LB6	0.81489	0.971144	0.758982	0.892172	0.902147		1	0.977196	0.883534	0.995608	0.932712		0.312305	0.172018	0.260727	0	0.137056					+
Matr3	Matrin-3	Q8K310	0.0239284	0.101859	0.119359	0	0.0974696		0.256307	0.294104	0.325249	0.283716	0.271626		0.946938	0.965176	0.94049	1	0.988585	+				+
Mbnl1	Muscleblind-like protein 1	Q9JKP5	0.533072	0.0988183	0.34114	0.329664	0.204981		0.622845	1	0.552011	0.848726	0.568773		0.0786035	0.149118	0.306326	0	0.377079	+				+
Mcm2	DNA replication licensing factor MCM2	P97310	0	0.0931353	0.148612	0.0705802	0.0820213		0.942079	0.977117	1	0.994108	0.804974		0.666902	0.701277	0.770588	0.708793	0.67511	+				+
Mcm3	DNA replication licensing factor MCM3	P25206	0	0.139688	0.118834	0.00931559	0.0512048		0.941129	0.94342	0.928312	1	0.77132		0.759177	0.726261	0.741207	0.671564	0.688517	+				+
Mcm6	DNA replication licensing factor MCM6	P97311	0.135082	0	0.16458	0.125048	0.141615		0.946731	0.988627	0.958471	1	0.862475		0.79411	0.739784	0.758844	0.782166	0.737821	+				+
Mcts1	Malignant T-cell-amplified sequence 1	Q9DB27	0.9559	0.97557	1	0.933477	0.786673		0.797952	0.794248	0.80786	0.800693	0.740305		0.117045	0	0.125394	0.0485691	0.00448784					+
Mdh1	Malate dehydrogenase, cytoplasmic	P14152	0.950888	0.968592	0.908407	0.995468	1		0.784831	0.715968	0.781302	0.779677	0.834121		0.192885	0.0648104	0.0437013	0.112908	0					+
Mdh2	Malate dehydrogenase, mitochondrial	P08249	0.505765	0.652887	0.456906	0.60436	0.479222		0.941069	1	0.833804	0.90342	0.879408		0.321738	0.125413	0.465265	0	0.0963396	+				+
Mdn1	Midasin	A2ANY6	0.0474013	0.134927	0.0163096	0	0.182181		0.886232	0.959354	1	0.938566	0.870045		0.938566	0.909054	0.87241	0.953944	0.981374	+				+
Mecp2	Methyl-CpG-binding protein 2	Q9Z2D6	0.551809	0.726057	0	0.485756	0.411519		0.462975	0.240174	0.251077	0.365167	0.285697		0.781662	1	0.926159	0.849189	0.507646	+				+
Med22	Mediator of RNA polymerase II transcription subunit 22	Q62276	0.295315	0.478641	0	0.116979	0.0402796		0.566871	0.765386	0.557203	1	0.655941		0.509034	0.49299	0.483488	0.371376	0.489969					+
Med23	Mediator of RNA polymerase II transcription subunit 23	Q80YQ2	0.0544159	0.139294	0.0162414	0.0303957	0		0.851278	0.81237	1	0.959286	0.97108		0.424729	0.332533	0.24706	0.0303957	0.366162	+				+
Metap1	Methionine aminopeptidase 1	Q8BP48	0.611647	0.779416	0.449201	0.600284	0.652123		0.18691	0.270342	0	0.174773	0.333989		1	0.888168	0.905992	0.992634	0.918124	+				+
Metap2	Methionine aminopeptidase 2	O08663	0.933546	1	0.893301	0.879234	0.893301		0.800115	0.836653	0.77253	0.766948	0.769191		0.256742	0	0.305081	0.0678848	0.0260505	+				+
Mettl1	tRNA (guanine-N(7)-)-methyltransferase	Q9Z120	0.522986	0.635443	0.515349	0.57867	0.504364		0.95553	1	0.870317	0.928618	0.867546		0.147236	0.0153154	0.123665	0.838541	0					+
Mettl16	Methyltransferase-like protein 16	Q9CQG2	0.44796	0.523399	0.379252	0.395547	0.342425		0.928186	0.969763	0.971892	1	0.889135		0.273412	0.27462	0	0.151777	0.176953					+
Mfge8	Lactadherin	P21956	0.242528	0	0.42559	0.633232	0.712119		0.77363	0.818137	0.737296	1	0.873928		0.414542	0.326698	0.43668	0.844819	0.670748					+
Mgp	Matrix Gla protein	P19788	0.0938928	0.333734	0	0.0858981	0.0468457		0.653799	0.787498	0.734819	0.74727	0.728415		0.86673	0.926874	0.844229	0.956352	1					+
Micall2	MICAL-like protein 2	Q3TN34	0.889002	0.837394	0.878747	0.843422	0.783562		0.970748	0.948863	0.989834	1	0.940692		0.0920984	0.134256	0.200742	0	0.239262					+
Micu2	Calcium uptake protein 2, mitochondrial	Q8CD10	0.591673	0	0.629869	0.689144	0.491587		0.364447	0.219946	0.322494	0.329696	0.292783		0.708371	0.623064	0.614264	1	0.766025	+				+
Mif	Macrophage migration inhibitory factor	P34884	0.915235	0.97022	0.797759	1	0.952567		0.71037	0.663678	0.550325	0.682776	0.792303		0.211278	0	0.339501	0.0266024	0.169581	+				+
Mki67	Proliferation marker protein Ki-67	E9PVX6	0.507066	0.358154	0.4195	0	0.377461		0.482675	0.454106	0.474826	0.423346	0.389374		0.940048	1	0.989889	0.995357	0.969291	+				+
Mmgt1	Membrane magnesium transporter 1	Q8K273	0	0.0538384	0.0519443	0.0288157	0.0602432		0.54044	0.609463	0.629728	0.609017	0.603136		0.970895	0.90856	0.771718	1	0.753078	+				+
Mmp14	Matrix metalloproteinase-14	P53690	0.296756	0.243194	0.233501	0	0.217955		0.493708	0.166962	0.337917	0.289917	0.620448		1	0.2228	0.14941	0.25965	0.820378	+		+
Mob4	MOB-like protein phocein	Q6PEB6	0.786304	1	0.871549	0.925615	0.853395		0.667999	0.506069	0.514079	0.564245	0.853395		0.160899	0.095966	0.123581	0	0.369601					+
Mocs3	Adenylyltransferase and sulfurtransferase MOCS3;Molybdopterin-synthase adenylyltransferase;Molybdopterin-synthase sulfurtransferase	A2BDX3	0.115236	0.102947	0.273159	0	0.0179494		0.144265	0.0749595	0.285348	0.0198702	0.0236713		0.898454	1	0.950711	0.966593	0.932608	+				+
Mogs	Mannosyl-oligosaccharide glucosidase	Q80UM7	0.105158	0.121373	0.0690431	0	0.088189		0.952332	0.990606	1	0.984046	0.92895		0.723704	0.609592	0.605984	0.651733	0.592545	+				+
Mon2	Protein MON2 homolog	Q80TL7	0.70464	0.624296	0.755322	0.77983	0.703183		0.514844	0.43166	0.565544	0.491081	0.516355		0.214063	0.095218	0.234839	0	1					+
Morf4l1	Mortality factor 4-like protein 1	P60762	0.473177	0.314551	0	0.356116	0.467849		0.902054	0.904345	0.952728	0.913908	0.823113		1	0.896849	0.890377	0.88257	0.94571	+				+
Morf4l2	Mortality factor 4-like protein 2	Q9R0Q4	0.397066	0.188808	0.232825	0.109281	0		0.892032	0.859395	1	0.905228	0.889653		0.881203	0.900624	0.776251	0.848427	0.868361	+				+
Mov10	Putative helicase MOV-10	P23249	0.848499	1	0.287312	0.864091	0.715541		0.662853	0.258762	0.816463	0.578523	0.293208		0.543751	0.816463	0.596464	0.766141	0	+				+
Mpdz	Multiple PDZ domain protein	Q8VBX6	0.743846	0.63075	0.473287	0.26715	0.572261		0.245285	0.485134	0	0.294202	0.360072		0.983317	0.247365	0.821287	0.931049	1					+
Mphosph10	U3 small nucleolar ribonucleoprotein protein MPP10	Q810V0	0.224783	0	0.0917936	0.24676	0.0728157		0.271506	0.307959	0.315062	0.321149	0.290209		0.93117	0.97887	0.959763	1	0.927321	+				+
Mpp1	55 kDa erythrocyte membrane protein	P70290	0.992123	1	0.872703	0.916019	0.959657		0.949326	0.918941	0.861485	0.951942	0.957107		0.243663	0	0.19005	0.159187	0.0518988	+				+
Mprip	Myosin phosphatase Rho-interacting protein	P97434	0.332076	0.109333	0.301308	0.194461	0.194461		0	0.0878409	0.133333	0.0512505	0.106201		0.911124	0.930383	0.947064	0.997489	1	+				+
Mrgbp	MRG/MORF4L-binding protein	Q9DAT2	0.0408952	0.26769	0	0.130949	0.0832074		0.858068	1	0.940651	0.929526	0.806644		0.808611	0.666935	0.691978	0.758275	0.730271	+				+
Mri1	Methylthioribose-1-phosphate isomerase	Q9CQT1	0.968111	0.920331	0.995509	0.971557	1		0.476513	0.317404	0.446313	0.365235	0.427559		0.178995	0.232103	0.0631641	0	0.0727681	+				+
Mrpl11	39S ribosomal protein L11, mitochondrial	Q9CQF0	0.108682	0.170097	0.143818	0	0.184472		0.912392	0.976017	0.939157	0.95991	0.884174		1	0.896611	0.878455	0.892475	0.846517	+				+
Mrpl13	39S ribosomal protein L13, mitochondrial	Q9D1P0	0.157429	0.199	0.164362	0.267912	0		0.920631	1	0.968133	0.920631	0.932562		0.397202	0.351474	0.342832	0.383542	0.355221	+				+
Mrpl14	39S ribosomal protein L14, mitochondrial	Q9D1I6	0.224372	0.120315	0	0.0884566	0.144986		0.929789	1	0.951	0.979564	0.895389		0.82424	0.711325	0.837112	0.718248	0.699885	+				+
Mrpl15	39S ribosomal protein L15, mitochondrial	Q9CPR5	0.16128	0.0931827	0.0584563	0.0735968	0		0.875307	1	0.928102	0.829168	0.875307		0.907334	0.615285	0.565351	0.641787	0.460278	+				+
Mrpl20	39S ribosomal protein L20, mitochondrial	Q9CQL4	0.024561	0.12347	0.0613491	0.123373	0		0.876593	1	0.927488	0.835615	0.763643		0.603762	0.552179	0.499437	0.477159	0.547034	+				+
Mrpl22	39S ribosomal protein L22, mitochondrial	Q8BU88	0.306274	0.624198	0.329091	0.340289	0		0.83251	1	0.931135	0.871069	0.790599		0.454591	0.619376	0.556639	0.654669	0.57863	+				+
Mrpl33	39S ribosomal protein L33, mitochondrial	Q9CQP0	0.0199694	0.028407	0.0101216	0.00255107	0		0.463218	0.563019	0.585721	0.532016	0.583561		1	0.894284	0.992608	0.849912	0.967857	+				+
Mrpl34	39S ribosomal protein L34, mitochondrial	Q99N91	0.00728973	0	0.142575	0.114863	0.274046		0.807342	0.913702	0.740198	0.63579	0.727027		0.740198	0.684318	0.625745	1	0.501493	+				+
Mrpl39	39S ribosomal protein L39, mitochondrial	Q9JKF7	0.122198	0.166556	0.0675968	0	0.0465026		0.859674	0.907756	0.920808	0.902796	0.889847		1	0.914977	0.888507	0.396324	0.928704	+				+
Mrpl46	39S ribosomal protein L46, mitochondrial	Q9EQI8	0.221777	0.290454	0	0.428227	0.0487506		0.906496	1	0.979806	0.946508	0.909201		0.980807	0.896782	0.856819	0.871416	0.814922	+				+
Mrpl49	39S ribosomal protein L49, mitochondrial	Q9CQ40	0.161802	0.153261	0.0986287	0.0190525	0		0.764724	1	0.888683	0.803756	0.745636		0.640166	0.510013	0.397378	0.541885	0.561595	+				+
Mrps11	28S ribosomal protein S11, mitochondrial	Q9DCA2	0.124138	0.115803	0.042884	0.048517	0		0.944304	0.981193	1	0.982556	0.877243		0.953533	0.732092	0.754173	0.75574	0.742128	+				+
Mrps15	28S ribosomal protein S15, mitochondrial	Q9DC71	0.0822649	0.216566	0.0948439	0	0.176613		0.849396	1	0.918801	0.904075	0.866794		0.489762	0.489979	0.45373	0.447138	0.533557					+
Mrps16	28S ribosomal protein S16, mitochondrial	Q9CPX7	0.0841305	0.0954722	0.0848704	0.00288946	0		0.889408	1	0.978604	0.93991	0.889408		0.789114	0.722254	0.702837	0.73081	0.580144	+				+
Mrps21	28S ribosomal protein S21, mitochondrial	P58059	0.195217	0.261891	0	0.0686594	0.204379		0.853052	1	0.99396	0.889123	0.862536		0.803169	0.64608	0.670353	0.64608	0.625907	+				+
Mrps23	28S ribosomal protein S23, mitochondrial	Q8VE22	0.0633463	0.122742	0	0.0770677	0.0749768		0.894685	1	0.876383	0.957985	0.920747		0.720016	0.573091	0.62283	0.663436	0.639127	+				+
Mrps28	28S ribosomal protein S28, mitochondrial	Q9CY16	0.0139985	0	0.0499627	0.0173214	0.0403842		0.912026	1	0.848807	0.878637	0.870279		0.542626	0.502397	0.508747	0.529211	0.361101	+				+
Mrps34	28S ribosomal protein S34, mitochondrial	Q9JIK9	0.0955137	0.198286	0	0.0329085	0.130329		0.956006	0.989082	1	0.973106	0.865183		0.696962	0.616417	0.626548	0.600382	0.68315	+				+
Mrps6	28S ribosomal protein S6, mitochondrial	P58064	0.135982	0.229184	0.111052	0	0.0285865		0.90066	1	0.892098	0.916331	0.879731		0.483896	0.476778	0.533032	0.418846	0.500512	+				+
Mrto4	mRNA turnover protein 4 homolog	Q9D0I8	0.407967	0.462236	0.667859	0.318832	0.286673		0.112173	0	0.28472	0.0754499	0.106688		1	0.956023	0.855726	0.962461	0.740463	+	+		+	+
Msh6	DNA mismatch repair protein Msh6	P54276	0.368909	0.448836	0.468631	0.411765	0.41851		0.975305	0.983759	1	0.993186	0.905546		0.169791	0.00464048	0.174082	0	0.157538	+				+
Msi2	RNA-binding protein Musashi homolog 2	Q920Q6	0.299802	0.388699	0.176318	0.374556	0		0.32797	0.204582	0.0868111	0.119057	0.056387		0.907851	0.643832	0.588767	1	0.831666	+				+
Msn	Moesin	P26041	1	0.9792	0.99391	0.945033	0.9792		0.707223	0.667572	0.765009	0.713007	0.784933		0.178686	0.048999	0.352269	0	0.101998	+		+		+	+
Msto1	Protein misato homolog 1	Q2YDW2	0.882185	0.728405	0.993956	0.98242	1		0.675705	0.420604	0.64564	0.56079	0.759206		0.182012	0.0530735	0.124021	0.629477	0					+
Mta1	Metastasis-associated protein MTA1	Q8K4B0	0.42295	0.455562	0	0.473604	0.337528		0.91158	0.923024	0.957685	0.982925	0.941572		0.967259	0.993307	0.977209	0.99567	1	+				+
Mtch2	Mitochondrial carrier homolog 2	Q791V5	0.060636	0.076915	0	0.00444626	0.0143909		0.32586	0.172025	0.492712	0.282633	0.348002		0.966766	0.970696	0.948445	0.986639	1	+				+
Mthfd1	C-1-tetrahydrofolate synthase, cytoplasmic;Methylenetetrahydrofolate dehydrogenase;Methenyltetrahydrofolate cyclohydrolase;Formyltetrahydrofolate synthetase;C-1-tetrahydrofolate synthase, cytoplasmic, N-terminally processed	Q922D8	0.968725	0.936341	1	0.982654	0.952315		0.74963	0.692201	0.766263	0.758097	0.809212		0.22505	0	0.177924	0.1317	0.204257	+				+
Mtpn	Myotrophin	P62774	0.972002	1	0.902201	0.958824	0.990168		0.709891	0.664428	0.510048	0.670154	0.768549		0.152513	0.199465	0.299448	0.316373	0					+
Mtx1	Metaxin-1	P47802	0	0.193226	0.213491	0.0817559	0.140973		0.860375	0.94066	1	0.962251	0.899584		0.268155	0.154338	0.23173	0.178563	0.277311	+				+
Mtx2	Metaxin-2	O88441	0.0880405	0.013249	0.0231913	0	0.0646781		0.0526615	0.0486869	0.063207	0.0264755	0.0657666		0.956964	0.957901	0.925301	1	0.984441	+				+
Mvp	Major vault protein	Q9EQK5	0.983447	0.981509	1	0.996615	0.940299		0.753896	0.57204	0.740741	0.739317	0.770239		0.165357	0	0.291368	0.145164	0.206134	+				+
Myadm	Myeloid-associated differentiation marker	O35682	0.166114	0.171163	0.32207	0	0.198019		0.135485	0.258054	0.4535	0.175725	0.233399		0.797904	0.866255	0.853244	1	0.867781	+				+
Mybbp1a	Myb-binding protein 1A	Q7TPV4	0.204596	0	0.199078	0.188867	0.286019		0.92623	0.887766	0.896794	0.923169	0.852203		0.930733	0.988191	0.97325	1	0.998956	+				+
Myef2	Myelin expression factor 2	Q8C854	0.14821	0.288869	0.310871	0.0732899	0		0.557421	0.56225	0.592558	0.591568	0.592558		0.945647	0.960769	0.926451	0.995895	1	+				+
Myh10	Myosin-10	Q61879	0.902486	1	0.749769	0.972178	0.95253		0.967984	0.679534	0.810922	0.846332	0.924524		0.138567	0.072033	0.0249772	0.161589	0					+
Myh11	Myosin-11	O08638	1	0.867533	0.926576	0.897868	0.855152		0.0264339	0.0986246	0.104284	0.00301393	0		0.810118	0.552238	0.620974	0.698775	0.549196					+
Myh14	Myosin-14	Q6URW6	1	0.965089	0.939696	0.950299	0.903267		0.592922	0.488518	0.580074	0.630131	0.645999		0.138022	0.0403341	0	0.270308	0.255784	+				+
Myh9	Myosin-9	Q8VDD5	0.914202	0.794493	1	0.908082	0.797034		0.529749	0.353514	0.611083	0.491961	0.54208		0.100092	0	0.205923	0.18287	0.0312768	+		+		+
Myl12a	Myosin, light chain 12A, regulatory, non-sarcomeric	Q6ZWQ9	0.876744	0.90186	1	0.942712	0.828127		0.594555	0.468169	0.550976	0.589566	0.626418		0.180736	0	0.272395	0.261842	0.204624	+				+
Myl12b	Myosin regulatory light chain 12B;Myosin regulatory light polypeptide 9	Q3THE2	0.96442	0.926583	1	0.94987	0.624966		0.521085	0.549012	0.50889	0.550978	0.39374		0.245679	0.208741	0.27493	0.481615	0	+				+
Myl6	Myosin light polypeptide 6	Q60605	0.922175	0.908068	1	0.935768	0.828243		0.608821	0.591623	0.342474	0.502093	0.654704		0.142184	0	0.315404	0.136562	0.0978099	+				+
Mylk	Myosin light chain kinase, smooth muscle;Myosin light chain kinase, smooth muscle, deglutamylated form	Q6PDN3	0.927204	0.926601	0.941271	0.917383	0.930494		0.649469	0.497235	0.628421	0.627467	0.657262		0	0.0814943	0.0710738	1	0.0567815					+
Myo1b	Unconventional myosin-Ib	P46735	0.217071	0.271858	0.266005	0.279217	0.240018		0.177677	0	0.161253	0.105845	0.0934823		0.953879	0.92043	0.894686	1	0.769273	+				+
Myo1c	Unconventional myosin-Ic	Q9WTI7	0.614882	0.602531	0.667705	0.600415	0.738575		0.0951856	0.0297834	0.23209	0	0.173788		0.966124	0.920334	0.904312	1	0.949195	+				+
Myo1d	Unconventional myosin-Id	Q5SYD0	0.638387	0.105743	0.0581301	0	0.0489879		0.332062	0.343122	0.283182	0.351995	0.216194		0.976232	0.951245	0.864175	1	0.875329	+				+
Myo1e	Unconventional myosin-Ie	E9Q634	0.889882	0.835089	1	0.863935	0.855189		0.19861	0	0.283884	0.0915157	0.407219		0.440562	0.380599	0.365773	0.580636	0.465661	+				+
Myo5a	Unconventional myosin-Va	Q99104	0.876919	0.920617	1	0.937111	0.713673		0.119559	0	0.361593	0.166629	0.245181		0.723106	0.659756	0.639254	0.900006	0.447535	+				+
Myof	Myoferlin	Q69ZN7	0.090324	0.17318	0.129162	0.0164539	0		0.784234	0.953596	1	0.879959	0.883102		0.96579	0.671691	0.718816	0.89239	0.687714	+				+
Naa10	N-alpha-acetyltransferase 10	Q9QY36	0.936417	0.874702	1	0.923356	0.942341		0.846879	0.783159	0.873672	0.966608	0.9415		0.289187	0	0.156105	0.0704676	0.156105	+				+
Naa15	N-alpha-acetyltransferase 15, NatA auxiliary subunit	Q80UM3	0.986068	0.910782	0.998958	0.959113	1		0.855314	0.851355	0.896498	0.886451	0.925669		0.405698	0	0.424681	0.271756	0.445789	+				+
Naa16	N-alpha-acetyltransferase 16, NatA auxiliary subunit	Q9DBB4	0.51862	0.540601	0.548299	0.575982	0.490879		0.399678	0.430304	0.474873	0.468203	0.45789		0.177371	0	0.170212	0.00375335	1					+
Naa40	N-alpha-acetyltransferase 40	Q8VE10	0.989664	0.918599	0	0.93855	0.861403		0.288728	0.0449551	0.165371	0.303729	0.590786		0.732358	0.886955	0.715642	1	0.673374	+				+
Naca	Nascent polypeptide-associated complex subunit alpha, muscle-specific form	P70670	0.696073	1	0.655843	0.547817	0.626828		0.45264	0.683897	0.293515	0.331552	0.456664		0.349951	0.440464	0.665298	0.0661427	0	+				+
Nagk	N-acetyl-D-glucosamine kinase	Q9QZ08	0.303012	0.210009	0.323672	0	0.147934		0.729767	0.627544	0.193964	0.685628	1		0.419027	0.647425	0.126008	0.103405	0.168697					+
Nans	Sialic acid synthase	Q99J77	0.889573	1	0.856977	0.925337	0.876389		0.74744	0.719524	0.718451	0.73197	0.73397		0.368524	0.287181	0.298142	0	0.281465	+				+
Nap1l1	Nucleosome assembly protein 1-like 1	P28656	0.906946	1	0.897802	0.892147	0.880433		0.688221	0.588274	0.629262	0.580952	0.687782		0.212261	0.0450829	0.253396	0	0.0862172	+				+
Nap1l4	Nucleosome assembly protein 1-like 4	Q78ZA7	0.922654	1	0.940181	0.919608	0.921645		0.724382	0.688449	0.703872	0.692421	0.74294		0.13418	0	0.12977	0.184877	0.071641					+
Napa	Alpha-soluble NSF attachment protein	Q9DB05	0.817073	0.604841	0.885468	0.995424	0.882796		0.756098	1	0.881457	0.886797	0.814141		0.421684	0.1522	0	0.259697	0.237488	+				+
Napg	Gamma-soluble NSF attachment protein	Q9CWZ7	0.494862	0.480779	0.483463	0.44016	0.371707		0.746785	1	0.737605	0.800087	0.724993		0.199913	0	0.265532	0.097295	0.151813					+
Nars	Asparagine--tRNA ligase, cytoplasmic	Q8BP47	0.990933	1	0.992614	0.983613	0.941467		0.756809	0.669668	0.759721	0.736686	0.761162		0.293976	0	0.27722	0.101342	0.00885355	+				+
Nat10	N-acetyltransferase 10	Q8K224	0.125598	0.119872	0.0672387	0.155712	0		0.294423	0.0879103	0.268327	0.226711	0.123286		0.956603	0.965673	0.936027	1	0.947943	+				+
Ncapd2	Condensin complex subunit 1	Q8K2Z4	0.848782	0.814481	0.923419	0.899142	0.859422		0.957066	0.929245	0.995201	1	0.923419		0.0898155	0	0.0723317	0.0476476	0.103773					+
Ncapg	Non-SMC condensin I complex, subunit G	E9PWG6	0.941333	0.925306	1	0.973372	0.932021		0.778583	0.76253	0.826387	0.809015	0.759579		0	0.0499365	0.107947	0.0740033	0.0835293					+
Ncaph	Condensin complex subunit 2	Q8C156	0.821367	0.834272	0.883191	0.956419	0.90608		0.954364	0.972488	0.959485	1	0.97931		0.188415	0.0389205	0	0.0596604	0.0670251					+
Ncbp1	Nuclear cap-binding protein subunit 1	Q3UYV9	0.136764	0.0900148	0.296349	0	0.254288		0.812985	0.765657	0.84273	0.802503	0.799439		0.936606	0.93903	0.892064	1	0.934161	+				+
Ncbp2	Nuclear cap-binding protein subunit 2	Q9CQ49	0.181713	0.0334377	0.186096	0	0.128036		0.563473	0.695459	0.543649	0.419929	0.563473		0.681103	0.888147	0.895015	0.761114	1	+				+
Nck1	Cytoplasmic protein NCK1	Q99M51	0.955278	0.928327	0.91305	0.894165	0.553973		0.551752	0.575311	0.559455	0.60467	0.620093		0.151461	1	0.198307	0.0360536	0					+
Ncl	Nucleolin	P09405	0.153529	0.200838	0.168488	0	0.107491		0.564459	0.549332	0.549332	0.538007	0.513893		0.891893	1	0.951097	0.899689	0.8664	+				+
Ncoa5	Nuclear receptor coactivator 5	Q91W39	0	0.654954	0.0567315	0.581904	0.0550544		0.215415	0.244573	0.247989	0.265527	0.14344		0.918362	0.97569	0.936123	1	0.97481	+				+
Ndufa12	NADH dehydrogenase [ubiquinone] 1 alpha subcomplex subunit 12	Q7TMF3	0.091388	0.0603385	0.0121089	0	0.0367786		0.267185	0.484839	0.480683	0.479277	0.370926		0.980404	0.991644	0.904696	1	0.953976	+				+
Ndufa2	NADH dehydrogenase [ubiquinone] 1 alpha subcomplex subunit 2	Q9CQ75	0.558058	0.0621064	0.106263	0	0.0138513		0.617205	0.712919	0.603432	0.666497	0.62661		0.879146	0.974237	1	0.882284	0.957034	+				+
Ndufa4	Cytochrome c oxidase subunit NDUFA4	Q62425	0.263278	0.187291	0.249427	0	0.196062		0.95666	1	0.974716	0.941307	0.88092		0.71712	0.694805	0.742837	0.66631	0.678052	+				+
Ndufa5	NADH dehydrogenase [ubiquinone] 1 alpha subcomplex subunit 5	Q9CPP6	0	0.0900994	0.0127377	0.0640648	0.0604359		0.643789	0.702429	0.636048	0.630028	0.615935		0.944391	0.974207	0.954646	0.94307	1	+				+
Ndufa9	NADH dehydrogenase [ubiquinone] 1 alpha subcomplex subunit 9, mitochondrial	Q9DC69	0.0120005	0.0975718	0	0.0524047	0.0734703		0.605203	0.646591	0.690554	0.65364	0.611208		0.994727	0.972753	0.920637	1	0.969762	+				+
Ndufb7	NADH dehydrogenase [ubiquinone] 1 beta subcomplex subunit 7	Q9CR61	0.0672694	0.191583	0	0.0656002	0.0982416		0.338411	0.430691	0.497161	0.255011	0.276657		0.841914	0.751413	0.789015	0.889536	1	+				+
Ndufs3	NADH dehydrogenase [ubiquinone] iron-sulfur protein 3, mitochondrial	Q9DCT2	0.0847698	0	0.052098	0.0462696	0.170361		0.604029	0.666042	0.659146	0.595211	0.620896		1	0.995751	0.939372	0.946585	0.938263	+				+
Ndufv2	NADH dehydrogenase [ubiquinone] flavoprotein 2, mitochondrial	Q9D6J6	0	0.374015	0.244373	0.20821	0.401508		0.689582	0.737653	0.609235	0.658228	0.629888		0.9226	0.990769	1	0.863767	0.865557	+				+
Nek7	Serine/threonine-protein kinase Nek7	Q9ES74	0.95085	0.890173	1	0.929695	0.938067		0.571524	0.405923	0.541807	0.54862	0.527794		0.380273	0.398413	0.191366	0.471909	0					+
Nelfb	Negative elongation factor B	Q8C4Y3	0.191566	0.400683	0.484637	0.249677	0.83441		1	0.996999	0.97504	0.983078	0.940393		0.0550899	0	0.213881	0.129528	0.0256567					+
Nelfcd	Negative elongation factor D	Q922L6	0.17088	0.257248	0.0984365	0.130063	0.0059497		0.889914	0.910122	0.912907	1	0.918411		0.0802003	0	0.0312361	0.113431	0.00275896					+
Nes	Nestin	Q6P5H2	0.115341	0.127637	0.012846	0	0.171441		0.0154133	0.201424	0.257019	0.0218023	0.341734		0.891886	0.995633	1	0.820907	0.859372	+				+
Nexn	Nexilin	Q7TPW1	0.347789	0.159013	0	0.112585	0.201279		0.19493	0.450874	0.571456	0.474131	0.329994		0.933363	0.860251	1	0.645162	0.974301	+		+
Nf1	Neurofibromin	Q04690	0.0567929	0.277274	0	0.229387	0.229063		0.241053	0.259513	0.377711	0.239339	0.371701		1	0.902457	0.695917	0.770101	0.838513	+				+
Nfic	Nuclear factor 1 C-type	P70255	0.356005	0	0.173964	0.211077	0.249272		0.937861	0.999159	1	0.970141	0.88716		0.654214	0.694252	0.685759	0.618063	0.620687	+				+
Ngdn	Neuroguidin	Q9DB96	0.120042	0.0125948	0	0.0106321	0.145554		0.0743544	0.153598	0.0811186	0.127099	0.119436		1	1	0.989986	0.997107	0.960062	+				+
Nhlrc2	NHL repeat-containing protein 2	Q8BZW8	0.9836	1	0.947133	0.937137	0.949777		0.632337	0.598335	0.667134	0.61604	0.645896		0	0.0766576	0.0684234	0.180201	0.12848					+
Nhp2	H/ACA ribonucleoprotein complex subunit 2	Q9CRB2	0	0.113311	0.0364453	0.0174314	0.0445378		0.310882	0.37423	0.263746	0.265876	0.247908		0.908299	0.987885	0.925445	1	0.886083	+				+
Nifk	MKI67 FHA domain-interacting nucleolar phosphoprotein	Q91VE6	0.199069	0.317302	0.178989	0.160716	0.149147		0.232424	0.266474	0.171976	0.198172	0		0.966968	0.997863	0.993495	0.972144	1	+				+
Nip7	60S ribosome subunit biogenesis protein NIP7 homolog	Q9CXK8	0.0800312	0.0939087	0.039148	0.108223	0		0.164976	0.105639	0.204475	0.132173	0.135397		0.97218	0.955112	0.926276	1	0.944407	+				+
Nisch	Nischarin	Q80TM9	0.895484	0.7598	0.974619	0.993835	1		0.850647	0.816611	0.863211	0.847428	0.901027		0.30513	0.106901	0	0.271682	0.14979	+		+
Nle1	Notchless protein homolog 1	Q8VEJ4	0.71239	1	0.379853	0.416269	0.59322		0.166272	0.219666	0	0.138495	0.210957		0.451429	0.690731	0.95452	0.465166	0.302894	+				+
Nme1	Nucleoside diphosphate kinase A	P15532	0.945387	1	0.80869	0.90025	0.882773		0.77329	0.755428	0.630137	0.642984	0.732606		0.172174	0.0734728	0.401536	0	0.114506	+				+
Nmt1	Glycylpeptide N-tetradecanoyltransferase 1	O70310	0.817222	0.934111	1	0.692385	0.760789		0.737898	0.715489	0.748288	0.658282	0.672361		0.435721	0	0.154078	0.23558	0.210169	+				+
Nob1	RNA-binding protein NOB1	Q8BW10	0.976008	0.862723	1	0.960259	0.9108		0.789064	0.650409	0.779155	0.753271	0.761209		0.231711	0	0.0104637	0.143702	0.136448					+
Noc2l	Nucleolar complex protein 2 homolog	Q9WV70	0.0267561	0.149195	0.0760109	0	0.169401		0.248668	0.199778	0.396499	0.316901	0.2649		0.956251	0.982498	0.968521	1	0.997879	+				+
Noc4l	Nucleolar complex protein 4 homolog	Q8BHY2	0.0989744	0.161243	0.00806366	0	0.133485		0.299731	0.22888	0.312759	0.288804	0.262247		0.9522	0.966469	0.948639	1	0.968424	+				+
Nol10	Nucleolar protein 10	Q5RJG1	0.195608	0.21837	0.235291	0.233115	0.340354		0.302768	0	0.301845	0.204115	0.276049		0.946928	0.954182	0.935788	1	0.944926	+				+
Nol12	Nucleolar protein 12	Q8BG17	0.125665	0.0437816	0.0666883	0.0127394	0		0.0815012	0.428787	0.418835	0.392141	0.313839		0.944077	1	0.811477	0.879357	0.847378	+				+
Nol7	Nucleolar protein 7	Q9D7Z3	0.116022	0.124571	0	0.0140045	0.0863271		0.477372	0.520714	0.486984	0.456862	0.395862		0.978536	1	0.954877	0.958408	0.907664	+				+
Nolc1	Nucleolar and coiled-body phosphoprotein 1	E9Q5C9	0.179795	0.0787696	0.0561121	0	0.0610962		0.379828	0.42223	0.376959	0.317501	0.322207		0.900234	1	0.9922	0.882988	0.88566	+				+
Nono	Non-POU domain-containing octamer-binding protein	Q99K48	0.00627023	0.0710171	0.0232568	0	0.0474355		0.60487	0.626847	0.692657	0.61924	0.61455		0.921016	0.978727	0.980313	0.988393	1	+				+
Nop10	H/ACA ribonucleoprotein complex subunit 3	Q9CQS2	0	0.128325	0.051204	0.0455909	0.0742011		0.308134	0.371978	0.378636	0.196416	0.292369		0.892471	0.995407	0.887312	1	0.878129	+				+
Nop14	Nucleolar protein 14	Q8R3N1	0.676352	0.298335	0	0.21858	0.233675		0.443328	0.45107	0.475314	0.444806	0.455277		0.957519	0.974553	0.947927	1	0.933769	+				+
Nop16	Nucleolar protein 16	Q9CPT5	0.0779595	0.122282	0	0.00494433	0.0927062		0.166117	0.186598	0.236835	0.205696	0.193388		0.91692	1	0.879554	0.968879	0.93512	+				+
Nop2	Probable 28S rRNA (cytosine-C(5))-methyltransferase	Q922K7	0.273878	0.146046	0.315696	0.0589746	0		0.42075	0.363889	0.460025	0.411001	0.388166		0.972346	1	0.982405	0.997039	0.969044	+				+
Nop56	Nucleolar protein 56	Q9D6Z1	0.0330081	0.226926	0.100127	0	0.174716		0.298367	0.299473	0.374563	0.296128	0.340604		0.945452	0.956242	0.924898	1	0.910431	+				+
Nop58	Nucleolar protein 58	Q6DFW4	0.0488777	0	0.153964	0.163655	0.203121		0.466011	0.458991	0.497522	0.502633	0.451259		0.95367	0.950873	0.908056	1	0.875881	+				+
Nop9	Nucleolar protein 9	Q8BMC4	0.517399	0.163391	0.243444	0.175965	0		0.564997	0.567975	0.722995	0.614122	0.477505		0.969036	0.941236	0.817011	0.95815	1	+				+
Nosip	Nitric oxide synthase-interacting protein	Q9D6T0	0.940634	0.509844	1	0.978657	0.873027		0.924468	0.916157	0.89025	0.924468	0.967588		0.194304	0.0317679	0.127894	0	0.0865084					+
Npepps	Puromycin-sensitive aminopeptidase	Q11011	0.956865	0.911615	1	0.990981	0.970236		0.779787	0.718676	0.764154	0.747943	0.797166		0.0197217	0.505637	0.157576	0	0.0870106					+
Nploc4	Nuclear protein localization protein 4 homolog	P60670	0.585359	0.636846	0.560959	0.479136	0.532771		0.879529	1	0.896973	0.95569	0.893024		0.127997	0	0.0428881	0.129249	0.236639	+				+
Npm1	Nucleophosmin	Q61937	0.11682	0.0919854	0.145943	0	0.0907499		0.592868	0.653427	0.590617	0.559674	0.516486		0.86331	0.972401	1	0.865089	0.907174	+				+
Nqo1	NAD(P)H dehydrogenase [quinone] 1	Q64669	0.982265	1	0.939252	0.969353	0.999296		0.78904	0.72166	0.710553	0.74862	0.798449		0.0242195	0.0336508	0.336043	0.0150513	0					+
Nr2f2	COUP transcription factor 2	P43135	0.305121	0	0.299599	0.0138627	0.255629		0.951749	0.987896	1	0.998125	0.924435		0.295586	0.472015	0.494082	0.331177	0.571583	+				+
Nrp2	Neuropilin-2	O35375	0.281853	0.461485	0.407156	0.323924	0.260757		0.947592	0.931199	0.953561	1	0.785169		0.226767	0.109021	0.163963	0	0	+		+
Nsa2	Ribosome biogenesis protein NSA2 homolog	Q9CR47	0.103012	0.355849	0.0849669	0.0996358	0		0.370597	0.381725	0.391903	0.337723	0.290809		0.982703	0.940736	0.918759	1	0.943695	+				+
Nsdhl	Sterol-4-alpha-carboxylate 3-dehydrogenase, decarboxylating	Q9R1J0	0.501765	0.244371	0.52774	0.578165	0.213695		0.972294	0.936176	0.908119	1	0.877647		0.203185	0.146408	0.120601	0.212457	0					+
Nsf	Vesicle-fusing ATPase	P46460	0.360339	0	0.326146	0.159784	0.153331		0.805162	0.987343	1	0.974467	0.877533		0.628468	0.322019	0.148134	0.23199	0.350444	+				+
Nsfl1c	NSFL1 cofactor p47	Q9CZ44	0.895919	0.95737	0.833188	0.882982	0.885926		0.918413	1	0.76262	0.882982	0.900064		0.266419	0.0854489	0.542371	0	0.0780398					+
Nsun2	tRNA (cytosine(34)-C(5))-methyltransferase	Q1HFZ0	0.304028	0.334988	0.478312	0.356884	0.471323		0.945299	0.858661	0.9529	1	0.880513		0.152396	0.0216707	0	0.241844	0.161547	+				+
Nsun5	Probable 28S rRNA (cytosine-C(5))-methyltransferase	Q8K4F6	0.0736864	0.113264	0.0393992	0.0384075	0		0.970445	1	0.997577	0.995128	0.941227		0.380309	0.334448	0.415691	0.429253	0.390778					+
Nt5c3b	7-methylguanosine phosphate-specific 5-nucleotidase	Q3UFY7	0.953582	0.857416	1	0.960865	0.922586		0.50655	0.299059	0.488951	0.314848	0.407166		0	0.0261228	0.0291447	0.18766	0.124036					+
Ntan1	Protein N-terminal asparagine amidohydrolase	Q64311	0.31081	1	0.283178	0.335259	0.595726		0.204484	0.264533	0.165376	0	0.257548		0.416783	0.479886	0.61688	0.319608	0.506127					+
Ntmt1	N-terminal Xaa-Pro-Lys N-methyltransferase 1;N-terminal Xaa-Pro-Lys N-methyltransferase 1, N-terminally processed	Q8R2U4	0.965719	0.620207	0.807307	0.772435	1		0.304262	0.383581	0.467941	0.502622	0.530914		0.522699	0.284196	0.439005	0.151262	0	+				+
Nudc	Nuclear migration protein nudC	O35685	0.995169	1	0.967127	0.97362	0.975436		0.756551	0.754283	0.709189	0.702592	0.769885		0	0.177215	0.219395	0.300311	0.166313					+
Nudt16l1	Protein syndesmos	Q8VHN8	0.0920261	0.200789	0.143236	0	0.163801		0.848757	0.811921	0.920067	0.869748	0.813074		0.96963	0.787882	0.964029	1	0.841661	+		+		+
Nudt2	Bis(5-nucleosyl)-tetraphosphatase [asymmetrical]	P56380	1	0.93658	0.797227	0.842927	0.938275		0.342021	0.240618	0.248793	0.358049	0.380272		0	0.0684468	0.187484	0.0939191	0.0908333					+
Nudt21	Cleavage and polyadenylation specificity factor subunit 5	Q9CQF3	0	0.0893932	0.027368	0.0715265	0.0325781		0.703285	0.86006	0.695832	0.702614	0.68219		1	0.829604	0.934132	0.887926	0.803522	+				+
Nudt5	ADP-sugar pyrophosphatase	Q9JKX6	0.946205	0.996738	1	0.983873	0.953271		0.731221	0.666646	0.713558	0.68775	0.732747		0.399798	0.562556	0	0.720188	0.554784					+
Nufip2	Nuclear fragile X mental retardation-interacting protein 2	Q5F2E7	0.815239	0.262983	0.680737	0.172633	0.195742		0.859951	0.917563	1	0.938597	0.95247		0	0.586762	0.837761	0.621626	0.776923	+				+
Numa1	Nuclear mitotic apparatus protein 1	E9Q7G0	0.0507272	0	0.216332	0.0955254	0.0280151		0.398112	0.356846	0.424067	0.384311	0.369264		0.960948	1	0.988073	0.975228	0.983371	+				+
Nup133	Nuclear pore complex protein Nup133	Q8R0G9	0.212032	0.365393	0.346721	0.056472	0		0.277436	0.2286	0.397488	0.269449	0.15286		0.945033	0.93372	0.823196	1	0.979879	+				+
Nup155	Nuclear pore complex protein Nup155	Q99P88	0.238149	0.363205	0.444199	0.260654	0		0.705197	0.674499	0.833418	0.746766	0.590916		0.968538	0.960408	0.833418	1	1	+				+
Nup160	Nuclear pore complex protein Nup160	Q9Z0W3	0.309382	0.188593	0.394674	0.251543	0		0.517622	0.480164	0.580033	0.547144	0.548289		0.977295	0.969669	0.934241	1	0.990366	+				+
Nup205	Nucleoporin 205	A0A0J9YUD5	0.0373233	0	0.271301	0.214733	0.205695		0.343829	0.271301	0.451398	0.376533	0.388338		0.940801	0.940801	0.887464	1	0.966622	+				+
Nup35	Nucleoporin NUP53	Q8R4R6	0	0.186509	0.160002	0.110873	0.0274359		0.552597	0.638114	0.552597	0.626473	0.607467		0.95394	0.998378	0.984249	0.993876	1	+				+
Nup43	Nucleoporin Nup43	P59235	0.390713	0.371684	0.220869	0.487649	0.53614		0.176817	0.283238	0	0.220869	0.227754		0.809954	0.92349	1	0.85337	0.858227	+				+
Nup50	Nuclear pore complex protein Nup50	Q9JIH2	0.341339	0.0910291	0.338498	0	0.0968761		0.940246	1	0.923674	0.947689	0.870754		0.954057	0.984369	0.990348	0.911737	0.976681	+				+
Nup54	Nuclear pore complex protein Nup54	Q8BTS4	0.324672	0.36084	0.205478	0.282364	0		0.933018	0.972768	0.941131	1	0.94433		0.721651	0.720254	0.63119	0.613278	0.582828	+				+
Nup85	Nuclear pore complex protein Nup85	Q8R480	0.239043	0.19538	0.377499	0	0.00621926		0.259209	0.109508	0.290706	0.199205	0.09692		1	0.992742	0.892105	0.985347	0.979978	+				+
Nup93	Nuclear pore complex protein Nup93	Q8BJ71	0.129834	0	0.2	0.139649	0.00603796		0.157651	0.0105262	0.337853	0.240744	0.154089		0.940575	0.95427	0.793287	1	0.967673	+				+
Nxf1	Nuclear RNA export factor 1	Q99JX7	0.161939	0.0949866	0.268542	0.0629477	0		0.168894	0.207137	0.270216	0.231965	0.2553		0.956796	0.949263	0.907468	0.983397	1	+				+
Nxt1	NTF2-related export protein 1	Q9QZV9	0.272036	0.340286	0.0996021	0.313028	0		0.111844	0.0852307	0.0564736	0	0.113586		0.76687	0.977382	0.933721	0.831817	1	+				+
Oat	Ornithine aminotransferase, mitochondrial	P29758	0.647499	0.722933	0.619315	0.70192	0.612534		0.95583	1	0.871447	0.936598	0.884025		0.552778	0.0356827	0.669985	0	0.314535					+
Ogdh	2-oxoglutarate dehydrogenase, mitochondrial	Q60597	0	0.13276	0.0775384	0.114443	0.039707		0.886505	1	0.867727	0.885557	0.842503		0.754073	0.675291	0.650454	0.574582	0.574167	+				+
Ogt	UDP-N-acetylglucosamine--peptide N-acetylglucosaminyltransferase 110 kDa subunit	Q8CGY8	0.568873	0.498204	0.647288	0.599441	0.505178		1	0.9266	0.973197	1	0.976476		0.289265	0	0.0868885	0.265997	0.0958383	+				+
Ola1	Obg-like ATPase 1	Q9CZ30	0.97087	1	0.930086	0.934863	0.942633		0.695952	0.611556	0.677257	0.661713	0.740013		0.227576	0.133982	0.408391	0	0.185759	+				+
Orc2	Origin recognition complex subunit 2	Q60862	0.162225	0.176616	0	0.0739129	0.109495		0.342307	0.511457	0.474802	0.43762	0.393347		1	0.843221	0.831191	0.813838	0.875375	+				+
Osbpl9	Oxysterol-binding protein-related protein 9	A2A8Z1	0.776042	0.594595	0.866244	0.876757	0.766274		0.685825	0.76098	0.724598	0.796327	0.804718		0.109749	0.162807	0	1	0.0619634					+
Osgep	Probable tRNA N6-adenosine threonylcarbamoyltransferase	Q8BWU5	0.23287	0.223846	0.266318	0.175858	0.187712		0.356018	0.375373	0.387158	0.343125	0.370775		0.0464889	1	0	0.0565251	0.0324013					+
Ostc	Oligosaccharyltransferase complex subunit OSTC	Q78XF5	0	0.734635	0.0552993	0.280793	0.0557137		0.521628	0.625705	0.704201	0.562166	0.564733		0.988036	0.944661	0.893686	1	0.983482	+				+
Ostf1	Osteoclast-stimulating factor 1	Q62422	0.954228	1	0.939116	0.98359	0.942387		0.77825	0.721293	0.654581	0.676874	0.749171		0.0690187	0.0766744	0.118755	0.126366	0			+		+
Otub1	Ubiquitin thioesterase OTUB1	Q7TQI3	0.989542	0.964801	0.94463	0.985918	1		0.773383	0.676173	0.774548	0.759418	0.805961		0.228135	0.166659	0.110945	0.124816	0					+
Oxr1	Oxidation resistance protein 1	Q4KMM3	0.90478	1	0.841873	0.969294	0.841873		0.405888	0.381664	0.418163	0.405888	0.445726		0.123035	0.393174	0	0.168401	0.224573	+				+
P4ha1	Prolyl 4-hydroxylase subunit alpha-1	Q60715	0.231369	0.417263	0.374323	0.465118	0.271796		0.933241	1	0.869248	0.919944	0.835817		0.0448149	0.100618	0.0589813	0	0.0602531					+
P4ha2	Prolyl 4-hydroxylase subunit alpha-2	Q60716	0.581016	0.596391	0.589641	0.648984	0.48036		0.958028	1	0.912938	0.939949	0.899989		0.168696	0.139283	0.0769814	0	0.128465	+				+
P4hb	Protein disulfide-isomerase	P09103	0.688775	0.773284	0.634787	0.769623	0.62119		0.933565	1	0.777426	0.817509	0.793068		0.25472	0.258638	0.408798	0	0.111179	+	+		+	+
Pa2g4	Proliferation-associated protein 2G4	P50580	0.864692	0.81045	1	0.791793	0.701361		0.115124	0.027601	0.276224	0.212123	0.414386		0	0.172686	0.180681	0.127708	0.102413	+				+
Pabpc1	Polyadenylate-binding protein 1	P29341	0.819448	0.782129	1	0.620304	0.493474		0.351894	0	0.330803	0.265573	0.374957		0.693493	0.944368	0.704418	0.865564	0.534979	+		+
Pabpc4	Polyadenylate-binding protein	Q6PHQ9	0.465456	0.226376	0.797797	0.153336	0		0.465456	0.190148	0.697083	0.365976	0.399611		0.0779165	1	0.907809	0.783668	0.529503	+				+
Pabpn1	Polyadenylate-binding protein 2	Q8CCS6	0.202197	0.284423	0.0373269	0	0.246084		0.627823	0.723741	0.603188	0.597902	0.623117		0.929596	1	0.988803	0.937042	0.976988	+				+
Pacsin2	Protein kinase C and casein kinase substrate in neurons protein 2	Q9WVE8	1	0.963652	0.993805	0.975853	0.935088		0.864101	0.81081	0.851602	0.875689	0.885717		0.241547	0.277114	0.239025	0	0.122521	+				+
Pafah1b1	Platelet-activating factor acetylhydrolase IB subunit alpha	P63005	0.930268	1	0.801368	0.923543	0.936877		0.605278	0.443407	0.584827	0.5806	0.620106		0.0837113	0.19432	0.374845	0	0.0963684	+				+
Pafah1b2	Platelet-activating factor acetylhydrolase IB subunit beta	Q61206	0.900612	1	0.822328	0.947282	0.915471		0.708532	0.622313	0.662884	0.658566	0.707167		0.205699	0	0.280606	0.105393	0.0369874					+
Paics	Multifunctional protein ADE2;Phosphoribosylaminoimidazole-succinocarboxamide synthase;Phosphoribosylaminoimidazole carboxylase	Q9DCL9	0.973039	0.98694	0.975177	1	0.951641		0.834532	0.767969	0.838896	0.809699	0.842531		0.399375	0.120871	0.409738	0	0.362637	+				+
Paip1	Polyadenylate-binding protein-interacting protein 1	Q8VE62	0.919249	0.961898	1	0.967681	0.954491		0.526798	0.431416	0.44658	0.457182	0.642673		0.116133	0	0.109755	0.013977	0.0820366					+
Pak1	Serine/threonine-protein kinase PAK 1	O88643	1	0.966598	0.978604	0.952425	0.928285		0.479395	0.297793	0.439924	0.354326	0.368259		0.0557168	0.0801946	0	0.0873806	0.215791			+		+
Pak1ip1	p21-activated protein kinase-interacting protein 1	Q9DCE5	0.174076	0.137912	0.226807	0	0.0879475		0.691908	0.770188	0.703548	0.624325	0.607312		0.94308	0.993849	0.894308	1	0.919645	+				+
Pak2	Serine/threonine-protein kinase PAK 2;PAK-2p27;PAK-2p34	Q8CIN4	0.949715	0.951332	1	0.99613	0.974197		0.726433	0.672959	0.711413	0.725965	0.768672		0.00451222	0.0228706	0	0.0513744	0.0524903					+
Pak4	Serine/threonine-protein kinase PAK 4	Q8BTW9	0.963352	0.813123	1	0.986775	0.882415		0.875974	0.83414	0.906882	0.924013	0.939468		0	0.521956	0.499485	0.149805	0.319458					+
Palld	Palladin	Q9ET54	1	0.797157	0.894947	0.959972	0.91833		0.74464	0.791347	0.6415	0.634419	0.676822		0	0.0239702	0.0870656	0.725548	0.108618			+	+	+
Palm	Paralemmin-1	Q9Z0P4	0.0291041	0.00537962	0.0356493	0	0.185045		0.6192	0.649642	0.58088	0.494269	0.592981		0.993518	0.964914	1	0.973465	0.964291	+				+
Pard3	Partitioning defective 3 homolog	Q99NH2	0.777472	1	0.781438	0.731214	0.777472		0.416118	0.420511	0.305711	0.498284	0.613424		0	0.162959	0.0262293	0.302153	0.145763	+				+
Park7	Protein deglycase DJ-1	Q99LX0	0.962982	1	0.892822	0.987319	0.961125		0.766408	0.740839	0.648008	0.727165	0.736863		0.0789847	0	0.237251	0.102835	0.0301287					+
Parp1	Poly [ADP-ribose] polymerase 1	P11103	0.263842	0.348528	0.381232	0	0.206418		0.954224	0.984514	0.995596	1	0.948901		0.768647	0.682661	0.708286	0.797172	0.624138	+				+
Parp2	Poly [ADP-ribose] polymerase 2	O88554	0.00995928	0.190694	0.0955847	0	0.00786493		0.793065	0.79906	0.949037	1	0.850634		0.722008	0.534993	0.852047	0.743457	0.793065					+
Parp3	Protein mono-ADP-ribosyltransferase PARP3	Q3ULW8	0.652523	0.647633	0.445987	0.684531	0.712855		0.765932	0.894635	0.965387	1	0.900978		0.0235886	0	0.0924117	0.00198897	0.190172					+
Parva	Alpha-parvin	Q9EPC1	0.956975	0.979586	1	0.946844	0.967464		0.733022	0.686125	0.793828	0.744769	0.858534		0.0444375	0.0065574	0.0354519	0	0.0488309			+	+	+
Parvb	Beta-parvin	Q9ES46	0.939656	0.861889	1	0.90862	0.910027		0.706013	0.679886	0.739596	0.744139	0.748627		0.220048	0.0907469	0	0.216432	0.147786			+		+
Pcbp2	Poly(rC)-binding protein 2	Q61990	0.827755	0.812427	1	0.875484	0.671455		0.199989	0.1241	0.347528	0.392793	0.285895		0.135251	0	0.162668	0.168069	0.0957389	+				+
Pcid2	PCI domain-containing protein 2	Q8BFV2	0.288434	0.285279	0.292698	0	0.255325		0.0867625	0.1603	0.43731	0.269281	0.225475		0.93071	0.971595	0.874646	1	0.968083	+				+
Pck2	Phosphoenolpyruvate carboxykinase [GTP], mitochondrial	Q8BH04	0.342589	0.0785938	0.583096	0.637502	0.463996		0.982602	0.941373	0.943845	1	0.912357		0.0834631	0.0582333	0.123415	0	0.0137454					+
Pcm1	Pericentriolar material 1 protein	Q9R0L6	0.172604	0	0.277826	0.148564	0.158864		0.64219	0.687032	0.73844	0.704703	0.708171		0.820472	0.950833	0.977026	1	0.928024	+				+
Pcmt1	Protein-L-isoaspartate(D-aspartate) O-methyltransferase	P23506	0.929732	1	0.873848	0.950086	0.986148		0.636644	0.620308	0.591768	0.628592	0.628592		0	0.526454	0.213292	0.537114	0.148656					+
Pcna	Proliferating cell nuclear antigen	P17918	0.466566	0.550549	0.45269	0.502318	0.530474		0.906524	0.857501	0.924805	1	0.781132		0.0350717	0	0.247159	0.0600075	0.00619583					+
Pcnp	PEST proteolytic signal-containing nuclear protein	Q6P8I4	0.92156	1	0.735161	0.871237	0.893237		0.536914	0.787867	0.486497	0.566324	0.638362		0.135013	0.145937	0.419805	0.0147134	0					+
Pcnt	Pericentrin	P48725	0.269077	0	0.572725	0.348377	0.0618439		0.465014	0.305253	0.555888	0.463039	0.486934		0.861218	0.989882	1	0.943696	0.848927	+				+
Pcolce	Procollagen C-endopeptidase enhancer 1	Q61398	0.788203	0	0.775046	0.860576	0.671703		1	0.970887	0.915442	0.9221	0.849223		0.434492	0.383518	0.496526	0.544668	0.174346	+				+
Pcyt1a	Choline-phosphate cytidylyltransferase A	P49586	0.789989	0.831103	0.871986	0.811103	0.854483		0.986932	0.940897	0.982434	1	0.900313		0.00802116	0.982585	0.122533	0	0.13467					+
Pdap1	28 kDa heat- and acid-stable phosphoprotein	Q3UHX2	0.933065	1	0.788231	0.76407	0.796135		0.638698	0.791708	0.581029	0.640145	0.656438		0.128072	0.10664	0.395462	0	0.0277757	+				+
Pdcd10	Programmed cell death protein 10	Q8VE70	0.96931	0.772571	1	0.975845	0.948288		0.872474	0.839977	0.881778	0.880476	0.91838		0.0322062	0.268204	0.261081	0	0.277178					+
Pdcd11	Protein RRP5 homolog	Q6NS46	0.0183203	0.00937201	0.0199407	0.0763073	0.143894		0.00339063	0.0784157	0	0.0185891	0.0232606		0.972901	0.967947	0.938871	1	0.946604	+				+
Pdcd5	Programmed cell death protein 5	P56812	0.963849	1	0.926402	0.939587	0.90747		0.820255	0.879548	0.679982	0.778241	0.825607		0.0868734	0.019446	0.342121	0.0982973	0					+
Pdcd6ip	Programmed cell death 6-interacting protein	Q9WU78	0.976164	0.893789	1	0.98078	0.976745		0.715047	0.62031	0.697399	0.668269	0.737785		0.202282	0	0.162884	0.181864	0.231266	+				+
Pdcl3	Phosducin-like protein 3	Q8BVF2	1	0.958073	0.923137	0.945226	0.920003		0.741137	0.731444	0.696921	0.715554	0.771029		0.210165	0.110897	0.182194	0	0.288392					+
Pdhb	Pyruvate dehydrogenase E1 component subunit beta, mitochondrial	Q9D051	0.0384667	0.0430119	0.149497	0.237972	0		0.894755	0.990699	1	0.946981	0.913563		0.878882	0.787968	0.746705	0.785376	0.75736	+				+
Pdia3	Protein disulfide-isomerase A3	P27773	0.783721	0.858576	0.763962	0.834837	0.77811		0.945882	1	0.896239	0.903216	0.925335		0.334822	0.109159	0.336454	0	0.075939	+				+
Pdia6	Protein disulfide-isomerase A6	Q922R8	0.791888	0.834406	0.800906	0.873981	0.768479		0.993442	1	0.953012	0.967883	0.912099		0.243377	0.00889349	0.170434	0	0.0746266	+				+
Pdlim1	PDZ and LIM domain protein 1	O70400	0.895796	1	0.71056	0.859658	0.809994		0.690491	0.857298	0.537212	0.612262	0.569639		0.309775	0.0230793	0.314519	0	0.0185573	+	+		+	+
Pdlim5	PDZ and LIM domain protein 5	Q8CI51	0.996311	0.950785	0.958407	1	0.962665		0.807257	0.785339	0.768161	0.820307	0.855957		0.0440361	0.0758579	0.114122	0	0.188513				+	+
Pdlim7	PDZ and LIM domain protein 7	Q3TJD7	0.304865	0	0.447931	0.284132	0.448953		0.749485	0.825415	0.767756	0.671314	0.727673		0.972938	0.820878	0.847461	0.880679	1	+	+		+	+
Pdpk1	3-phosphoinositide-dependent protein kinase 1	Q9Z2A0	0.308492	0.444862	1	0.756748	0		0.829535	0.442196	0.412538	0.4397	0.206481		0.477035	0.561124	0.447683	0.532059	0.0781574			+
Pds5a	Sister chromatid cohesion protein PDS5 homolog A	Q6A026	0.446969	0.355801	0.490426	0	0.22957		0.941167	0.990128	0.996731	1	0.861202		0.458207	0.270137	0.313032	0.327844	0.427987	+				+
Pds5b	Sister chromatid cohesion protein PDS5 homolog B	Q4VA53	0.0785181	0.59985	0	0.042918	0.330712		0.799319	0.82819	0.924365	0.884767	0.75667		0.987524	0.955447	0.86069	1	0.990388	+				+
Pdxdc1	Pyridoxal-dependent decarboxylase domain-containing protein 1	Q99K01	0.944273	0.953506	1	0.948934	0.907001		0.721105	0.555674	0.658057	0.652279	0.702453		0.120066	0.262228	0.0794369	0	0.00232096					+
Pdxk	Pyridoxal kinase	Q8K183	0.895294	1	0.764831	0.902268	0.889789		0.65528	0.646256	0.492605	0.595234	0.644718		0.086041	0.288551	0.330716	0	0.305557	+				+
Peak1	Pseudopodium-enriched atypical kinase 1	Q69Z38	0.225432	0	0.445202	0.326329	0.119228		0.912927	0.927021	0.933145	0.921363	0.848182		0.909596	0.931934	0.906894	0.984708	1	+		+		+
Pebp1	Phosphatidylethanolamine-binding protein 1;Hippocampal cholinergic neurostimulating peptide	P70296	0.943501	1	0.862789	0.971393	0.922162		0.781145	0.755295	0.622538	0.727259	0.790382		0.340345	0	0.419583	0.0646669	0.181288					+
Pelp1	Proline-, glutamic acid- and leucine-rich protein 1	Q9DBD5	0	0.221174	0.0843426	0.04108	0.138761		0.931738	1	0.948975	0.991434	0.880727		0.888107	0.842109	0.86225	0.892679	0.933361	+				+
Pes1	Pescadillo homolog	Q9EQ61	0.139293	0.0401354	0.191829	0	0.189308		0.543174	0.564983	0.631229	0.564983	0.491999		1	0.97764	0.924459	0.972449	0.918299	+				+
Pex14	Peroxisomal membrane protein PEX14	Q9R0A0	0.0553388	0.218577	0.124252	0.0924055	0		0.838517	1	0.903705	0.960179	0.904758		0.928389	0.649226	0.773614	0.465182	0.710163					+
Pfdn2	Prefoldin subunit 2	O70591	0.899784	1	0.868234	0.940423	0.925571		0.755751	0.734525	0.574311	0.697568	0.76488		0.0590714	0	0.233953	0.0542635	0.102417					+
Pfkl	ATP-dependent 6-phosphofructokinase, liver type	P12382	0.954578	0.951571	1	0.974657	0.944947		0.768027	0.680343	0.782443	0.761648	0.790328		0.0262717	0	0.140523	0.099679	0.119985					+
Pfkp	ATP-dependent 6-phosphofructokinase, platelet type	Q9WUA3	0.90776	0.910879	1	0.984411	0.961492		0.543557	0.334803	0.528319	0.47706	0.628135		0.0611777	0.472505	0.0495384	0.0211698	0					+
Pgam1	Phosphoglycerate mutase 1	Q9DBJ1	0.902782	1	0.818738	0.941099	0.921789		0.755684	0.756277	0.55563	0.677357	0.746558		0.269627	0	0.375038	0.0360325	0.109922	+				+
Pgam5	Serine/threonine-protein phosphatase PGAM5, mitochondrial	Q8BX10	0.638786	0	0.0935911	0.0518206	0.08816		0.42705	0.466217	0.50947	0.492274	0.457055		0.868075	0.960771	0.877837	0.957264	1	+				+
Pgd	6-phosphogluconate dehydrogenase, decarboxylating	Q9DCD0	0.988404	0.982468	0.992732	1	0.992162		0.806735	0.727926	0.818218	0.770108	0.815226		0.192923	0.207391	0.16855	0	0.0565666	+				+
Pgk1	Phosphoglycerate kinase 1	P09411	0.943052	0.995521	0.892104	0.989719	1		0.713047	0.667012	0.752925	0.731355	0.827236		0.18186	0	0.317981	0.00286707	0.134901	+				+
Pgls	6-phosphogluconolactonase	Q9CQ60	0.800014	0.872884	0.921795	0.953305	1		0.120535	0	0.0691035	0.10963	0.362317		0.203408	0.291144	0.0691035	0.502548	0.115117	+				+
Pgm2	Phosphoglucomutase-2	Q7TSV4	0.905813	1	0.875419	0.937116	0.932459		0.772496	0.700346	0.724538	0.776774	0.810111		0.233627	0.131383	0	0.70646	0.702112	+				+
Phb	Prohibitin	P67778	0	0.095906	0.151782	0.140121	0.191147		0.496901	0.539743	0.553311	0.509427	0.475071		0.983475	0.969578	0.937566	0.996146	1	+				+
Phgdh	D-3-phosphoglycerate dehydrogenase	Q61753	0.975924	0.938787	0.97975	1	0.985949		0.784687	0.685039	0.763875	0.76724	0.835297		0.159234	0	0.180752	0.0634205	0.210729	+				+
Phlda3	Pleckstrin homology-like domain family A member 3	Q9WV95	0.6951	1	0.447582	0.790437	0.606653		0.632875	0.700782	0.753487	0.752825	0.8173		0.154884	0.353381	0.243013	0	0.0817376					+
Phldb2	Pleckstrin homology-like domain family B member 2	Q8K1N2	0.58619	0.390546	0.509894	0.266009	0.402563		0	0.143994	0.0501389	0.155418	0.0713793		0.72595	0.937627	1	0.787852	0.992603	+				+
Phpt1	14 kDa phosphohistidine phosphatase	Q9DAK9	0.842652	0.849502	0.66247	1	0.840123		0.523715	0.483523	0.247083	0.495559	0.499466		0.174866	0.165548	0.0414309	0	0.00691556					+
Pi4ka	Phosphatidylinositol 4-kinase alpha	E9Q3L2	0.395956	0.725932	0.798048	0.532328	0.742436		0.902557	0.804173	1	0.893434	0.901734		0.560554	0	0.0451001	0.234399	0.159744	+				+
Picalm	Phosphatidylinositol-binding clathrin assembly protein	Q7M6Y3	0.435847	0.859255	0.595267	0	0.432152		0.450555	0.832287	0.955136	0.777191	1		0.678559	0.274471	0.321947	0.75221	0.43954	+				+
Pik3c2a	Phosphatidylinositol 4-phosphate 3-kinase C2 domain-containing subunit alpha	Q61194	0	0.537615	0.235674	0.113273	0.290437		0.944972	0.179544	0.866081	0.958323	1		0.258458	0.361066	0.178741	0.223285	0.581062					+
Pik3ca	Phosphatidylinositol 4,5-bisphosphate 3-kinase catalytic subunit alpha isoform	P42337	0.499244	0.265232	0.512667	0.435597	0.571056		0.760602	0.691705	0.677583	0.786997	0.845378		0.162493	1	0	0.985915	0.215355			+		+
Pik3cb	Phosphatidylinositol 4,5-bisphosphate 3-kinase catalytic subunit beta isoform	Q8BTI9	0.880396	1	0.890172	0.915541	0.957325		0.11782	0.0573996	0.452397	0.0614797	0.120031		0.11604	0.359666	0.285	0.233999	0					+
Pik3r4	Phosphoinositide 3-kinase regulatory subunit 4	Q8VD65	0.487541	0.0330257	0.633589	0.309564	0.436715		0.470428	0.57637	0.637699	0.702873	0.830072		0	0.975081	0.930589	1	0.951002	+				+
Pin1	Peptidyl-prolyl cis-trans isomerase NIMA-interacting 1	Q9QUR7	0.847858	1	0.752993	0.875305	0.846862		0.601746	0.689167	0.665478	0.606475	0.726734		0.0711571	0.152488	0.170718	0	0.12402	+				+
Pip4k2c	Phosphatidylinositol 5-phosphate 4-kinase type-2 gamma	Q91XU3	0	0.24059	0.266888	0.119036	0.295645		0.437018	0.445118	0.422507	0.38986	0.322278		1	0.927504	0.557453	0.824189	0.859935					+
Pitpna	Phosphatidylinositol transfer protein alpha isoform	P53810	0.965229	1	0.890047	0.997801	0.96547		0.789947	0.716716	0.72152	0.731653	0.76944		0	0.643087	0.111156	0.116142	0.155142					+
Pkm	Pyruvate kinase PKM	P52480	0.948126	1	0.919876	0.961262	0.945841		0.753442	0.663353	0.741548	0.705155	0.779526		0.233163	0	0.244085	0.0533757	0.185368	+				+
Pkp4	Plakophilin-4	Q68FH0	0.495594	0.521824	0.496876	0.463121	0.500364		0	0.0576513	0.0694429	0.0415634	0.0314923		0.864006	1	0.671594	0.8378	0.750372	+				+
Plaur	Urokinase plasminogen activator surface receptor	P35456	0.952809	1	0.117684	0	0.136655		0.472844	0.62006	0.490162	0.572047	0.528156		0.961359	0.928452	0.909877	0.884345	0.928452	+		+
Plcd3	1-phosphatidylinositol 4,5-bisphosphate phosphodiesterase delta-3	Q8K2J0	0	0.22497	0.801314	0.232067	0		0.568082	0.852052	0.637326	0.964581	1		0.539856	0.801309	0.943497	0.820803	0.459483					+
Plec	Plectin	Q9QXS1	0.12238	0.0548318	0.254876	0.1278	0.0609447		0.0378925	0.000411463	0.0753758	0.0133048	0		0.915675	1	0.944783	0.986749	0.98524	+		+		+
Plekho2	Pleckstrin homology domain-containing family O member 2	Q8K124	0.934574	1	0.718908	0.95454	0.84968		0.644852	0.229551	0.0502095	0.35765	0.303062		0.487959	0.0332749	0.546398	0	0.407315					+
Plgrkt	Plasminogen receptor (KT)	Q9D3P8	0.0989983	0.0928744	0.00811027	0	0.173618		0.245866	0.315729	0.307748	0.19107	0.229323		0.925891	0.907916	0.899374	0.836048	1					+
Plin3	Perilipin-3	Q9DBG5	1	0.995607	0.974903	0.966653	0.973466		0.742987	0.70437	0.649974	0.705662	0.817289		0.000925323	0.151625	0.225339	0	0.0128244					+
Plk1	Serine/threonine-protein kinase PLK1	Q07832	0.706814	0.913721	0.918964	0.727442	0.728457		0.931521	0.879704	1	0.93371	0.824922		0.463593	0	0.315609	0.4789	0.608156	+				+
Plod1	Procollagen-lysine,2-oxoglutarate 5-dioxygenase 1	Q9R0E2	0.0363142	0.172548	0.328203	0.128173	0		0.90942	1	0.942187	0.90942	0.708428		0.602292	0.664139	0.626628	0.63307	0.358064	+				+
Plod2	Procollagen-lysine,2-oxoglutarate 5-dioxygenase 2	Q9R0B9	0.60402	0.567607	0.635163	0.690872	0.261858		0.958745	1	0.939708	0.964841	0.844773		0.0994996	0	0.228246	0.168014	0.11997					+
Plod3	Procollagen-lysine,2-oxoglutarate 5-dioxygenase 3	Q9R0E1	0	0.0888578	0.17824	0.0640351	0.00398035		0.917598	1	0.947815	0.946801	0.905687		0.79974	0.79574	0.736461	0.749715	0.69144	+				+
Plp2	Proteolipid protein 2	Q9R1Q7	0.0462885	0.0730605	0.0978148	0	0.0882892		0.238136	0.381871	0.44696	0.340877	0.264273		0.953246	0.916879	0.746544	0.89933	1	+				+
Plrg1	Pleiotropic regulator 1	Q922V4	0.302091	0.488034	0.309704	0.362692	0		0.632626	0.695712	0.67777	0.685487	0.653016		0.96662	1	0.971019	0.99715	0.977043	+				+
Pls3	Plastin-3	Q99K51	0.935764	0.91384	0.969268	0.926893	1		0.672722	0.642261	0.681519	0.704393	0.760627		0.254629	0	0.20432	0.0949514	0.2455	+	+		+	+
Pml	Protein PML	Q60953	0.187253	0.72519	0.0612564	0	0.256887		0.650353	0.631525	0.644877	0.726732	0.64302		0.950016	0.980325	0.925301	0.97334	1	+				+
Pmvk	Phosphomevalonate kinase	Q9D1G2	0.929189	0.888397	0.857475	0.970751	1		0.513542	0	0.294354	0.277747	0.506722		0.387348	0.301693	0.326967	0.748149	0.250456					+
Pnkp	Bifunctional polynucleotide phosphatase/kinase;Polynucleotide 3-phosphatase;Polynucleotide 5-hydroxyl-kinase	Q9JLV6	0	0.242199	0.101343	0.000534515	0.20858		0.873364	0.974741	0.914627	0.979945	0.961367		1	0.750561	0.750561	0.736537	0.801914	+				+
Pnn	Pinin	O35691	0.027577	0.0201532	0	0.0518807	0		0.17866	0.220097	0.261605	0.145407	0.192858		0.933387	1	0.961827	0.954546	0.94368	+				+
Pno1	RNA-binding protein PNO1	Q9CPS7	0.675104	0.810515	1	0.771332	0.708537		0	0.216011	0.228325	0.151275	0.375254		0.887684	0.85684	0.745786	0.996259	0.973419	+				+
Pold1	DNA polymerase delta catalytic subunit	P52431	0.350039	0.437022	0.461754	0.412843	0.280243		0.969216	0.934666	0.987578	1	0.889062		0.206114	0.0797069	0.152983	0	0.161382	+				+
Pold2	DNA polymerase delta subunit 2	O35654	0.289264	0.158544	0.465979	0.358278	0.399213		0.957393	0.939141	0.968976	1	0.878602		0.221371	0.0858169	0.46297	0.234529	0	+				+
Poldip2	Polymerase delta-interacting protein 2	Q91VA6	0.00903636	0.284112	0	0.138243	0.138243		0.99271	0.985245	1	0.988252	0.944986		0.379028	0.362874	0.388333	0.35954	0.454232	+				+
Poldip3	Polymerase delta-interacting protein 3	Q8BG81	0.326834	0.440595	0	0.32254	0.58214		0.601778	0.680825	0.694426	0.636129	0.532014		0.979701	1	0.944298	0.977871	0.927652	+	+		+	+
Polr1c	DNA-directed RNA polymerases I and III subunit RPAC1	P52432	0.0128878	0.0377718	0.153187	0.0357426	0		0.682778	0.547728	0.676615	0.58571	0.691888		1	0.869831	0.819963	0.834029	0.856682	+				+
Polr1d	DNA-directed RNA polymerases I and III subunit RPAC2	P97304	0.114294	0	0.0395749	0.23527	0.0434483		0.364718	0.441687	0.452035	0.534023	0.678083		0.894599	0.896634	0.754326	1	0.983823	+				+
Polr2a	DNA-directed RNA polymerase II subunit RPB1	P08775	0.137883	0.218835	0.39944	0.382308	0		0.707567	0.724544	0.743767	0.751509	0.691298		0.961938	0.989182	0.944709	1	0.965415	+				+
Polr2b	DNA-directed RNA polymerase II subunit RPB2	Q8CFI7	0	0.0480785	0.135266	0.152783	0.0359103		0.364387	0.36559	0.433358	0.438492	0.372719		0.869713	0.929157	0.865727	1	0.922135	+				+
Polr2c	DNA-directed RNA polymerase II subunit RPB3	P97760	0.0935088	0.116475	0.235687	0.186546	0.081698		0.121154	0.198177	0.289769	0.277591	0		0.884333	0.981777	0.972465	1	0.99775	+				+
Polr2d	DNA-directed RNA polymerase II subunit RPB4	Q9D7M8	0.192672	0.211208	0.346386	0	0.290713		0.472928	0.616137	0.4392	0.416948	0.39025		0.840439	0.933546	1	0.71902	0.654073	+				+
Polr2g	DNA-directed RNA polymerase II subunit RPB7	P62488	0.0973427	0.0605662	0	0.156252	0.136513		0.356331	0.314625	0.296401	0.389777	0.284667		0.950372	0.950372	1	0.96764	0.856151	+				+
Polr2h	DNA-directed RNA polymerases I, II, and III subunit RPABC3	Q923G2	0.307627	0	0.307627	0.362807	0.366626		0.413195	0.442333	0.486527	0.375247	0.409235		0.73378	0.888108	1	0.937713	0.295774	+				+
Pop1	Processing of 1, ribonuclease P/MRP family, (S. cerevisiae)	Q8K205	0	0.171729	0.234983	0.126841	0.211083		0.791057	0.776366	0.822008	0.803878	0.793255		0.96592	0.986129	0.94492	0.989299	1	+				+
Por	NADPH--cytochrome P450 reductase	P37040	0	0.00864138	0.24024	0.133584	0.0658242		0.869153	0.8996	0.947467	0.920894	0.917077		1	0.830504	0.756113	0.867198	0.907214	+				+
Ppa1	Inorganic pyrophosphatase	Q9D819	0.93913	1	0.833588	0.94483	0.913365		0.747198	0.732754	0.538107	0.662134	0.759919		0.0783972	0	0.207079	0.088989	0.0740966					+
Ppan	Suppressor of SWI4 1 homolog	Q91YU8	0.583649	0.51653	0.351571	0.305988	0.231798		0.311918	0	0.419247	0.237172	0.261174		0.921023	0.979433	0.939686	1	0.971049	+				+
Ppfia1	Ppfia1 protein	B2RXQ2	0.825615	0.643474	0.945653	0.858049	1		0.402135	0.508514	0.697696	0.457456	0.628726		0.0419165	0.28796	0.47648	0	0.130509	+		+		+
Ppfibp1	Liprin-beta-1	Q8C8U0	0.233598	0	0.507831	0.275387	0.271738		0.610279	0.541823	0.632715	0.637744	0.582971		0.74583	0.772778	0.695656	0.741849	1	+				+
Ppia	Peptidyl-prolyl cis-trans isomerase A;Peptidyl-prolyl cis-trans isomerase A, N-terminally processed	P17742	0.883283	1	0.736509	0.928918	0.847783		0.702728	0.681526	0.415025	0.64208	0.707041		0.293381	0.0730693	0.368484	0	0.140771	+				+
Ppib	Peptidyl-prolyl cis-trans isomerase B	P24369	0.065552	0.180704	0.244106	0.158793	0		0.851456	1	0.946532	0.791693	0.680757		0.940951	0.851456	0.876462	0.681573	0.422408	+	+		+	+
Ppid	Peptidyl-prolyl cis-trans isomerase D	Q9CR16	0.956673	1	0.946452	0.971015	0.957375		0.848801	0.868947	0.807461	0.827895	0.850343		0.451745	0.205674	0.487907	0	0.259846	+				+
Ppih	Peptidyl-prolyl cis-trans isomerase H	Q9D868	0.542494	0.89801	0.115024	0.551495	0.127991		0.291367	0.177234	0.486967	0.268727	0		0.904653	0.943728	0.962789	0.930848	1	+				+
Ppme1	Protein phosphatase methylesterase 1	Q8BVQ5	0.92917	0.856111	1	0.916523	0.867757		0.272666	0.108339	0.226856	0.194286	0.339911		0.105268	0.150959	0.344404	0.322048	0					+
Ppp1ca	Serine/threonine-protein phosphatase PP1-alpha catalytic subunit	P62137	0.315737	0.595097	0.162816	0.177385	0.334482		0.173764	0.318881	0.14431	0.0380498	0		1	0.928548	0.866414	0.957403	0.923368	+				+
Ppp1cb	Serine/threonine-protein phosphatase PP1-beta catalytic subunit	P62141	0.56106	0.76043	0.358283	0.56106	0.48318		0.287828	0.296436	0.238752	0.114827	0		0.992751	0.854134	0.860582	0.961192	1	+				+
Ppp1cc	Serine/threonine-protein phosphatase PP1-gamma catalytic subunit	P63087	0.146039	0.0973751	0.00280944	0.302313	0		0.551748	0.540787	0.365542	0.482644	0.514379		1	0.970914	0.97789	0.951284	0.947644	+				+
Ppp1r12a	Protein phosphatase 1 regulatory subunit 12A	Q9DBR7	0.363255	0.435547	0.238886	0.167553	0.161884		0.166142	0.156142	0.018155	0.0279261	0		0.824512	0.97594	0.959914	0.858074	1	+				+
Ppp1r12c	Protein phosphatase 1 regulatory subunit 12C	Q3UMT1	0.600824	0.245918	0.489292	0.708272	0.596069		0.207036	0.492063	0.209116	0.358154	0.361502		1	0.70721	0.782359	0	0.78691					+
Ppp1r18	Phostensin	Q8BQ30	0.0944396	0.116024	0.0688656	0	0.0292067		0.536592	0.746601	0.647279	0.555463	0.566681		0.986758	0.983493	0.967179	0.914192	1	+				+
Ppp1r7	Protein phosphatase 1 regulatory subunit 7	Q3UM45	0.916775	1	0.890001	0.933879	0.893538		0.667068	0.563027	0.64297	0.675982	0.666369		0.0903373	0.13684	0.0960028	0	0.0978635	+				+
Ppp1r9b	Neurabin-2	Q6R891	0.216302	0.299416	0.350047	0.220817	0.328078		0.170059	0	0.109647	0.0893943	0.182417		0.958325	1	0.988004	0.965228	0.957933	+				+
Ppp2ca	Serine/threonine-protein phosphatase 2A catalytic subunit alpha isoform	P63330	0.726228	0.956218	0.664537	1	0.804541		0.716556	0.689613	0.195534	0.608978	0.686122		0.343822	0.259115	0.276178	0	0.187586	+		+		+
Ppp2cb	Serine/threonine-protein phosphatase 2A catalytic subunit beta isoform	P62715	0.795607	1	0.663725	0.907498	0.816267		0.706771	0.787076	0.247439	0.519631	0.614943		0.240365	0.207851	0.338784	0	0.118459	+				+
Ppp2r1a	Serine/threonine-protein phosphatase 2A 65 kDa regulatory subunit A alpha isoform	Q76MZ3	0.876079	0.875072	1	0.966765	0.953093		0.664124	0.61504	0.68645	0.688114	0.740688		0.115384	0	0.0925456	0.0810003	0.129627					+
Ppp2r1b	Serine/threonine-protein phosphatase 2A 65 kDa regulatory subunit A beta isoform	Q7TNP2	0.940543	0.987315	1	0.990004	0.985691		0.754389	0.684151	0.693173	0.760331	0.77299		0.29494	0.0874828	0	0.201394	0.247842	+				+
Ppp2r2a	Serine/threonine-protein phosphatase 2A 55 kDa regulatory subunit B alpha isoform	Q6P1F6	0.956783	1	0.93112	0.953895	0.956783		0.824659	0.782779	0.782779	0.755043	0.815427		0.00847114	0	0.276786	0.123124	0.184525					+
Ppp2r5c	Serine/threonine-protein phosphatase 2A 56 kDa regulatory subunit gamma isoform	Q60996	0.581824	0.780876	0.918055	0.454127	0.870331		0.944284	0.878108	1	0.995194	0.920884		0.486773	0.310649	0.299355	0.372416	0	+				+
Ppp2r5d	Serine/threonine-protein phosphatase 2A 56 kDa regulatory subunit	Q91V89	0.939621	0.931588	1	0.968638	0.96191		0.847672	0.751346	0.856391	0.815596	0.856391		0.183252	0	0.0812303	0.184917	0.119617	+				+
Ppp3ca	Serine/threonine-protein phosphatase 2B catalytic subunit alpha isoform	P63328	0.984204	1	0.98827	0.994871	0.962552		0.798205	0.743877	0.752649	0.754784	0.84621		0.158147	0	0.321467	0.116484	0.23457					+
Ppp4c	Serine/threonine-protein phosphatase 4 catalytic subunit	P97470	0.478438	0.553038	0.406717	0.423241	0.378892		0.877523	1	0.580444	0.765803	0.757265		0.157849	0.00446896	0.458053	0	0.113023					+
Prc1	Protein regulator of cytokinesis 1	Q99K43	0.320003	0	0.150411	0.0762441	0.0557182		0.900034	0.988934	1	0.947255	0.842765		0.947255	0.925547	0.967711	0.869943	0.831285	+				+
Prdx1	Peroxiredoxin-1	P35700	0.960703	1	0.929068	0.940114	0.905208		0.799047	0.813249	0.711476	0.740591	0.769734		0.235662	0.089047	0.391887	0	0.138053	+				+
Prdx3	Thioredoxin-dependent peroxide reductase, mitochondrial	P20108	0.0232491	0.209735	0.0955751	0.221557	0		0.920227	1	0.716438	0.892783	0.816324		0.327877	0.249762	0.500145	0.0739892	0.0602039	+				+
Prdx4	Peroxiredoxin-4	O08807	0.953038	1	0.881386	0.943963	0.959383		0.816326	0.796109	0.673148	0.818082	0.796109		0.13705	0.00920682	0.166159	0	0.00707169					+
Prdx5	Peroxiredoxin-5, mitochondrial	P99029	0.920971	1	0.869851	0.968973	0.97128		0.832303	0.847283	0.731243	0.778589	0.860096		0.240729	0.125817	0.346007	0	0.201779	+				+
Prdx6	Peroxiredoxin-6	O08709	0.949805	1	0.87463	0.980991	0.950821		0.789673	0.736602	0.699307	0.730789	0.8022		0.311725	0.0602989	0.3795	0	0.18558					+
Prep	Prolyl endopeptidase	Q9QUR6	0.938061	1	0.855167	0.955361	0.927484		0.781961	0.726932	0.69686	0.740165	0.784318		0.306502	0	0.45473	0.153829	0.065538					+
Prim1	DNA primase small subunit	P20664	0.413725	0.479764	0.553472	0.411825	0.418736		0.978773	0.97004	0.98726	1	0.881285		0.236252	0.159878	0	0.01711	0.1353	+				+
Prkaa1	5-AMP-activated protein kinase catalytic subunit alpha-1	Q5EG47	0.935561	0.984304	1	0.899738	0.936728		0.899738	0.845828	0.917528	0.906205	0.8864		0.438214	0.506379	0.185409	0	0.195989	+				+
Prkaca	cAMP-dependent protein kinase catalytic subunit alpha	P05132	0.834005	0.892252	1	0.924102	0.846232		0.600915	0.485074	0.665893	0.493502	0.532792		0	0.0888078	0.0750954	0.0506424	0.0609809			+
Prkacb	cAMP-dependent protein kinase catalytic subunit beta	P68181	0.935864	0.853964	1	0.832693	0.911671		0.577942	0.399919	0.620719	0.587595	0.61165		0.103134	0.0353467	0.0276878	0	0.192532					+
Prkag1	5-AMP-activated protein kinase subunit gamma-1	O54950	0.924	0.960558	1	0.889385	0.88573		0.777977	0.735877	0.808111	0.812644	0.737732		0.476781	0	0.127484	0.168903	0.0412876	+				+
Prkar1a	cAMP-dependent protein kinase type I-alpha regulatory subunit;cAMP-dependent protein kinase type I-alpha regulatory subunit, N-terminally processed	Q9DBC7	0.932076	1	0.903201	0.920908	0.874767		0.782844	0.74529	0.647332	0.726704	0.74529		0.129579	0.0140427	0.0433361	0	0.115751					+
Prkar2a	cAMP-dependent protein kinase type II-alpha regulatory subunit	P12367	0.987657	1	0.924781	0.705775	0.95418		0.394968	0.600663	0.444657	0.386436	0.472252		0.2165	0.238126	0.27883	0	0.472252	+				+
Prkar2b	cAMP-dependent protein kinase type II-beta regulatory subunit	P31324	0.898447	0.985052	0.949369	0.887132	1		0.532417	0.415337	0.567668	0.539623	0.661557		0.168192	0	0.0711973	0.184058	0.346371	+				+
Prkci	Protein kinase C iota type	Q62074	0.974669	0.97312	0.979273	0.989789	1		0.502057	0.429683	0.663552	0.541382	0.704239		0	0.0263501	0.185095	0.0169945	0.229169	+				+
Prmt1	Protein arginine N-methyltransferase 1	Q9JIF0	0.51015	0.543058	0.499168	0.438094	0.507982		0.849598	1	0.698531	0.773278	0.740167		0.186605	0.19335	0.354523	0	0.0330049	+				+
Prmt3	Protein arginine N-methyltransferase 3	Q922H1	0.989994	0.980368	1	0.944212	0.981186		0.603017	0.531341	0.599418	0.565251	0.665837		0.0520631	0	0.0359154	0.0895001	0.111743					+
Prmt5	Protein arginine N-methyltransferase 5	Q8CIG8	0.920915	1	0.911887	0.906076	0.896656		0.717791	0.666705	0.697845	0.668258	0.722651		0.169142	0.0300722	0.300573	0.165967	0					+
Prpf19	Pre-mRNA-processing factor 19	Q99KP6	0.0616704	0	0.0183602	0.0550454	0.072008		0.615893	0.672879	0.657219	0.721694	0.687851		0.904924	0.926387	0.893667	1	0.967488	+				+
Prpf3	U4/U6 small nuclear ribonucleoprotein Prp3	Q922U1	0.167328	0.252958	0	0.0340884	0.0386268		0.730843	0.776544	0.735254	0.731584	0.681436		0.993816	1	0.969449	0.993574	0.998115	+				+
Prpf31	U4/U6 small nuclear ribonucleoprotein Prp31	Q8CCF0	0.061989	0	0.00588599	0.161144	0.107284		0.671375	0.773118	0.7131	0.762111	0.724024		0.986906	0.975782	0.890512	0.986124	1	+				+
Prpf4	U4/U6 small nuclear ribonucleoprotein Prp4	Q9DAW6	0.328016	0.437711	0.130817	0	0.474795		0.535305	0.561692	0.523171	0.501668	0.452824		0.94822	0.975331	0.910689	1	0.963151	+				+
Prpf40a	Pre-mRNA-processing factor 40 homolog A	Q9R1C7	0.112926	0.127567	0.0503618	0.150469	0		0.216617	0.168982	0.251126	0.117395	0.0636991		0.986984	1	1	0.989657	0.998736	+				+
Prps2	Ribose-phosphate pyrophosphokinase 2	Q9CS42	0.929609	1	0.773147	0.804265	0.776115		0.49085	0.250011	0.479094	0.561659	0.506568		0.0215258	0.180443	0.134113	0	0.288747					+
Prrc2a	Protein PRRC2A	Q7TSC1	0.459514	0	0.0554795	0.23333	0.201272		0.889913	1	0.88205	0.900256	0.949654		0.591245	0.818377	0.77324	0.821279	0.693851	+				+
Prrx1	Paired mesoderm homeobox protein 1	P63013	0.775387	0.299528	0	0.681074	0.525304		0.908111	1	0.815495	0.890549	0.80216		0.795391	0.649077	0.590407	0.00639386	0.565282	+				+
Psat1	Phosphoserine aminotransferase	Q99K85	0.963425	0.953292	0.992443	1	0.98585		0.808508	0.718724	0.787702	0.785263	0.813095		0.362806	0	0.329365	0.17606	0.239618	+				+
Psip1	PC4 and SFRS1-interacting protein	Q99JF8	0.2379	0.0402416	0.184073	0	0.121029		0.878989	1	0.94296	0.918773	0.840601		0.788358	0.827548	0.804073	0.728858	0.693752	+				+
Psma2	Proteasome subunit alpha type-2	P49722	0.798033	1	0.830889	0.866204	0.834587		0.956474	0.996194	0.943921	0.93105	0.968723		0.108632	0.0498028	0.221579	0	0.029429					+
Psma4	Proteasome subunit alpha type-4	Q9R1P0	0.79895	1	0.867524	0.917709	0.802552		0.886788	0.926709	0.802552	0.802552	0.847684		0.206049	0.0553209	0.588212	0	0.0305371	+				+
Psma5	Proteasome subunit alpha type-5	Q9Z2U1	0.951853	1	0.921474	0.97473	0.910866		0.923568	0.90219	0.865668	0.836141	0.884306		0.184712	0	0.498752	0.00506952	0.0497766	+				+
Psma6	Proteasome subunit alpha type-6	Q9QUM9	0.815037	0.868401	0.744754	0.820943	0.771522		0.876309	1	0.820943	0.846653	0.894264		0.0985077	0.0495805	0.461579	0	0.0640802	+				+
Psmb1	Proteasome subunit beta type-1	O09061	0.89065	1	0.883491	0.883491	0.821556		0.9313	0.959483	0.89065	0.901174	0.865064		0.182482	0.103942	0.467752	0.148875	0	+				+
Psmb2	Proteasome subunit beta type-2	Q9R1P3	0.865755	1	0.867568	0.880945	0.872072		0.942463	0.857964	0.946279	0.922873	0.91479		0.123192	0	0.439174	0.0941456	0.127859	+				+
Psmb3	Proteasome subunit beta type-3	Q9R1P1	0.830871	1	0.90194	0.966303	0.88756		0.902949	0.838508	0.891717	0.941106	0.898897		0.171949	0	0.221038	0.171949	0.119715	+				+
Psmb4	Proteasome subunit beta type-4	P99026	0.784834	0.975734	0.809663	0.849945	0.77567		0.887571	1	0.837427	0.872248	0.865476		0.267145	0.362711	0.482875	0	0.0992943	+				+
Psmb5	Proteasome subunit beta type-5	O55234	0.924446	0.924446	0.899195	1	0.9653		0.973565	0.924446	0.973565	0.978987	0.921372		0.144209	0	0.347994	0.195301	0.207164	+				+
Psmb7	Proteasome subunit beta type-7	P70195	0.94242	0.947892	0.824852	0.901247	0.911275		0.87685	1	0.850145	0.952096	0.946681		0	0.193959	0.394223	0.223262	0.161166	+				+
Psmc1	26S protease regulatory subunit 4	P62192	0.939004	0.947137	0.99285	1	0.964874		0.789879	0.780958	0.839715	0.844899	0.860077		0.203511	0	0.229298	0.252501	0.211892	+				+
Psmc3	26S protease regulatory subunit 6A	O88685	0.959261	0.93903	1	0.98169	0.949267		0.924977	0.94247	0.955957	0.90672	0.959261		0.0880212	0	0.153969	0.140186	0.147134	+				+
Psmc4	26S protease regulatory subunit 6B	P54775	0.971439	1	0.971439	0.99067	0.951398		0.946252	0.914141	0.99302	0.981153	0.995357		0.132367	0	0.19954	0.154915	0.236856	+				+
Psmc5	26S protease regulatory subunit 8	P62196	0.938458	0.876333	0.981353	0.99694	0.864544		0.887857	0.902832	1	0.952043	0.941889		0.176205	0	0.179241	0.261519	0.285434	+				+
Psmc6	26S protease regulatory subunit 10B	P62334	0.990629	0.929894	1	0.990629	0.966311		0.916136	0.836919	0.963805	0.913334	0.887296		0.152865	0	0.157417	0.211398	0.229758	+				+
Psmd1	26S proteasome non-ATPase regulatory subunit 1	Q3TXS7	0.917192	0.875957	1	0.991759	0.924514		0.931718	0.907238	0.970457	0.941141	0.943465		0.218798	0	0.218798	0.241995	0.219986	+				+
Psmd11	26S proteasome non-ATPase regulatory subunit 11	Q8BG32	0.967057	0.934449	1	0.988841	0.942455		0.948745	0.936064	0.926283	0.950303	0.914567		0.18504	0	0.20601	0.16293	0.302557	+				+
Psmd12	26S proteasome non-ATPase regulatory subunit 12	Q9D8W5	0.912566	0.818723	1	0.92252	0.884791		0.847216	0.799747	0.873872	0.799307	0.779399		0.228944	0	0.22006	0.192205	0.223636	+				+
Psmd13	26S proteasome non-ATPase regulatory subunit 13	Q9WVJ2	0.932286	0.892332	0.983285	1	0.961917		0.857959	0.82005	0.882834	0.845751	0.895443		0.161078	0	0.173357	0.243154	0.242247	+				+
Psmd14	26S proteasome non-ATPase regulatory subunit 14	O35593	0.913579	0.976233	1	0.987714	0.934268		0.859757	0.879764	0.923326	0.934268	0.940874		0.271577	0	0.324195	0.35108	0.424007	+				+
Psmd2	26S proteasome non-ATPase regulatory subunit 2	Q8VDM4	0.957724	0.917771	1	0.949012	0.967472		0.849351	0.794084	0.861769	0.846192	0.858697		0.133398	0	0.132604	0.0429448	0.126192					+
Psmd3	26S proteasome non-ATPase regulatory subunit 3	P14685	0.94232	0.873194	1	0.94232	0.929754		0.887572	0.824457	0.916793	0.856128	0.858299		0.147761	0	0.0978172	0.176873	0.21034	+				+
Psmd4	26S proteasome non-ATPase regulatory subunit 4	O35226	0.893154	0.801973	0.855734	0.862397	0.834479		0.934884	1	0.893664	0.902746	0.882807		0.0807523	0	0.378998	0.170569	0.213086	+				+
Psmd5	26S proteasome non-ATPase regulatory subunit 5	Q8BJY1	0.979496	0.949998	1	0.981761	0.967753		0.833895	0.760165	0.781186	0.765815	0.808377		0.18473	0	0.223329	0.0458712	0.0778221					+
Psmd6	26S proteasome non-ATPase regulatory subunit 6	Q99JI4	0.913309	0.757275	1	0.868341	0.853559		0.83438	0.810242	0.926295	0.80609	0.780358		0	0.0909825	0.199584	0.131367	0.13503	+				+
Psmd7	26S proteasome non-ATPase regulatory subunit 7	P26516	0.936372	0.98056	0.960195	1	0.921416		0.903281	0.828281	0.941243	0.897953	0.881568		0.123876	0	0.117306	0.155298	0.133546	+				+
Psmd8	26S proteasome non-ATPase regulatory subunit 8	Q9CX56	0.882535	1	0.915249	0.906768	0.89957		0.93172	0.927661	0.916646	0.915946	0.917343		0.273238	0	0.12573	0.260421	0.201188	+				+
Psme2	Proteasome activator complex subunit 2	P97372	0.906846	1	0.938098	0.970202	0.947642		0.860484	0.806535	0.770329	0.862364	0.829172		0.183071	0	0.244249	0.20991	0.239936					+
Psme3	Proteasome activator complex subunit 3	P61290	0.545047	0.707248	0.623706	0.597564	0.571988		0.891672	1	0.897148	0.970216	0.867517		0.311362	0.130623	0.38449	0	0.164711	+				+
Psmg2	Proteasome assembly chaperone 2	Q9EST4	0.95009	1	1	0.976804	0.947448		0.811058	0.73011	0.802599	0.813349	0.764261		0.34734	0.315545	0.237156	0.311035	0					+
Pspc1	Paraspeckle component 1	Q8R326	0.140259	0.0723639	0.0162281	0	0.15891		0.824389	0.861448	0.882917	0.85236	0.861448		0.961209	0.934435	1	0.94612	0.965804	+				+
Psph	Phosphoserine phosphatase	Q99LS3	0.95616	0.983498	0.878793	1	0.968609		0.60603	0.481018	0.540392	0.656957	0.685345		0	0.159985	0.16994	0.281053	0.188593	+				+
Ptbp1	Polypyrimidine tract-binding protein 1	P17225	0.0548401	0.151025	0.129892	0	0.0524922		0.584909	0.539961	0.678659	0.651776	0.61355		0.969926	0.937609	0.85373	1	0.958451	+				+
Ptbp3	Polypyrimidine tract-binding protein 3	Q8BHD7	0.243842	0.21292	0.40979	0.219521	0		0.42116	0.379265	0.438935	0.208211	0.435921		0.927577	0.866371	0.927577	1	0.903991	+				+
Ptges3	Prostaglandin E synthase 3	Q9R0Q7	0.990131	0.980507	0.975067	1	0.99963		0.809695	0.798546	0.809695	0.818135	0.869629		0.39949	0	0.411132	0.315764	0.384667	+				+
Ptgfrn	Prostaglandin F2 receptor negative regulator	Q9WV91	1	0.689623	0	0.337806	0.238414		0.856146	0.806133	0.870934	0.994124	0.878187		0.549776	0.14957	0.107677	0.383473	0.263863	+				+
Ptk2	Focal adhesion kinase 1	P34152	0.810924	0.73209	0.838086	0.782897	1		0.719565	0.600682	0.694048	0.685535	0.931252		0.362794	0	0.0884943	0.060915	0.456276	+	+	+	+	+	+
Ptp4a2	Protein tyrosine phosphatase type IVA 2	O70274	0.988182	1	0.957146	0.898695	0.676234		0.848001	0.774246	0.930616	0.852119	0.757253		0.214204	0.0282095	0.12348	0	0.130009	+				+
Ptpn1	Tyrosine-protein phosphatase non-receptor type 1	P35821	0.485603	0.247135	0	0.236737	1		0.494288	0.565623	0.537767	0.506831	0.462633		0.520787	0.387907	0.258762	0.254767	0.308997	+		+		+
Ptpn11	Tyrosine-protein phosphatase non-receptor type 11	P35235	0.955392	0.957687	1	0.951917	0.973235		0.725896	0.715237	0.767154	0.712506	0.746071		0.0944271	0.169862	0.188414	0.0329991	0			+		+
Ptpn2	Tyrosine-protein phosphatase non-receptor type 2	Q06180	0.739358	0.455601	0.636416	0.616217	0.409788		0.987441	0.955309	1	0.956369	0.801103		0.329692	0	0.038392	0.299073	0.182426			+		+
Ptpn23	Tyrosine-protein phosphatase non-receptor type 23	Q6PB44	0.949676	0.911942	1	0.951491	0.913896		0.513693	0.274267	0.461286	0.470389	0.635661		0.518527	0.364832	0.496796	0.629742	0					+
Ptpn9	Tyrosine-protein phosphatase non-receptor type 9	O35239	1	0.888691	0.801308	0.911228	0.699227		0.27035	0.348741	0.125608	0.312792	0		0.808918	0.654603	0.668249	0.567715	0.737452					+
Ptpra	Receptor-type tyrosine-protein phosphatase alpha	P18052	0.0101397	1	0.0467554	0	0.461677		0.520291	0.584718	0.607248	0.291977	0.59653		0.244181	0.281918	0.0903577	0.119144	0.197483			+		+
Puf60	Poly(U)-binding-splicing factor PUF60	Q3UEB3	0.136407	0.141691	0.127408	0.12003	0		0.419007	0.464289	0.502956	0.436719	0.372715		0.966769	0.972544	0.954909	1	0.947275	+				+
Pum1	Pumilio homolog 1	Q80U78	0.645467	0.535894	1	0.840393	0.534613		0.667389	0.495247	0.625195	0.948805	0.637644		0.311064	0.43222	0	0.0321862	0.636522	+				+
Pum3	Pumilio domain-containing protein KIAA0020	Q8BKS9	0.320254	0.646349	0	0.295413	0.33644		0.688735	0.689965	0.730148	0.720146	0.66886		0.983653	0.979832	0.960777	1	0.917451	+				+
Pura	Transcriptional activator protein Pur-alpha	P42669	0.280184	0.688119	0.555142	0.308144	0.525792		0	0.107699	0.401859	0.335565	0.543476		0.170117	0.531713	0.446484	1	0.961315	+				+
Purb	Transcriptional activator protein Pur-beta	O35295	0.513187	1	0.876828	0.593662	0.145689		0.391031	0	0.224558	0.266056	0.610415		0.339542	0.519068	0.434805	0.55964	0.599265	+				+
Pus1	tRNA pseudouridine synthase A, mitochondrial	Q9WU56	0.562713	0.591526	0.641289	0.520289	0.607113		0.976057	0.980533	0.95758	1	0.917492		0.0482227	0.117454	0	0.0960138	0.0482227					+
Pus7	Pseudouridylate synthase 7 homolog	Q91VU7	0.76373	0.806935	0.836316	0.748968	0.815708		0.956419	0.951623	1	0.996019	0.929197		0.0864876	0.0175011	0.128227	0	0.0882509					+
Pvr	Poliovirus receptor	Q8K094	0.00537823	0.511428	0.239939	0.302061	0.543409		0.797585	0.938504	0.888215	0.963995	1		0.368237	0	0.0959405	0.120052	0.283705	+		+
Pxdn	Peroxidasin homolog	Q3UQ28	0.466275	0	0.670353	0.555194	0.432504		0.965319	0.965319	1	0.989409	0.931613		0.273778	0.120978	0.165894	0.197039	0.216117					+
Pxk	PX domain-containing protein kinase-like protein	Q8BX57	0.790747	0.869508	0.974419	0.83292	0.742624		1	0.811952	0.932989	0.899498	0.858307		0.309565	0.0364626	0	0.140497	0.171062					+
Pxn	Paxillin	Q8VI36	0.916936	0.921822	0.797877	0.831064	1		0.500865	0.500865	0.302114	0.365447	0.741444		0.0945152	0.3072	0	0.0851332	0.0674844			+	+	+
Pygb	Glycogen phosphorylase, brain form	Q8CI94	0.873216	0.82404	1	0.919076	0.816608		0.234526	0	0.180902	0.0969123	0.279461		0.202202	0.596986	0.926166	0.0473766	0.214563	+				+
Qars	Glutamine--tRNA ligase	Q8BML9	0.919241	0.903085	1	0.96346	0.880476		0.649529	0.532944	0.668218	0.644505	0.69843		0.140284	0.00502448	0	0.116586	0.130187					+
Qdpr	Dihydropteridine reductase	Q8BVI4	0.559948	0.408339	0.425682	0.629728	0.660648		0.0394871	0.320673	0	0.00139104	0.248591		0.758003	0.870983	0.945508	0.691124	1	+				+
Qki	Protein quaking	Q9QYS9	0.247677	0.417772	0.235956	0.277592	0		0.828976	1	0.787516	0.833495	0.684209		0.227977	0.10463	0.275775	0.245745	0.132488	+				+
Qpctl	Glutaminyl-peptide cyclotransferase-like protein	Q8BH73	0.234998	0.169218	0.0352178	0	0.0728005		1	0.917178	0.913203	0.8572	0.919413		0.349894	0.621873	0.640602	0.562102	0.416147					+
Rab10	Ras-related protein Rab-10	P61027	0.362531	0.499522	0.392677	0.499522	0.522405		0.752473	1	0.842109	0.875544	0.888104		0.44786	0.353973	0	0.214856	0.30238	+				+
Rab11a	Ras-related protein Rab-11B;Ras-related protein Rab-11A	P46638	0.414899	0.453322	0.32498	0.427364	0.377734		0.925222	1	0.827875	0.936123	0.778262		0.339946	0	0.106264	0.116103	0.31732	+				+
Rab12	Ras-related protein Rab-12	P35283	0.432477	0.222989	0.0379922	0.0802398	0.33338		0.891903	0.953589	0.958737	1	0.985588		0.369799	0.0869643	0	0.229548	0.21139	+				+
Rab18	Ras-related protein Rab-18	P35293	0.0354493	0.170686	0.0968015	0.0460568	0		0.908302	0.969832	1	0.976743	0.901696		0.572033	0.41352	0.264602	0.366097	0.396805	+				+
Rab1A	Ras-related protein Rab-1A	P62821	0.44629	0.250654	0.250654	0.212161	0.28155		0.826442	1	0.924514	0.90673	0.801218		0.385065	0.0614083	0.0352798	0	0.075423	+				+
Rab31	Ras-related protein Rab-31	Q921E2	0	0.0852894	0.147721	0.403049	0.0358607		0.960558	1	0.937152	0.993543	0.909343		0.704259	0.481705	0.490807	0.507053	0.489006	+				+
Rab32	Ras-related protein Rab-32	Q9CZE3	0.0569174	0.126441	0.134831	0.171438	0.957851		0.659026	1	0.817433	0.904306	0.667266		0.865368	0.348127	0.094181	0.295839	0					+
Rab34	Ras-related protein Rab-34	Q64008	0.482313	0.60797	0.48687	0.546627	0.494571		0.920423	0.95229	1	0.988055	0.95009		0.463587	0.240048	0.390761	0	0.458082	+				+
Rab35	Ras-related protein Rab-35	Q6PHN9	0.76173	0.263733	0.296288	0	0.27685		0.711384	0.879012	1	0.832663	0.846393		0.739084	0.585097	0.722922	0.626339	0.586804					+
Rab5a	Ras-related protein Rab-5A	Q9CQD1	0.0721944	0.342932	0.00294932	0	0.249917		0.204367	0.3058	0.332542	0.287682	0.220737		0.42766	0.866464	1	0.967653	0.957557					+
Rab5b	Ras-related protein Rab-5B	P61021	0.651949	0.519552	0	0.280095	0.320175		0.640325	1	0.733888	0.706275	0.660557		0.500467	0.573454	0.496658	0.0159863	0.225903					+
Rab5c	Ras-related protein Rab-5C	P35278	0.282944	0.356778	0.193527	0	0.125503		0.796967	1	0.882262	0.882262	0.790331		0.439841	0.288616	0.00382772	0.145441	0.3515	+				+
Rab7a	Ras-related protein Rab-7a	P51150	0	0.119126	0.0179333	0.0307037	0.0757302		0.888219	1	0.953024	0.974216	0.856098		0.771523	0.427063	0.316112	0.421662	0.446584	+				+
Rabep1	Rab GTPase-binding effector protein 1	O35551	0.94579	0.834341	1	0.954384	0.793263		0.471434	0.553628	0.380239	0.531668	0.458471		0.184253	0.200455	0	0.0448068	0.0871138					+
Rac1	Ras-related C3 botulinum toxin substrate 1;Ras-related C3 botulinum toxin substrate 3	P63001	0.994302	1	0.788855	0.968676	0.964594		0.714021	0.698858	0.62154	0.683129	0.753098		0.200007	0	0.141841	0.0657183	0.0959019	+		+		+
Racgap1	Rac GTPase-activating protein 1	Q9WVM1	0.0990576	0	0.0597486	0.13593	0.795087		0.750873	0.761567	0.769347	0.75893	0.687483		0.940377	0.892563	0.902589	1	0.936731	+				+
Rad21	Double-strand-break repair protein rad21 homolog	Q61550	0.193218	0.132846	0.284798	0	0.162839		0.651689	0.703986	0.620838	0.683	0.626219		0.912149	0.934415	0.942851	1	0.89339	+				+
Rae1	mRNA export factor	Q8C570	0.0527835	0	0.021862	0.148395	0.233164		0.509234	0.551446	0.562391	0.551446	0.501399		0.945903	0.997581	1	0.961426	0.956576	+				+
Rai14	Ankycorbin	Q9EP71	0.442708	0.0178318	0.423867	0.300696	0.0991189		0	0.0484126	0.0484126	0.103246	0.127743		0.717606	0.702605	0.972133	0.796936	1	+				+
Rala	Ras-related protein Ral-A	P63321	0	0.425338	0.289012	0.328125	0.566305		0.911801	1	0.902102	0.991821	0.847091		0.617139	0.546053	0.62441	0.532319	0.592339	+				+
Raly	RNA-binding protein Raly	Q64012	0.0470905	0.0772594	0.0933351	0	0.0621942		0.153016	0.13191	0.212594	0.14621	0.157983		0.914351	1	0.960068	0.960456	0.945192	+				+
Ranbp1	Ran-specific GTPase-activating protein	P34022	0.947036	0.992972	0.913896	1	0.97031		0.84677	0.853097	0.748869	0.788786	0.854861		0.394516	0.215745	0.496173	0	0.327056	+				+
Ranbp2	E3 SUMO-protein ligase RanBP2	Q9ERU9	0.105391	0.229383	0.184571	0	0.094208		0.5089	0.469349	0.561416	0.517681	0.474075		0.948138	0.97519	0.938465	0.968476	1	+				+
Rangap1	Ran GTPase-activating protein 1	P46061	0.801461	0.831284	0.888097	0.733184	0.874226		0.294913	0	0.24343	0.26586	0.350326		0.482667	0.676858	0.604184	0.749415	1	+				+
Rap1a	Ras-related protein Rap-1A	P62835	0.161602	0.202034	0.0484582	0.0954745	0		0.892824	0.923266	0.899038	0.921394	1		0.883866	0.760911	0.675364	0.811673	0.887316					+
Rap1b	Ras-related protein Rap-1b	Q99JI6	0.0628083	0.148178	0.0351019	0	0.194518		0.935811	1	0.826251	1	0.955443		0.553362	0.17997	0.148178	0.229363	0.33085	+				+
Rap1gds1	RAP1, GTP-GDP dissociation stimulator 1	E9Q912	0.97567	0.965778	1	1	0.992692		0.720174	0.588761	0.650435	0.674986	0.757422		0.0135985	0	0.0666031	0.00425965	0.0697595					+
Rap2b	Ras-related protein Rap-2b	P61226	0.724735	0.996995	0.472483	0.680037	0.92521		0	0.00828177	0.346601	0.174707	0.386648		0.987923	0.556133	0.675875	1	0.950779	+				+
Rars	Arginine--tRNA ligase, cytoplasmic	Q9D0I9	0.915364	0.902918	1	0.971053	0.933469		0.716414	0.579704	0.727802	0.685675	0.774669		0.0852045	0	0.0701583	0.097608	0.0842271					+
Rasa1	RAS p21 protein activator 1	E9PYG6	0.968972	0.931815	0.987203	1	0.990476		0.717422	0.689408	0.768235	0.757018	0.826144		0.0839342	0.0663006	0.164712	0	0.0429363			+		+
Rasa3	Ras GTPase-activating protein 3	Q60790	0.216103	0.241529	0	0.106217	0.199977		0.191674	0.158197	0.129739	0.248183	0.124137		0.960017	0.861208	0.823575	1	0.9169	+				+
Raver1	Ribonucleoprotein PTB-binding 1	Q9CW46	0	0.18331	0.046347	0.081237	0.139776		0.942307	0.986587	0.961722	1	0.921011		0.470367	0.478879	0.50135	0.46	0.488412	+		+		+
Rbbp4	Histone-binding protein RBBP4	Q60972	0.0746758	0.211991	0	0.0902117	0.132186		0.793448	0.852203	0.697343	0.898737	0.809704		0.828434	0.963641	1	0.796751	0.880179	+				+
Rbbp7	Histone-binding protein RBBP7	Q60973	0.202218	0.459186	0	0.281398	0.323687		0.924923	0.940373	0.710653	1	0.889533		0.633377	0.839594	0.892833	0.5895	0.753228	+				+
Rbis	Uncharacterized protein C8orf59 homolog	Q0VG62	0.655928	0.7916	0.669549	0.731627	1		0.769066	0.717557	0.738486	0.916252	0.975207		0.0640439	0.225467	0.0119725	0.00135574	0					+
Rbm10	RNA-binding protein 10	Q99KG3	0.423854	0	0.282151	0.323559	0.434891		0.701163	0.664875	0.691094	0.677709	0.682779		1	0.967752	0.90739	0.995063	0.992553	+				+
Rbm14	RNA-binding protein 14	Q8C2Q3	0.157561	0.0236134	0.0269189	0	0.0309385		0.429967	0.384877	0.446325	0.449657	0.39968		0.943592	0.978932	0.94953	1	0.997407	+				+
Rbm15	RNA-binding protein 15	Q0VBL3	0.11787	0.0723511	0.0391124	0	0.0609714		0.249843	0.268457	0.299038	0.263536	0.246131		0.967823	0.979402	0.944857	1	0.987971	+				+
Rbm17	Splicing factor 45	Q8JZX4	0.00407727	0.0368081	0	0.0166632	0.00663253		0.577258	0.634503	0.64892	0.579877	0.587798		0.915637	0.981942	1	0.924426	0.902385	+				+
Rbm19	Probable RNA-binding protein 19	Q8R3C6	0.0613682	0.178125	0.111289	0	0.0450962		0.471784	0.111694	0.452549	0.283432	0.0590992		0.962622	0.976119	0.942839	1	0.960913	+				+
Rbm25	RNA-binding protein 25	B2RY56	0.0401397	0	0.0763619	0.0330839	0.11763		0.274735	0.273983	0.356108	0.147402	0.277345		0.957345	0.97579	0.959026	0.991124	1	+				+
Rbm28	RNA-binding protein 28	Q8CGC6	0.241153	0.633397	0.073088	0.00964207	0.189235		0	0.205771	0.268818	0.265517	0.0853437		0.965138	0.979599	0.948307	1	0.944028	+				+
Rbm3	RNA-binding protein 3	O89086	0.0884149	0.092639	0.213265	0	0.141281		0.0884149	0.0580485	0.12946	0.0331475	0.209762		0.929032	0.855794	0.836111	1	0.978982	+				+
Rbm34	RNA-binding protein 34	Q8C5L7	0.0556054	0.123106	0.0121331	0	0.0948842		0.417751	0.461258	0.438692	0.473316	0.546957		0.934268	0.987231	0.919164	1	0.949261	+				+
Rbm39	RNA-binding protein 39	Q8VH51	0.109731	0.172931	0.122321	0	0.077978		0.405451	0.395456	0.448785	0.392309	0.400113		0.972821	0.985764	0.93237	0.990589	1	+				+
Rbm4	RNA-binding protein 4;RNA-binding protein 4B	Q8C7Q4	0.557898	0.545162	0.220314	0	0.624774		0.548803	0.50766	0.332835	0.536836	0.605822		0.890814	1	0.922081	0.938383	0.794151	+				+
Rbm42	RNA-binding protein 42	Q91V81	0.10007	0.0539568	0.098373	0	0.0698393		0.63328	0.708009	0.632055	0.663815	0.640164		0.963743	1	0.969112	0.91649	0.943871	+				+
Rbm8a	RNA-binding protein 8A	Q9CWZ3	0.23401	0.11629	0.0322855	0.200489	0.218215		0.0205136	0.1298	0.0380298	0	0.0654591		0.82043	0.997348	1	0.818248	0.748478	+				+
Rcc1	Regulator of chromosome condensation	Q8VE37	0.289621	0.555987	0.0548038	0	0.130737		0.404153	0.384522	0.490053	0.364676	0.478116		0.955454	1	0.98966	0.963796	0.950713	+				+
Rcc2	Protein RCC2	Q8BK67	1	0.992802	0.981036	0.901148	0.961214		0.985486	0.982523	0.988428	0.986959	0.927179		0.26112	0	0.225212	0.0808781	0.0632122	+				+
Rdx	Radixin	P26043	0.972411	1	0.921746	0.903011	0.865344		0.75852	0.818009	0.750035	0.756543	0.773934		0.264495	0.196131	0.382172	0	0.120247	+		+		+	+
Rexo4	RNA exonuclease 4	Q6PAQ4	0.129346	0.353306	0.366204	0.352472	0.408114		0.196222	0.113971	0.186955	0.0754908	0		0.949321	1	0.979376	0.971466	0.993598	+				+
Rfc1	Replication factor C subunit 1	P35601	0.137056	0.265304	0.102796	0.0781237	0		0.933445	0.945472	1	0.943791	0.864597		0.784787	0.725986	0.715351	0.749746	0.730112	+				+
Rheb	GTP-binding protein Rheb	Q921J2	0.930664	1	0.924789	0.877124	0.844513		0.86744	0.806934	0.864961	0.842891	0.827549		0.308563	0.0647951	0.250226	0	0.262982	+				+
Rhoa	Transforming protein RhoA	Q9QUI0	0.892311	1	0.725684	0.814656	0.88233		0.695585	0.701776	0.628222	0.659845	0.669889		0.237622	0	0.152986	0.0599966	0.105327	+		+		+
Rhoc	Rho-related GTP-binding protein RhoC	Q62159	0.994369	0.931116	0.849252	0.926769	1		0.696369	0.706133	0.689044	0.681303	0.798876		0.373844	0.100981	0.324505	0	0.193599					+
Rhog	Rho-related GTP-binding protein RhoG	P84096	0.510337	0	0.320365	0.708437	0.553937		0.966601	0.973066	0.951119	1	0.935046		0.720256	0.501312	0.280599	0.349319	0.253411	+				+
Rnaseh2a	Ribonuclease H2 subunit A	Q9CWY8	0.617046	0.681371	0.859098	0.782341	0.536163		1	0.944304	0.947628	0.970097	0.944304		0	0.196028	0.0596453	0.95421	0.174343					+
Rnf213	E3 ubiquitin-protein ligase RNF213	E9Q555	0.889576	0.728744	0.996163	0.863481	0.880018		0.942001	0.961287	1	0.980375	0.997703		0.103695	0	0.122137	0.243809	0.231591	+				+
Rnh1	Ribonuclease inhibitor	Q91VI7	0.97872	0.939089	0.983216	1	0.963054		0.825988	0.75301	0.7884	0.813709	0.816764		0.337181	0.0208951	0.284423	0	0.0300524					+
Rnmt	mRNA cap guanine-N7 methyltransferase	Q9D0L8	0.00112941	0.0637199	0.0434446	0.016431	0		0.842364	1	0.776515	0.800985	0.707731		0.440899	0.0765932	0.262437	0.164392	0.139073	+				+
Rock1	Rho-associated protein kinase 1	P70335	1	0.927762	0.959224	0.950878	0.976654		0.715998	0.707986	0.729215	0.803001	0.780423		0	0.265127	0.412141	0.889568	0.137245			+		+
Rock2	Rho-associated protein kinase 2	P70336	0.963211	0.881154	0.998008	1	0.989888		0.803421	0.683782	0.797217	0.801368	0.846803		0.286311	0.207459	0.355624	0	0.0140165	+				+
Rpa1	Replication protein A 70 kDa DNA-binding subunit;Replication protein A 70 kDa DNA-binding subunit, N-terminally processed	Q8VEE4	0.0774275	0.0948697	0.0832682	0	0.287606		0.676149	0.615054	0.891505	0.944638	0.229051		0.434023	0.645839	0.486806	1	0.443719	+				+
Rpa2	Replication protein A 32 kDa subunit	Q62193	0	0.0647866	0.182094	0.11267	0.0647866		0.647571	0.735734	0.55794	0.705051	0.30008		0.645196	0.673302	1	0.854867	0.652305	+				+
Rpap3	RNA polymerase II-associated protein 3	Q9D706	0.982539	0.958746	1	0.979534	0.911373		0.845209	0.804437	0.818057	0.816387	0.826285		0	0.140327	0.156534	0.120317	0.0622639	+				+
Rpf1	Ribosome production factor 1	Q7TND5	0.137631	0.196556	0.220156	0.211077	0.279438		0.129908	0	0.0722968	0.107684	0.0511194		0.988532	0.987114	0.942536	1	0.964658	+				+
Rpf2	Ribosome production factor 2 homolog	Q9JJ80	0.0744421	0.136741	0	0.013057	0.0354553		0.260249	0.246934	0.287402	0.264448	0.050381		0.94571	0.980826	0.94571	1	0.953693	+				+
Rpl10	60S ribosomal protein L10;60S ribosomal protein L10-like	Q6ZWV3	0.691403	0.566673	0.859032	0.727143	0.595411		0.308272	0	0.471116	0.393855	0.407723		0.584479	0.723458	0.559893	1	0.732645	+				+
Rpl10a	60S ribosomal protein L10a	P53026	0.703902	0.685413	0.828008	0.441101	0.460737		0.30647	0	0.452941	0.301702	0.308843		0.727415	0.852637	0.682527	1	0.7976	+				+
Rpl12	60S ribosomal protein L12	P35979	0.743737	0.481626	0.69323	0.265155	0.341975		0.253342	0	0.272182	0.126688	0.161207		0.920924	1	0.812268	0.888937	0.790404	+				+
Rpl13a	60S ribosomal protein L13a	P19253	0.606233	0.621648	0.752966	0.303364	0.181599		0.149358	0	0.406079	0.116332	0.138441		0.840433	1	0.891575	0.964824	0.807464	+				+
Rpl14	60S ribosomal protein L14	Q9CR57	0.736961	0.546135	0.84683	0.447197	0.352435		0.210586	0	0.470397	0.219005	0.243857		0.734433	0.798135	0.496274	1	0.724269	+				+
Rpl15	60S ribosomal protein L15	Q9CZM2	0.775611	0.632903	0.901142	0.508636	0.460165		0.43375	0	0.460165	0.0559886	0.152404		0.792449	1	0.706932	0.994622	0.895171	+				+
Rpl17	60S ribosomal protein L17	Q9CPR4	0.48261	0.361474	0.611205	0.391051	0.339812		0.0477458	0	0.339812	0.224009	0.183987		0.604473	0.740298	0.423839	1	0.78655	+				+
Rpl18	60S ribosomal protein L18	P35980	0.686704	0.553541	0.713901	0.519325	0.471464		0.315919	0	0.309332	0.254724	0.215046		0.704584	0.85763	0.709773	1	0.728197	+				+
Rpl19	60S ribosomal protein L19	P84099	0.88105	0.467241	0.967857	0.623366	0.651144		0.385955	0	0.554986	0.339045	0.467241		0.721431	0.848832	0.705031	0.965143	1	+				+
Rpl21	60S ribosomal protein L21	O09167	0.626893	0.443594	0.676538	0.443594	0.263948		0.189743	0	0.336352	0.181118	0.20253		0.681612	0.833082	0.70658	1	0.73329	+				+
Rpl22	60S ribosomal protein L22	P67984	0.767582	0.85563	0.923984	0.578386	0.498231		0.347442	0	0.610682	0.26145	0.471495		0.809287	0.788676	0.495833	1	0.731296	+				+
Rpl22l1	60S ribosomal protein L22-like 1	Q9D7S7	0.203077	0.494183	0.246974	0.270818	0		0.348118	0.213798	0.366962	0.301333	0.0342835		0.683546	0.655679	0.499741	1	0.513437	+				+
Rpl23	60S ribosomal protein L23	P62830	0.375617	0.607883	0.485389	0.460646	0.34094		0.143671	0	0.338728	0.11275	0.288591		0.782307	1	0.77151	0.918778	0.906038	+				+
Rpl23a	60S ribosomal protein L23a	P62751	0.746437	0.338111	0.807749	0.347671	0.318703		0.31625	0	0.286319	0.138996	0.281244		0.804774	1	0.709358	0.88073	0.822494	+	+		+	+
Rpl24	60S ribosomal protein L24	Q8BP67	0.746837	0.613721	1	0.524459	0.438812		0.349983	0	0.407348	0.234589	0.354181		0.510045	0.714321	0.517275	0.836212	0.916249	+				+
Rpl26	60S ribosomal protein L26	P61255	0.269999	0.00425566	0.159678	0.198009	0.238004		0.0931129	0	0.152525	0.204801	0.180794		0.384717	0.922705	0.545572	1	0.910655	+				+
Rpl27	60S ribosomal protein L27	P61358	0.513065	0.421237	0.487963	0.232868	0.151143		0.360865	0	0.382854	0.301298	0.12044		0.717309	1	0.643271	0.855989	0.595333	+				+
Rpl27a	60S ribosomal protein L27a	P14115	0.579894	0.524938	0.640269	0.406819	0.273926		0.289523	0	0.342989	0.251134	0.21333		0.575189	0.824077	0.606083	1	0.827585	+				+
Rpl28	60S ribosomal protein L28	P41105	0.580841	0	0.684632	0.24546	0.385181		0.256622	0.24546	0.46277	0.325862	0.39468		0.427128	0.887865	0.65374	0.809907	1	+				+
Rpl29	60S ribosomal protein L29	F6QL70	0.758327	0	0.573982	0.590663	0.658244		0.256321	0.333436	0.251646	0.258185	0.42538		0.617519	0.933513	0.783074	0.562614	1	+				+
Rpl31	60S ribosomal protein L31	P62900	0.642443	0.576277	0.692967	0.357751	0.284672		0.284672	0	0.363143	0.125793	0.18613		0.68537	1	0.632407	0.858988	0.862154	+				+
Rpl32	60S ribosomal protein L32	P62911	0.691527	0.642911	1	0.611124	0.615429		0.131204	0	0.343959	0.15671	0.167426		0.534581	0.788549	0.604633	0.97741	0.735744	+				+
Rpl35	60S ribosomal protein L35	Q6ZWV7	0.893776	0.755862	0.819822	0.759195	0		0.561459	0.551182	0.623224	0.586193	0.675754		0.667739	0.948812	0.712051	1	0.902396	+				+
Rpl37a	60S ribosomal protein L37a	P61514	0.586146	0.208263	0.790596	0.613062	0.586146		0.208263	0	0.26419	0.432052	0.476364		0.362015	0.80638	0.436182	0.966525	1	+				+
Rpl38	60S ribosomal protein L38	Q9JJI8	0.664813	0	0.573208	0.52074	0.934693		0.527927	0.491115	0.329893	0.676972	0.379836		0.837374	0.913134	0.740995	1	0.81013	+				+
Rpl4	60S ribosomal protein L4	Q9D8E6	0.460887	0.460887	0.677155	0.434426	0.425437		0.223459	0	0.305066	0.209889	0.283223		0.743637	0.829396	0.598077	1	0.762695	+				+
Rpl5	60S ribosomal protein L5	P47962	0.399842	0.51084	0.417169	0.187948	0.187948		0.133346	0.0521621	0.0671331	0	0.0745098		0.564002	0.978009	1	0.581764	0.447705	+				+
Rpl6	60S ribosomal protein L6	P47911	0.754989	0.235305	0.723028	0.318706	0.401951		0.150085	0	0.261755	0.132139	0.188688		0.703204	1	0.838056	0.887118	0.876476	+				+
Rpl7	60S ribosomal protein L7	P14148	0.824581	0.661284	0.796804	0.466009	0.402265		0.237992	0	0.393873	0.0795509	0.138383		0.858249	0.946899	0.568404	1	0.723794	+				+
Rpl7a	60S ribosomal protein L7a	P12970	0.629116	0.510144	0.602806	0.339328	0.39021		0.270136	0	0.241448	0.179771	0.184016		0.750316	0.742718	0.55999	1	0.765315	+				+
Rpl7l1	60S ribosomal protein L7-like 1	Q9D8M4	0.188841	0	0.103924	0.0215344	0.0313536		0.373896	0.311875	0.389224	0.423619	0.340822		0.99225	0.942606	0.885761	1	0.946569	+				+
Rpl8	60S ribosomal protein L8	P62918	0.875759	0.422893	0.801368	0.470942	0.524653		0.162991	0	0.316009	0.224931	0.293183		0.529872	0.938085	0.61698	1	0.931161	+				+
Rpl9	60S ribosomal protein L9	P51410	0.640203	0.903339	0.922327	0.65419	0.434688		0.200321	0	0.372914	0.297524	0.262753		0.643718	0.747183	0.626021	1	0.796832	+				+
Rplp0	60S acidic ribosomal protein P0	P14869	0.795249	0.706973	0.891845	0.424487	0.365904		0.323796	0	0.464168	0.291907	0.395608		0.58507	0.776274	0.56958	1	0.682794	+				+
Rplp2	60S acidic ribosomal protein P2	P99027	0.339124	0.622646	0.377434	0.351594	0.290326		0.293935	0.478441	0	0.214627	0.308179		0.553915	1	0.981448	0.689741	0.589182	+				+
Rpn1	Dolichyl-diphosphooligosaccharide--protein glycosyltransferase subunit 1	Q91YQ5	0.0181537	0	0.0865072	0.0716185	0.0493191		0.68034	0.771786	0.798666	0.730833	0.684617		1	0.99463	0.92429	0.980056	0.979439	+				+
Rprd1b	Regulation of nuclear pre-mRNA domain-containing protein 1B	Q9CSU0	0.0844491	0.259825	0.107172	0	0.102695		0.899989	1	0.794105	0.94991	0.753181		0.909379	0.801126	0.76219	0.872133	0.78843	+				+
Rps10	40S ribosomal protein S10	P63325	0.892985	0.799444	1	0.54118	0.49572		0.356939	0.136656	0.550994	0.362885	0.30796		0	0.818146	0.584596	0.589302	0.526259	+				+
Rps11	40S ribosomal protein S11	P62281	0.651266	0	0.740086	0.511909	0.454502		0.26214	0.0286217	0.445488	0.25994	0.32388		0.649809	0.883541	0.588061	1	0.797878	+				+
Rps14	40S ribosomal protein S14	P62264	0.528321	0.489208	0.58906	0.421196	0.371663		0.0784267	0	0.323134	0.19802	0.277943		0.651381	0.639251	0.525255	1	0.743024	+				+
Rps15	40S ribosomal protein S15	P62843	0.560754	0.544261	0.804046	0.295598	0.393911		0.0273456	0.0665932	0.374893	0	0.15415		0.475894	0.817295	0.655135	1	0.742511	+				+
Rps15a	40S ribosomal protein S15a	P62245	0.620458	0.523399	0.725388	0.305257	0.122558		0.305257	0	0.530436	0.111571	0.165261		0.923376	0.943695	0.693686	1	0.693686	+				+
Rps16	40S ribosomal protein S16	P14131	0.660493	0.619974	0.839972	0.365776	0.284439		0.356809	0	0.487337	0.174352	0.149668		0.768503	1	0.718323	0.97507	0.869855	+				+
Rps17	40S ribosomal protein S17	P63276	0.855567	0.808224	0.78193	0.267587	0.341267		0.207647	0	0.48112	0.330222	0.389733		0.674696	0.866232	0.575076	1	0.711523	+				+
Rps19bp1	Active regulator of SIRT1	Q8C6B9	0.318777	0.398349	0	0.39976	0.663213		0.412995	0.409092	0.45366	0.392891	0.372664		0.977288	1	0.930832	0.975703	0.970893	+				+
Rps23	40S ribosomal protein S23	P62267	0.574099	0.516257	0.590034	0.422744	0.46389		0.255655	0	0.394352	0.413369	0.472811		0.763857	0.815719	0.723129	0.903413	1	+				+
Rps24	40S ribosomal protein S24	P62849	0.611174	0.758115	0.814899	0.471739	0.652125		0.255721	0	0.369488	0.13889	0.187464		0.587067	0.592866	0.521923	1	0.619069	+				+
Rps25	40S ribosomal protein S25	P62852	0.776494	0.765523	0.784263	0.450291	0.552419		0.318917	0	0.150507	0.282849	0.309415		0.78271	1	0.702325	0.992347	0.9113	+				+
Rps26	40S ribosomal protein S26	P62855	0.616002	0.490027	0.448543	0.395114	0.448543		0	0.015347	0.231013	0.218942	0.231013		0.494521	0.701951	0.439059	1	0.687577	+				+
Rps27	40S ribosomal protein S27	Q6ZWU9	0.403281	0.219644	0.548221	0.0655727	0.353144		0	0.113269	0.296701	0.0423545	0.373429		0.379456	0.746519	0.499875	1	0.868578	+				+
Rps4x	40S ribosomal protein S4, X isoform;40S ribosomal protein S4	P62702	0.798811	0.693267	0.86809	0.619237	0.492351		0.35097	0	0.463003	0.358681	0.320665		0.677267	0.813045	0.627728	1	0.732214	+				+
Rps6	40S ribosomal protein S6	P62754	0.840676	0.657594	0.936764	0.509734	0.480405		0.253964	0	0.402144	0.305538	0.292863		0.754947	0.929514	0.750699	1	0.931331	+				+
Rps6ka3	Ribosomal protein S6 kinase alpha-3	P18654	0.930246	0.850631	1	0.93981	0.929641		0.683993	0.524355	0.609979	0.538917	0.590393		0.0756625	0.0497547	0	0.0196117	0.111638					+
Rps6ka4	Ribosomal protein S6 kinase alpha-4	Q9Z2B9	0.849807	0.864085	0.951176	0.883434	0.870965		0.97926	0.955632	1	0.998918	0.942712		0.00883954	0	0.101648	0.117546	0.0224382					+
Rps7	40S ribosomal protein S7	P62082	0.87973	0.945034	1	0.759467	0.794773		0.231584	0	0.318882	0.22013	0.228733		0.583566	0.687634	0.526304	0.841669	0.658584	+				+
Rps8	40S ribosomal protein S8	P62242	0.598395	0.632713	0.683414	0.295704	0.270125		0.221826	0	0.358142	0.228643	0.278198		0.54494	0.746874	0.466199	1	0.748788	+				+
Rraga	Ras-related GTP-binding protein A;Ras-related GTP-binding protein B	Q80X95	0.653387	0.975268	0.904467	0.718077	1		0.448398	0.232565	0.352192	0.236194	0.484314		0.291725	0	0.010218	0.217851	0.130582	+				+
Rrbp1	Ribosome-binding protein 1	Q99PL5	0.343682	0.187208	0.324702	0	0.302466		0.714121	0.732336	0.754595	0.728642	0.694236		0.94499	1	0.975573	0.959078	0.947563	+				+
Rrm1	Ribonucleoside-diphosphate reductase large subunit	P07742	0.972089	1	0.945577	0.972089	0.904404		0.83334	0.783242	0.793911	0.768469	0.771863		0.238772	0	0.333568	0.0462529	0.165651	+				+
Rrm2	Ribonucleoside-diphosphate reductase subunit M2	P11157	0.942241	1	0.971313	0.921483	0.947376		0.735826	0.648257	0.710567	0.614834	0.719835		0.289277	0.0433516	0	0.281009	0.378139					+
Rrp1	Ribosomal RNA processing protein 1 homolog A	P56183	0.0742079	0.312044	0.0742079	0	0.213662		0.585353	0.674408	0.53578	0.537632	0.507072		0.929483	0.996354	0.950164	1	0.962588	+				+
Rrp12	RRP12-like protein	Q6P5B0	0.179239	0	0.39305	0.241541	0.214031		0.718146	0.732521	0.771522	0.761452	0.716208		0.941681	0.961865	0.907972	0.987195	1	+				+
Rrp7a	Ribosomal RNA-processing protein 7 homolog A	Q9D1C9	0.0472828	0.0769756	0	0.0698897	0.0637942		0.253716	0.208186	0.200634	0.218419	0.254478		0.948665	0.916008	0.871866	1	0.895827	+				+
Rrp8	Ribosomal RNA-processing protein 8	Q9DB85	0.024715	0.039187	0	0.0201391	0.086155		0.327389	0.331192	0.326102	0.369278	0.40127		0.991348	0.95495	0.948517	1	0.977932	+				+
Rrp9	U3 small nucleolar RNA-interacting protein 2	Q91WM3	0.132676	0.0685998	0.0228091	0.0673519	0.00831814		0.128199	0.0206344	0.0177917	0.0847416	0		0.895601	1	0.985021	0.902956	0.810235	+				+
Rrs1	Ribosome biogenesis regulatory protein homolog	Q9CYH6	0.13832	0.117529	0.141436	0.11156	0.0649592		0.0407661	0.136745	0.0515899	0.0293708	0		1	0.998546	0.973852	0.997083	0.991129	+				+
Rsl1d1	Ribosomal L1 domain-containing protein 1	Q8BVY0	0	0.117627	0.142282	0.0561649	0.255049		0.483766	0.444603	0.525424	0.498999	0.473685		0.962314	0.987041	0.954783	1	0.940532	+				+
Rsu1	Ras suppressor protein 1	Q01730	0.980731	0.918065	1	0.990574	0.94995		0.792516	0.678919	0.800404	0.814481	0.818387		0.137388	0	0.104723	0.010312	0.00464106				+	+
RtcA	RNA 3-terminal phosphate cyclase	Q9D7H3	0.878686	0.856737	0.944323	0.932306	1		0.750158	0.643331	0.740488	0.787971	0.872451		0.248938	0	0.0944595	0.156778	0.329994	+				+
Rtcb	tRNA-splicing ligase RtcB homolog	Q99LF4	0.730692	0.56455	0.76141	0.516231	0.576348		0.931336	1	0.991618	0.974688	0.913563		0.185113	0	0	0.390606	0.152541	+				+
Rtn4	Reticulon-4	Q99P72	0.593327	0.575768	0.631655	0.617735	0.402555		0.97192	1	0.915762	0.988361	0.902649		0.0893563	0.037368	0.218738	0	0.0721565	+				+
RTRAF	UPF0568 protein C14orf166 homolog	Q9CQE8	0.313768	0.250451	0.26924	0	0.100124		0.754292	1	0.508883	0.675482	0.63394		0.389585	0.499407	0.625451	0.158041	0.169536	+				+
Ruvbl1	RuvB-like 1	P60122	0.174029	0.575981	0	0.148284	0.0949515		0.644915	0.564067	0.725507	0.740953	0.628072		0.800696	1	0.995932	0.915767	0.776193	+				+
Ruvbl2	RuvB-like 2	Q9WTM5	0.188191	0.259151	0	0.358771	0.259151		0.742798	0.734873	0.919838	0.967205	0.877804		0.702649	0.863484	0.734873	1	0.993506	+				+
S100a10	Protein S100-A10	P08207	0.884481	0.772658	0.946894	1	0.80189		0.745287	0.619726	0.586731	0.850742	0.916009		0.164194	0.121426	0.405912	0	0.462278	+				+
S100a11	Protein S100-A11	P50543	0.901119	0.984747	0.853429	0.932659	1		0.693636	0.659317	0.483716	0.637535	0.800482		0.297275	0	0.312376	0.0624424	0.202085	+				+
Sap18	Histone deacetylase complex subunit SAP18	O55128	0.199841	0.207043	0	0.223525	0.0668297		0.280398	0.347197	0.328117	0.368767	0.323906		0.968673	0.98945	0.960755	1	0.975951	+				+
Sap30bp	SAP30-binding protein	Q02614	0.190553	0.230015	0	0.129482	0.19938		0.500775	0.613866	0.399781	0.489129	0.516452		0.947663	0.972401	1	0.9036	0.860579	+				+
Sarnp	SAP domain-containing ribonucleoprotein	Q9D1J3	0.0913958	0.237268	0.0417849	0	0.0474088		0.381222	0.543344	0.355648	0.527125	0.353939		0.827315	0.950389	1	0.777923	0.866562	+				+
Sars	Serine--tRNA ligase, cytoplasmic	P26638	0.937078	1	0.873296	0.980824	0.953107		0.800099	0.757613	0.698935	0.736404	0.795311		0.143042	0	0.221913	0.0885481	0.178981					+
Sart1	U4/U6.U5 tri-snRNP-associated protein 1	Q9Z315	0.0312367	0.0525089	0.00347032	0.0900193	0		0.54804	0.610507	0.586473	0.532396	0.526883		0.94411	1	0.967897	0.974761	0.954882	+				+
Sbds	Ribosome maturation protein SBDS	P70122	0.96567	1	0.914392	0.950273	0.956084		0.799153	0.81956	0.824352	0.864295	0.889769		0.287803	0	0.339263	0.339235	0.429304					+
Scaf11	SR-related CTD-associated factor 11	E9PZM7	0.125458	0.0461614	0	0.0149125	0.103802		0.39137	0.432258	0.526581	0.470222	0.481009		0.936428	0.970351	1	0.956023	0.97614	+				+
Sccpdh	Saccharopine dehydrogenase-like oxidoreductase	Q8R127	0.541724	0.210398	0	0.0217485	0.230492		0.916703	0.970674	0.906988	1	0.890954		0.123964	0.155457	0.105252	0.291659	0.300429					+
Scfd1	Sec1 family domain-containing protein 1	Q8BRF7	0.20871	0	0.263167	0.270474	0.0853668		0.899656	0.948323	1	0.973983	0.879164		0.475006	0.377551	0.251998	0.191969	0.39191	+				+
Scrib	Protein scribble homolog	Q80U72	0.211948	0.265068	0.197936	0.0188068	0		0.573579	0.662525	0.673844	0.558899	0.595851		1	0.921684	0.923153	0.952736	0.898084	+				+
Scyl1	N-terminal kinase-like protein	Q9EQC5	0.93394	0.971781	1	0.97344	0.891222		0.895859	0.837287	0.949079	0.876491	0.900405		0.0982268	0.43291	0	0.919864	0.914471					+
Sdad1	Protein SDA1 homolog	Q80UZ2	0	0.359158	0.239396	0.146956	0.00433682		0.774685	0.706019	0.736841	0.785399	0.667989		0.943482	1	0.859257	0.993671	0.997484	+				+
Sdc4	Syndecan-4	O35988	0.798341	0.960947	0.532852	0.661464	0.7911		0.823494	0.810309	0.86444	0.718053	0.718725		0.32155	1	0.138156	0	0.175506			+
Sdcbp	Syntenin-1	O08992	0.546361	0.699539	0.521474	0.394785	0.487135		0.066675	0.375071	0	0.167487	0.00767191		1	0.802664	0.883774	0.678749	0.685739	+		+
Sdf2l1	Stromal cell-derived factor 2-like protein 1	Q9ESP1	0.219664	0.356138	0.266201	0.297408	0		0.496765	1	0.747845	0.349993	0.362895		0.604546	0.891101	0.765345	0.662566	0.665849					+
Sec11a	Signal peptidase complex catalytic subunit SEC11A	Q9R0P6	0.360221	0.622282	0.0459877	0.243729	0		0.65629	0.742295	0.876981	0.796238	0.898868		0.917702	0.754194	0.667086	0.943606	1	+				+
Sec22b	Vesicle-trafficking protein SEC22b	O08547	0.289946	0	0.279521	0.24278	0.275987		0.86401	0.981055	1	0.999359	0.968165		0.95841	0.834815	0.730311	0.780448	0.810513	+				+
Sec23a	Protein transport protein Sec23A	Q01405	0.967456	0.910123	0.985279	0.99184	1		0.781694	0.693596	0.759132	0.726496	0.824871		0	0.0894782	0.230878	0.0911445	0.131951					+
Sec23b	Protein transport protein Sec23B	Q9D662	0.946918	0.94272	1	0.986206	0.956747		0.7678	0.723328	0.758298	0.744101	0.824313		0.179581	0	0.140323	0.095899	0.0275413					+
Sec23ip	SEC23-interacting protein	Q6NZC7	0.959634	0.967286	0.990427	1	0.953312		0.728421	0.625139	0.714293	0.684316	0.776249		0.0136929	0.198003	0.0145903	0	0.0522364					+
Sec31a	Protein transport protein Sec31A	Q3UPL0	0.974937	0.959387	1	0.986621	0.972125		0.767785	0.690427	0.781039	0.765938	0.815641		0.032497	0.128912	0.171525	0	0.403314	+				+
Sec61a1	Protein transport protein Sec61 subunit alpha isoform 1	P61620	0.0522741	0.0308734	0.0391906	0	0.105996		0.866263	0.912473	0.95641	0.868526	0.835811		0.997196	1	0.991435	0.975223	0.975549	+				+
Sec61b	Protein transport protein Sec61 subunit beta	Q9CQS8	0.140521	0.122103	0.0466139	0	0.123036		0.810688	0.925042	0.97975	0.828633	0.769548		0.920159	0.964877	1	0.921142	0.910144	+				+
Seh1l	Nucleoporin SEH1	Q8R2U0	0.00271782	0.207656	0	0.0179283	0.0732225		0.224801	0.307644	0.296594	0.209484	0.257925		0.813708	0.935612	1	0.930593	0.893636	+				+
Serbp1	Plasminogen activator inhibitor 1 RNA-binding protein	Q9CY58	0.794919	0.529598	0.724677	0.254727	0.418014		0.174088	0.196336	0.106761	0	0.109798		0.347158	1	0.979091	0.518305	0.703516	+				+
Serpinb6	Serpin B6	Q60854	0.960508	0.92983	0.975058	0.973791	1		0.763485	0.693728	0.771681	0.737366	0.812719		0.166788	0.097802	0	0.0161427	0.144268					+
Serpinh1	Serpin H1	P19324	0.700913	0.693103	0.873068	0.908111	0.764775		1	0.978648	0.96755	0.963787	0.948388		0.20812	0	0.0678925	0.0180212	0.10106					+
Set	Protein SET	Q9EQU5	0.574385	0.748575	0.485989	0.598817	0.622123		0.86583	1	0.739919	0.820801	0.759784		0.263082	0.160245	0.432337	0	0.0422503	+				+
Sf1	Splicing factor 1	Q64213	0	0.017398	0	0.0230448	0.0519979		0.803004	1	0.704533	0.790221	0.704533		0.460054	0.479604	0.550086	0.383402	0.505831	+				+
Sf3a2	Splicing factor 3A subunit 2	Q62203	0.0715201	0.238084	0.0728008	0	0.0689418		0.560783	0.629876	0.558648	0.526867	0.536331		0.91817	1	0.980258	0.980258	0.970531	+				+
Sf3a3	Splicing factor 3A subunit 3	Q9D554	0.00329273	0	0.156538	0.137024	0.0510243		0.655683	0.69551	0.670754	0.644886	0.604465		0.998995	0.986585	1	0.993907	0.973454	+				+
Sf3b1	Splicing factor 3B subunit 1	Q99NB9	0.130858	0.125748	0.12423	0	0.169393		0.669402	0.698002	0.71996	0.661534	0.631159		0.953444	0.944409	0.926995	1	0.966248	+				+
Sf3b5	Splicing factor 3B subunit 5	Q923D4	0.135416	0.120069	0.117477	0.0263414	0		0.597082	0.745073	0.62847	0.658739	0.642614		0.894467	0.974738	1	0.972411	0.952474	+				+
Sf3b6	Splicing factor 3B subunit 6	P59708	0.140419	0	0.0983795	0.0255456	0.244603		0.601116	0.568004	0.668387	0.633274	0.571199		0.945173	0.945754	0.928879	1	0.974541	+				+
Sfpq	Splicing factor, proline- and glutamine-rich	Q8VIJ6	0.0794714	0.0603573	0.0701227	0	0.0768404		0.558152	0.585252	0.629509	0.571773	0.56036		0.937467	0.991938	1	0.97264	0.977077	+				+
Sfxn3	Sideroflexin-3	Q91V61	0.0067369	0.398322	0.0370775	0.00316008	0		0.422199	0.509694	0.567097	0.508128	0.274842		0.982892	0.954357	0.904632	1	0.961584	+				+
Sgcd	Delta-sarcoglycan	P82347	0.320262	0.102957	0.670087	0.710021	1		0.572746	0.663532	0.914946	0.547458	0.48557		0.811998	0.630798	0	0.412397	0.267226					+
Sh3bgrl	SH3 domain-binding glutamic acid-rich-like protein	Q9JJU8	0.960072	1	0.860103	0.988116	0.954967		0.759954	0.750164	0.53883	0.702893	0.765571		0.157944	0.217877	0.321627	0	0.137373					+
Sh3bp1	SH3 domain-binding protein 1	A0A2R8W6I7	0.961484	0.822163	0.781198	1	0.923511		0.585346	0.580506	0.559233	0.598477	0.675211		0.532125	0.375327	0	0.0103047	0.452058					+
Sh3gl1	Endophilin-A2	Q62419	0.940879	1	0.968531	0.943947	0.895038		0.742667	0.737262	0.662189	0.677451	0.722212		0.34148	0.296087	0.239368	0	0.217685					+
Sh3glb1	Endophilin-B1	Q9JK48	0.986284	0.947987	0.976502	0.982714	1		0.732805	0.675963	0.693406	0.698917	0.788655		0	0.143202	0.356578	0.0608059	0.156811					+
Sh3kbp1	SH3 domain-containing kinase-binding protein 1	Q8R550	0.943502	1	0.924853	0.90444	0.83557		0.770153	0.763926	0.745125	0.7294	0.761064		0.163265	0	0.158091	0.0294888	0.110863	+		+		+
Sh3pxd2b	SH3 and PX domain-containing protein 2B	A2AAY5	0.991678	1	1	0.990969	0.974734		0.869127	0.853267	0.91055	0.906334	0.892009		0.167568	0	0.119747	0.162634	0.199238					+
Shc1	SHC-transforming protein 1	P98083	0.943384	0.903049	0.88083	1	0.967963		0.754892	0.737324	0.785355	0.814019	0.874431		0.0830412	0.0825438	0	0.00884398	0.0774837			+
Sipa1	Signal-induced proliferation-associated protein 1	P46062	0.306773	0.214982	0	0.136881	0.314671		0.788379	0.629306	0.822364	0.924935	0.92546		0.704957	0.68091	0.0125291	1	0.806709	+	+		+	+
Skiv2l	Superkiller viralicidic activity 2-like (S. cerevisiae)	Q6NZR5	0.952142	0.909914	1	0.967813	0.949436		0.835621	0.804558	0.878061	0.863406	0.896968		0.0417875	0	0.0676552	0.00976872	0.0182614					+
Slc25a1	Tricarboxylate transport protein, mitochondrial	Q8JZU2	0.0560928	0.693121	0	0	0.0715073		0.402495	0.47992	0.526163	0.40139	0.31935		0.917825	0.952862	0.909346	0.974348	1	+				+
Slc25a11	Mitochondrial 2-oxoglutarate/malate carrier protein	Q9CR62	0.258218	0.0899415	0.234027	0	0.164997		0.531691	0.546369	0.59663	0.524721	0.557777		1	0.998601	0.92176	0.980578	0.992874	+				+
Slc25a24	Calcium-binding mitochondrial carrier protein SCaMC-1	Q8BMD8	0.057934	0	0.0238988	0.135293	0.0652091		0.430906	0.519291	0.517733	0.470212	0.478776		0.952922	0.929755	0.913799	0.966029	1	+				+
Slc25a5	ADP/ATP translocase 2;ADP/ATP translocase 2, N-terminally processed	P51881	0.101218	0	0.198903	0.142291	0.198903		0.537753	0.641997	0.74742	0.612162	0.641131		1	0.924661	0.893382	0.919901	0.957923	+				+
Slc2a1	Solute carrier family 2, facilitated glucose transporter member 1	P17809	0.31659	0.301969	0.379669	0	0.194277		0.457825	0.525494	0.58416	0.372486	0.407284		1	0.795689	0.675955	0.849261	0.770685	+				+
Slc3a2	4F2 cell-surface antigen heavy chain	P10852	0.0283258	0.0117984	0.0890692	0	0.0258191		0.368457	0.492278	0.567843	0.510172	0.473658		1	0.734892	0.632748	0.793039	0.776105	+		+		+
Slc9a1	Sodium/hydrogen exchanger 1	Q61165	0	1	0.723507	0.571369	0.348666		0.547223	0.560337	0.6972	0.776684	0.739004		0.948559	0.942092	0.98045	0.849164	0.94389			+
Slit2	Slit homolog 2 protein;Slit homolog 2 protein N-product;Slit homolog 2 protein C-product	Q9R1B9	0.171812	0.277696	0.368348	0.258849	0		0.475357	0.482109	0.433252	0.384232	0.229482		0.844925	0.894001	0.760086	1	0.735843	+				+
Sltm	SAFB-like transcription modulator	Q8CH25	0	0.300025	0.30761	0.169805	0.0851009		0.132922	0.22678	0.206492	0.227065	0.26299		0.925118	1	0.979377	0.958722	0.99912	+				+
Smad2	Mothers against decapentaplegic homolog 2	Q62432	0.939326	0.965611	1	0.964403	0.924718		0.806154	0.663989	0.741175	0.717309	0.765654		0.282245	0.122783	0.175121	0.0836142	0					+
Smad3	Mothers against decapentaplegic homolog 3	Q8BUN5	0.928083	0.891767	1	0.795246	0.770427		0.778212	0.602421	0.546718	0.586287	0.546718		0.205937	0.344003	0.252561	0	0.0149797					+
Smarca4	Transcription activator BRG1	Q3TKT4	0.0912928	0.116305	0	0.0649781	0.0445647		0.851762	0.843221	0.886813	0.866143	0.839415		0.975589	0.998432	0.959923	0.998432	1	+				+
Smarcb1	SWI/SNF-related matrix-associated actin-dependent regulator of chromatin subfamily B member 1	Q9Z0H3	0	0.13734	0.0174469	0.0835494	0.0588919		0.942159	1	0.979305	0.942159	0.849549		0.851641	0.940631	0.901301	0.845321	0.93755	+				+
Smarcc1	SWI/SNF complex subunit SMARCC1	P97496	0.0442912	0	0.0855935	0.0743649	0.00587791		0.886497	0.935168	0.921277	0.919233	0.908763		0.92732	0.998482	0.992323	0.948365	1	+				+
Smarcd2	SWI/SNF-related matrix-associated actin-dependent regulator of chromatin subfamily D member 2	Q99JR8	0.0376855	0.1238	0.0977576	0	0.1285		0.768847	0.807743	0.824781	0.804481	0.765462		0.91939	1	0.938551	0.984882	0.956761	+				+
Smc2	Structural maintenance of chromosomes protein 2	Q8CG48	0.693613	0.5753	0.746736	0.71059	0.630498		0.912261	0.954352	1	0.978913	0.92581		0	0.0547587	0.173267	0.0349455	0.0531394					+
Smc3	Structural maintenance of chromosomes protein 3	Q9CW03	0.0498756	0.0756686	0.0908479	0.0343631	0		0.508455	0.565122	0.572158	0.554332	0.459014		0.893979	0.965898	0.932969	1	0.990191	+				+
Smc4	Structural maintenance of chromosomes protein 4	Q8CG47	0.726552	0.515678	0.733851	0.684384	0.633926		0.896349	0.948506	1	0.957849	0.898963		0.00313643	0	0.0850928	0.0436344	0.0757219					+
Smchd1	Structural maintenance of chromosomes flexible hinge domain-containing protein 1	Q6P5D8	0	0.0680451	0.103813	0.0259579	0.0318416		0.960534	0.998086	1	0.986253	0.92679		0.883898	0.863524	0.883259	0.91736	0.901103	+				+
Smndc1	Survival of motor neuron-related-splicing factor 30	Q8BGT7	0.33229	0.232821	0	0.261343	0.0391627		0.412117	0.487364	0.39685	0.507487	0.361249		0.831892	0.81053	1	0.698081	0.801804	+				+
Sms	Spermine synthase	P97355	0.894501	1	0.84102	0.901913	0.885974		0.676924	0.642035	0.539134	0.575598	0.553519		0	0.075349	0.202374	0.137671	0.0930772					+
Smtn	Smoothelin	Q921U8	0.123574	0.493078	0	0.178141	0.270339		0.74104	0.670561	0.687853	0.32554	0.438607		0.54539	1	0.463409	0.566976	0.618417	+				+
Smu1	WD40 repeat-containing protein SMU1;WD40 repeat-containing protein SMU1, N-terminally processed	Q3UKJ7	0	0.0376888	0.0855411	0.00516126	0.015136		0.550243	0.561512	0.634522	0.53837	0.59696		0.94853	0.936525	0.921145	1	0.990344	+				+
Snap23	Synaptosomal-associated protein 23	O09044	0.294897	0	0.111824	0.282668	0.107934		0.396991	0.597481	0.353288	0.403133	0.613342		0.994888	1	0.941886	0.98077	0.98077	+				+
Snd1	Staphylococcal nuclease domain-containing protein 1	Q78PY7	0.052953	0.15667	0.212345	0.0238648	0		0.662426	0.703363	1	0.820144	0.694056		0.687804	0.687804	0.503246	0.703363	0.476762	+				+
Snrnp40	U5 small nuclear ribonucleoprotein 40 kDa protein	Q6PE01	0.0277218	0.0391447	0	0.0348462	0.0213437		0.419939	0.495243	0.509335	0.458773	0.468176		0.948077	0.96851	0.93899	1	0.992092	+				+
Snrnp70	U1 small nuclear ribonucleoprotein 70 kDa	Q62376	0.0901385	0.0992968	0.125687	0	0.0844017		0.258908	0.324361	0.291147	0.236484	0.297971		0.927426	1	0.974706	0.926072	0.951098	+				+
Snrpa	U1 small nuclear ribonucleoprotein A	Q62189	0.0633293	0	0.16921	0.135308	0.0799038		0.407295	0.401705	0.325059	0.379188	0.340146		0.887856	1	0.995289	0.902307	0.892284	+				+
Snrpb	Small nuclear ribonucleoprotein-associated protein B	P27048	0.056643	0.00807193	0.00939475	0	0.0370197		0.361047	0.43199	0.338775	0.315463	0.305107		0.941934	1	0.970564	0.956613	0.86238	+				+
Snrpc	U1 small nuclear ribonucleoprotein C	Q62241	0.224215	0.131327	0	0.00225806	0.00891986		0.405997	0.470284	0.409147	0.359589	0.371787		1	0.977172	0.973064	0.944009	0.868899	+				+
Snrpd3	Small nuclear ribonucleoprotein Sm D3	P62320	0.0617204	0.12138	0.0859417	0	0.147931		0.32133	0.459587	0.342439	0.29868	0.30705		0.914922	1	0.963836	0.973651	0.899269	+				+
Snrpe	Small nuclear ribonucleoprotein E	P62305	0.193973	0.390469	0.142172	0.0493749	0		0.317801	0.371451	0.334965	0.211239	0.211239		0.858529	0.928537	1	0.775938	0.675536	+				+
Snrpn	Small nuclear ribonucleoprotein-associated protein N	P63163	0.0679168	0.256808	0	0.0202252	0.156505		0.111558	0.311384	0.147666	0.253266	0.158628		0.926761	0.960514	0.934624	0.927097	1					+
Sntb2	Beta-2-syntrophin	Q61235	0.140976	0	0.141881	0.0796975	0.108942		0.531396	0.523924	0.526443	0.476104	0.483808		1	0.910538	0.856125	0.99695	0.969199	+				+
Snw1	SNW domain-containing protein 1	Q9CSN1	0.0501863	0.0760626	0.156382	0	0.199363		0.586921	0.640772	0.600551	0.583406	0.606312		0.944711	1	0.927059	0.956674	0.916452	+				+
Snx1	Sorting nexin-1	Q9WV80	0.989779	0.97689	0.979816	1	0.943722		0.674346	0.619702	0.671639	0.621395	0.643914		0.177209	0	0.183909	0.0411716	0.248301					+
Snx17	Sorting nexin-17	Q8BVL3	0.951085	0.267727	1	0.875306	0.904992		0.757595	0.578517	0.802277	0.700047	0.667251		0.218329	0.354701	0.0596743	0	0.0333252					+
Snx27	Sorting nexin-27	Q3UHD6	0.621362	0.632459	0.756237	0.568426	0.651292		0.94999	0.973073	1	0.979058	0.97608		0.346537	0.126504	0	0.0433559	0.0629217					+
Snx3	Sorting nexin-3	O70492	0.924134	1	0.869839	0.908834	0.891331		0.888084	0.899598	0.862757	0.838769	0.854747		0.190562	0	0.200638	0.050308	0.121792	+				+
Snx5	Sorting nexin-5	Q9D8U8	0.993292	0.991025	0.994983	1	0.96369		0.666086	0.626666	0.632099	0.637438	0.725977		0.0809085	0.0819542	0.200496	0	0.0158859					+
Snx9	Sorting nexin-9	Q91VH2	0.970384	0.882248	1	0.971555	0.750023		0.904088	0.850603	0.924386	0.900062	0.790002		0.364525	0	0.197095	0.267072	0.338822	+				+
Sod1	Superoxide dismutase [Cu-Zn]	P08228	0.976606	1	0.915608	0.960044	0.999332		0.805118	0.824735	0.540731	0.73345	0.839391		0.302808	0.16783	0.473135	0	0.420155	+				+
Son	Protein SON	Q9QX47	0.115401	0.123956	0	0.029362	0.112658		0.289143	0.284962	0.260614	0.300966	0.240464		0.969956	1	1	0.981148	0.962915	+				+
Sorbs1	Sorbin and SH3 domain-containing protein 1	Q62417	0.205679	0.451078	0.197204	0	0.314101		0.342051	0.500229	0.337726	0.252967	0.356281		0.964427	1	0.996637	0.93968	0.903293	+	+	+	+	+
Sorbs3	Vinexin	Q9R1Z8	1	0.917294	0.874931	0.948596	0.994473		0.601032	0.646687	0.590173	0.552235	0.293356		0.354676	0.128439	0.402481	0.218733	0	+	+	+	+	+
Sord	Sorbitol dehydrogenase	Q64442	1	0.975158	0.424104	0.99475	0.571247		0.625643	0.497986	0.207706	0.561473	0.424104		0.277512	0.204966	0.0523302	0	0.300075					+
Spag9	C-Jun-amino-terminal kinase-interacting protein 4	Q58A65	1	0.970408	0.992387	0.984523	0.956693		0.684224	0.384179	0.670154	0.657462	0.738931		0	0.248183	0.273964	0.258931	0.298432					+
Spast	Spastin	Q9QYY8	0.671577	0.647957	0.591355	0.648779	0.607143		0.69259	0.415346	0.684094	0.677542	0.676804		0.185639	1	0.453025	0	0.247938					+
Spcs2	Signal peptidase complex subunit 2	Q9CYN2	0.0671245	0.0818207	0.0975063	0	0.143346		0.639008	0.770996	0.822009	0.738415	0.719715		0.967255	0.947443	0.91037	1	0.994556	+				+
Specc1	Cytospin-B	Q5SXY1	0.277863	0.408835	0.411962	0.45229	0		0.574213	0.64519	0.633583	0.602214	0.616637		0.857621	0.981478	0.950254	0.921688	1	+				+
Specc1l	Cytospin-A	Q2KN98	0.25897	0.462521	0.271305	0.256096	0		0.26838	0.301179	0.149385	0.25937	0.25937		0.889415	1	0.881006	0.949377	0.992609	+				+
Spr	Sepiapterin reductase	Q64105	0.974393	1	0.916435	0.98923	0.976102		0.804122	0.776836	0.728752	0.749504	0.789822		0.174228	0	0.0235124	0.0843439	0.0998939					+
Spry4	Protein sprouty homolog 4	Q9WTP2	0.180704	0.101746	0.139093	0.184179	0		0.81829	0.99555	1	0.969312	0.810475		0.977218	0.944554	0.953368	0.99105	0.665273					+
Sptan1	Spectrin alpha chain, non-erythrocytic 1	P16546	0.422383	0.350536	0.447432	0.362853	0.357308		0.0876486	0.0702698	0.0354973	0.0122396	0		0.927446	0.976191	1	0.936059	0.927446	+				+
Sptbn1	Spectrin beta chain, non-erythrocytic 1	Q62261	0.458514	0.386983	0.486384	0.433587	0.402705		0.0878959	0.0300117	0.0813395	0.0109397	0		0.958097	0.982612	0.991407	1	0.96125	+				+
Sptlc1	Serine palmitoyltransferase 1	O35704	0.101259	0.147874	0.1535	0.178045	0.705333		1	0.959481	0.934429	0.991858	0.875314		0.371794	0.139809	0.322559	0.142382	0			+
Sqstm1	Sequestosome-1	Q64337	0.327071	0.307543	0.369299	0.330955	0.138891		0.662797	0.414275	0.476118	0.640085	1		0.483253	0	0.147486	0.291763	0.112831	+				+
Src	Neuronal proto-oncogene tyrosine-protein kinase Src	P05480	0.287185	0.282284	0.0997656	0.330513	0.379412		0.825469	0.998962	1	0.942244	0.740866		0.155173	0	0.0968959	0.133425	0.0221233	+		+		+
Sri	Sorcin	Q6P069	0.992665	0.942243	0.947501	1	0.991322		0.741838	0.672342	0.605732	0.723208	0.75869		0.372384	0.531517	0	0.681912	0.677879					+
Srm	Spermidine synthase	Q64674	0.972789	1	0.934381	0.975167	0.96609		0.759069	0.728678	0.755243	0.739302	0.770277		0.0300682	0	0.138734	0.0458968	0.00692002					+
Srp14	Signal recognition particle 14 kDa protein;Signal recognition particle 14 kDa protein, N-terminally processed	P16254	0.934743	0.4321	0.837473	0.613592	0.656333		0.934743	1	0.295162	0.903462	0.751401		0.224163	0.232183	0.392805	0.0773393	0	+				+
Srp54	Signal recognition particle 54 kDa protein	P14576	0.832908	0.762387	0.837017	0.775683	0.711228		0.907941	0.947746	1	0.957202	0.89944		0.310887	0	0.300887	0.232725	0.27354	+				+
Srp68	Signal recognition particle subunit SRP68	Q8BMA6	0.870706	0.729907	0.928692	0.794992	0.777089		0.94081	0.9495	0.969231	1	0.948884		0.0829516	0	0.0621166	0.0551249	0.0738999					+
Srp72	Signal recognition particle subunit SRP72	F8VQC1	0.768999	0.632247	0.766528	0.730088	0.650716		0.926815	0.977157	0.950309	1	0.952832		0.0905424	0	0.110128	0.112505	0.102901					+
Srpk1	SRSF protein kinase 1	O70551	0.595946	0	0.902988	0.813062	0.589585		0.160478	0.273504	0.51123	0.531669	0.422639		0.751436	1	0.612704	1	0.795827	+				+
Srpk2	SRSF protein kinase 2;SRSF protein kinase 2 N-terminal;SRSF protein kinase 2 C-terminal;SRSF protein kinase 3	O54781	0.0667783	0.435355	0.225055	0.0575583	0.250989		0.117664	0.0514748	0.0657457	0.00252795	0.232482		0.144643	0.0214048	0.107931	1	0					+
Srrt	Serrate RNA effector molecule homolog	Q99MR6	0.476177	0	0.567471	0.454867	0.482391		0.763779	0.806075	0.792623	0.777911	0.77266		0.977575	0.981494	0.952266	0.982462	1	+				+
Srsf1	Serine/arginine-rich splicing factor 1	Q6PDM2	0.177306	0.190579	0.159063	0	0.154932		0.297344	0.336346	0.34911	0.274643	0.287402		0.95365	1	0.956153	0.949697	0.90949	+				+
Srsf10	Serine/arginine-rich splicing factor 10	Q9R0U0	0	0.0518066	0.0749206	0.170245	0.0693017		0.139856	0.149171	0.128961	0.173846	0.179127		0.964596	1	0.90745	0.89589	0.881649	+				+
Srsf3	Serine/arginine-rich splicing factor 3	P84104	0.0715279	0.0728267	0.127524	0.0595346	0		0.294238	0.284118	0.288664	0.276556	0.304506		0.881942	0.95763	0.926895	1	0.964777	+				+
Srsf9	Serine/arginine-rich splicing factor 9	Q9D0B0	0.155794	0.715148	0.0534616	0.0288608	0		0.39254	0.39254	0.451182	0.310098	0.401908		0.95457	1	0.984043	0.992533	0.96276	+				+
Ssb	Lupus La protein homolog	P32067	0.137766	0.302574	0.27144	0	0.138945		0.558227	0.625836	0.558227	0.530832	0.445629		0.85061	1	0.970104	0.913026	0.858256	+				+
Ssbp1	Single-stranded DNA-binding protein, mitochondrial	Q9CYR0	0.85249	0.900694	0.647825	0.946542	0.757777		0.874065	1	0.816711	0.890265	0.719175		0.238778	0	0.231924	0.1702	0.425879					+
Ssrp1	FACT complex subunit SSRP1	Q08943	0.0437406	0.122173	0.214066	0	0.0475525		0.820475	0.825262	1	0.960205	0.871009		0.737778	0.491651	0.50021	0.674801	0.258862	+				+
St13	Hsc70-interacting protein	Q99L47	0.905076	1	0.891725	0.954283	0.879449		0.936366	0.975869	0.777034	0.853686	0.844751		0.326811	0.0333183	0.429884	0	0.140982	+				+
Stag1	Cohesin subunit SA-1	Q9D3E6	0.0405704	0.0724255	0.00496769	0.00249326	0		0.491882	0.469677	0.476685	0.415487	0.413361		0.96855	0.956705	0.909516	1	0.961988	+				+
Stag2	Cohesin subunit SA-2	O35638	0.0720126	0.0561982	0.148078	0.0501183	0		0.851958	0.857624	0.838339	0.902974	0.829271		1	0.978812	0.924997	0.99636	0.995137	+				+
Stam2	Signal transducing adapter molecule 2	O88811	0.955932	0.955932	0.887604	0.837749	1		0.652776	0.656487	0.614951	0.639763	0.64898		0.135643	0.178595	0.0936191	0	0.0207877					+
Stat1	Signal transducer and activator of transcription 1	P42225	1	0.637539	0.818623	0.745219	0.788557		0.511398	0	0.440599	0.17892	0.198096		0.333499	0.743897	0.363654	0.34606	0.0457204					+
Stip1	Stress-induced-phosphoprotein 1	Q60864	0.948786	1	0.941878	0.943395	0.921358		0.853594	0.917062	0.740026	0.784074	0.811893		0.240979	0.174792	0.369393	0	0.0750948	+				+
Stk24	Serine/threonine-protein kinase 24;Serine/threonine-protein kinase 24 35 kDa subunit;Serine/threonine-protein kinase 24 12 kDa subunit	Q99KH8	0.975777	0.970096	1	0.990607	0.961039		0.798732	0.815427	0.835686	0.844754	0.852626		0.393069	0.0808832	0	0.123153	0.177078					+
Stk3	Serine/threonine-protein kinase 3;Serine/threonine-protein kinase 3 36kDa subunit;Serine/threonine-protein kinase 3 20kDa subunit	Q9JI10	0.987616	0.964873	0.970539	1	0.938794		0.731699	0.65728	0.698374	0.728674	0.752095		0.243176	0	0.306529	0.392485	0.314047	+				+
Stk38	Serine/threonine-protein kinase 38	Q91VJ4	0.860727	0.971706	0.911651	0.918419	0.988923		0.80002	0.685967	0.805412	0.832995	1		0	0.164163	0.211693	0.0546457	0.332356					+
Stmn1	Stathmin	P54227	0.930961	1	0.830794	0.927132	0.8877		0.680781	0.713567	0.598687	0.616478	0.664117		0.185724	0.129756	0.468521	0	0.263798	+				+
Stom	Erythrocyte band 7 integral membrane protein	P54116	0.390595	0.189573	0.407367	0.239045	0.188552		0.737242	0.366933	0	0.286474	0.375623		0.602643	0.589616	0.486198	1	0.999032	+				+
Stoml2	Stomatin-like protein 2, mitochondrial	Q99JB2	0.106741	0.154813	0.0387063	0.0429504	0		0.571099	0.647427	0.627996	0.629194	0.598154		0.963291	0.959858	0.965828	0.965408	1	+				+
Strap	Serine-threonine kinase receptor-associated protein	Q9Z1Z2	1	0.955507	0.875037	0.811226	0.841229		0.681619	0.72004	0.548146	0.6695	0.716326		0.205025	0.134994	0.415305	0	0.106018	+				+
Strip1	Striatin-interacting protein 1	Q8C079	0.831806	0.736909	1	0.988983	0.996587		0.765877	0.679612	0.862754	0.682452	0.763535		0.384652	0.0587753	0	0.238259	0.196266					+
Strn	Striatin	O55106	0.78499	0.706452	0.676434	0.43891	0.545334		0.890414	0.931373	0.949995	1	0.958908		0.553498	0.358368	0	0.0487512	0.707438	+				+
Strn3	Striatin-3	Q9ERG2	0.912274	0.907832	0.931082	1	0.97978		0.714443	0.758311	0.663984	0.712255	0.975898		0.1599	0.0949145	0.0941666	0	0.225005	+				+
Strn4	Striatin-4	P58404	0.893429	1	0.946207	0.81337	0.915793		0.796698	0.848873	0.8323	0.846818	0.852261		0.219054	0	0.111501	0.153109	0.250055					+
Stt3a	Dolichyl-diphosphooligosaccharide--protein glycosyltransferase subunit STT3A	P46978	0	0.0815124	0.21178	0.0458141	0.00959365		0.455341	0.625601	0.6702	0.538976	0.549227		1	0.991855	0.906248	0.969143	0.993509	+				+
Stub1	STIP1 homology and U box-containing protein 1	Q9WUD1	0.539395	0.493134	0.777806	0.637038	1		0.139814	0.271211	0.251092	0.241775	0.427868		0	0.400778	0.442527	0.135534	0.337005	+				+
Stx4	Syntaxin-4	P70452	0.0507602	0.0518808	0.0898321	0.048165	0		0.812893	0.921538	0.936363	0.792043	0.850774		1	0.825233	0.824504	0.972278	0.872637	+				+
Stxbp3	Syntaxin-binding protein 3	Q60770	0	0.252136	0.153886	0.245104	0.0647576		0.584221	0.684197	0.769343	0.705821	0.735877		1	0.440015	0.442738	0.698438	0.642648	+				+
Sub1	Activated RNA polymerase II transcriptional coactivator p15	P11031	1	0.906022	0.925639	0.680244	0.715033		0.562495	0.662522	0.472465	0.671457	0.64652		0.0927533	0	0.105691	0.0693227	0.112048					+
Sugt1	Suppressor of G2 allele of SKP1 homolog	Q9CX34	0.994228	0.997126	0.976365	1	0.934498		0.556146	0.427093	0.496015	0.556146	0.602315		0.102855	0.15981	0	0.308657	0.102855	+				+
Sun1	SUN domain-containing protein 1	Q9D666	0.568916	0.703336	0.605272	0.538271	0.495366		0.274397	0.3376	0.395048	0.455292	0		0.909466	0.944218	0.905041	1	0.926299	+				+
Sun2	SUN domain-containing protein 2	Q8BJS4	0.113484	0.302372	0.187989	0.214691	0		0.416781	0.416781	0.442122	0.455713	0.408984		0.958759	0.935677	0.906991	1	0.872537	+				+
Supt5h	Transcription elongation factor SPT5	O55201	0.06382	0	0.214194	0.1365	0.225044		0.898385	0.98057	0.904025	0.926387	0.863407		0.882277	1	0.994618	0.971264	0.9644	+				+
Surf6	Surfeit locus protein 6	P70279	0.379177	0.218946	0.378282	0.441602	0.510722		0.222698	0.448417	0	0.342275	0.343515		0.97653	1	0.965792	0.999599	0.978786	+				+
Svil	Supervillin	Q8K4L3	0.290523	0.313556	0.192995	0.303843	0.312772		0	0.0702662	0.0385496	0.0292216	0.0188905		0.958701	1	0.964055	0.989301	0.937049	+		+		+
Swap70	Switch-associated protein 70	Q6A028	0.988083	1	0.960713	0.963388	0.982523		0.766545	0.719132	0.796995	0.746832	0.798335		0.0777506	0.0179612	0	0.0634781	0.0942253					+
Sympk	Symplekin	Q80X82	0.100525	0	0.0769813	0.601553	0.0638172		0.95358	1	1	0.987042	0.957574		0.486444	0.478854	0.534242	0.48908	0.502685	+				+
Syncrip	Heterogeneous nuclear ribonucleoprotein Q	Q7TMK9	0.598284	0.812216	0.63138	0.337412	0.322784		0.00505834	0.159192	0.110384	0	0.141716		0.917639	0.996221	0.905307	1	0.955731	+	+		+	+
Syne1	Nesprin-1	Q6ZWR6	0.967823	1	0.891285	0.946725	0.961631		0.601864	0.539353	0.625089	0.644187	0.765565		0.175573	0	0.00351911	0.132932	0.28619	+				+
Syne3	Nesprin-3	Q4FZC9	0.0770036	0.222349	0.0587371	0	0.0972045		0.170834	0.179248	0.275078	0.158861	0.0133838		0.965212	0.984004	0.934398	1	0.908477	+				+
Taf15	TAF15 RNA polymerase II, TATA box binding protein (TBP)-associated factor	Q8BQ46	0.410265	0.495515	0.424788	0.436279	0.466674		0.468752	0.414782	0.382536	0.465898	0		0.864324	1	0.986714	0.942583	0.975215	+				+
Taf9	Transcription initiation factor TFIID subunit 9	Q8VI33	0.356074	0.66181	0.426004	0.237204	0		0.986932	1	0.972204	0.987958	0.872321		0.931926	0.952154	0.972742	0.971123	0.96011	+				+
Tagln2	Transgelin-2	Q9WVA4	0.91483	1	0.937686	0.952369	0.939054		0.744474	0.834058	0.702132	0.769049	0.811167		0.319139	0	0.32805	0.12683	0.268118	+				+
Taldo1	Transaldolase	Q93092	0.981009	1	0.935046	0.984287	0.998171		0.957367	0.920861	0.82336	0.87522	0.85997		0.243228	0.122327	0.39236	0	0.0946606	+				+
Tanc1	Protein TANC1	Q0VGY8	0.956659	0.422182	0.573854	0.413856	0.738394		0.442367	0.245998	0.204957	0.396736	1		0	0.311379	0.820226	0.326725	0.0764011					+
Tarbp1	TAR RNA-binding protein 1	E9Q368	0.906406	0.85269	1	0.944659	0.916989		0.575122	0.276331	0.544238	0.413582	0.495908		0.207075	0	0.0656735	0.0723798	0.302514					+
Tardbp	TAR DNA-binding protein 43	Q921F2	0.0284948	0.140535	0.083873	0.0161917	0		0.496145	0.574688	0.569056	0.589309	0.531252		0.952434	0.925072	0.833987	1	0.987898	+				+
Tars	Threonine--tRNA ligase, cytoplasmic	Q9D0R2	0.957847	1	0.96183	0.967019	0.938625		0.78901	0.708002	0.78159	0.758732	0.783738		0.406483	0.51411	0.470042	0.32793	0	+				+
Tarsl2	Probable threonine--tRNA ligase 2, cytoplasmic	Q8BLY2	0.734606	0.752023	0.753518	0.660472	0.769482		0.450513	0.749966	0.416983	0.518285	0.685196		0	0.169682	0.079134	1	0.0649658					+
Tbc1d15	TBC1 domain family member 15	Q9CXF4	1	0.960272	0.978076	0.985852	0.982524		0.798732	0.6914	0.768399	0.755224	0.82407		0	0.186019	0.204018	0.0694753	0.105104					+
Tbc1d8b	TBC1 domain family member 8B	A3KGB4	1	0.890046	0.903298	0.896717	0.887158		0.112549	0.239275	0	0.130013	0.117324		0.473942	0.511647	0.46078	0.489722	0.532537					+
Tbcb	Tubulin-folding cofactor B	Q9D1E6	0.936549	1	0.884755	0.925643	0.92184		0.746788	0.73414	0.618442	0.681318	0.761726		0	0.173566	0.188032	0.195528	0.18743					+
Tbcd	Tubulin-specific chaperone D	Q8BYA0	0.700811	0.548456	0.734036	0.725459	0.725459		0.90631	0.464301	1	0.859277	0.916846		0.0866577	0.186008	0.189082	0.0631713	0	+				+
Tbl3	Transducin beta-like protein 3	Q8C4J7	0.118485	0	0.232828	0.129822	0.215572		0.259901	0.296021	0.370239	0.300677	0.382032		0.949244	0.947952	0.906212	1	0.899688	+				+
Tcea1	Transcription elongation factor A protein 1	P10711	0.964815	1	0.946678	0.920194	0.945082		0.93855	0.970478	0.904644	0.946678	0.935194		0.57914	0	0.628534	0.117023	0.451829					+
Tcf25	Transcription factor 25	Q8R3L2	0.837188	0.510929	1	0.817889	0.89519		0.915915	0.737095	0.792538	0.790215	0.915915		0.581091	0	0.164918	0.170057	0.141797					+
Tcirg1	V-type proton ATPase subunit a	Q9JHF5	0.0427859	0.174095	0	0.0988291	0.155861		0.190379	0.344539	0.0243614	0.0896681	0.110089		0.903442	0.832068	0.765067	1	0.883504	+				+
Tcof1	Treacle protein	O08784	0.108258	0.136854	0.0186696	0.00698367	0		0.836636	0.864738	0.803018	0.788763	0.743492		0.863905	0.992658	1	0.915753	0.930377	+				+
Tcp1	T-complex protein 1 subunit alpha	P11983	0.964994	0.964613	1	0.959992	0.89689		0.76557	0.706626	0.809065	0.814237	0.813666		0.183031	0	0.242307	0.134125	0.176867	+				+
Tes	Testin	P47226	0.94342	0.889793	0.939632	0.959609	1		0.710455	0.688176	0.670002	0.690248	0.766565		0.101772	0.0454065	0.00123596	0.126762	0			+	+	+
Tfam	Transcription factor A, mitochondrial	P40630	0.0913167	1	0	0.0293036	0.0819427		0.831117	0.85254	0.78418	0.882801	0.86828		0.585817	0.613463	0.716785	0.538107	0.604603	+				+
Tfrc	Transferrin receptor protein 1	Q62351	0.0834802	0.225236	0.230323	0.051421	0.187024		0.901761	1	0.981811	0.930717	0.979488		0.271165	0	0.0725582	0.0766814	0.0994358	+				+
Thbs1	Thrombospondin-1	P35441	0.833983	1	0.77914	0.745169	0.980006		0.868001	0.726789	0.731122	0.784071	0.713444		0.179204	0.0200276	0.0224481	0.0675011	0					+
Thbs2	Thrombospondin-2	Q03350	0.213596	0.772663	0.0602592	0	0.355699		0.816864	0.88934	0.84174	1	0.956938		0.381628	0.173119	0.43849	0.399166	0.307586					+
Thoc1	THO complex subunit 1	Q8R3N6	0.240753	0.357337	0.189815	0.134355	0		0.433124	0.477261	0.533647	0.403867	0.469846		0.996371	0.967948	0.929505	1	0.991154	+				+
Thoc2	THO complex subunit 2	B1AZI6	0.0989169	0.194058	0	0.324144	0.266156		0.334446	0.30329	0.407178	0.296648	0.379791		0.969234	0.933716	0.902601	1	0.992294	+				+
Thoc3	THO complex subunit 3	Q8VE80	0.0207593	0.207519	0	0.0370971	0.0232657		0.273469	0.363673	0.313504	0.188106	0.371507		0.954715	0.950393	0.979622	0.966215	1	+				+
Thoc5	THO complex subunit 5 homolog	Q8BKT7	0.110091	0.0467924	0	0.163312	0.0117404		0.222334	0.298289	0.431141	0.173846	0.311722		1	0.957335	0.898788	0.999645	0.966915	+				+
Thoc6	THO complex subunit 6 homolog	Q5U4D9	0.232225	0.20771	0.24249	0	0.164153		0.354999	0.410384	0.402762	0.298381	0.390781		0.967542	0.974784	1	0.994357	0.988166	+				+
Thrap3	Thyroid hormone receptor-associated protein 3	Q569Z6	0.153774	0.000507041	0	0.0670864	0.105536		0.124477	0.144377	0.106752	0.0297502	0.0990256		0.906409	1	0.996717	0.918819	0.966494	+				+
Thumpd1	THUMP domain-containing protein 1	Q99J36	0.756755	0.84784	0.821357	0.755319	0.757162		1	0.978447	0.981863	0.972151	0.945631		0.172689	0	0.0903342	0.124356	0.203626					+
Tial1	Nucleolysin TIAR	P70318	0.136023	0.436357	0.0654672	0	0.239459		0.136023	0.270079	0.140739	0.0429958	0.0968033		1	0.877601	0.866185	0.981548	0.951572	+				+
Timm50	Mitochondrial import inner membrane translocase subunit TIM50	Q9D880	0	0.181803	0.136348	0.0696752	0.234479		0.850118	1	0.990361	0.920194	0.887095		0.941298	0.820434	0.800679	0.835624	0.827535	+				+
Tinagl1	Tubulointerstitial nephritis antigen-like	Q99JR5	0	0.362411	0.117586	0.0428706	0.0024365		0.551343	0.463158	0.468672	0.376826	0.187882		0.868682	0.787302	0.613642	1	0.581559					+
Tjp1	Tight junction protein ZO-1	P39447	0.311468	0.285994	0.333942	0.252748	0.29367		0.110821	0.0994506	0.10707	0	0.10707		0.903751	1	0.989685	0.971829	0.996593	+				+
Tjp2	Tight junction protein ZO-2	Q9Z0U1	0.468111	0.326029	0.473578	0.41249	0.446138		0.140485	0.121577	0.165141	0	0.0767463		0.848043	0.952542	0.903977	0.961015	1	+				+
Tk1	Thymidine kinase, cytosolic	P04184	0.94916	0.910436	1	0.910919	0.867655		0.564752	0.466247	0.608111	0.53388	0.520564		0.189122	0	0.259786	0.0622242	0.0605065	+				+
Tkt	Transketolase	P40142	0.882391	1	0.78736	0.884578	0.865914		0.871148	0.920888	0.784079	0.824644	0.772233		0.247947	0.0419952	0.416213	0.0063173	0	+				+
Tln1	Talin-1	P26039	0.984496	0.916176	1	0.948835	0.918623		0.627531	0.470765	0.618368	0.579552	0.646818		0.0982032	0	0.047212	0.019722	0.0221055			+	+	+	+
Tln2	Talin-2	Q71LX4	0.521379	0.617162	1	0.49448	0.806536		0.879129	0.378746	0.764671	0.951284	0.911719		0.188815	0.105173	0	0.0773348	0.0951687	+				+	+
Tma16	Translation machinery-associated protein 16	Q9CR02	0.360696	0.314803	0.0190107	0	0.156419		0.538461	0.360696	0.597913	0.537802	0.378117		0.92528	0.955634	0.79443	1	0.851792	+				+
Tmed10	Transmembrane emp24 domain-containing protein 10	Q9D1D4	0.121794	0.0976193	0.00557201	0	0.0077959		0.903982	1	0.940527	0.960765	0.94008		0.884096	0.751945	0.725126	0.778059	0.865647	+				+
Tmed4	Transmembrane emp24 domain-containing protein 4	Q8R1V4	0.167789	0.116652	0	0.03133	0.166237		0.918651	0.977965	1	1	0.898159		0.918651	0.676823	0.703154	0.929791	0.827442	+				+
Tmed9	Transmembrane emp24 domain-containing protein 9	Q99KF1	0.451613	0.394293	0	0.454823	0.309507		0.896713	0.975673	0.927867	0.926782	0.881432		1	0.921289	0.867899	0.933211	0.897942	+				+
Tmem214	Transmembrane protein 214	Q8BM55	0.148325	0.284255	0.169089	0.200094	0		0.964662	0.98785	0.970572	1	0.929368		0.839607	0.791904	0.72102	0.805261	0.761463	+				+
Tmem43	Transmembrane protein 43	Q9DBS1	0.0691815	0.080842	0.00726533	0	0.0585595		0.532344	0.51956	0.578759	0.515845	0.508961		0.945695	0.971139	0.932286	1	0.92031	+				+
Tmod3	Tropomodulin-3	Q9JHJ0	0.555407	0.653763	0.452897	0.466611	0.373073		0.107105	0.271514	0.105055	0	0.236944		0.811701	0.928124	1	0.86086	0.7564	+				+
Tmpo	Lamina-associated polypeptide 2, isoforms alpha/zeta	Q61033	0.228412	0.177379	0.130826	0	0.154706		0.92577	1	0.966042	0.952729	0.904348		0.960073	0.96722	0.93388	0.964067	0.955198	+				+
Tnks1bp1	182 kDa tankyrase-1-binding protein	P58871	0.742955	0.742955	0.729726	0.693931	0.678188		0.973097	1	0.861274	0.909704	0.884023		0.140008	0.240299	0.347197	0	0.102483	+				+
Tnpo1	Transportin-1	Q8BFY9	0.958879	0.985941	0.998059	1	0.981709		0.869895	0.790493	0.845388	0.843835	0.868543		0.329456	0	0.340636	0.137767	0.370693	+				+
Tnpo3	Transportin-3	Q6P2B1	0.979645	0.964126	0.979645	1	0.972416		0.901121	0.83611	0.916878	0.874524	0.858812		0.165044	0.117881	0.0948385	0	0.395734					+
Tns1	Tensin 1	E9Q0S6	0.230316	1	0	0.105735	0.0770182		0.515457	0.52275	0.490555	0.595859	0.408431		0.692856	0.639394	0.644848	0.604983	0.58721	+		+		+
Toe1	Target of EGR1 protein 1	Q9D2E2	0	0.234783	0.167761	0.107787	0.33869		0.947485	0.762736	0.839059	1	0.771523		0.75479	0.681278	0.777294	0.678934	0.705213	+				+
Tom1	Target of Myb protein 1	O88746	0.882937	0.940155	0.931275	1	0.679865		0.779258	0.783871	0.640096	0.743971	0.650414		0.237842	0.518396	0.157038	0	0.00458829					+
Tomm20	Mitochondrial import receptor subunit TOM20 homolog	Q9DCC8	0.0976917	0.140609	0	0.0390627	0.0865565		0.460342	0.43446	0.514066	0.554504	0.567789		1	0.952744	0.861172	0.934443	0.998479	+				+
Tomm34	Mitochondrial import receptor subunit TOM34	Q9CYG7	0.908733	0.916882	1	0.948549	0.93252		0.748693	0.674006	0.741375	0.731317	0.698837		0.0739525	0.0309494	0.111048	0.00098325	0					+
Top1	DNA topoisomerase 1	Q04750	0.0542721	0.0930001	0	0.0694275	0.00663925		0.68829	0.699673	0.715449	0.694913	0.705017		0.969029	0.991183	0.964861	1	0.96001	+				+
Top2a	DNA topoisomerase 2-alpha	Q01320	0.140523	0.0874416	0.369876	0	0.167994		0.609432	0.588392	0.662015	0.615728	0.620988		0.960351	0.934362	0.919455	1	0.820274	+				+
Top2b	DNA topoisomerase 2-beta	Q64511	0.0604307	0.0547446	0	0.194521	0.218012		0.518361	0.199599	0.330421	0.19516	0.306698		0.959892	0.868903	0.791964	1	0.625924	+				+
Top3b	DNA topoisomerase 3-beta-1	Q9Z321	0.341898	0.205182	0.228201	0.339526	0.35828		0.0331847	0.121505	0	0.0419332	0.00484078		0.773366	0.676383	0.38514	0.908452	1					+
Tp53	Cellular tumor antigen p53	P02340	0.264148	0.145771	0.343254	0.125091	0.210002		0.883883	1	0.9423	0.885803	0.786885		0.662295	0.069271	0	0.263559	0.536684	+				+
Tp53rk	TP53-regulating kinase	Q5U452	0.776639	1	0.751684	0.764499	0.809875		0.782738	0.943586	0.725789	0.837476	0.905251		0.306478	0.0723864	0.155403	0.0530265	0					+
Tpd52l2	Tumor protein D54	Q9CYZ2	0.93285	1	0.96326	0.971716	0.902541		0.784737	0.721264	0.633762	0.706553	0.787279		0	0.0421954	0.0390866	0.0245615	0.136203					+
Tpm1	Tropomyosin alpha-1 chain	P58771	0.407309	0.330746	0.291311	0.313932	0.393298		0.128186	0.21977	0.04147	0	0		0.761794	0.895598	1	0.661415	0.953515	+				+
Tpm2	Tropomyosin beta chain	P58774	0.341457	0.382162	0.3436	0.284534	0.392529		0.10597	0.219131	0.0985036	0	0.0279545		0.714416	0.802878	1	0.574182	0.906539	+				+
Tpm3	Tropomyosin alpha-3 chain	P21107	0.354861	0.656609	0.365496	0.385833	0.589827		0.0653248	0.291182	0	0.278981	0.382014		0.740603	0.740603	1	0.776746	0.876176	+				+
Tpm4	Tropomyosin alpha-4 chain	Q6IRU2	0.591307	0.800479	0.424041	0.56437	0.552786		0.199131	0.27514	0	0.00194602	0.0606853		0.695683	0.750659	1	0.399806	0.616339	+				+
Tpp2	Tripeptidyl-peptidase 2	Q64514	0.96031	1	0.995857	0.972666	0.966555		0.910332	0.701216	0.882601	0.876285	0.880513		0.362329	0.202394	0.167531	0.308426	0	+				+
Tpr	Nucleoprotein TPR	F6ZDS4	0.143493	0	0.184057	0.157906	0.194705		0.665121	0.760912	0.721087	0.666481	0.642044		0.913356	0.993864	1	0.907446	0.930909	+				+
Tpt1	Translationally-controlled tumor protein	P63028	0.940425	0.998093	0.940143	1	0.986491		0.798414	0.78249	0.77815	0.818903	0.87465		0.205185	0	0.308589	0.00977286	0.139151	+				+
Tpx2	Targeting protein for Xklp2	A2APB8	0.0951973	0.0245965	0.102387	0.0633289	0		0.733318	0.843571	0.785779	0.716807	0.695395		1	0.968472	0.951252	0.908553	0.960224	+				+
Trap1	Heat shock protein 75 kDa, mitochondrial	Q9CQN1	0.431236	0.374584	0.6027	0.518889	0.341896		0.963939	0.963939	0.978188	1	0.894888		0.0877557	0.0441041	0.284259	0.00549739	0					+
Trim3	Tripartite motif-containing protein 3	Q9R1R2	0.741735	0.914015	0.619553	0.626991	0.658915		1	0.849515	0.930323	0.959551	0.786474		0.307671	0	0.343664	0.471917	0.2642					+
Trim47	Tripartite motif-containing protein 47	Q8C0E3	1	0.95798	0.984759	0.996059	0.974402		0.771887	0.691652	0.732274	0.764943	0.808775		0.262706	0	0.33326	0.354348	0.459688					+
Triobp	TRIO and F-actin-binding protein	Q99KW3	0.990201	0	0.77984	0.954607	0.765713		0.899841	0.905543	0.899841	1	0.95982		0.664876	0.750516	0.727364	0.701708	0.933288	+				+
Trip10	Cdc42-interacting protein 4	Q8CJ53	1	0.764288	0.871849	0.852919	0.910874		0.663752	0.539489	0.512819	0.65204	0.714159		0.117131	0	0.0775795	0.0981126	0.281302					+
Trip12	E3 ubiquitin-protein ligase TRIP12	G5E870	0.039197	0.133099	0.400601	0	0		0.8284	0.768785	1	0.798875	0.897069		0.661918	0.681317	0.377378	0.642281	0.810753	+				+
Trip13	Pachytene checkpoint protein 2 homolog	Q3UA06	0.981094	0.963555	0.993679	0.99042	1		0.754142	0.666893	0.694048	0.693505	0.837898		0.275937	0.400113	0.442617	0	0.3231					+
Trip6	Thyroid receptor-interacting protein 6	Q9Z1Y4	0.648635	0.892025	0.630858	1	0.732698		0.534006	0.388998	0.565685	0.671619	0.0320392		0.480932	0	0.296711	0.105544	0.279896	+	+	+	+	+
Trmt112	Multifunctional methyltransferase subunit TRM112-like protein	Q9DCG9	0.91453	0.862466	0.918623	1	0.975778		0.771672	0.763851	0.628553	0.744342	0.786805		0	0.494255	0.259668	0.401568	0.173432	+				+
Trmt2a	tRNA (uracil-5-)-methyltransferase homolog A	Q8BNV1	0.636866	0.565757	0.700604	0.579608	0.613592		0.95411	1	0.984102	0.980553	0.955438		0.189466	0.17276	0.185322	0.278083	0					+
Trrap	Transformation/transcription domain-associated protein	Q80YV3	0.175103	0.136217	0	0.00984508	0.177605		0.929318	0.963781	1	0.950928	0.963781		0.870676	0.859655	0.836916	0.918295	0.906644	+				+
Try10	Trypsin 10	Q792Z1	0.988822	0.930228	0.846689	0.616888	0.843509		0.22123	0.522951	0.7646	0.190715	0		0.441612	1	0.977256	0.504949	0.822072	+				+
Tsen34	tRNA-splicing endonuclease subunit Sen34	Q8BMZ5	0.666132	0.751721	0.761353	0.609209	0.780609		1	0.916833	0.952058	0.988429	0.924214		0.0250537	0	0.101112	0.0582218	0.0306794					+
Tsn	Translin	Q62348	0.993245	0.977294	0.974713	1	0.995971		0.887162	0.825237	0.825237	0.869834	0.863959		0.242545	0.196074	0.254032	0	0.11556					+
Tspo	Translocator protein	P50637	0.0597297	0.209085	0.0748927	0	0.10736		0.278749	0.203555	0.26688	0.301581	0.186412		0.940277	0.956395	0.98036	1	0.975387	+				+
Tsr1	Pre-rRNA-processing protein TSR1 homolog	Q5SWD9	0.10563	0.327128	0.440306	0.0229394	0		0.698081	0.571539	1	0.732163	0.594085		0.327128	0.427721	0.137347	0.266778	0.28094	+				+
Ttc37	Tetratricopeptide repeat domain 37	F8VPK0	0.905772	0.45095	1	0.962502	0.883427		0.788648	0.716006	0.833211	0.818318	0.845097		0.0704903	0	0.112913	0.161514	0.404884					+
Ttll12	Tubulin--tyrosine ligase-like protein 12	Q3UDE2	0.969256	0.999477	0.946746	1	0.978934		0.831528	0.751943	0.785445	0.783327	0.82322		0.0487454	0.0857225	0.122818	0	0.188145					+
Ttn	Titin	A2ASS6	0.173166	0	0.314678	0.134533	0.0712422		1	0.914155	0.573632	0.72253	0.511979		0.400497	0.583078	0.383247	0.372503	0.441954	+				+
Tuba1b	Tubulin alpha-1B chain	P05213	0.928856	0.89406	1	0.993882	0.964982		0.594349	0.484537	0.625016	0.599169	0.708463		0.0729312	0	0.130686	0.0487708	0.20917	+		+		+
Tuba1c	Tubulin alpha-1C chain	P68373	0.859728	0.785363	0.815994	1	0.947188		0.63753	0.490773	0.48629	0.690839	0.779861		0.253836	0	0.0405151	0.286542	0.361219	+				+
Tuba4a	Tubulin alpha-4A chain	P68368	1	0.951107	0.976246	0.938514	0.940974		0.559053	0.475212	0.568361	0.551087	0.601778		0.135319	0.0258681	0	0	0.117622					+
Tubb2a	Tubulin beta-2B chain;Tubulin beta-2A chain	Q9CWF2	0.998249	0.899753	1	0.909281	0.983873		0.522522	0.60338	0.506415	0.727526	0.457458		0.11583	0.480079	0.455409	0.0210616	0					+
Tubb4b	Tubulin beta-4B chain	P68372	0.89054	0.834053	1	0.971265	0.942822		0.592831	0.462142	0.643454	0.599498	0.688444		0.10946	0	0.1489	0.0938518	0.203312	+				+
Tubb6	Tubulin beta-6 chain	Q922F4	0.917139	0.868833	1	0.959408	0.928862		0.62754	0.486524	0.625341	0.601894	0.670851		0.0982308	0	0.148273	0.168123	0.195259	+				+
Tubgcp2	Gamma-tubulin complex component 2	Q921G8	0.946892	0.848342	1	0.946892	0.829524		0.835846	0.766266	0.885473	0.898095	0.888687		0.0184955	0.951219	0	0.936118	0.0150757					+
Tubgcp3	Gamma-tubulin complex component 3	P58854	0.826306	0.451287	1	0.764965	0.474615		0.834683	0.868417	0.880228	0.987082	0.922308		0.0228801	0.123412	0.0733825	0	0.00134114					+
Twf1	Twinfilin-1	Q91YR1	0.933612	1	0.937963	0.961878	0.898001		0.370014	0.089973	0.354814	0.305934	0.374972		0.177832	0.251212	0.241421	0.0949946	0	+				+
Txlna	Alpha-taxilin	Q6PAM1	0.697595	0.635608	0.630443	0.47148	0.504222		0.859632	1	0.858117	0.842655	0.804792		0.126447	0.253827	0.38072	0	0.294201	+				+
Txn	Thioredoxin	P10639	0.902534	0.959231	0.850684	1	0.955311		0.619266	0.659254	0.415539	0.598654	0.689659		0.270232	0.218355	0.38256	0	0.0801045	+				+
Txndc5	Thioredoxin domain-containing protein 5	Q91W90	0.78077	0.853626	0.80013	0.915893	0.778206		0.972297	1	0.865699	0.890534	0.93167		0.245066	0.0937442	0.339435	0.120845	0	+				+
Txnl1	Thioredoxin-like protein 1	Q8CDN6	0.919928	1	0.928208	0.944008	0.90252		0.764051	0.78694	0.796191	0.681218	0.747845		0.2052	0.0384065	0.367901	0	0.123209	+				+
Txnrd1	Thioredoxin reductase 1, cytoplasmic	Q9JMH6	0.928705	1	0.870484	0.931322	0.964601		0.811584	0.823976	0.713639	0.73337	0.813715		0.251748	0.0759613	0.38456	0	0.186217	+				+
Tyms	Thymidylate synthase	P07607	0.984629	0.951428	1	0.978275	0.917952		0.768427	0.650584	0.73226	0.722086	0.741939		0.168977	0	0.0260534	0.10634	0.377818					+
U2af1	Splicing factor U2AF 35 kDa subunit	Q9D883	0.100489	0	0.0896553	0.00271557	0.0429281		0.46537	0.579656	0.597365	0.524107	0.504786		1	0.964727	0.953218	0.98174	0.921466	+				+
U2af2	Splicing factor U2AF 65 kDa subunit	P26369	0.104673	0	0.128585	0.00616581	0.0983952		0.484565	0.583669	0.576039	0.471303	0.468582		0.976613	1	0.931787	1	0.975555	+				+
U2surp	U2 snRNP-associated SURP motif-containing protein	Q6NV83	0	0.0402711	0.0152207	0.0478582	0.0705207		0.540983	0.591978	0.606402	0.530718	0.526875		0.958542	0.939418	0.906586	0.997157	1	+				+
Uaca	Uveal autoantigen with coiled-coil domains and ankyrin repeats	Q8CGB3	0.00387372	0.244881	0.108654	0.165557	0		0.345695	0.326685	0.233033	0.23901	0.315968		0.738505	1	0.931026	0.81219	0.935651	+				+
Uba1	Ubiquitin-like modifier-activating enzyme 1	Q02053	0.940141	0.984733	0.948374	0.976876	1		0.870937	0.828306	0.873992	0.871621	0.906857		0.373958	0	0.344878	0.184983	0.290507	+				+
Ubap2	Ubiquitin-associated protein 2	Q91VX2	0.773897	0.944266	0.883409	0.776402	0.741791		0.83264	1	0.859612	0.802121	0.864002		0	0.17922	0.339721	0.0467415	0.04297	+				+
Ubap2l	Ubiquitin-associated protein 2-like	Q80X50	0.820177	1	0.868397	0.697183	0.62819		0.73397	0.844588	0.612957	0.650109	0.724901		0.145741	0.23794	0.447981	0	0.224206	+				+
Ube2d3	Ubiquitin-conjugating enzyme E2 D3	P61079	0.936412	0.901779	0.971534	0.963295	1		0.746186	0.696165	0.735538	0.745118	0.782917		0.230016	0	0.124328	0.0618191	0.105902	+				+
Ube2i	SUMO-conjugating enzyme UBC9	P63280	0.958532	1	0.882639	0.871785	0.99102		0.592743	0.371002	0.398476	0.578896	0.647617		0.189423	0.00221044	0	0.174541	0.230515	+				+
Ube2l3	Ubiquitin-conjugating enzyme E2 L3	P68037	1	0.998048	0.96546	0.952686	0.947859		0.654036	0.635279	0.595844	0.618981	0.647351		0.162143	0.185212	0.183622	0.0357404	0					+
Ube2m	NEDD8-conjugating enzyme Ubc12	P61082	1	0.993977	0.963559	0.973333	0.993977		0.78351	0.752429	0.767214	0.794116	0.840401		0.24421	0.122159	0.161327	0	0.127521					+
Ube2n	Ubiquitin-conjugating enzyme E2 N	P61089	0.982108	0.999563	1	0.971687	0.978208		0.809345	0.745568	0.782436	0.762526	0.834958		0.261378	0	0.335064	0.125674	0.201704	+				+
Ube2v2	Ubiquitin-conjugating enzyme E2 variant 2	Q9D2M8	1	0.613703	0.68467	0.923983	0.834844		0.101626	0	0.0811686	0.09354	0.189925		0.0851574	0.389507	0.11976	0.304727	0.155348					+
Ube3a	Ubiquitin-protein ligase E3A	O08759	1	0.928834	0.998597	0.979712	0.949626		0.861114	0.825899	0.863387	0.876664	0.872308		0.0924071	0.0685786	0.0326265	0	0.0902327					+
Ubl4a	Ubiquitin-like protein 4A	P21126	0.909587	0.939488	0.916172	0.986277	0.920488		0.988023	1	0.848836	0.924747	0.907361		0.197422	0.134384	0.178536	0.056976	0					+
Ubr4	E3 ubiquitin-protein ligase UBR4	A2AN08	0.957096	0.945474	1	0.97752	0.940973		0.668732	0.471827	0.649908	0.613654	0.65761		0.026032	0.190526	0	0.165703	0.211097	+				+
Ubtf	Nucleolar transcription factor 1	P25976	0.0705353	0.0100343	0	0.157405	0.0897094		0.478455	0.504539	0.544886	0.429631	0.459463		0.934126	0.931907	0.947049	1	0.835355	+				+
Ubxn1	UBX domain-containing protein 1	Q922Y1	0.966064	1	0.907164	0.906602	0.896312		0.785578	0.81177	0.771903	0.794316	0.773769		0.00484344	0.55049	0.049971	0	0.0373489					+
Uchl5	Ubiquitin carboxyl-terminal hydrolase isozyme L5	Q9WUP7	0.909116	0.898218	0.946682	0.936784	0.883757		0.983283	0.966306	0.982016	0.98663	1		0	0.272172	0.514699	0.587825	0.538467	+				+
Ufm1	Ubiquitin-fold modifier 1	P61961	0.936224	1	0.843031	0.953031	0.979712		0.675653	0.668882	0.628437	0.678499	0.708625		0.20651	0.0339367	0.269836	0	0.102545	+				+
Ugdh	UDP-glucose 6-dehydrogenase	O70475	0.889906	0.973717	0.902894	0.92995	1		0.967789	0.94306	0.950419	0.979488	0.982004		0.329979	0	0.28685	0.101061	0.234931	+				+
Uggt1	UDP-glucose:glycoprotein glucosyltransferase 1	Q6P5E4	0.70386	0.738816	0.79524	0.791674	0.70202		1	0.975259	0.955498	0.941684	0.860227		0.226828	0.0469167	0.0439759	0	0.0556007					+
Uhrf1	E3 ubiquitin-protein ligase UHRF1	Q8VDF2	0.0914484	0	0.0702962	0.0611885	0.0209219		0.552577	0.553115	0.561549	0.567656	0.557901		0.983257	0.958336	0.962828	0.997511	1	+				+
Umps	Uridine 5-monophosphate synthase;Orotate phosphoribosyltransferase;Orotidine 5-phosphate decarboxylase	P13439	0.963913	0.959004	1	0.994056	0.992706		0.952225	0.902127	0.931035	0.952225	0.927057		0.393506	0	0.158207	0.314248	0.229282	+				+
Unc45a	Protein unc-45 homolog A	Q99KD5	0.879847	0.944117	0.97768	0.942987	1		0.669728	0.418805	0.61999	0.558221	0.667587		0.274437	0.134973	0	0.333936	0.274437	+				+
Upf1	Regulator of nonsense transcripts 1	Q9EPU0	0.70906	0.770747	1	0.64442	0.64442		0.313936	0	0.606049	0.301806	0.407255		0.160657	0.418475	0.085574	0.515506	0.252166	+				+
Uqcrc1	Cytochrome b-c1 complex subunit 1, mitochondrial	Q9CZ13	0.054676	0.0999724	0	0.130246	0.0322757		0.616725	0.6397	0.622052	0.61181	0.60046		0.999134	1	0.98288	1	0.983816	+				+
Uqcrc2	Cytochrome b-c1 complex subunit 2, mitochondrial	Q9DB77	0.0403336	0	0.111615	0.00599325	0.0652153		0.614443	0.662597	0.663895	0.646211	0.619116		0.978499	1	0.990072	0.999079	0.97375	+				+
Uqcrq	Cytochrome b-c1 complex subunit 8	Q9CQ69	0.163104	0.0467581	0.115206	0.148398	0		0.232024	0.189736	0.25536	0.0957543	0.152837		0.973555	0.997385	0.937613	1	0.987565	+				+
Usp14	Ubiquitin carboxyl-terminal hydrolase 14	Q9JMA1	0.952292	0.970497	1	0.966707	0.997766		0.815105	0.769233	0.819765	0.800574	0.822062		0.220988	0	0.244122	0.0767193	0.146708	+				+
Usp15	Ubiquitin carboxyl-terminal hydrolase 15	Q8R5H1	0.966017	1	0.970737	0.963778	0.969905		0.898222	0.836002	0.875094	0.875094	0.893479		0.605549	0.32262	0.237971	0.054711	0					+
Usp24	Ubiquitin carboxyl-terminal hydrolase 24	B1AY13	0.894205	0.901849	0.967403	1	0.950192		0.637787	0.392445	0.562404	0.542354	0.599085		0.283963	0.204621	0	0.301364	0.415782	+				+
Usp39	U4/U6.U5 tri-snRNP-associated protein 2	Q3TIX9	0.0789748	0.197506	0.0576682	0	0.0700062		0.27389	0.36562	0.440978	0.349939	0.349939		0.950553	0.916539	0.842699	1	0.943542	+				+
Usp5	Ubiquitin carboxyl-terminal hydrolase 5	P56399	0.952948	1	0.948638	0.95964	0.934115		0.871626	0.853446	0.792359	0.82656	0.821375		0.172389	0	0.190551	0.00157875	0.0765561					+
Usp9x	Probable ubiquitin carboxyl-terminal hydrolase FAF-X	P70398	0.959648	0.952572	1	0.982468	0.98701		0.779914	0.676164	0.78759	0.737013	0.808863		0.107234	0.105318	0.136102	0	0.117649					+
Utp14a	U3 small nucleolar RNA-associated protein 14 homolog A	Q640M1	0.0406968	0.100429	0.0798254	0	0.012862		0.553338	0.549739	0.549739	0.549953	0.53368		0.965347	0.996877	0.977819	1	0.965347	+				+
Utp15	U3 small nucleolar RNA-associated protein 15 homolog	Q8C7V3	0.0497727	0.251327	0.159033	0.107104	0		0.209871	0.175841	0.267817	0.203824	0.243783		0.961529	0.979383	0.96467	1	0.929308	+				+
Utp18	U3 small nucleolar RNA-associated protein 18 homolog	Q5SSI6	0.2958	0.393877	0.194589	0.356909	0.527969		0.591716	0.356744	0.408106	0.557271	0		1	0.928263	0.887615	0.949345	0.824241	+				+
Utp20	Small subunit processome component 20 homolog	Q5XG71	0.13368	0.274312	0.122863	0.130285	0		0.841865	0.843315	0.842046	0.850403	0.778088		0.987425	0.983309	0.966751	1	0.962129	+				+
Utp3	Something about silencing protein 10	Q9JI13	0	0.0563047	0.0642959	0.0701948	0.0767742		0.292882	0.230129	0.368802	0.215936	0.251956		0.95385	0.986164	0.938463	0.989018	1	+				+
Utp6	U3 small nucleolar RNA-associated protein 6 homolog	Q8VCY6	0.416107	0.130794	0.368644	0	0.203898		0.281381	0.256363	0.209284	0.321534	0.226566		0.98994	0.976598	0.951014	1	0.934794	+				+
Utrn	Utrophin	E9Q6R7	0.28928	0.464517	0.411218	0	0.319836		0.331933	0.385549	0.531014	0.457798	0.469833		1	0.863619	0.831511	0.92715	0.914567	+				+
Vamp3	Vesicle-associated membrane protein 3	P63024	0.133421	0.120996	0	0.127941	0.112514		0.681441	0.864638	0.930985	0.704175	0.657462		1	0.7447	0.787929	0.845016	0.854281	+				+
Vamp8	Vesicle-associated membrane protein 8	O70404	0.212657	0.240322	0.015422	0	0.0279359		0.995593	0.946874	0.862523	0.982639	0.946874		1	0.780796	0.778218	0.901193	0.905486	+				+
Vapa	Vesicle-associated membrane protein-associated protein A	Q9WV55	0	0.0231579	0.293107	0.24956	0.145121		0.7279	0.763957	0.851359	0.772983	0.735957		0.984078	0.968664	0.93371	0.965815	1	+				+
Vapb	Vesicle-associated membrane protein-associated protein B	Q9QY76	0	0.0299215	0.19551	0.108822	0.0878156		0.8082	0.906388	0.884191	0.856549	0.857808		0.941581	0.941865	0.870017	0.892916	1	+				+
Vasp	Vasodilator-stimulated phosphoprotein	P70460	1	0.596968	0.980467	0.94655	0.955218		0.859091	0.836677	0.838551	0.846805	0.904073		0.0971787	0	0.0754241	0.172759	0.0681558			+	+	+
Vat1	Synaptic vesicle membrane protein VAT-1 homolog	Q62465	0.900951	0.997757	0.959743	0.954871	0.944847		1	0.889591	0.900022	0.93484	0.973499		0.128922	0.096643	0.00542928	0.168106	0					+
Vbp1	Prefoldin subunit 3	P61759	0.964856	1	0.904809	0.906995	0.925413		0.821024	0.817224	0.740144	0.745712	0.777763		0.16621	0.180194	0.313195	0	0.0913666	+				+
Vcl	Vinculin	Q64727	1	0.95033	0.91178	0.955901	0.936		0.566642	0.401825	0.49227	0.414973	0.554714		0.0672139	0.0841755	0.191721	0	0.0302275			+	+	+
Vcp	Transitional endoplasmic reticulum ATPase	Q01853	0.8389	1	0.722669	0.792324	0.779142		0.930823	0.930823	0.876053	0.910655	0.897623		0.101748	0.119352	0.352606	0	0.0727796	+				+
Vcpip1	Deubiquitinating protein VCIP135	Q8CDG3	0.819129	0.925735	1	0.915992	0.824093		0.675746	0.580164	0.505293	0.568083	0.597713		0.545518	0.561927	0.204861	0.816267	0	+				+
Vdac3	Voltage-dependent anion-selective channel protein 3	Q60931	0.041375	0.533172	0.0608818	0	0.0367841		0.396409	0.426333	0.482798	0.379694	0.385576		0.959754	0.962933	0.940195	0.984223	1	+				+
Vim	Vimentin	P20152	0.0145682	0.0228802	0.00577102	0.0145682	0.255462		0.0594895	0.0672146	0.226004	0	0.108458		0.944001	0.958456	0.925758	0.990802	1	+		+		+
Vps25	Vacuolar protein-sorting-associated protein 25	Q9CQ80	1	0.968512	0.949272	0.928173	0.917694		0.608692	0.833981	0.83647	0.821849	0.840163		0.251842	0.0265883	0.291607	0.223196	0					+
Vps26a	Vacuolar protein sorting-associated protein 26A	P40336	0.982398	0.967317	0.958252	1	0.977653		0.796925	0.724489	0.818626	0.84787	0.931381		0.127741	0.0493313	0.0474449	0.0319628	0					+
Vps26b	Vacuolar protein sorting-associated protein 26B	Q8C0E2	0.989245	0.896689	0.980969	0.972504	0.942787		0.978169	0.907066	1	0.960902	0.939678		0.196834	0	0.160143	0.0667753	0.190651					+
Vps29	Vacuolar protein sorting-associated protein 29	Q9QZ88	0.946058	1	0.889915	0.993041	0.960727		0.872389	0.853582	0.780947	0.84609	0.894905		0.339869	0.23552	0.595472	0	0.157967	+				+
Vps35	Vacuolar protein sorting-associated protein 35	Q9EQH3	0.95634	0.927982	1	0.949196	0.949196		0.854461	0.807365	0.869056	0.86291	0.878965		0.227382	0	0.218798	0.203562	0.189348	+				+
Vps37b	Vacuolar protein sorting-associated protein 37B	Q8R0J7	0.87321	0.932918	1	0.976243	0.914065		0.69564	0.807629	0.719276	0.7471	0.847503		0.0853696	0.0999695	0	0.0699846	0.158942					+
Vps45	Vacuolar protein sorting-associated protein 45	P97390	0.261971	0.437964	0.706812	0.309327	0.415211		0.875414	0.886907	0.942292	0.935279	1		0.165942	0.337628	0.350393	0.21777	0					+
Vps4b	Vacuolar protein sorting-associated protein 4B	P46467	0.959225	1	0.976508	0.991404	0.939169		0.612146	0.530792	0.606991	0.585442	0.65717		0.0676813	0.124216	0	0.0618005	0.00256685					+
Vrk1	Serine/threonine-protein kinase VRK1	Q80X41	0.028552	0	0.0631923	0.10212	0.0269502		0.575114	0.6645	0.844254	0.651585	0.64158		0.987566	0.92993	0.862779	1	0.926934	+				+
Vta1	Vacuolar protein sorting-associated protein VTA1 homolog	Q9CR26	0.950564	0.899002	1	0.943823	0.969989		0.611173	0.56141	0.633915	0.550253	0.664112		0.134372	0.232241	0.0779159	0	0.343485					+
Wars	Tryptophan--tRNA ligase, cytoplasmic;T1-TrpRS;T2-TrpRS	P32921	0.948492	1	0.930785	0.98661	0.992685		0.78651	0.735543	0.815869	0.793059	0.848606		0.20567	0.204413	0.135681	0	0.189978					+
Wasf2	Wiskott-Aldrich syndrome protein family member 2	Q8BH43	0.962552	1	0.963742	0.938713	0.968445		0.778067	0.790501	0.784745	0.74029	0.810402		0.000699179	0.846308	0.182321	0	0.115993					+
Wasl	Neural Wiskott-Aldrich syndrome protein	Q91YD9	0.865942	1	0.897367	0.763269	0.791241		0.768082	0.837494	0.795699	0.714007	0.743339		0.199793	0.151557	0	0.28746	0.384497					+
Wdr1	WD repeat-containing protein 1	O88342	0.95678	0.999265	0.806462	1	0.850502		0.503282	0.353334	0.461819	0.452066	0.442099		0.0576214	0	0.124742	0.0315955	0.00464871					+
Wdr3	WD repeat-containing protein 3	Q8BHB4	0.144024	0.0398306	0.0292983	0	0.182106		0.332761	0.160882	0.392991	0.369003	0.373657		0.955689	0.982451	0.947969	1	0.93992	+				+
Wdr43	WD repeat-containing protein 43	Q6ZQL4	0.00613255	0	0.10931	0.0962984	0.238954		0.411671	0.404437	0.425434	0.413441	0.383167		0.94918	0.985167	0.957425	1	0.904064	+				+
Wdr46	WD repeat-containing protein 46	Q9Z0H1	0.129924	0.0736422	0.0337063	0.0974517	0.0596727		0	0.11307	0.153491	0.0626146	0.130496		0.957689	1	0.973577	0.998689	0.964342	+				+
Wdr61	WD repeat-containing protein 61;WD repeat-containing protein 61, N-terminally processed	Q9ERF3	0.596105	1	0.449062	0.6785	0.525164		0.856581	0.849874	0.366985	0.853232	0.702005		0	0.101071	0.161238	0.167712	0.230359	+				+
Wdr74	WD repeat-containing protein 74	Q8VCG3	0.274238	0.414843	0.338632	0.277067	0.24209		0.0877642	0	0.211406	0.211406	0.0982555		0.988932	0.95414	0.889917	1	0.94395	+				+
Wdr75	WD repeat-containing protein 75	Q3U821	0.0579663	0.151542	0.176535	0.181377	0.230656		0.167379	0	0.241303	0.138406	0.148072		0.954705	0.958785	0.93677	1	0.885344	+				+
Wdr77	Methylosome protein 50	Q99J09	0.906892	1	0.850942	0.997432	0.976189		0.75902	0.597879	0.643092	0.75484	0.793588		0.0622489	0	0.00192933	0.0248401	0.0364017					+
Wdr82	WD repeat-containing protein 82	Q8BFQ4	0.699423	0.411696	0	0.717834	0.702109		0.961859	0.942637	1	0.960518	0.991441		0.934088	0.960518	0.971113	0.981415	0.894604	+				+
Wnk1	Serine/threonine-protein kinase WNK1	P83741	0.974676	0.910201	1	0.991049	0.953899		0.678133	0.675397	0.700866	0.641863	0.706876		0.157168	0.196831	0.226858	0	0.717344					+
Xab2	Pre-mRNA-splicing factor SYF1	Q9DCD2	0.130363	0.21038	0.220097	0.133248	0.139742		0	0.0966972	0.167013	0.253041	0.18273		0.970569	0.984291	0.926697	1	0.967445	+				+
Xpo1	Exportin-1	Q6P5F9	0.760712	0.757335	0.945032	0.830249	0.915334		0.853498	0.8152	1	0.961638	0.870313		0.154964	0	0.0634914	0.17588	0.228937	+				+
Xpo5	Exportin-5	Q924C1	0.974359	0.936873	1	0.96882	0.951239		0.828534	0.74563	0.83692	0.800226	0.850734		0.0652816	0.0312015	0.0875589	0	0.0177877					+
Xpo7	Exportin-7	Q9EPK7	0.906445	0.863297	1	0.919631	0.883891		0.611623	0.382261	0.613484	0.568594	0.592584		0.406637	0.22068	0.18788	0	0.0250318					+
Xrcc5	X-ray repair cross-complementing protein 5	P27641	0.653517	0.639769	0.720929	0.647519	0.649035		0.961621	0.978693	0.992762	1	0.903739		0.385518	0	0.524313	0.398706	0.317003					+
Xrcc6	X-ray repair cross-complementing protein 6	P23475	0.320679	0.419621	0.35103	0.303412	0.408653		0.941753	0.990509	0.988748	1	0.891575		0.128254	0	0.370916	0.122494	0.0382586					+
Xrn1	5-3 exoribonuclease 1	P97789	0.761146	0.647158	1	0.874683	0.688184		0.982879	0.980375	0.939414	0.994043	0.968205		0.232903	0	0.0653569	0.0982876	0.288149					+
Xrn2	5-3 exoribonuclease 2	Q9DBR1	0.0184568	0.138322	0.0189274	0	0.104626		0.726361	0.785501	0.800354	0.755392	0.720562		0.964326	0.912173	0.884849	1	0.95003	+				+
Yars	Tyrosine--tRNA ligase, cytoplasmic;Tyrosine--tRNA ligase, cytoplasmic, N-terminally processed	Q91WQ3	0.962131	0.963574	0.963574	1	0.953313		0.758818	0.642045	0.742661	0.766132	0.770715		0.142709	0.0366834	0.0807243	0.0946222	0					+
Ybx1	Nuclease-sensitive element-binding protein 1	P62960	0.71938	0.590718	0.54654	0.196676	0.196676		0.151516	0.382719	0	0.0826183	0.117566		0.443149	1	0.729716	0.823635	0.867955	+				+
Ybx3	Y-box-binding protein 3	Q9JKB3	0.874532	0.555976	0.751431	0.347947	0.31692		0.185156	0.358135	0	0.208027	0.241628		0.590585	0.968101	1	0.788819	0.881435	+				+
Yes1	Tyrosine-protein kinase Yes	Q04736	0.623801	0.585205	0.464866	0.54032	0		0.118948	0.198954	0.150907	0.271548	0.263637		1	0.716782	0.803913	0.786316	0.693085	+				+
Ypel5	Protein yippee-like 5	P62700	0.114288	0.156689	0.0954221	0	0.192919		1	0.961774	0.956563	0.962634	0.85733		0.288394	0.222642	0.265859	0.397527	0.0705834					+
Ythdf2	YTH domain-containing family protein 2	Q91YT7	0.961777	0	1	0.878323	0.890661		0.660666	0.76834	0.798297	0.827411	0.850631		0.396355	0.392383	0.657593	0.65142	0.515989	+				+
Ythdf3	YTH domain-containing family protein 3	Q8BYK6	0.908172	0.854115	0.862653	0.849813	0.871106		0.763858	0.823565	0.932043	0.836789	1		0.0387891	0	0.404984	0.345857	0.59688	+				+
Ywhab	14-3-3 protein beta/alpha;14-3-3 protein beta/alpha, N-terminally processed	Q9CQV8	0.931122	1	0.884668	0.948934	0.939389		0.74351	0.669732	0.695994	0.706607	0.77088		0.0665853	0	0.269016	0.0805584	0.180147	+				+
Ywhae	14-3-3 protein epsilon	P62259	0.954572	1	0.891043	0.987971	0.944997		0.689496	0.6746	0.49582	0.609073	0.683616		0.167845	0.0890863	0.272404	0	0.070209	+				+
Ywhag	14-3-3 protein gamma;14-3-3 protein gamma, N-terminally processed	P61982	0.911642	1	0.805895	0.89961	0.931841		0.626045	0.615069	0.507661	0.569567	0.702925		0.159394	0.0927437	0.291566	0	0.208171	+				+
Ywhah	14-3-3 protein eta	P68510	0.936604	0.835514	0.911238	1	0.937772		0.586994	0.513205	0.52022	0.523677	0.612388		0.182835	0.0814689	0.23387	0	0.0737255	+				+
Ywhaq	14-3-3 protein theta	P68254	0.965007	0.974887	0.941743	1	0.999368		0.775544	0.682398	0.660939	0.709822	0.785554		0.231644	0.0128308	0.202409	0	0.146262	+				+
Ywhaz	14-3-3 protein zeta/delta	P63101	0.936644	1	0.881874	0.984131	0.927685		0.700003	0.647708	0.505851	0.643794	0.727704		0.147645	0.0434399	0.301117	0	0.134816	+				+
Zc3h15	Zinc finger CCCH domain-containing protein 15	Q3TIV5	0.84845	0.882552	0.851369	0.606565	0.632322		0.868579	1	0.857162	0.721875	0.753558		0.457893	0.232109	0.463492	0	0.277959	+				+
Znf207	BUB3-interacting and GLEBS motif-containing protein ZNF207	Q9JMD0	0.171091	0.348149	0.111272	0	0.156106		0.770345	1	0.75733	0.746539	0.686616		0.727496	0.770985	0.831408	0.637169	0.693923	+				+
Znf326	DBIRD complex subunit ZNF326	O88291	0.118295	0.119411	0.14636	0.128712	0.345793		0	0.0485848	0.131215	0.22977	0.300816		0.943096	1	0.96422	0.979716	0.955466	+				+
Znf593	Zinc finger protein 593	Q9DB42	0	0.546779	0.500244	0.387842	0.535484		0.609087	0.645816	0.642987	0.564664	0.613495		0.921586	0.925395	1	0.931597	0.848988	+				+
Znf598	Zinc finger protein 598	Q80YR4	0.621189	0.173721	0.459731	0.515952	0.194696		0.727384	0.864549	0.826538	1	0.760805		0.180778	0	0.297714	0.511423	0.315567	+				+
Znf622	Zinc finger protein 622	Q91VY9	0.782406	0.837501	1	0.751599	0.621758		0.895585	0.749903	0.79312	0.828961	0.843664		0.301805	0	0.321077	0.23113	0.320323					+
Znhit6	Box C/D snoRNA protein 1	Q3UFB2	0.242996	0.286522	0	0.00972561	0.205431		0.944275	1	0.95812	0.97814	0.975606		0.819796	0.963478	0.882308	0.923707	0.905982					+
Zw10	Centromere/kinetochore protein zw10 homolog	O54692	0.956523	0.911009	1	1	0.976283		0.881368	0.813009	0.889068	0.870231	0.887545		0	0.0446373	0.0141819	0.00251489	0.0625489					+
Zwilch	Protein zwilch homolog	Q8R060	0.89747	1	0.944407	0.91916	0.951197		0.67476	0.572365	0.573071	0.667473	0.715521		0.34373	0	0.209421	0.124887	0.119011					+
Zwint	ZW10 interactor	Q9CQU5	0.871889	0.612719	0.850182	0.889517	1		0.595131	0.630666	0.575294	0.528975	0.652201		0.0679175	0.0757176	0.162658	0.0771604	0					+
Zyx	Zyxin	Q62523	1	1	0.926433	0.990225	0.977168		0.877241	0.896911	0.719767	0.834573	0.881312		0.0173611	0	0.482531	0.242881	0.35753			+	+	+
