# Supplementary material for: Characterisation of a nucleo-adhesome
Source: Nat Commun. 2022 Jun 1;13:3053. doi: 10.1038/s41467-022-30556-5 (PMC9160004; doi:10.1038/s41467-022-30556-5)
Supplement: Supplementary file 7 — Supplementary Data 4 [file 41467_2022_30556_MOESM7_ESM.xlsx]

## Sheet: Supplementary Data 4
Supplementary Data 4 Functional enrichment analysis of the high-stringency SCC cell nucleo-adhesome.
PANTHER pathwaysa
Gene set description	Gene set ID	Gene set link	Gene set size	Gene set overlap	Expect value	Enrichment ratio	P	FDR-adjusted P	Gene set overlap gene names	Reduced redundancy gene set (affinity propagation)
Parkinson disease	P00049	http://www.pantherdb.org/pathway/pathwayDiagram.jsp?catAccession=P00049	34	26	15.1915	1.71148	9.13827e-05	0.00667094	Csnk1a1;Csnk1d;Csnk2a1;Csnk2b;Hspa1a;Hspa2;Hspa5;Hspa8;Hspa9;Mapk1;Ndufv2;Psma4;Psma5;Psma6;Psmb1;Psmb3;Psmb7;Src;Stub1;Yes1;Ywhab;Ywhae;Ywhag;Ywhah;Ywhaq;Ywhaz	+
Cell cycle	P00013	http://www.pantherdb.org/pathway/pathwayDiagram.jsp?catAccession=P00013	8	8	3.57447	2.2381	0.00146111	0.044941	Psmd11;Psmd12;Psmd13;Psmd14;Psmd3;Psmd4;Psmd7;Psme3	+
DNA replication	P00017	http://www.pantherdb.org/pathway/pathwayDiagram.jsp?catAccession=P00017	11	10	4.91489	2.03463	0.00184689	0.044941	H3f3a;Hist1h3b;Pold1;Pold2;Prim1;Rfc1;Top1;Top2a;Top2b;Xrn2	+
Gene Ontology cellular componentsa
Gene set description	Gene set ID	Gene set link	Gene set size	Gene set overlap	Expect value	Enrichment ratio	P	FDR-adjusted P	Gene set overlap gene names	Reduced redundancy gene set (affinity propagation)
Spliceosomal complex	GO:0005681	http://amigo.geneontology.org/amigo/term/GO:0005681	75	72	42.3716	1.69925	2.66454e-15	4.02345e-13	Alyref;Api5;Bcas2;Bud31;Cdc5l;Cirbp;Crnkl1;Ctnnbl1;Ddx23;Ddx39b;Ddx41;Dhx15;Dhx16;Dhx38;Eftud2;Frg1;Gemin2;Hnrnpa1;Hnrnpa2b1;Hnrnpa3;Hnrnpc;Hnrnpf;Hnrnph1;Hnrnpk;Hnrnpm;Hnrnpr;Hnrnpu;Hspa8;Ik;Lsm3;Lsm4;Lsm7;Luc7l;Luc7l2;Luc7l3;Magoh;Myef2;Plrg1;Pnn;Ppih;Prpf19;Prpf3;Prpf31;Prpf4;Prpf40a;Raly;Rbm17;Rbm28;Rbm3;Rbm8a;Rheb;Sart1;Sf3a3;Sf3b5;Smndc1;Smu1;Snrnp40;Snrnp70;Snrpa;Snrpb;Snrpc;Snrpd3;Snrpe;S…	+
Nuclear speck	GO:0016607	http://amigo.geneontology.org/amigo/term/GO:0016607	110	93	62.145	1.4965	8.97273e-11	6.77441e-09	Acin1;Alkbh5;Alyref;Apex1;Api5;Ascc3;Atp6v0a1;Bcas2;Bclaf1;Ccnl1;Cdc5l;Chtop;Ckap4;Cops4;Cpsf6;Crnkl1;Csnk1a1;Ddx17;Ddx39b;Ddx3x;Ddx42;Dhx15;Dhx36;Eftud2;Fyttd1;Gatad2a;Gatad2b;Glyr1;Gtf2h4;Hnrnpu;Hp1bp3;Hspa1a;Ik;Kif22;Luc7l2;Luc7l3;Magoh;Morf4l1;Mpp1;Nono;Npm1;Nxf1;Nxt1;Pabpn1;Pacsin2;Pin1;Plrg1;Pnn;Poldip3;Polr2d;Ppih;Ppp1cc;Prkaa1;Prpf19;Prpf3;Prpf31;Prpf4;Prpf40a;Pspc1;Pum1;Rbm10;Rbm14;Rbm15…
Ribosome	GO:0005840	http://amigo.geneontology.org/amigo/term/GO:0005840	88	76	49.716	1.52868	6.8939e-10	3.46993e-08	Abcf1;Ddx3x;Dhx9;Eef2;Eif2a;Gemin5;Larp4;Larp4b;Mrpl11;Mrpl13;Mrpl14;Mrpl15;Mrpl20;Mrpl22;Mrpl33;Mrpl34;Mrpl39;Mrpl46;Mrpl49;Mrps16;Mrps21;Mrps23;Mrps28;Mrps34;Mrps6;Naa10;Npm1;Nufip2;Rbm3;Rpl10;Rpl12;Rpl13a;Rpl14;Rpl15;Rpl18;Rpl19;Rpl22;Rpl22l1;Rpl23a;Rpl24;Rpl26;Rpl27a;Rpl28;Rpl29;Rpl31;Rpl32;Rpl35;Rpl37a;Rpl38;Rpl4;Rpl5;Rpl6;Rpl7;Rpl7a;Rpl7l1;Rpl8;Rpl9;Rplp0;Rplp2;Rps10;Rps11;Rps14;Rps15;Rps15…	+
Preribosome	GO:0030684	http://amigo.geneontology.org/amigo/term/GO:0030684	44	41	24.858	1.64937	5.90773e-08	2.23017e-06	Bop1;Bysl;Ebna1bp2;Emg1;Fam207a;Fbl;Fbll1;Fcf1;Ftsj3;Heatr1;Imp4;Krr1;Mak16;Mphosph10;Ngdn;Nip7;Noc4l;Nol10;Nop14;Nop56;Nop58;Nsa2;Pdcd11;Pes1;Ppan;Rpf1;Rps7;Rrp1;Rrp7a;Rrp9;Rrs1;Rsl1d1;Tbl3;Tsr1;Utp14a;Utp18;Utp3;Utp6;Wdr3;Wdr46;Wdr74
Ribonucleoprotein granule	GO:0035770	http://amigo.geneontology.org/amigo/term/GO:0035770	73	61	41.2417	1.47909	5.07137e-07	1.53155e-05	Actb;Ago2;Atxn2;Chtop;Cirbp;Ckap4;Cnot2;Ddx1;Ddx3x;Ddx6;Dhx30;Dhx36;Dhx9;Eif2s1;Eif4e;Elavl1;G3bp1;Gigyf2;Hnrnpa2b1;Hnrnpa3;Hnrnpk;Hnrnpl;Hnrnpu;Igf2bp1;Iqgap1;Kpna2;Kpnb1;Larp4;Larp4b;Lsm14a;Lsm3;Lsm4;Mbnl1;Mov10;Ncl;Nsun2;Nufip2;Pabpc4;Poldip3;Polr2d;Polr2g;Psma4;Psma6;Psmc3;Pum1;Rac1;Rbm4;Rock2;Rpl28;Rpl6;Rplp0;Rps4x;Sarnp;Sqstm1;Syne1;Tial1;Top1;Upf1;Vcp;Ybx1;Ythdf2
Nucleolar part	GO:0044452	http://amigo.geneontology.org/amigo/term/GO:0044452	56	48	31.6375	1.51719	2.04634e-06	5.14996e-05	Bop1;Ccdc137;Cdkn2aip;Chd1;Dkc1;Eef1d;Fam111a;Fbl;Fbll1;Gar1;Heatr1;Imp4;Mphosph10;Mri1;Ncl;Nfic;Nhp2;Nolc1;Nop10;Nop56;Nop58;Npm1;Pes1;Plrg1;Polr1c;Polr1d;Polr2h;Pop1;Pspc1;Rae1;Rai14;Rnmt;Rrp7a;Rrp9;Rrs1;Smarcb1;Surf6;Tbl3;Tcof1;Top1;Txnrd1;Ube2i;Ube2n;Utp15;Utp18;Utp6;Wdr3;Wdr43
Sm-like protein family complex	GO:0120114	http://amigo.geneontology.org/amigo/term/GO:0120114	30	28	16.9486	1.65205	8.84161e-06	0.000190726	Ddx23;Ddx39b;Eftud2;Gemin2;Gemin4;Gemin5;Lsm3;Lsm4;Lsm7;Luc7l;Luc7l2;Luc7l3;Nolc1;Ppih;Prpf3;Prpf31;Prpf4;Prpf40a;Sart1;Sf3b5;Snrnp70;Snrpa;Snrpb;Snrpc;Snrpd3;Snrpe;Strap;Usp39
Cytosolic part	GO:0044445	http://amigo.geneontology.org/amigo/term/GO:0044445	99	75	55.9305	1.34095	3.31277e-05	0.000625285	Baiap2;Cct2;Cct4;Cct5;Cct6a;Cct7;Cct8;Ddx3x;Dnajb1;Eif2a;Eif4e;Eno1;Eno3;Erc1;Gemin5;Hnrnpa2b1;Hnrnpab;Hspa8;Larp4;Naa10;Pin1;Psmc4;Psmc5;Psmc6;Psmd1;Psmd14;Rpl10;Rpl12;Rpl13a;Rpl14;Rpl15;Rpl18;Rpl19;Rpl22;Rpl22l1;Rpl23a;Rpl24;Rpl26;Rpl27a;Rpl28;Rpl29;Rpl31;Rpl32;Rpl35;Rpl37a;Rpl38;Rpl4;Rpl5;Rpl6;Rpl7;Rpl7a;Rpl7l1;Rpl8;Rpl9;Rplp0;Rplp2;Rps10;Rps11;Rps14;Rps15;Rps15a;Rps16;Rps17;Rps23;Rps24;Rps25;…
Nuclear periphery	GO:0034399	http://amigo.geneontology.org/amigo/term/GO:0034399	52	43	29.3776	1.4637	4.73753e-05	0.000794852	Cad;Cfl1;Cfl2;Clic4;Csnk2b;Dcaf7;Ddx39b;Ebna1bp2;Emd;Hnrnpa2b1;Hnrnpm;Hnrnpu;Ipo5;Kpnb1;Lbr;Lmna;Lmnb1;Lmnb2;Matr3;Nono;Npm1;Numa1;Nup35;Nup93;Pml;Prpf40a;Psip1;Psma6;Pspc1;Rad21;Ruvbl1;Sfpq;Smc3;Snw1;Sorbs1;Srpk1;Stag1;Stag2;Thoc1;Tnpo1;Tpr;Uhrf1;Vim
Cajal body	GO:0015030	http://amigo.geneontology.org/amigo/term/GO:0015030	22	21	12.429	1.6896	5.75738e-05	0.000869365	Ddx42;Dkc1;Eftud2;Fbl;Fbll1;Frg1;Gar1;Gemin4;Hnrnpa2b1;Lsg1;Nhp2;Nolc1;Nop10;Nop58;Prpf3;Prpf31;Prpf4;Sart1;Smndc1;Toe1;Xpo1
Nuclear envelope	GO:0005635	http://amigo.geneontology.org/amigo/term/GO:0005635	110	81	62.145	1.3034	9.34608e-05	0.00128296	Abcf1;Aen;Ankrd17;Aqp1;Cacybp;Calr;Chmp4b;Clic1;Clip1;Ctnnb1;Dctn1;Dst;Eif5a;Emd;Eny2;Gnaq;Gpx4;Gtpbp4;Igf2r;Ipo5;Ipo7;Ist1;Itpr3;Kpna1;Kpna4;Kpnb1;Lbr;Lmna;Lmnb1;Lmnb2;Lmo7;Lrpprc;Lrrc59;Mrps23;Mta1;Myo1c;Myof;Noc4l;Nup133;Nup155;Nup160;Nup35;Nup43;Nup50;Nup54;Nup85;Nup93;Nxf1;Nxt1;Pafah1b1;Pcid2;Pcm1;Pik3r4;Plrg1;Pml;Rae1;Ranbp1;Ranbp2;Rangap1;Rbm15;Rcc1;Rrm1;Rrp12;Rtcb;Rtn4;Seh1l;Sun1;Sun2;Syn…	+
Polysome	GO:0005844	http://amigo.geneontology.org/amigo/term/GO:0005844	39	33	22.0332	1.49774	0.000159731	0.00200995	Abcf1;Ago2;Atxn2;Calr;Dhx9;Drg1;Eef2;Eif4b;Eif4h;Fus;Larp4;Larp4b;Msi2;Nufip2;Psma6;Rpl18;Rpl19;Rpl24;Rpl29;Rpl31;Rpl32;Rpl38;Rpl6;Rpl7;Rpl7a;Rpl8;Rps23;Rps25;Rps26;Rps4x;Vbp1;Vim;Zc3h15
Basolateral plasma membrane	GO:0016323	http://amigo.geneontology.org/amigo/term/GO:0016323	40	33	22.5982	1.46029	0.000421947	0.00490107	Ank3;Anxa1;Anxa2;Ap2a1;Aqp1;Atp1a1;Atp2b1;Cav1;Cd44;Cdh2;Cnnm4;Ctnnb1;Dlg3;Flot1;Flot2;Hspa1a;Itga3;Itga6;Itgb4;Lin7c;Msn;Myo1c;Myo1d;Palm;Plec;Ptk2;Rab18;Scrib;Slc2a1;Stxbp3;Tfrc;Tjp1;Vamp8
Mitochondrial protein complex	GO:0098798	http://amigo.geneontology.org/amigo/term/GO:0098798	49	39	27.6828	1.40882	0.000523223	0.00564333	Chchd3;Cox4i1;Cyc1;Dlat;Hadha;Hadhb;Immt;Micu2;Mrpl11;Mrpl13;Mrpl14;Mrpl15;Mrpl20;Mrpl22;Mrpl33;Mrpl34;Mrpl39;Mrpl46;Mrpl49;Mrps16;Mrps21;Mrps23;Mrps28;Mrps34;Mrps6;Mtx2;Ndufa12;Ndufa2;Ndufa4;Ndufa5;Ndufa9;Ndufb7;Ndufs3;Ndufv2;Timm50;Tomm20;Uqcrc1;Uqcrc2;Uqcrq
Telomerase holoenzyme complex	GO:0005697	http://amigo.geneontology.org/amigo/term/GO:0005697	12	12	6.77946	1.77005	0.00102504	0.0096738	Dkc1;Gar1;Gnl3l;Hnrnpc;Hnrnpu;Nat10;Nhp2;Nop10;Ptges3;Snrpb;Snrpd3;Snrpe
Small nucleolar ribonucleoprotein complex	GO:0005732	http://amigo.geneontology.org/amigo/term/GO:0005732	12	12	6.77946	1.77005	0.00102504	0.0096738	Dkc1;Fbl;Fbll1;Gar1;Mphosph10;Nhp2;Nolc1;Nop10;Nop56;Nop58;Pop1;Rrp9	+
Peptidase complex	GO:1905368	http://amigo.geneontology.org/amigo/term/GO:1905368	42	33	23.7281	1.39076	0.00216399	0.0192213	Eny2;Psma4;Psma5;Psma6;Psmb1;Psmb2;Psmb3;Psmb4;Psmb5;Psmb7;Psmc1;Psmc3;Psmc4;Psmc5;Psmc6;Psmd1;Psmd11;Psmd12;Psmd13;Psmd14;Psmd3;Psmd4;Psmd6;Psmd7;Psmd8;Psme3;Sec11a;Spcs2;Taf9;Txnl1;Uchl5;Usp14;Vcp
Respiratory chain	GO:0070469	http://amigo.geneontology.org/amigo/term/GO:0070469	14	13	7.90937	1.64362	0.00385836	0.0306638	Cox4i1;Cyc1;Ndufa12;Ndufa2;Ndufa4;Ndufa5;Ndufa9;Ndufb7;Ndufs3;Ndufv2;Uqcrc1;Uqcrc2;Uqcrq	+
Chaperone complex	GO:0101031	http://amigo.geneontology.org/amigo/term/GO:0101031	14	13	7.90937	1.64362	0.00385836	0.0306638	Bag2;Cct2;Cct4;Cct5;Cct6a;Cct7;Cct8;Cdc37;Hspa8;Ptges3;Stip1;Stub1;Tcp1
Methyltransferase complex	GO:0034708	http://amigo.geneontology.org/amigo/term/GO:0034708	21	18	11.864	1.51719	0.00443841	0.03351	Cbx5;Dpy30;Eed;Erh;Pelp1;Prmt1;Prpf31;Rbbp4;Rbbp7;Rbm15;Rnmt;Ruvbl1;Ruvbl2;Snrpb;Snrpd3;Snrpe;Taf9;Wdr82
Organelle inner membrane	GO:0019866	http://amigo.geneontology.org/amigo/term/GO:0019866	68	49	38.4169	1.27548	0.00518298	0.0372681	Acat1;Aifm1;Ak2;Aldh18a1;Chchd3;Cox4i1;Cox6c;Cyb5r3;Cyc1;Emd;Glud1;Gpd2;Gpx4;Hadha;Hadhb;Idh2;Immt;Lbr;Lmnb1;Lmnb2;Lrpprc;Mdh2;Micu2;Mrps21;Mtch2;Ndufa12;Ndufa2;Ndufa4;Ndufa5;Ndufa9;Ndufb7;Ndufs3;Ndufv2;Phb;Slc25a1;Slc25a11;Slc25a24;Slc25a5;Src;Stoml2;Sun1;Sun2;Timm50;Tmem43;Tmpo;Uqcrc1;Uqcrc2;Uqcrq;Vdac3
Replication fork	GO:0005657	http://amigo.geneontology.org/amigo/term/GO:0005657	17	15	9.60423	1.56181	0.00557059	0.0374527	Baz1b;Bcas2;Cdc5l;Dnmt1;Plrg1;Pold1;Pold2;Prim1;Prpf19;Pura;Purb;Rfc1;Rpa1;Top1;Uhrf1	+
Intrinsic component of endoplasmic reticulum membrane	GO:0031227	http://amigo.geneontology.org/amigo/term/GO:0031227	9	9	5.08459	1.77005	0.00576518	0.0374527	Calr;Esyt1;Esyt2;Hspa5;Itpr3;Mmgt1;Pdia3;Rrbp1;Rtn4
Heterochromatin	GO:0000792	http://amigo.geneontology.org/amigo/term/GO:0000792	30	24	16.9486	1.41604	0.00595275	0.0374527	Aldoa;Baz1b;Cbx1;Cbx5;Ddx6;Dnmt1;Eed;H2afy;Hdac1;Hells;Hist1h1b;Hist1h1e;Hmga2;Mecp2;Orc2;Pml;Psip1;Rrp8;Smarca4;Tcp1;Tnks1bp1;Top2b;Uba1;Uhrf1
Chromosomal region	GO:0098687	http://amigo.geneontology.org/amigo/term/GO:0098687	83	58	46.8912	1.2369	0.00727016	0.0439118	Baz1b;Bub3;Cbx1;Cbx5;Cfdp1;Ckap5;Clasp2;Csnk1a1;Dctn1;Dctn2;Dhx36;Dnmt1;Dync1li2;Dynll1;Gar1;H2afy;H3f3a;Hells;Hnrnpa2b1;Hnrnpu;Kif2c;Mki67;Ngdn;Nup133;Nup160;Nup43;Nup85;Orc2;Pafah1b1;Plk1;Pml;Pold1;Polr2b;Ppp1ca;Ppp1cb;Ppp1cc;Ppp1r12a;Ppp2ca;Ppp2cb;Ppp2r5c;Rad21;Rangap1;Rcc2;Rpa1;Seh1l;Smc3;Smchd1;Stag2;Sun2;Thoc1;Thoc2;Thoc3;Thoc5;Thoc6;Tpr;Upf1;Wdr82;Xpo1
Pigment granule	GO:0048770	http://amigo.geneontology.org/amigo/term/GO:0048770	44	33	24.858	1.32754	0.00802531	0.0460717	Anxa2;Anxa6;Atp6v0a1;Atp6v1b2;Bsg;Calu;Cct4;Cltc;Flot1;Gna13;Hspa8;Itgb1;Lamp1;Myo5a;Nap1l1;P4hb;Pdcd6ip;Pdia3;Pdia6;Ppib;Rab5c;Rac1;Rpn1;Sec22b;Slc2a1;Slc3a2;Snd1;Stom;Tfrc;Tmed10;Ywhab;Ywhae;Ywhaz	+
Oxidoreductase complex	GO:1990204	http://amigo.geneontology.org/amigo/term/GO:1990204	26	21	14.6888	1.42966	0.00831404	0.0460717	Cyc1;Dlat;Dld;Dlst;Gpd2;Ndufa12;Ndufa2;Ndufa4;Ndufa5;Ndufa9;Ndufb7;Ndufs3;Ndufv2;Ogdh;P4ha2;P4hb;Pdhb;Rrm1;Uqcrc1;Uqcrc2;Uqcrq
Protein-DNA complex	GO:0032993	http://amigo.geneontology.org/amigo/term/GO:0032993	38	29	21.4683	1.35083	0.0085431	0.0460717	Bcas2;Cdc5l;Ctnnb1;Glyr1;H1f0;H1fx;H2afv;H2afy;H2afy2;H3f3a;Hist1h1a;Hist1h1b;Hist1h1c;Hist1h1e;Hist1h2aa;Hmga2;Hnrnpk;Hp1bp3;Npm1;Plrg1;Pold1;Pold2;Polr2h;Prim1;Prpf19;Pura;Purb;Rpa1;Top1
Gene Ontology biological processesa
Gene set description	Gene set ID	Gene set link	Gene set size	Gene set overlap	Expect value	Enrichment ratio	P	FDR-adjusted P	Gene set overlap gene names	Reduced redundancy gene set (affinity propagation)
RNA splicing	GO:0008380	http://amigo.geneontology.org/amigo/term/GO:0008380	129	112	67.393	1.66189	0	0	Acin1;Ahnak;Alyref;Bcas2;Bud31;Cdc5l;Celf1;Cirbp;Cpsf3;Crnkl1;Ddx1;Ddx17;Ddx39b;Ddx41;Ddx47;Dhx15;Dhx16;Dhx38;Dhx9;Eftud2;Frg1;Gemin2;Gemin4;Gemin5;Hnrnpa1;Hnrnpa2b1;Hnrnpa3;Hnrnpc;Hnrnpf;Hnrnph1;Hnrnpk;Hnrnpl;Hnrnpll;Hnrnpm;Hnrnpu;Hspa8;Ik;Khdrbs1;Lsm3;Lsm4;Lsm7;Luc7l;Luc7l2;Luc7l3;Magoh;Mbnl1;Ncbp1;Ncbp2;Nono;Npm1;Plrg1;Pnn;Polr2a;Ppih;Prpf19;Prpf3;Prpf31;Prpf4;Prpf40a;Psip1;Ptbp3;Puf60;Raly;Rb…
mRNA processing	GO:0006397	http://amigo.geneontology.org/amigo/term/GO:0006397	142	123	74.1845	1.65803	0	0	Acin1;Alkbh5;Alyref;Bcas2;Bud31;Cdc5l;Cdc73;Celf1;Cirbp;Cpsf2;Cpsf3;Cpsf6;Cpsf7;Crnkl1;Cstf2;Ddx1;Ddx17;Ddx39b;Ddx41;Ddx47;Dhx15;Dhx16;Dhx36;Dhx38;Dhx9;Eftud2;Frg1;Gemin2;Gemin4;Gemin5;Hnrnpa1;Hnrnpa2b1;Hnrnpa3;Hnrnpc;Hnrnpf;Hnrnph1;Hnrnpk;Hnrnpl;Hnrnpll;Hnrnpm;Hnrnpu;Hspa8;Ik;Khdrbs1;Lsm3;Lsm4;Lsm7;Luc7l;Luc7l2;Luc7l3;Magoh;Mbnl1;Ncbp1;Ncbp2;Nono;Npm1;Nudt21;Pabpn1;Pdcd11;Plrg1;Pnn;Polr2d;Ppih;P…	+
Ribonucleoprotein complex biogenesis	GO:0022613	http://amigo.geneontology.org/amigo/term/GO:0022613	197	169	102.918	1.64208	0	0	Aatf;Abcf1;Ago2;Atxn2;Bop1;Brix1;Bysl;Cdc73;Celf1;Cirbp;Cnot2;Cpsf6;Cpsf7;Crnkl1;Ddx17;Ddx21;Ddx27;Ddx31;Ddx39b;Ddx3x;Ddx47;Ddx56;Ddx6;Dhx30;Dhx37;Dhx9;Dimt1;Dis3;Dkc1;Ebna1bp2;Eif2a;Eif2s1;Eif3f;Eif3g;Eif3i;Eif3k;Eif4b;Eif4h;Eif5;Emg1;Fam207a;Fbl;Fbll1;Fcf1;Frg1;Ftsj3;G3bp1;G3bp2;Gar1;Gemin2;Gemin4;Gemin5;Gnl2;Gnl3l;Gtpbp4;Heatr1;Heatr3;Imp4;Isg20l2;Krr1;Lsm14a;Lsm3;Lsm4;Luc7l;Luc7l2;Luc7l3;Lyar…	+
Ribonucleoprotein complex subunit organization	GO:0071826	http://amigo.geneontology.org/amigo/term/GO:0071826	105	88	54.8547	1.60424	3.41727e-12	5.86916e-10	Ago2;Atxn2;Bop1;Brix1;Cdc73;Celf1;Cirbp;Cnot2;Cpsf6;Cpsf7;Crnkl1;Ddx39b;Ddx3x;Ddx6;Dhx30;Dhx9;Eif2a;Eif2s1;Eif3f;Eif3g;Eif3i;Eif3k;Eif4b;Eif4h;Eif5;G3bp1;G3bp2;Gemin2;Gemin4;Gemin5;Lsm14a;Lsm3;Lsm4;Luc7l;Luc7l2;Luc7l3;Mbnl1;Mdn1;Mrpl11;Mrpl20;Mrpl22;Mrto4;Ncbp1;Nip7;Nle1;Nudt21;Polr2d;Ppan;Prkaa1;Prpf19;Prpf3;Prpf31;Psip1;Ptges3;Rpf1;Rpf2;Rpl10;Rpl12;Rpl13a;Rpl23a;Rpl24;Rpl38;Rpl5;Rpl6;Rplp0;Rps1…
RNA localization	GO:0006403	http://amigo.geneontology.org/amigo/term/GO:0006403	79	69	41.2717	1.67185	1.63621e-11	2.24816e-09	Alkbh5;Alyref;Cct2;Cct4;Chtop;Ckap5;Cpsf6;Ddx39b;Dhx36;Dhx9;Dkc1;Eif5a;Eny2;Fbl;Flot1;Fyttd1;G3bp2;Hnrnpa1;Hnrnpa2b1;Hnrnpa3;Hnrnpu;Igf2bp1;Igf2bp3;Khdrbs1;Lrpprc;Magoh;Myo1c;Ncbp1;Ncbp2;Nop58;Npm1;Nup133;Nup155;Nup160;Nup35;Nup43;Nup50;Nup54;Nup85;Nup93;Nxf1;Nxt1;Pa2g4;Pabpn1;Pcid2;Poldip3;Polr2d;Pura;Rae1;Ranbp2;Rbm8a;Rps15;Rrs1;Sarnp;Sdad1;Seh1l;Sfpq;Srsf1;Srsf3;Ssb;Tcp1;Thoc1;Thoc2;Thoc3;Thoc…
Nucleobase-containing compound transport	GO:0015931	http://amigo.geneontology.org/amigo/term/GO:0015931	73	64	38.1371	1.67816	6.57152e-11	7.52439e-09	Alkbh5;Alyref;Chtop;Ckap5;Cpsf6;Ddx39b;Dhx9;Eif5a;Eny2;Flot1;Fyttd1;G3bp2;Hnrnpa1;Hnrnpa2b1;Hnrnpa3;Hnrnpu;Igf2bp1;Igf2bp3;Khdrbs1;Lrpprc;Magoh;Myo1c;Ncbp1;Ncbp2;Npm1;Nup133;Nup155;Nup160;Nup35;Nup43;Nup50;Nup54;Nup85;Nup93;Nxf1;Nxt1;Pa2g4;Pabpn1;Pcid2;Poldip3;Polr2d;Pura;Rae1;Ranbp2;Rbm8a;Rps15;Rrs1;Sarnp;Sdad1;Seh1l;Sfpq;Slc25a24;Slc25a5;Srsf1;Srsf3;Ssb;Thoc1;Thoc2;Thoc3;Thoc5;Thoc6;Tomm20;Tpr;…	+
Regulation of mRNA metabolic process	GO:1903311	http://amigo.geneontology.org/amigo/term/GO:1903311	84	70	43.8838	1.59512	1.14763e-09	1.12632e-07	Acin1;Ago2;Alkbh5;Apex1;Cdc73;Celf1;Cirbp;Cpsf6;Cpsf7;Ddx17;Dhx36;Dhx9;Elavl1;Gigyf2;Hnrnpa0;Hnrnpa2b1;Hnrnpc;Hnrnpd;Hnrnpk;Hnrnpl;Hnrnpm;Hnrnpr;Hnrnpu;Hspa8;Igf2bp1;Khdrbs1;Magoh;Mbnl1;Mov10;Myef2;Ncbp1;Ncbp2;Npm1;Nudt21;Pabpc4;Pcid2;Polr2g;Prpf19;Ptbp3;Pum1;Rbm10;Rbm15;Rbm17;Rbm19;Rbm25;Rbm3;Rbm4;Rbm42;Rbm8a;Sap18;Sltm;Smu1;Snrnp70;Snrpa;Snw1;Son;Srpk1;Srsf1;Srsf10;Srsf3;Srsf9;Syncrip;Tardbp;Th…
ncRNA metabolic process	GO:0034660	http://amigo.geneontology.org/amigo/term/GO:0034660	143	108	74.7069	1.44565	2.609e-09	2.24048e-07	Aars;Ago2;Bop1;Bysl;Cars;Cpsf3;Ddx1;Ddx17;Ddx21;Ddx27;Ddx47;Ddx56;Dhx37;Dimt1;Dis3;Dkc1;Ebna1bp2;Emg1;Fam207a;Farsa;Fbl;Fbll1;Fcf1;Frg1;Ftsj3;Gar1;Gemin4;Gtpbp4;H2afy;H2afy2;Heatr1;Hnrnpa2b1;Iars;Imp4;Ints10;Kars;Krr1;Lyar;Mars;Mdn1;Mecp2;Mocs3;Mphosph10;Mrto4;Nars;Nat10;Ncbp1;Ncl;Ngdn;Nhp2;Nol10;Nol12;Nolc1;Nop10;Nop14;Npm1;Nsa2;Nsun2;Pa2g4;Pdcd11;Pes1;Pop1;Rexo4;Rpf1;Rpf2;Rpl14;Rpl26;Rpl35;Rpl5…
Nuclear transport	GO:0051169	http://amigo.geneontology.org/amigo/term/GO:0051169	98	78	51.1978	1.5235	8.40942e-09	6.41919e-07	Alkbh5;Anp32b;Calr;Cfl1;Chtop;Cpsf6;Ddx39b;Dhx9;Eif5a;Emd;Eny2;Flna;Fyttd1;Gsk3b;Heatr3;Hnrnpa1;Hnrnpa2b1;Hspa8;Hspa9;Ipo5;Ipo7;Khdrbs1;Kpna1;Kpna2;Kpna3;Kpna4;Kpnb1;Lmna;Lsg1;Mapk1;Ncbp1;Ncbp2;Nf1;Nolc1;Npm1;Nup133;Nup155;Nup160;Nup35;Nup50;Nup54;Nup85;Nup93;Nxf1;Nxt1;Pa2g4;Pabpn1;Pcid2;Pml;Poldip3;Polr2d;Ppp1cc;Ppp1r12a;Ppp2ca;Prkag1;Rab18;Rae1;Ranbp2;Rangap1;Rbm4;Rps15;Rrs1;Sarnp;Sdad1;Sec61b;…
Ribonucleoprotein complex localization	GO:0071166	http://amigo.geneontology.org/amigo/term/GO:0071166	38	35	19.8522	1.76303	1.07933e-07	7.41499e-06	Alkbh5;Chtop;Ddx39b;Eif5a;Eny2;Fyttd1;Hnrnpa2b1;Ncbp1;Npm1;Nup133;Nup155;Nup160;Nup85;Nup93;Nxf1;Pa2g4;Pabpn1;Pcid2;Poldip3;Polr2d;Prpf31;Rae1;Rps15;Rrs1;Sarnp;Sdad1;Srsf3;Ssb;Thoc1;Thoc2;Thoc3;Thoc5;Thoc6;Tpr;Xpo1
Posttranscriptional regulation of gene expression	GO:0010608	http://amigo.geneontology.org/amigo/term/GO:0010608	138	97	72.0948	1.34545	6.01466e-06	0.000375643	Aars;Abcf1;Ago2;Alkbh5;Apex1;Calr;Cav1;Cdc37;Cirbp;Cnot11;Cnot2;Cyfip1;Ddx39b;Ddx3x;Dhx36;Dhx9;Dkc1;Eef2;Eefsec;Eif1;Eif2a;Eif2s1;Eif3k;Eif4e;Eif5;Eif5a;Eif5b;Elavl1;Gemin5;Gigyf2;Hnrnpa0;Hnrnpa2b1;Hnrnpc;Hnrnpd;Hnrnpl;Hnrnpm;Hnrnpr;Hnrnpu;Igf2bp1;Igf2bp3;Ilf3;Khdrbs1;Larp4;Larp4b;Lrpprc;Lsm14a;Lsm14b;Magoh;Mapk1;Matr3;Mecp2;Mov10;Mrpl13;Myef2;Ncbp1;Ncbp2;Ncl;Ngdn;Nolc1;Npm1;Nudt21;Pa2g4;Pabpc4;P…	+
Regulation of chromosome organization	GO:0033044	http://amigo.geneontology.org/amigo/term/GO:0033044	72	55	37.6147	1.4622	1.57297e-05	0.000900526	Bub3;Cct2;Cct4;Cct5;Cct6a;Cct7;Cct8;Cdc27;Chtop;Ctnnb1;Dhx36;Dkc1;Dnmt1;Eed;Gnl3;Gnl3l;H1f0;H1fx;H2afy;H3f3a;Hist1h1a;Hist1h1b;Hist1h1c;Hist1h1e;Hnrnpa2b1;Hnrnpc;Hnrnpd;Hnrnpu;Ik;Lmna;Mapk1;Mcm2;Mecp2;Mki67;Naa10;Naa40;Nat10;Numa1;Ogt;Pcid2;Plk1;Pml;Rad21;Ruvbl2;Sfpq;Smarcb1;Snw1;Src;Tcp1;Top2a;Tpr;Trip12;Ube2n;Upf1;Wdr61
Transcription by RNA polymerase I	GO:0006360	http://amigo.geneontology.org/amigo/term/GO:0006360	15	15	7.83639	1.91415	5.61012e-05	0.00296473	Flna;H2afy;H2afy2;Heatr1;Mars;Ncl;Polr1c;Polr1d;Polr2h;Smarca4;Smarcb1;Tcof1;Utp15;Wdr43;Wdr75
Regulation of cellular amide metabolic process	GO:0034248	http://amigo.geneontology.org/amigo/term/GO:0034248	115	80	60.079	1.33158	7.61918e-05	0.00373884	Aars;Abcf1;Ago2;Calr;Cirbp;Cnot11;Cnot2;Cyfip1;Ddx39b;Ddx3x;Dhx36;Dhx9;Eef2;Eefsec;Eif1;Eif2a;Eif2s1;Eif3k;Eif4e;Eif5;Eif5a;Eif5b;Elavl1;Gemin5;Gigyf2;Hnrnpd;Hnrnpl;Hnrnpr;Igf2bp1;Igf2bp3;Ilf3;Khdrbs1;Larp4;Larp4b;Lrpprc;Lsm14a;Lsm14b;Magoh;Mapk1;Mov10;Mrpl13;Ncbp1;Ncbp2;Ncl;Ngdn;Nolc1;Npm1;Pa2g4;Pgam1;Picalm;Pml;Poldip3;Polr2d;Polr2g;Ppp1ca;Pum1;Pura;Purb;Rbm3;Rbm4;Rbm8a;Rhoa;Rock2;Rpl10;Rpl13a;…
Telomere organization	GO:0032200	http://amigo.geneontology.org/amigo/term/GO:0032200	36	30	18.8073	1.59512	8.85618e-05	0.00405613	Apex1;Cct2;Cct4;Cct5;Cct6a;Cct7;Cct8;Ctnnb1;Dhx36;Dkc1;Gar1;Gnl3;Gnl3l;H3f3a;Hnrnpa2b1;Hnrnpc;Hnrnpd;Hnrnpu;Hspa1a;Lmna;Mapk1;Nat10;Nhp2;Nop10;Pml;Ptges3;Rpa1;Src;Tcp1;Upf1	+
Protein alkylation	GO:0008213	http://amigo.geneontology.org/amigo/term/GO:0008213	32	27	16.7176	1.61506	0.000134524	0.00560126	Chtop;Ctnnb1;Dnmt1;Dpy30;Eed;Etf1;Fam98a;Fam98b;Fbl;Fbll1;H2afy;Hist1h1b;Hist1h1c;Hist1h1e;Ilf3;Lmna;Mecp2;Ntmt1;Ogt;Prmt1;Smarcb1;Snrpb;Snrpd3;Snw1;Trmt112;Wdr61;Wdr82
Regulation of gene expression, epigenetic	GO:0040029	http://amigo.geneontology.org/amigo/term/GO:0040029	47	37	24.554	1.50688	0.000138605	0.00560126	Ago2;Ctnnb1;Dhx9;Dnmt1;Eed;Eif1;Elavl1;Gigyf2;Gsk3b;H1f0;H1fx;H2afy;H2afy2;Hdac1;Hells;Hist1h1a;Hist1h1b;Hist1h1c;Hist1h1e;Hnrnpa2b1;Hnrnpu;Mecp2;Morf4l1;Morf4l2;Mov10;Mta1;Naa40;Ncbp1;Pum1;Rbm15;Rbm3;Rbm4;Rrp8;Smarca4;Smchd1;Srrt;Upf1	+
Protein-containing complex localization	GO:0031503	http://amigo.geneontology.org/amigo/term/GO:0031503	71	52	37.0923	1.40191	0.000190406	0.00726715	Alkbh5;Ap2b1;Ap2m1;Chtop;Ddx39b;Dlg3;Dnm2;Dynll1;Eif5a;Eny2;Fkbp4;Fyttd1;Gsk3b;Hnrnpa2b1;Hnrnpu;Ncbp1;Npm1;Nup133;Nup155;Nup160;Nup85;Nup93;Nxf1;Pa2g4;Pabpn1;Pcid2;Pcm1;Poldip3;Polr2d;Pura;Rab11a;Rae1;Rcc2;Rps15;Rrs1;Sarnp;Scrib;Sdad1;Seh1l;Sfpq;Snap23;Srsf3;Ssb;Syne1;Thoc1;Thoc2;Thoc3;Thoc5;Thoc6;Tpr;Vps35;Xpo1
RNA 3'-end processing	GO:0031123	http://amigo.geneontology.org/amigo/term/GO:0031123	20	18	10.4485	1.72273	0.000386166	0.013963	Cdc73;Cpsf2;Cpsf3;Cpsf6;Cpsf7;Cstf2;Dhx36;Dkc1;Fbl;Fbll1;Ncbp1;Ncbp2;Nudt21;Pabpn1;Polr2d;Snrpa;Ssb;Toe1	+
DNA replication	GO:0006260	http://amigo.geneontology.org/amigo/term/GO:0006260	43	33	22.4643	1.469	0.000752176	0.0258372	Ankrd17;Cacybp;Dhx9;Dnaja3;Fam111a;Grwd1;Gtpbp4;Lig1;Mcm2;Mcm3;Mcm6;Msh6;Nfic;Npm1;Orc2;Pold1;Pold2;Prim1;Pura;Purb;Rac1;Rbbp4;Rbbp7;Rfc1;Rpa1;Rrm1;Smc3;Ssrp1;Stag2;Stoml2;Thoc1;Top1;Upf1
Protein localization to chromosome	GO:0034502	http://amigo.geneontology.org/amigo/term/GO:0034502	25	21	13.0607	1.60788	0.000910653	0.0297914	Bub3;Cct2;Cct4;Cct5;Cct6a;Cct7;Cct8;Dkc1;Gnl3;Gnl3l;H2afy;H2afy2;Hist1h1b;Ik;Plk1;Pml;Rad21;Rcc2;Rpa1;Ruvbl2;Tcp1
DNA biosynthetic process	GO:0071897	http://amigo.geneontology.org/amigo/term/GO:0071897	42	32	21.9419	1.4584	0.00113009	0.0352897	Cct2;Cct4;Cct5;Cct6a;Cct7;Cct8;Ctnnb1;Ddx39b;Dkc1;Gar1;Gnl3l;Gsk3b;Hnrnpa2b1;Hnrnpc;Hnrnpd;Hnrnpu;Lig1;Mapk1;Nat10;Nhp2;Nop10;Npm1;Phb;Pml;Pold1;Pold2;Ptges3;Rpa1;Src;Tcp1;Tk1;Vcp
RNA polyadenylation	GO:0043631	http://amigo.geneontology.org/amigo/term/GO:0043631	10	10	5.22426	1.91415	0.00148286	0.0442924	Cdc73;Cpsf2;Cpsf3;Cpsf6;Cpsf7;Cstf2;Ncbp1;Nudt21;Pabpn1;Snrpa
aEnrichment statistics were calculated using the meta-adhesome as reference (background gene set)
