# Supplementary material for: Characterisation of a nucleo-adhesome
Source: Nat Commun. 2022 Jun 1;13:3053. doi: 10.1038/s41467-022-30556-5 (PMC9160004; doi:10.1038/s41467-022-30556-5)
Supplement: Supplementary file 8 — Supplementary Data 5 [file 41467_2022_30556_MOESM8_ESM.xlsx]

## Sheet: Supplementary Data 5
Supplementary Data 5 Nuclear proteomes of SCC FAK−/−, FAK-WT and FAK-NLS cells.
Gene name	Protein name	Majority protein UniProtKB accession(s)	SCC FAK–/– normalised log2(LFQ intensity)					SCC FAK-WT normalised log2(LFQ intensity)					SCC FAK-NLS normalised log2(LFQ intensity)					ANOVA
			Replicate 1	Replicate 2	Replicate 3	Replicate 4		Replicate 1	Replicate 2	Replicate 3	Replicate 4		Replicate 1	Replicate 2	Replicate 3	Replicate 4		P	FDR-adjusted P	Significant
Aaas	Aladin	P58742	0.173712	0.814302	0.907145	0.673353		0.763542	0.900814	0.501644	0.769985		0.711182	0.0186882	0.775217	0.703978		0.69579	0.785013
Aars	Alanine--tRNA ligase, cytoplasmic	Q8BGQ7	-2.1922	-4.15003	-1.62882	-2.18841		-4.81233	-1.52724	-1.97319	-1.95075		-2.06446	-1.7466	-1.89321	-2.27575		0.713652	0.515743
Aatf	Protein AATF	Q9JKX4	2.65097	2.53851	2.78703	2.67993		2.44451	2.59201	2.44569	2.69976		2.42277	2.39874	2.6628	2.43177		0.130773	0.7178
Abca1	ATP-binding cassette sub-family A member 1	P41233	-0.410032	-0.936441	-1.52609	-0.887802		-2.27486	-1.0119	-1.8392	-0.840178		-0.381422	-0.192293	0.0399895	-0.898922		0.0413321	0.194663
Abcb10	ATP-binding cassette sub-family B member 10, mitochondrial	Q9JI39	-0.147369	0.21487	-0.196186	-0.594603		-0.202642	-0.376555	0.0291977	-0.654036		0.806662	0.352692	0.341057	0.130568		0.0194277	0.254697
Abcb1b	Multidrug resistance protein 1B	P06795	2.31292	2.42913	2.26435	2.26158		1.92339	2.03976	2.01457	1.95728		2.40716	2.04258	2.13369	2.22742		0.00463252	0.484034
Abcb6	ATP-binding cassette sub-family B member 6, mitochondrial	Q9DC29	1.00442	1.56188	0.857819	1.41356		1.05943	1.63249	1.40087	0.704353		1.43948	1.46396	1.93798	1.12663		0.456522	0.588433
Abcb7	ATP-binding cassette sub-family B member 7, mitochondrial	Q61102	-1.20179	-2.32864	-2.53988	-1.40973		-1.1551	-1.80889	-0.859392	-0.813927		-0.941555	-1.02916	-1.60693	-1.82844		0.199885	0.344573
Abcc1	Multidrug resistance-associated protein 1	O35379	0.654345	0.830658	1.26015	1.47631		1.31122	1.56081	1.66859	1.33149		1.15246	0.723152	1.6703	1.32822		0.25946	0.490163
Abcc5	Multidrug resistance-associated protein 5	Q9R1X5	-3.90557	-5.02483	-3.98738	-5.09337		-4.33296	-2.78906	-4.33209	-4.38986		-5.18388	-6.25172	-5.60212	-4.47765		0.0606537	0.163722
Abcd3	ATP-binding cassette sub-family D member 3	P55096	-0.676805	-0.769579	-1.37629	-0.80213		-0.684719	-0.566006	0.188032	-0.771591		0.0405998	-0.373133	0.309696	-0.589609		0.0649101	0.291933
Abce1	ATP-binding cassette sub-family E member 1	P61222	2.32345	2.34851	1.99491	1.88612		2.35978	2.41382	2.26626	2.14893		2.50801	2.49271	2.31239	1.95239		0.457838	0.737978
Abcf1	ATP-binding cassette sub-family F member 1	Q6P542	1.39822	1.21688	1.3743	1.27707		1.42717	1.58807	1.485	1.49483		1.35737	1.32072	1.41058	1.06947		0.0440707	0.640823
Abcf2	ATP-binding cassette sub-family F member 2	Q99LE6	2.71108	2.98451	2.54885	2.85826		3.16207	3.34273	3.24643	3.20503		3.29419	3.31819	3.33688	3.17819		0.000455096	0.312857
Abhd12	Monoacylglycerol lipase ABHD12	Q99LR1	-6.53604	-4.0418	-1.56145	-1.9735		-1.73666	-0.995724	-1.09562	-1.59751		-0.688221	-2.6088	-3.00593	-1.47269		0.151353	0.157557
Abi1	Abl interactor 1	Q8CBW3	-2.33473	-1.92426	-1.82036	-1.78124		-4.75711	-0.97378	-1.69466	-1.86683		-1.21315	-0.832939	-1.95509	-2.14465		0.581302	0.433497
Abraxas1	BRCA1-A complex subunit Abraxas 1	Q8BPZ8	-3.15052	-3.1633	-2.31357	-3.14197		-2.95333	-3.42933	-2.88614	-3.2046		-2.92583	-2.1483	-3.05811	-2.85375		0.396058	0.548237
Abt1	Activator of basal transcription 1	Q9QYL7	0.339699	0.266573	0.657076	0.581207		0.599749	0.537107	0.337507	0.51343		0.591255	0.463638	0.685732	0.284615		0.916923	0.973562
Acaa1a	3-ketoacyl-CoA thiolase A, peroxisomal	Q921H8	-1.44552	-1.18743	-4.37767	-2.31113		-1.37436	-1.9286	-1.71232	-1.77606		-1.91762	-1.66969	-2.21794	-2.00097		0.593648	0.473381
Acaa2	3-ketoacyl-CoA thiolase, mitochondrial	Q8BWT1	-1.80574	-1.72298	-2.66431	-1.65947		-1.27827	-2.1086	-1.84538	-2.2584		-2.73173	-1.71389	-2.61413	-2.28382		0.352312	0.468525
Acad9	Acyl-CoA dehydrogenase family member 9, mitochondrial	Q8JZN5	1.18648	1.41165	1.15396	1.13624		1.71191	1.60335	1.8118	1.69833		1.21075	1.38837	1.20771	1.0551		0.000314346	0.313675
Acadl	Long-chain specific acyl-CoA dehydrogenase, mitochondrial	P51174	0.421778	0.635292	0.0342732	0.776167		1.0599	1.00225	1.24205	0.810007		0.796848	0.659933	0.734537	0.628771		0.0163453	0.345709
Acadm	Medium-chain specific acyl-CoA dehydrogenase, mitochondrial	P45952	-1.20466	-1.339	-2.24804	-2.45716		-1.04453	-1.06932	-0.75445	-1.09462		-0.962702	-1.93524	-1.31562	-1.94521		0.0899432	0.274179
Acads	Short-chain specific acyl-CoA dehydrogenase, mitochondrial	Q07417	-4.81755	-1.55027	-2.12113	-1.84904		-1.59018	-1.524	-1.69655	-1.90302		-1.3887	-2.21788	-1.87684	-1.67216		0.341983	0.324141
Acadsb	Short/branched chain specific acyl-CoA dehydrogenase, mitochondrial	Q9DBL1	-2.08114	-2.28883	-2.05748	-1.73573		-2.6971	-2.11664	-1.57478	-2.09748		-2.8436	-2.0748	-3.64062	-2.27898		0.175803	0.33852
Acadvl	Very long-chain specific acyl-CoA dehydrogenase, mitochondrial	P50544	-1.83398	-1.94339	-1.88843	-2.28418		-2.12526	-2.81278	-1.84969	-2.49017		-1.49145	-1.54349	-2.40134	-1.83041		0.19115	0.425885
Acat1	Acetyl-CoA acetyltransferase, mitochondrial	Q8QZT1	2.01992	1.9717	1.7921	1.94062		2.21356	2.09831	2.48242	2.07583		2.23805	2.24683	2.17416	2.13309		0.0180222	0.51473
Acbd3	Golgi resident protein GCP60	Q8BMP6	-2.9262	-2.50048	-4.66099	-3.30724		-2.12192	-2.3734	-2.39352	-2.43147		-1.97384	-2.16571	-3.47324	-2.70809		0.135671	0.238524
Acbd5	Acyl-CoA-binding domain-containing protein 5	Q5XG73	-1.50461	-1.29005	-1.40801	-1.57904		-1.17443	-1.24189	-0.575188	-0.881159		-1.2534	-2.30011	-0.954403	-2.38828		0.116969	0.312448
Acin1	Apoptotic chromatin condensation inducer in the nucleus	Q9JIX8	4.79966	4.88512	5.14361	5.0419		4.66558	4.83233	4.76415	4.80841		4.8819	4.93205	5.11774	4.83128		0.0918485	0.664121
Acly	ATP-citrate synthase	Q91V92	-1.70944	-1.07175	-1.48881	-1.35089		-1.07201	-0.666311	-0.527737	-0.861338		-0.603897	-0.197504	-1.17333	-0.681084		0.0170734	0.240899
Aco2	Aconitate hydratase, mitochondrial	Q99KI0	2.73042	2.73352	1.85061	2.34528		2.6394	2.51802	2.76202	2.47599		2.76567	2.5353	2.38523	2.28895		0.659874	0.775057
Acot1	Acyl-coenzyme A thioesterase 1;Acyl-coenzyme A thioesterase 2, mitochondrial	O55137;Q9QYR9	-2.82362	-4.45411	-5.93448	-4.45364		-5.81668	-3.91582	-4.734	-4.04458		-2.73813	-4.73287	-3.61413	-4.22644		0.538696	0.414455
Acot7	Cytosolic acyl coenzyme A thioester hydrolase	Q91V12	-1.80014	-1.4904	-1.422	-1.40184		-1.26476	-0.555719	-0.89959	-0.785437		-1.77643	-1.25755	-0.557131	-1.39923		0.0810059	0.334745
Acot8	Acyl-coenzyme A thioesterase 8	P58137	-5.58257	-5.02265	-3.90296	-4.14798		-3.50737	-3.58734	-3.58035	-3.63108		-4.0132	-4.82748	-3.94336	-3.44538		0.0633759	0.211035
Acot9	Acyl-coenzyme A thioesterase 9, mitochondrial;Acyl-coenzyme A thioesterase 10, mitochondrial	Q9R0X4;Q32MW3	1.00259	0.998655	-0.0196877	0.352797		1.17521	1.15021	1.15156	0.98822		0.951311	0.487312	0.731428	1.06157		0.126414	0.400373
Acp1	Low molecular weight phosphotyrosine protein phosphatase	Q9D358	-5.24782	-5.49938	-4.3577	-4.67828		-4.37541	-4.47465	-5.03418	-5.89283		-4.14599	-4.20864	-3.86725	-4.25474		0.0762945	0.237935
Acp2	Lysosomal acid phosphatase	P24638	-2.47476	-3.25103	-3.99636	-3.03226		-2.23297	-1.77317	-1.41351	-1.95312		-2.94867	-2.93037	-3.50239	-2.66431		0.00510273	0.103871
Acsl3	Long-chain-fatty-acid--CoA ligase 3	Q9CZW4	-2.47358	-2.89859	-4.20448	-3.21409		-2.24598	-2.71385	-1.92478	-2.3115		-2.74511	-2.65681	-2.6102	-3.15457		0.0782701	0.247449
Acsl4	Long-chain-fatty-acid--CoA ligase 4	Q9QUJ7	0.429054	0.298557	-0.363291	0.00287628		0.56337	0.352543	0.675564	-0.12006		0.528044	0.464992	0.349377	0.544615		0.218156	0.499018
Acsl5	Long-chain-fatty-acid--CoA ligase 5	Q8JZR0	-1.2981	-1.62028	-2.10329	-1.20476		-1.81208	-1.40733	-1.58366	-1.34052		-1.37735	-1.70944	-2.06825	-1.5957		0.763463	0.814961
Acta2	Actin, aortic smooth muscle;Actin, gamma-enteric smooth muscle	P62737;P63268	1.85894	1.7481	2.17896	0.77643		-4.98371	-6.14504	-3.44387	-3.96743		-2.01871	-2.47228	-2.74225	-4.12161		1.57169e-05	0.0055	+
Actb	Actin, cytoplasmic 1;Actin, cytoplasmic 1, N-terminally processed	P60710	10.8989	10.9888	11.0567	10.9571		10.7137	10.7012	10.6292	10.8148		10.6244	10.6671	10.6839	10.7496		0.000240188	0.485948
Actbl2	Beta-actin-like protein 2	Q8BFZ3	-0.0764255	-0.275301	0.610573	-1.24199		-1.07649	-0.299793	-1.57977	-1.29655		-0.862497	-0.849789	-1.32087	-1.2158		0.111667	0.250531
Actc1	Actin, alpha cardiac muscle 1	P68033	7.18969	7.59507	7.97905	7.99577		7.54512	7.67794	7.61233	7.75514		6.87113	7.15179	7.43391	7.49606		0.0909564	0.413071
Actg1	Actin, cytoplasmic 2;Actin, cytoplasmic 2, N-terminally processed	P63260	2.83438	2.33915	2.39715	3.62668		1.67032	1.43261	1.47361	3.00125		1.7735	1.94168	2.40602	2.52222		0.136918	0.265384
Actl6a	Actin-like protein 6A	Q9Z2N8	3.52472	3.5415	3.82776	3.6715		3.37793	3.37279	3.51892	3.53482		3.41449	3.70481	3.52393	3.46027		0.134864	0.711191
Actn1	Alpha-actinin-1	Q7TPR4	7.12175	7.42714	7.07805	6.97131		6.61766	6.58646	6.49893	6.52987		6.83962	6.72046	6.43155	6.32328		0.00190966	0.258178
Actn4	Alpha-actinin-4	P57780	8.68491	8.93699	8.91077	8.62724		8.43813	8.53186	8.42348	8.43988		8.65744	8.55614	8.39064	8.2727		0.0118091	0.460502
Actr10	Actin-related protein 10	Q9QZB7	-0.468094	-1.21652	-1.1622	-1.04941		-1.15439	-0.944859	-0.614285	0.757837		-0.852348	-0.234346	-0.781214	-0.436323		0.458864	0.474104
Actr1a	Alpha-centractin	P61164	1.58761	0.921436	0.993078	0.908083		1.50371	0.945841	1.43426	0.990366		0.93786	1.54472	1.29879	0.963354		0.857502	0.889291
Actr1b	Beta-centractin	Q8R5C5	-2.27056	-3.00844	-5.78659	-0.581005		-2.52619	-3.90109	-1.90468	-1.03956		-2.57202	-1.37393	-0.866844	-2.85722		0.667536	0.433505
Actr2	Actin-related protein 2	P61161	5.00144	5.10273	5.29734	5.10556		4.91228	4.83341	4.78737	4.95258		4.80221	4.95218	5.06432	4.90164		0.0175245	0.578981
Actr3	Actin-related protein 3	Q99JY9	5.23372	5.3187	5.682	5.44743		5.0553	5.14236	5.07238	5.1651		5.00953	5.02745	5.27132	5.01138		0.0122551	0.461251
Actr5	Actin-related protein 5	Q80US4	-0.562126	-1.00791	-0.439426	-0.625759		-0.576366	-0.862682	-0.994242	-0.51758		-0.91548	-0.423096	-0.816759	-0.313587		0.801643	0.873144
Actr6	Actin-related protein 6	Q9D864	-5.22784	-2.26788	-2.32026	-2.17508		-4.86885	-2.21823	-3.13371	-3.06485		-3.32762	-2.25977	-3.06157	-3.43361		0.901537	0.742637
Actr8	Actin-related protein 8	Q8R2S9	-2.70867	-2.48048	-2.57122	-1.37175		-2.48748	-2.12554	-3.33003	-1.81838		-3.32959	-2.89064	-2.25737	-1.95614		0.771051	0.677895
Acvr1	Activin receptor type-1	P37172	-3.32056	-3.42156	-3.46137	-5.92071		-4.84388	-3.2862	-3.16499	-3.40843		-5.42984	-3.46155	-3.57367	-3.44538		0.871355	0.703768
Adam10	Disintegrin and metalloproteinase domain-containing protein 10	O35598	-1.60419	-0.379578	-1.01942	-1.01634		-0.762186	-0.525404	-0.242556	-0.0766201		-0.165779	-0.823399	-0.0660706	-0.263857		0.0706502	0.304874
Adam15	Disintegrin and metalloproteinase domain-containing protein 15	O88839	-4.94474	-5.47554	-4.53942	-5.16486		-4.39175	-4.92326	-4.71195	-4.74173		-4.9549	-4.43391	-4.65462	-5.61255		0.494237	0.586294
Adam9	Disintegrin and metalloproteinase domain-containing protein 9	Q61072	-0.319983	-0.264505	-0.791094	-0.737501		0.186764	-0.327091	0.152985	-0.258474		0.434248	0.174751	0.221945	0.221699		0.00306074	0.217004
Adar	Double-stranded RNA-specific adenosine deaminase	Q99MU3	-1.65186	-2.26658	-1.51078	-1.86083		-1.51818	-1.44048	-1.54197	-1.34079		-1.48677	-1.71122	-0.985607	-1.34416		0.0908414	0.424984
Adarb1	Double-stranded RNA-specific editase 1	Q91ZS8	-4.00644	-4.7885	-3.51518	-3.97717		-4.17683	-3.22316	-3.05722	-4.8685		-3.15103	-3.46567	-5.30448	-4.32808		0.89265	0.775283
Adcy7	Adenylate cyclase type 7	P51829	-4.22988	-4.48491	-4.12151	-3.00987		-4.14232	-3.23292	-4.53491	-3.89135		-4.17428	-4.89336	-4.1912	-4.85923		0.276724	0.38902
Add1	Alpha-adducin	Q9QYC0	-1.31741	-1.00006	-2.22995	-1.56829		-0.344479	-0.92111	-0.364725	-2.2574		-2.71473	-3.35752	-2.49328	-2.57326		0.00876141	0.0817229
Add3	Gamma-adducin	Q9QYB5	-3.77898	-3.52595	-5.87475	-3.98272		-3.05095	-3.28371	-3.2712	-3.39894		-3.51739	-3.70175	-3.88877	-4.19348		0.129059	0.237113
Adh5	Alcohol dehydrogenase class-3	P28474	-2.42512	-2.60401	-4.19005	-4.66392		-2.35603	-2.86039	-2.28656	-1.89438		-2.78395	-2.97158	-2.21328	-6.21605		0.359322	0.276194
Adnp	Activity-dependent neuroprotector homeobox protein	Q9Z103	2.7162	2.47108	2.65207	2.43758		2.50006	2.56236	2.31106	2.48014		2.387	2.3312	2.46561	2.12982		0.0769549	0.629171
Adnp2	ADNP homeobox protein 2	Q8CHC8	-2.55186	-2.36112	-2.13494	-4.026		-5.44354	-4.11363	-4.14597	-2.36182		-4.0309	-5.01231	-2.74045	-5.9246		0.174297	0.187489
Adpgk	ADP-dependent glucokinase	Q8VDL4	-0.571625	-0.711853	-1.41144	-0.36783		-0.103136	-0.477642	-0.408178	-0.770445		-0.0688324	-0.36273	-0.109917	-0.585337		0.171196	0.431937
Adrm1	Proteasomal ubiquitin receptor ADRM1	A0A0A6YVU8;Q9JKV1	-2.35424	-3.10399	-2.9013	-2.88019		-3.26753	-2.18386	-2.34625	-1.47582		-1.86286	-1.5482	-1.63941	-2.10251		0.0457512	0.212724
Adss	Adenylosuccinate synthetase isozyme 2	P46664	-3.43901	-2.53349	-2.9633	-3.03018		-2.42217	-2.35818	-2.21474	-1.63182		-2.19039	-2.67333	-2.52146	-2.13561		0.0165449	0.221426
Aebp1	Adipocyte enhancer-binding protein 1	Q640N1	-2.16808	-1.46148	-1.62345	-1.49676		-1.63171	-1.36993	-1.93252	-1.68809		-1.23792	-1.08989	-1.78051	-1.39187		0.290281	0.550895
Aen	Apoptosis-enhancing nuclease	Q9CZI9	0.801157	0.812138	1.01555	0.833305		1.13245	0.994103	1.1144	1.01764		0.996172	0.823399	1.11089	0.984993		0.053107	0.689063
Afap1	Actin filament-associated protein 1	Q80YS6	-0.19002	0.0410919	-0.0321693	0.0445042		-0.637653	-0.358179	-0.634739	-0.477072		0.538555	0.00193977	0.197304	0.559061		0.00040265	0.192119
Afg3l1	AFG3-like protein 1	Q920A7	-0.198929	0.0121555	-0.673563	-0.335394		0.22514	-0.222441	0.0561504	-0.0878544		-0.142365	0.101997	0.0861454	-0.190968		0.170336	0.55141
Afg3l2	AFG3-like protein 2	Q8JZQ2	2.03216	1.96599	1.87598	1.79046		2.04761	2.10916	2.16107	2.1913		2.12423	2.14022	1.96768	1.99227		0.0217957	0.655943
Agfg1	Arf-GAP domain and FG repeat-containing protein 1	Q8K2K6	-1.31175	-1.07916	-1.50863	-1.95176		-0.943399	-1.48533	-0.687883	-0.478737		-1.16003	-1.27437	-2.0844	-1.61607		0.105711	0.328658
Agk	Acylglycerol kinase, mitochondrial	Q9ESW4	2.10846	2.40517	2.30756	2.02599		2.04592	1.91851	2.06433	2.03459		2.00185	2.21006	2.0774	1.87864		0.136445	0.67913
Ago2	Protein argonaute-2	Q8CJG0	0.406712	0.619854	0.948702	0.640253		0.393026	0.236363	0.343317	0.0674896		0.454937	0.904823	0.794346	0.869228		0.0131298	0.364317
Agpat3	1-acyl-sn-glycerol-3-phosphate acyltransferase gamma	Q9D517	-0.141632	0.0401668	-0.0468426	0.209555		0.290789	0.479444	0.566139	0.461187		0.316284	0.190601	0.181929	-0.13024		0.00885784	0.406838
Agpat4	1-acyl-sn-glycerol-3-phosphate acyltransferase delta	Q8K4X7	-3.57861	-6.4614	-5.8652	-2.08277		-3.76031	-3.57997	-4.00251	-3.87383		-2.27275	-3.39307	-3.38865	-3.325		0.314229	0.2493
Agpat5	1-acyl-sn-glycerol-3-phosphate acyltransferase epsilon	Q9D1E8	-0.71715	-0.85042	-0.842623	-1.12199		-0.6008	-1.25786	-0.482702	-0.697611		-0.548159	-0.811953	-1.12642	-1.27548		0.678665	0.778123
Agps	Alkyldihydroxyacetonephosphate synthase, peroxisomal	Q8C0I1	0.657833	1.00794	0.790688	0.422569		1.41754	1.19688	1.31249	0.95109		0.639477	0.571892	0.852425	1.17337		0.036112	0.375072
Agtrap	Type-1 angiotensin II receptor-associated protein	Q9WVK0	-4.84077	-2.51821	-3.0686	-3.10309		-2.9792	-3.14707	-3.51155	-4.39098		-3.80876	-4.25861	-3.14034	-2.92284		0.957926	0.89772
Ahctf1	Protein ELYS	Q8CJF7	3.37426	3.38935	3.68804	3.33839		3.47077	3.51579	3.31731	3.40495		3.30019	3.33515	3.39533	3.35361		0.411142	0.870526
Ahcy	Adenosylhomocysteinase	P50247	1.46193	1.46667	0.849445	1.40399		1.25484	1.409	1.53331	1.37565		1.59547	1.26152	1.25686	1.69319		0.629507	0.80708
Ahcyl1	Putative adenosylhomocysteinase 2;Putative adenosylhomocysteinase 3	Q80SW1;Q68FL4	-4.14354	-3.82005	-5.62053	-4.69946		-4.06137	-3.31957	-3.24628	-3.51607		-4.28786	-4.6988	-4.71937	-3.39838		0.10065	0.225175
Ahnak	Neuroblast differentiation-associated protein AHNAK	E9Q616	8.04795	8.24199	7.97314	7.82784		8.01741	7.96497	7.86081	7.86106		8.04719	8.04271	7.82357	7.68404		0.499463	0.837485
Ahnak2	Protein AHNAK2	E9PYB0	1.73052	1.8552	1.72482	1.55867		1.95952	1.80745	1.71474	1.63778		1.75097	1.95835	1.53845	1.27048		0.586236	0.811376
Ahsa1	Activator of 90 kDa heat shock protein ATPase homolog 1	Q8BK64	-3.25604	-3.17171	-2.4344	-2.03587		-1.91286	-0.779251	-2.05419	-2.16324		-2.22603	-2.65056	-1.29093	-1.65775		0.10504	0.231933
Aida	Axin interactor, dorsalization-associated protein	Q8C4Q6	-0.350319	-1.62751	-1.92972	-0.645039		-1.33798	-0.517548	-0.641586	-1.12816		-0.468183	-0.697989	-0.27552	-1.49933		0.632675	0.57873
Aifm1	Apoptosis-inducing factor 1, mitochondrial	Q9Z0X1	3.30843	3.38503	3.3068	3.17681		3.62846	3.5081	3.51848	3.58425		3.49316	3.40721	3.40519	3.34546		0.0014404	0.565758
Aimp1	Aminoacyl tRNA synthase complex-interacting multifunctional protein 1;Endothelial monocyte-activating polypeptide 2	P31230	-0.419395	-0.847567	-0.403164	-0.619083		0.440573	0.0684166	0.118193	-0.0946217		0.0812321	-0.16861	0.0558147	0.0521107		0.00113294	0.221985
Aimp2	Aminoacyl tRNA synthase complex-interacting multifunctional protein 2	Q8R010	-2.69847	-2.5711	-2.00275	-1.69474		-1.43482	-1.31272	-1.53861	-1.47134		-1.73067	-1.63288	-1.40637	-1.96798		0.0143586	0.231923
Aip	AH receptor-interacting protein	O08915	-5.4576	-3.39373	-5.69308	-3.478		-5.04797	-4.17342	-6.40048	-5.5383		-3.63556	-5.24695	-3.53097	-3.21042		0.222037	0.221256
Ak1	Adenylate kinase isoenzyme 1	Q9R0Y5	0.940302	1.2071	1.41834	0.900053		1.66927	1.79231	1.51045	1.88929		0.871685	1.12979	1.29046	1.03179		0.00217765	0.241925
Ak2	Adenylate kinase 2, mitochondrial;Adenylate kinase 2, mitochondrial, N-terminally processed	Q9WTP6	-1.89301	-1.71416	-1.8816	-1.96565		-0.83983	-1.32982	-1.09316	-1.60252		-1.94094	-1.6508	-1.70739	-1.41541		0.00964142	0.286275
Ak4	Adenylate kinase 4, mitochondrial	Q9WUR9	-2.58969	-2.53979	-3.47563	-2.9953		-2.224	-2.21089	-2.14002	-2.83769		-2.49627	-2.11698	-2.7707	-2.82924		0.156402	0.400972
Akap1	A-kinase anchor protein 1, mitochondrial	O08715	2.20423	2.16418	2.4358	2.21288		1.98541	1.92182	1.94428	2.23212		2.04986	1.87159	2.13674	1.9361		0.0370557	0.566529
Akap2	A-kinase anchor protein 2	O54931	3.68977	3.63076	3.53171	3.37063		3.80109	3.82727	3.7625	3.92197		3.67138	3.74484	3.59471	3.40171		0.0269954	0.552012
Akap8	A-kinase anchor protein 8	Q9DBR0	2.56185	2.38427	2.52855	2.34672		2.45715	2.23655	2.38762	2.46601		2.57839	2.3313	2.74823	2.47508		0.34264	0.801586
Akap8l	A-kinase anchor protein 8-like	Q9R0L7	-2.03241	-2.13724	-2.03076	-3.0498		-2.14054	-2.03476	-2.18126	-2.76441		-1.68912	-1.86686	-1.94408	-2.27528		0.341479	0.509389
Akr1b1	Aldose reductase	P45376	-2.73562	-2.34569	-3.99006	-3.42139		-2.50888	-3.02286	-2.16422	-2.96594		-2.53689	-3.76792	-2.85326	-2.91967		0.517163	0.507494
Akr1b10	Aldo-keto reductase family 1 member B10	G5E895	-4.5262	-4.38032	-4.66605	-4.20173		-3.54722	-4.14785	-3.9434	-3.8735		-4.44226	-6.13477	-4.01584	-4.34028		0.160949	0.296383
Alcam	CD166 antigen	Q61490	3.42419	3.61519	3.12796	3.26337		3.56687	3.55517	3.641	3.60811		3.52711	3.41058	3.36997	3.39688		0.0761586	0.629389
Aldh18a1	Delta-1-pyrroline-5-carboxylate synthase;Glutamate 5-kinase;Gamma-glutamyl phosphate reductase	Q9Z110	1.59156	1.69947	1.2411	1.5856		1.68899	1.61258	2.02092	1.70484		1.94131	1.93156	2.05598	1.97236		0.0104482	0.410183
Aldh1l2	Mitochondrial 10-formyltetrahydrofolate dehydrogenase	Q8K009	-0.736736	-1.1734	-1.17025	-0.40913		-0.248901	-0.958912	-0.191265	0.069128		0.0425854	0.208281	0.0817871	0.270103		0.00671113	0.177047
Aldh2	Aldehyde dehydrogenase, mitochondrial	P47738	0.42491	0.309469	-0.54664	0.0424004		1.80189	1.59581	1.77601	1.81273		0.222933	0.542778	0.563034	0.220736		3.02177e-05	0.0355294	+
Aldh3a2	Fatty aldehyde dehydrogenase	P47740	-0.89938	-0.481768	-1.45932	-1.57464		-1.53305	-1.22109	-1.74727	-1.31211		-0.178228	-1.31026	-1.66612	-2.06035		0.694274	0.63073
Aldh9a1	4-trimethylaminobutyraldehyde dehydrogenase	Q9JLJ2	-3.55536	-3.47096	-3.37214	-3.14203		-3.68768	-6.06433	-2.73812	-3.0537		-3.38419	-6.02994	-3.17903	-3.41083		0.740269	0.527634
Aldoa	Fructose-bisphosphate aldolase A;Fructose-bisphosphate aldolase	P05064;A6ZI46	3.94494	3.90533	2.94086	3.4373		4.62661	4.65386	4.61822	4.39088		4.58282	4.64214	4.73068	4.36139		0.00111962	0.127151
Alg10b	Putative Dol-P-Glc:Glc(2)Man(9)GlcNAc(2)-PP-Dol alpha-1,2-glucosyltransferase	Q3UGP8	-1.58797	-1.27993	-1.32708	-1.36236		-2.6535	-0.803648	-1.03954	-1.68824		-1.13193	-1.14165	-1.27465	-1.53826		0.742306	0.700465
Alg5	Dolichyl-phosphate beta-glucosyltransferase	Q9DB25	-1.60257	-1.40309	-1.8934	-1.12793		-1.23924	-0.897036	-0.889534	-1.64004		-1.2432	-1.0404	-1.65281	-1.72561		0.373562	0.558387
Alg9	Alpha-1,2-mannosyltransferase ALG9	Q8VDI9	-3.35666	-2.78922	-3.48968	-2.5856		-2.03353	-2.27716	-1.92977	-2.13674		-2.14569	-2.34048	-2.57339	-2.56894		0.00348445	0.175365
Alkbh5	RNA demethylase ALKBH5	Q3TSG4	-0.0501823	0.375397	0.0179672	0.0994835		0.615047	0.41938	0.167696	0.0454273		0.593313	0.0281601	0.169804	0.243357		0.468014	0.720154
Alyref	THO complex subunit 4	O08583	5.03334	5.26926	5.62125	5.55069		5.1728	5.12091	5.15548	5.33406		5.22791	5.33162	5.50199	5.31173		0.374571	0.741693
Amigo2	Amphoterin-induced protein 2	Q80ZD9	-0.266474	-0.331425	-0.990503	-0.855921		-0.0303803	-0.118021	0.0358944	-0.133688		0.141558	0.35088	0.129654	-0.13196		0.00556184	0.236501
Amot	Angiomotin	Q8VHG2	-0.113773	0.452988	1.75839	0.755545		0.498905	0.363892	-0.0935421	0.557667		-0.632126	-0.824852	0.079937	-0.24431		0.0445268	0.19453
Amotl1	Angiomotin-like protein 1	Q9D4H4	-3.35889	-3.17178	-2.90257	-2.37819		-3.79846	-5.65596	-3.57467	-5.30229		-3.2237	-3.21002	-3.65822	-6.5611		0.165104	0.186307
Anapc4	Anaphase-promoting complex subunit 4	Q91W96	-4.33247	-2.95837	-6.53692	-5.21204		-5.08261	-3.96737	-3.31416	-3.64158		-3.34805	-3.8565	-6.19284	-4.5519		0.679481	0.473495
Anapc5	Anaphase-promoting complex subunit 5	Q8BTZ4	-3.41267	-3.40821	-1.06601	-3.73066		-4.17264	-4.32346	-3.51204	-6.33226		-2.45987	-2.64131	-2.90732	-3.96244		0.0942807	0.154767
Anapc7	Anaphase-promoting complex subunit 7	Q9WVM3	-3.19968	-2.75132	-5.96984	-4.76249		-3.22965	-2.09338	-2.8182	-2.65738		-2.70113	-2.87599	-2.43016	-4.52521		0.180953	0.205531
Angel2	Protein angel homolog 2	Q8K1C0	-4.73259	-4.74304	-4.01606	-2.8893		-2.38552	-4.62247	-4.99116	-4.13877		-4.42957	-3.77445	-6.39802	-4.18095		0.642863	0.468465
Angptl2	Angiopoietin-related protein 2	Q9R045	-0.617857	-0.191114	-0.242159	0.102062		-1.60456	-0.945826	-1.39448	-0.842722		-0.675472	-0.322786	-0.866131	-0.997189		0.0069622	0.194808
Ank3	Ankyrin-3	G5E8K5	0.0467968	0.150007	-0.0598049	0.399231		-0.6779	-0.0671787	0.106384	-0.79228		0.145121	0.605686	0.0216751	0.316937		0.0466762	0.319664
Ankh	Progressive ankylosis protein	Q9JHZ2	-0.965763	0.339588	-0.247492	0.304213		0.170595	0.0216179	0.0524006	0.191057		0.222153	0.364626	0.0513649	-0.41621		0.666868	0.691475
Ankle2	Ankyrin repeat and LEM domain-containing protein 2	Q6P1H6	-2.62906	-4.31634	-2.79969	-3.34192		-2.18743	-1.83934	-1.26474	-2.56657		-3.12089	-2.35633	-2.65451	-3.29127		0.0343428	0.162532
Ankrd17	Ankyrin repeat domain-containing protein 17	Q99NH0	-0.656447	-0.00682831	-0.141926	-0.595507		-0.0160294	-0.0165501	-0.206827	-0.335781		-0.117353	-0.18396	-0.640217	-0.266106		0.495639	0.713567
Anln	Actin-binding protein anillin	Q8K298	3.26747	3.21113	2.69536	2.98625		3.50053	3.52207	3.44814	3.2662		3.38509	3.23018	3.3937	3.12188		0.0375748	0.458165
Ano1	Anoctamin-1	Q8BHY3	-1.8914	-1.82476	-2.44776	-2.55976		-2.01019	-2.10115	-1.48755	-1.7814		-1.25477	-0.817335	-1.41069	-1.4403		0.00643952	0.19246
Ano10	Anoctamin-10	Q8BH79	0.885443	0.773537	0.840546	1.01621		1.37338	1.3157	1.59893	1.49671		0.793053	0.954391	1.1318	1.19527		0.000776261	0.302932
Ano6	Anoctamin-6	Q6P9J9	0.77302	1.06545	0.728264	1.00567		1.29184	1.3023	1.16538	1.24152		0.814732	1.28361	1.06871	1.01085		0.0265497	0.480546
Anp32a	Acidic leucine-rich nuclear phosphoprotein 32 family member A	O35381	-0.057869	0.0882168	-0.858572	-0.102112		-0.471157	0.0586586	0.61093	-0.0635967		-0.340593	0.161066	0.0779362	0.230656		0.553189	0.629369
Anp32b	Acidic leucine-rich nuclear phosphoprotein 32 family member B	Q9EST5	1.66791	1.80757	1.06894	2.00989		1.33672	1.43721	1.48736	1.86136		1.6961	1.8478	1.92767	2.02725		0.259287	0.539331
Anp32e	Acidic leucine-rich nuclear phosphoprotein 32 family member E	P97822	-2.97615	-1.82095	-2.31933	-4.59396		-1.88769	-2.73331	-1.82889	-1.77415		-1.82388	-2.63467	-2.72424	-1.62659		0.31344	0.325197
Anxa1	Annexin A1	P10107	3.94226	4.28871	3.63381	3.8545		3.93876	3.66445	3.79388	3.79269		4.59596	4.57044	4.52026	4.16043		0.0032342	0.248742
Anxa2	Annexin A2	P07356	6.13908	6.45075	5.65448	5.8723		6.78872	6.7209	6.80969	6.56645		6.65704	6.56406	6.43454	6.33361		0.0052628	0.254664
Anxa3	Annexin A3	O35639	-1.51038	-1.56161	-2.59226	-1.13883		-0.169901	-0.619715	0.113268	-0.228657		-0.550484	-1.22298	-0.375353	-0.332783		0.00410835	0.0982788
Anxa4	Annexin A4	P97429	-3.66975	-2.52121	-3.82355	-3.56629		-2.25824	-2.84012	-2.07954	-2.68634		-1.69639	-2.28807	-3.52168	-2.02377		0.0791542	0.211977
Anxa5	Annexin A5	P48036	1.9765	2.14464	0.971317	2.08188		2.79125	2.37534	2.70654	2.54253		2.69811	2.51429	2.50916	2.38282		0.0162776	0.215727
Anxa6	Annexin A6	P14824	-3.93706	-6.24457	-3.02573	-3.05769		-2.91423	-5.29548	-3.52609	-3.65244		-3.11839	-2.70019	-1.71395	-2.09032		0.126117	0.162146
Anxa7	Annexin A7	Q07076	-4.33801	-4.68928	-5.91216	-2.53844		-2.91997	-2.43289	-1.77427	-2.49043		-2.74999	-2.27609	-5.82316	-2.79497		0.145244	0.162885
Ap1b1	AP-1 complex subunit beta-1	O35643	-1.52327	-1.67114	-1.78002	-2.28651		-0.681427	-0.767717	-1.1674	-0.836168		-0.816849	-1.19754	-1.77276	-1.92842		0.0175702	0.204681
Ap1g1	AP-1 complex subunit gamma-1	P22892	-4.41464	-3.20566	-5.44956	-3.05924		-2.94641	-2.84949	-3.02089	-2.293		-2.77532	-2.90532	-2.90591	-2.61341		0.0452972	0.162018
Ap2a1	AP-2 complex subunit alpha-1	P17426	1.75035	1.96313	1.94032	1.89484		1.81114	1.80427	1.67129	1.82259		1.76553	1.55584	1.78311	1.74157		0.0655982	0.727524
Ap2a2	AP-2 complex subunit alpha-2	P17427	3.79801	4.0548	4.00712	4.08986		4.14655	4.19034	4.0042	4.16643		3.96301	3.94764	4.11184	3.96998		0.144822	0.773863
Ap2b1	AP-2 complex subunit beta	Q9DBG3	4.16561	4.29522	4.29178	4.23899		4.27278	4.28921	4.31401	4.43242		4.22589	4.17149	4.20943	4.26713		0.0701738	0.851194
Ap2m1	AP-2 complex subunit mu	P84091	3.1566	3.15921	3.21853	3.17871		3.32034	3.30947	3.1782	3.08651		3.24665	3.03264	3.04726	2.94784		0.128718	0.766399
Ap2s1	AP-2 complex subunit sigma	P62743	0.0699635	-0.636871	-0.100656	0.581356		0.305546	-0.16575	0.434076	-0.207533		-0.000757217	-0.298992	0.709862	-0.244842		0.935494	0.916001
Apex1	DNA-(apurinic or apyrimidinic site) lyase;DNA-(apurinic or apyrimidinic site) lyase, mitochondrial	P28352	1.94368	1.99466	1.53309	1.99391		2.41634	2.0427	1.99811	2.49772		2.14127	1.89727	2.1814	2.24471		0.0928373	0.483336
Api5	Apoptosis inhibitor 5	O35841	3.85774	3.73667	3.67273	3.81446		3.94828	3.58896	3.65875	3.66365		3.78381	3.73792	3.71583	3.73136		0.76203	0.960878
Apob	Apolipoprotein B-100;Apolipoprotein B-48	E9Q414	-2.48302	-2.55006	-2.73085	-2.46078		-2.13047	-2.69144	-2.59457	-2.8063		-2.24055	-2.45995	-2.6171	-2.35306		0.571937	0.798643
Apoo	Apolipoprotein O	Q9DCZ4	-1.29924	-1.46419	-1.09387	-1.70772		-0.542242	-1.09593	-1.04789	-0.21645		-1.36343	-1.37604	-0.838852	-1.03339		0.0478866	0.316145
Apool	MICOS complex subunit Mic27	Q78IK4	1.92277	1.83193	1.43577	1.82432		1.6839	1.44626	1.62983	1.52511		1.78815	1.4507	1.56996	1.55817		0.267567	0.711049
Aprt	Adenine phosphoribosyltransferase	P08030	-4.67449	-4.70744	-2.79327	-4.23626		-3.68308	-3.97273	-3.89808	-3.85316		-4.11812	-4.44265	-5.04417	-3.95637		0.46821	0.472308
Aqp1	Aquaporin-1	Q02013	2.84249	3.34418	3.6757	3.74377		1.47403	1.76358	2.11113	2.11433		3.19692	3.37577	3.32802	3.49487		7.5423e-05	0.0449024	+
Aqr	Intron-binding protein aquarius	Q8CFQ3	2.16438	2.24769	2.29526	2.15133		2.19687	2.10148	1.96439	2.07569		2.07105	2.11408	2.25183	2.0011		0.157499	0.80639
Arcn1	Coatomer subunit delta	Q5XJY5	-2.63901	-2.34461	-2.10696	-2.57455		-1.46517	-1.0665	-0.80685	-1.15928		-1.68151	-1.36993	-1.11583	-1.53153		0.000123827	0.0812069
Arf1	ADP-ribosylation factor 1;ADP-ribosylation factor 3;ADP-ribosylation factor 2	P84078;P61205;Q8BSL7	-0.791317	-0.460787	-1.4235	-0.737501		-0.247278	-0.155359	0.0235329	0.0823173		-0.0556335	-0.204626	0.132656	-0.122723		0.00309051	0.194536
Arf4	ADP-ribosylation factor 4	P61750	-1.77706	-1.06088	-0.973019	-1.04615		-2.1206	-1.11947	-1.19957	-1.08349		-1.16252	-0.875029	-1.47707	-1.08483		0.695291	0.721362
Arf6	ADP-ribosylation factor 6	P62331	0.148449	0.58182	-0.532206	0.0366535		1.14926	1.07152	1.06317	1.0964		0.379442	0.229572	0.882713	0.0061245		0.00573711	0.167309
Arfgap2	ADP-ribosylation factor GTPase-activating protein 2	Q99K28	-3.68722	-4.32175	-4.28505	-5.39448		-5.10841	-2.79707	-4.23503	-6.21168		-4.50732	-4.29684	-5.02226	-4.27482		0.969449	0.90847
Arglu1	Arginine and glutamate-rich protein 1	Q3UL36	2.03518	1.52053	1.73983	1.27834		1.56847	1.36881	1.2651	1.56013		1.70193	1.64583	1.93364	1.55926		0.261935	0.606088
Arhgap10	Rho GTPase-activating protein 10	Q6Y5D8	-0.691524	-0.202011	-0.139017	-0.154493		0.0613957	-0.376945	-0.39826	-0.950134		0.173855	-0.298258	-0.0918694	-0.552256		0.652893	0.72878
Arhgap11a	Rho GTPase-activating protein 11A	Q80Y19	-1.95613	-2.20738	-2.2603	-1.85233		-2.08299	-2.20569	-2.42133	-2.60907		-2.12293	-1.58438	-1.95184	-1.75795		0.0416622	0.408595
Arhgdia	Rho GDP-dissociation inhibitor 1	Q99PT1	-0.450981	0.314447	-0.565924	0.138384		0.721336	0.546274	1.1425	0.666292		0.84446	0.201805	0.870821	0.979879		0.00898473	0.180096
Arhgdib	Rho GDP-dissociation inhibitor 2	Q61599	-3.54873	-2.19387	-3.0889	-2.50878		-2.47417	-1.34368	-1.12577	-3.08715		-1.7054	-3.11707	-2.61561	-1.31392		0.348431	0.348799
Arhgef1	Rho guanine nucleotide exchange factor 1	Q61210	-4.71014	-4.96119	-4.15858	-4.33369		-4.11076	-4.01672	-4.49446	-4.49353		-4.7171	-4.86151	-4.30613	-4.47263		0.317315	0.565438
Arhgef11	Rho guanine nucleotide exchange factor (GEF) 11	Q68FM7	-2.93797	-2.60893	-3.98324	-3.1149		-3.18816	-2.5763	-3.74115	-2.75909		-3.12722	-3.8275	-3.33632	-3.30341		0.622071	0.616628
Arhgef12	Rho guanine nucleotide exchange factor 12	Q8R4H2	-2.83257	-2.84848	-3.61851	-3.85373		-2.70164	-2.2022	-2.77689	-5.1249		-2.59932	-2.33697	-2.63357	-2.27927		0.33846	0.337777
Arhgef17	Rho guanine nucleotide exchange factor 17	Q80U35	-0.701298	-0.470524	-0.680138	-0.369953		-1.24314	-1.1357	-0.962559	-1.62336		-1.11255	-1.57035	-1.37535	-2.39637		0.00876491	0.170446
Arhgef2	Rho guanine nucleotide exchange factor 2	Q60875	-0.816372	-2.15781	-2.05032	-1.48602		-0.677658	-1.60559	-1.63496	-1.77755		-1.76306	-1.95617	-1.31898	-1.7652		0.713735	0.685448
Arhgef40	Rho guanine nucleotide exchange factor 40	Q3UPH7	-3.48289	-3.14279	-3.88601	-3.83959		-3.21858	-3.06008	-3.16648	-4.00363		-3.09162	-3.69903	-2.87027	-4.81279		0.806108	0.72104
Arid1a	AT-rich interactive domain-containing protein 1A	A2BH40	1.99796	2.13749	2.17932	2.07017		2.03598	2.00837	1.86188	1.92681		2.18448	2.19401	2.2587	1.98675		0.0405608	0.68005
Arid1b	AT-rich interactive domain-containing protein 1B, ARID domain-containing protein 1B	E9Q4N7	1.02224	-0.277222	0.841673	0.930815		0.6148	0.668529	0.553812	-0.187906		0.279154	0.695765	1.01689	0.0897293		0.822253	0.778178
Arid2	AT-rich interactive domain-containing protein 2, ARID domain-containing protein 2	E9Q7E2	1.40663	1.51765	1.68794	1.66161		1.70508	1.36564	1.58902	1.10886		1.54915	1.18375	1.68476	1.38402		0.651329	0.83188
Arid4a	AT-rich interactive domain-containing protein 4A, ARID domain-containing protein 4A	F8VPQ2	-3.83507	-3.99347	-4.11356	-3.82119		-4.67711	-4.23313	-3.84987	-3.83246		-3.91312	-3.97158	-3.90158	-3.78834		0.346039	0.62926
Arid5b	AT-rich interactive domain-containing protein 5B	Q8BM75	-3.7796	-3.83422	-5.82027	-2.75327		-6.39859	-2.94822	-3.77708	-4.95252		-3.79851	-2.55233	-2.87987	-3.11857		0.267572	0.231959
Arl1	ADP-ribosylation factor-like protein 1	P61211	-2.24627	-2.01826	-2.96191	-0.815359		-1.89174	-0.853983	-1.50611	-1.98902		-1.85369	-1.75653	-1.0739	-1.38042		0.497794	0.47353
Arl15	ADP-ribosylation factor-like protein 15	Q8BGR6	-2.8977	-2.38257	-3.14822	-3.52251		-2.83473	-2.93658	-3.09031	-3.26856		-2.73671	-2.9196	-2.78299	-4.21195		0.879169	0.831275
Arl6ip4	ADP-ribosylation factor-like protein 6-interacting protein 4	Q9JM93	-2.8782	-2.70548	-2.216	-2.28207		-2.21188	-2.82156	-2.7809	-2.5566		-2.38087	-2.82258	-2.54804	-3.09632		0.681839	0.769694
Arl6ip5	PRA1 family protein 3	Q8R5J9	-0.362537	-0.644035	-0.868172	-1.33868		-0.801346	-1.07915	-0.766298	-1.00655		-0.84078	-0.998611	-0.98871	-1.15251		0.606041	0.759065
Arl6ip6	ADP-ribosylation factor-like protein 6-interacting protein 6	Q8BH07	-0.686848	-0.95937	0.037756	-0.759991		-0.890165	-0.811785	-1.07276	-0.945045		-0.977814	-0.811035	-0.710978	-0.83358		0.236496	0.539034
Arl8a	ADP-ribosylation factor-like protein 8A	Q8VEH3	-2.99167	-1.569	-5.41115	-2.45663		-0.95426	-1.4654	-1.17031	-4.88128		-1.37859	-1.80628	-1.25989	-3.95085		0.613041	0.396197
Arl8b	ADP-ribosylation factor-like protein 8B	Q9CQW2	-2.16623	-1.42993	-1.91367	-0.99081		-0.498035	-0.506002	-0.354177	-0.100779		-1.13823	-0.485994	-0.782829	-0.598421		0.00230739	0.117621
Armc1	Armadillo repeat-containing protein 1	Q9D7A8	-1.90015	-1.27926	-1.37341	-1.2335		-0.502977	-0.32662	-0.702595	-0.765861		-0.72691	-0.928719	-0.861572	-0.928245		0.00097728	0.188188
Armc10	Armadillo repeat-containing protein 10	Q9D0L7	0.416296	0.401907	0.881598	0.477034		0.194414	0.374744	0.297581	0.304085		0.2938	0.154039	0.619204	0.669807		0.255863	0.637842
Armc8	Armadillo repeat-containing protein 8	Q9DBR3	-2.62429	-2.45584	-2.87481	-1.64153		-3.04254	-2.50826	-2.45652	-2.66798		-2.70187	-2.01874	-2.4225	-1.42973		0.330172	0.449874
Arpc1a	Actin-related protein 2/3 complex subunit 1A	Q9R0Q6	-2.21825	-1.69772	-2.13664	-1.23695		-1.88935	-2.11553	-2.77778	-1.42558		-2.18326	-2.00696	-1.71203	-1.86102		0.760854	0.746874
Arpc1b	Actin-related protein 2/3 complex subunit 1B	Q9WV32	5.28604	5.44144	5.45599	5.36146		5.24967	5.24432	5.06376	4.99672		5.19218	5.33589	5.2401	5.12031		0.0203984	0.59867
Arpc2	Actin-related protein 2/3 complex subunit 2	Q9CVB6	4.89347	5.00898	5.28978	5.01667		4.92828	4.84052	4.91884	4.66371		4.79175	5.08554	4.91017	4.61713		0.177628	0.643475
Arpc3	Actin-related protein 2/3 complex subunit 3	Q9JM76	4.05518	3.9255	4.06922	4.06292		3.79476	3.59113	3.55502	3.77298		3.81931	3.98446	3.97134	3.6876		0.00646629	0.473659
Arpc4	Actin-related protein 2/3 complex subunit 4	P59999	3.63274	3.97874	4.18017	4.03176		3.63306	3.71237	3.93168	3.85739		3.60164	3.74417	4.08123	3.39525		0.32738	0.642015
Arpc5	Actin-related protein 2/3 complex subunit 5	Q9CPW4	3.16548	3.15877	3.4924	3.32174		2.84603	2.76013	2.55391	2.98171		2.83658	2.9309	3.06018	2.80233		0.00326834	0.349052
Arpc5l	Actin-related protein 2/3 complex subunit 5-like protein	Q9D898	0.754856	0.318394	1.00205	0.651958		0.15213	0.533485	0.36923	0.72864		0.264231	0.851137	1.02245	0.674738		0.407188	0.62253
Arpp19	cAMP-regulated phosphoprotein 19	P56212	-3.33458	-2.96454	-4.00854	-3.35747		-2.774	-3.08882	-2.76419	-2.87011		-3.14105	-2.98086	-2.84272	-2.84415		0.0451218	0.35036
Arrb2	Beta-arrestin-2	Q91YI4	-3.36219	-3.83468	-3.51261	-5.00767		-3.39321	-5.26585	-4.4313	-3.55295		-3.79782	-3.07056	-3.55613	-3.38296		0.367817	0.391708
Arvcf	Armadillo repeat protein deleted in velo-cardio-facial syndrome homolog	P98203	-2.5721	-3.37404	-3.77925	-2.63064		-3.1345	-3.34395	-3.48208	-1.78446		-3.52008	-3.22809	-3.23063	-2.57973		0.887574	0.811671
Asah1	Acid ceramidase;Acid ceramidase subunit alpha;Acid ceramidase subunit beta	Q9WV54	-2.35252	-2.69503	-2.83413	-2.5694		-2.91928	-1.69785	-1.69917	-2.08871		-2.1604	-2.62437	-1.28171	-0.899342		0.155534	0.290786
Asap1	Arf-GAP with SH3 domain, ANK repeat and PH domain-containing protein 1	Q9QWY8	0.146174	-0.00372505	-0.27033	-0.576427		-0.333626	-0.634886	-1.14693	-0.536425		-0.683229	-1.03931	-0.619984	-0.674259		0.0442106	0.334069
Asf1a	Histone chaperone ASF1A	Q9CQE6	-1.82728	-1.73301	-2.47736	-1.12955		-1.7313	-2.13833	-2.014	-1.7326		-1.40602	-1.29736	-1.68427	-2.31894		0.762953	0.749913
Ash1l	Histone-lysine N-methyltransferase ASH1L	Q99MY8	-1.7785	-1.76604	-0.833744	-1.52689		-2.63456	-1.78585	-2.12484	-2.46203		-2.36409	-2.93407	-1.92829	-1.25647		0.1403	0.30318
Ash2l	Set1/Ash2 histone methyltransferase complex subunit ASH2	Q91X20	0.923012	0.656712	0.790911	0.661821		0.240709	0.143303	0.492344	0.729092		0.877012	0.882973	0.902489	0.947842		0.0065592	0.359348
Asna1	ATPase Asna1	O54984	-0.490015	-1.12544	-1.23199	-0.948278		-1.03489	-1.3051	-0.877562	-1.31373		-0.769241	-1.28678	-2.29325	-0.841202		0.587175	0.602481
Asns	Asparagine synthetase [glutamine-hydrolyzing]	Q61024	-3.21718	-2.34759	-3.9275	-3.25891		-2.76402	-2.11827	-2.91877	-3.49198		-1.94036	-2.8778	-3.01565	-2.25417		0.310513	0.395067
Asph	Aspartyl/asparaginyl beta-hydroxylase	Q8BSY0	3.33712	3.3209	2.8613	2.82478		3.49515	3.39705	3.30867	3.25958		3.35759	3.2759	3.00547	2.88945		0.199454	0.578408
Asun	Protein asunder homolog	Q8QZV7	-0.130306	0.0467033	0.034956	-0.0610504		0.129749	-0.602652	-0.0104218	-0.144552		0.1243	0.205629	0.00461006	0.256573		0.151909	0.566001
Atad1	ATPase family AAA domain-containing protein 1	Q9D5T0	2.95191	3.03362	3.24994	3.18973		3.28829	3.53907	3.27896	3.22771		3.1794	3.07036	3.15585	3.00927		0.040268	0.590343
Atad2	ATPase family AAA domain-containing protein 2	Q8CDM1	3.3152	3.32541	3.95053	3.67109		3.44353	3.56957	2.85177	3.52855		3.00255	3.08495	3.22278	3.45263		0.229743	0.512097
Atad2b	ATPase family AAA domain-containing protein 2B	E9Q166	-1.8636	-2.0959	-2.27431	-2.21274		-2.00717	-1.70228	-2.35328	-2.33205		-1.99707	-1.92875	-1.37509	-2.45401		0.717677	0.775099
Atad3	ATPase family AAA domain-containing protein 3	Q925I1	3.17954	3.43388	3.59138	3.58586		3.64694	3.82394	3.96577	3.86392		3.91273	3.7741	3.93981	3.88104		0.00389653	0.388296
Atad5	ATPase family AAA domain-containing protein 5	Q4QY64	-0.486267	-0.57678	-0.239958	-0.751657		-0.719927	-0.56945	-0.664034	-0.616085		-0.212198	-0.834669	-0.376675	-0.671396		0.634948	0.827707
Atf6	Cyclic AMP-dependent transcription factor ATF-6 alpha;Processed cyclic AMP-dependent transcription factor ATF-6 alpha	F6VAN0	-2.94025	-3.58987	-3.87709	-5.28033		-2.54645	-2.84071	-3.22044	-3.10646		-2.81493	-3.74463	-3.55432	-3.21417		0.14297	0.250512
Atf7	Cyclic AMP-dependent transcription factor ATF-7	Q3US59;Q8R0S1	-2.39389	-1.49732	-4.82812	-3.82665		-1.3286	-5.22671	-1.38962	-1.25917		-0.745571	-1.90703	-1.4777	-1.84483		0.322058	0.235246
Atic	Bifunctional purine biosynthesis protein PURH;Phosphoribosylaminoimidazolecarboxamide formyltransferase;IMP cyclohydrolase	Q9CWJ9	-1.69308	-1.61048	-3.28765	-1.71344		-0.42079	-0.848303	-0.343342	-0.48249		-1.17907	-0.870382	-0.809746	-0.750525		0.00428844	0.0888617
Atl3	Atlastin-3	Q91YH5	0.666998	0.852633	0.185215	0.185103		1.14604	0.935762	1.14312	0.858665		0.850224	0.936485	0.79394	0.620131		0.0231292	0.356659
Atp10b	Phospholipid-transporting ATPase	B1AWN4	1.62075	1.32306	0.770269	-5.54763		0.369064	-3.76063	-4.82106	1.05787		1.12756	1.11863	-4.08625	-3.3503		0.827898	0.507067
Atp11a	Probable phospholipid-transporting ATPase IH	P98197	-4.68735	-4.58278	-4.35183	-4.71128		-2.90238	-2.79067	-5.25829	-2.70011		-3.20934	-5.14824	-3.50861	-3.26449		0.220795	0.244503
Atp11b	Phospholipid-transporting ATPase	Q6DFW5	-4.84308	-3.46789	-5.88383	-3.8846		-2.49722	-3.17557	-3.82176	-4.94463		-3.39314	-3.09333	-4.5454	-3.16548		0.315759	0.304031
Atp11c	Phospholipid-transporting ATPase 11C	Q9QZW0	0.27075	0.634272	0.190325	0.786737		0.609634	0.345421	0.288813	0.395382		0.338364	0.204983	0.236502	0.139973		0.230439	0.637291
Atp13a1	Manganese-transporting ATPase 13A1	Q9EPE9	2.58532	2.75222	3.07738	2.74751		2.91318	3.15391	2.90164	2.89334		2.79846	2.61763	2.81483	2.70043		0.125701	0.634645
Atp13a3	Probable cation-transporting ATPase 13A3	Q5XF89	-3.4581	-6.51311	-3.61129	-4.00224		-5.29071	-3.79999	-3.69976	-3.71083		-3.71205	-3.86127	-3.87426	-3.55643		0.638739	0.483235
Atp1a1	Sodium/potassium-transporting ATPase subunit alpha-1	Q8VDN2	5.15857	5.27258	5.03119	5.18916		5.32368	5.45328	5.36579	5.3063		5.35146	5.5063	5.40324	5.16246		0.0467167	0.64252
Atp1a4	Sodium/potassium-transporting ATPase subunit alpha-4	Q9WV27	0.826693	1.60023	-0.234287	-0.821159		-0.119375	-0.295002	0.415218	0.222975		0.519884	0.215177	-0.467813	-0.442411		0.734285	0.617118
Atp1b1	Sodium/potassium-transporting ATPase subunit beta-1	P14094	-0.742727	-5.9014	-0.655727	-4.57499		-0.540806	-0.467239	-1.08521	-5.04413		-1.57684	-0.458452	-0.296997	-5.54957		0.768797	0.464832
Atp1b3	Sodium/potassium-transporting ATPase subunit beta-3	P97370	3.51807	3.84673	3.17906	3.39685		3.72968	3.89879	3.79383	3.74806		3.75701	3.74656	3.52944	3.38633		0.13785	0.557947
Atp2a2	Sarcoplasmic/endoplasmic reticulum calcium ATPase 2	O55143	5.4599	5.66056	5.17623	5.12172		5.68213	5.71934	5.45883	5.23816		5.68413	5.63158	5.28797	4.934		0.668028	0.781127
Atp2b1	Plasma membrane calcium-transporting ATPase 1	G5E829	4.78813	4.80695	4.36591	4.5226		5.10431	5.08939	5.08733	4.98405		5.14483	5.00292	4.99875	4.74167		0.00820634	0.393219
Atp2b3	Calcium-transporting ATPase	Q0VF55	0.204649	0.237093	-0.564316	-0.348089		0.203674	0.377691	0.384998	0.0867577		0.493835	0.465857	0.320456	-0.0657635		0.127339	0.438554
Atp2c1	Calcium-transporting ATPase type 2C member 1	Q80XR2	-5.44511	-4.49315	-4.09992	-4.4518		-5.18448	-3.47896	-3.83786	-3.86378		-5.44875	-3.76204	-3.59603	-4.26644		0.594833	0.503726
Atp5a1	ATP synthase subunit alpha, mitochondrial	Q03265	7.96256	8.16789	7.93718	7.93594		8.10269	8.00961	8.01871	7.92749		8.13093	7.99099	7.992	7.90543		0.977568	0.996537
Atp5b	ATP synthase subunit beta, mitochondrial	P56480	7.95728	8.09328	7.99036	7.92718		8.0719	7.92792	8.10681	8.1203		8.03872	7.97069	7.98547	8.09582		0.489595	0.944615
Atp5c1	ATP synthase subunit gamma, mitochondrial	Q91VR2	4.78048	4.66889	4.44712	4.24302		4.50822	4.46486	4.50161	4.4673		4.69212	4.55687	4.62745	4.52138		0.559984	0.86663
Atp5d	ATP synthase subunit delta, mitochondrial	Q9D3D9	1.4205	1.15951	1.68763	1.48944		1.21366	1.38014	2.07426	1.35324		1.49155	1.8838	1.79991	1.62756		0.413965	0.636828
Atp5e	ATP synthase subunit epsilon, mitochondrial	P56382	2.77159	2.71819	2.59324	2.35749		2.77137	2.6379	2.46828	2.83022		2.76478	2.56676	2.41255	2.40997		0.5429	0.827394
Atp5f1	ATP synthase F(0) complex subunit B1, mitochondrial	Q9CQQ7	4.66331	4.81285	4.28809	4.59139		4.88517	4.64232	4.84252	4.63705		4.94707	4.97164	4.62034	4.48641		0.447014	0.742733
Atp5h	ATP synthase subunit d, mitochondrial	Q9DCX2	5.3781	5.31494	5.52375	5.2819		5.25716	4.95367	5.31963	5.40895		5.35506	5.19646	5.39157	5.49986		0.381633	0.791551
Atp5i	ATP synthase subunit e, mitochondrial	Q06185	3.75913	4.02712	3.6426	3.46763		3.66453	3.3816	3.56425	3.53404		3.76611	3.9096	3.4995	3.61219		0.337854	0.712944
Atp5j	ATP synthase-coupling factor 6, mitochondrial	P97450	4.01007	3.75692	3.93016	3.84105		4.26107	3.75092	4.34134	4.42992		4.02681	4.04069	4.28562	4.02453		0.137053	0.549854
Atp5j2	ATP synthase subunit f, mitochondrial	P56135	3.27103	3.33612	3.14596	2.96754		3.32633	3.68308	3.40794	3.29557		3.64646	3.3544	3.4622	3.29336		0.0912011	0.567473
Atp5l	ATP synthase subunit g, mitochondrial	Q9CPQ8	4.0953	4.1771	3.41434	3.27315		3.88643	3.64073	3.64337	3.72632		3.77725	3.82628	3.55437	3.41405		0.885758	0.910261
Atp5o	ATP synthase subunit O, mitochondrial	Q9DB20	5.4322	5.35214	5.13335	5.21622		5.00849	5.13218	5.18914	5.12313		5.37498	5.34745	5.2805	5.17185		0.0612802	0.685308
Atp6ap1	V-type proton ATPase subunit S1	Q9R1Q9	-1.75229	-1.31702	-1.22059	-0.452263		-0.50416	-0.47514	-0.400162	-0.677033		-0.698872	-0.664951	-1.29738	-0.981764		0.0759026	0.324972
Atp6ap2	Renin receptor	Q9CYN9	-3.62995	-3.80946	-4.8715	-2.68316		-2.36563	-2.83188	-2.44113	-2.38666		-2.85758	-2.73794	-3.46336	-3.79082		0.0507921	0.180128
Atp6v0a1	V-type proton ATPase 116 kDa subunit a isoform 1	Q9Z1G4	-2.15395	-2.17474	-1.79128	-2.74222		-2.51525	-2.05076	-2.29089	-1.27166		-1.83556	-2.20375	-1.89755	-2.59842		0.83981	0.81385
Atp6v0a2	V-type proton ATPase 116 kDa subunit a isoform 2	P15920	-4.41834	-4.04772	-4.3181	-3.918		-5.47182	-5.61905	-4.02171	-5.64255		-4.0904	-5.8559	-3.31	-2.97862		0.191185	0.232035
Atp6v0c	V-type proton ATPase 16 kDa proteolipid subunit	P63082	-2.32698	-1.85228	-3.2465	-3.79542		-0.578178	-0.549013	-0.889	-0.186884		-2.57684	0.30298	-2.46241	-1.70773		0.0240316	0.0795375
Atp6v0d1	V-type proton ATPase subunit d 1	P51863	1.42976	1.77303	1.79463	1.71298		1.89996	1.94839	1.84383	1.96998		1.88002	1.99377	1.75398	1.84754		0.0419708	0.60589
Atp6v1a	V-type proton ATPase catalytic subunit A	P50516	2.78882	2.84491	2.95434	2.87548		3.18788	3.06792	3.18599	3.32645		3.07781	2.89322	2.97214	3.00527		0.00137571	0.485501
Atp6v1b2	V-type proton ATPase subunit B, brain isoform	P62814	2.27738	2.44071	2.53057	2.52539		2.76569	2.82272	2.6232	2.92645		2.49115	2.56827	2.44707	2.67324		0.00656584	0.47378
Atp6v1c1	V-type proton ATPase subunit C 1	Q9Z1G3	0.350937	0.69363	0.448534	0.41894		0.608938	0.616272	0.482054	0.745632		0.595219	0.475874	-0.156708	0.564081		0.367813	0.661422
Atp6v1d	V-type proton ATPase subunit D	P57746	-1.35781	-0.751589	-0.270987	-1.00501		-0.171013	-0.430199	-0.40407	-0.834701		-1.13654	-0.833471	-0.844183	-0.600689		0.215737	0.463562
Atp6v1e1	V-type proton ATPase subunit E 1	P50518	0.561176	0.656057	-0.0767269	0.763803		0.789207	0.970804	0.937965	1.22748		0.633535	0.840672	0.799976	0.812149		0.0517687	0.396228
Atp6v1f	V-type proton ATPase subunit F	Q9D1K2	-0.849554	-0.645027	-0.238859	-0.595055		-0.223413	-0.698921	0.0587158	-0.290838		-0.579147	-0.484219	-0.46241	-0.53643		0.232659	0.575276
Atp6v1g1	V-type proton ATPase subunit G 1	Q9CR51	0.147346	0.178364	0.210047	0.282492		0.347685	0.414438	0.704573	0.150965		0.209444	0.479359	0.54023	0.225672		0.259324	0.694366
Atp6v1h	V-type proton ATPase subunit H	Q8BVE3	0.00495338	0.486629	0.384176	0.356947		0.849611	0.811361	0.574734	0.696444		0.625954	0.682245	0.483692	0.40073		0.0137526	0.423357
Atp7a	Copper-transporting ATPase 1	Q64430	-3.51578	-2.90356	-3.63259	-4.97576		-3.50255	-2.51348	-2.93395	-2.56422		-2.98314	-3.1045	-3.91604	-3.32605		0.18757	0.305667
Atp8b2	Phospholipid-transporting ATPase ID	P98199	-3.27402	-2.87462	-4.45526	-3.14832		-2.95752	-3.41935	-2.51587	-4.66539		-2.45734	-2.86344	-4.27588	-4.6327		0.96454	0.899094
Atpif1	ATPase inhibitor, mitochondrial	O35143	1.67182	1.46452	0.57205	1.11292		1.19398	1.27244	1.47034	1.29854		1.56719	1.49318	1.46635	1.37268		0.446861	0.641257
Atrn	Attractin	Q9WU60	-4.70977	-4.89892	-5.85535	-4.02168		-4.596	-4.40987	-4.63471	-4.49489		-4.2686	-4.36453	-5.70314	-4.38166		0.729071	0.65055
Atrx	Transcriptional regulator ATRX	Q61687	2.51133	2.22375	2.33693	2.70066		2.10689	2.21082	1.76989	2.61264		1.95692	2.20552	2.05668	2.605		0.388227	0.61093
Atxn10	Ataxin-10	P28658	-5.327	-3.2915	-2.10883	-2.88316		-2.27899	-3.02597	-2.46916	-5.43866		-2.71762	-3.01605	-2.93035	-3.2365		0.864551	0.67588
Atxn2	Ataxin-2	O70305	-1.39339	-1.0704	-1.62238	-0.962604		-1.10958	-1.21117	-0.94371	-1.14725		-0.586403	-0.672663	-0.75218	-1.60298		0.348486	0.549209
Atxn2l	Ataxin-2-like protein	Q7TQH0	1.85763	1.94745	1.56433	1.53321		2.14444	1.82321	1.80985	1.67364		2.00289	2.06366	1.86101	1.69092		0.421928	0.744735
Aup1	Ancient ubiquitous protein 1	P70295	-0.220028	0.151579	0.141287	-0.264793		0.0475769	0.590414	0.670635	0.485947		-0.161455	0.27722	0.268763	0.0247841		0.0439767	0.391876
Aurka	Aurora kinase A	P97477	-3.11881	-4.52157	-3.33135	-3.13788		-2.00448	-2.26846	-2.61537	-2.57701		-2.55737	-2.74427	-3.41296	-2.21278		0.0289851	0.174593
Aurkb	Aurora kinase B	O70126	1.27312	1.23325	1.73567	1.60709		1.23678	1.21314	0.909302	1.20921		0.925161	1.22801	1.5824	1.47161		0.219429	0.561566
Axl	Tyrosine-protein kinase receptor UFO	Q00993	0.941971	1.24691	0.807632	1.17119		1.8401	1.75263	1.88586	1.77213		1.59702	1.46645	1.61115	1.48838		4.89028e-05	0.196882
B2m	Beta-2-microglobulin	P01887	-1.40353	-1.80741	-2.59114	-2.28145		-1.19003	-1.27876	-0.940107	-1.30432		-1.42521	-1.50092	-1.71619	-2.15891		0.0301325	0.237326
B3galt6	Beta-1,3-galactosyltransferase 6	Q91Z92	-4.15513	-2.0308	-2.29624	-4.03339		-2.21957	-2.35714	-2.33748	-2.6003		-1.87702	-2.1121	-3.15931	-5.05443		0.567139	0.423551
B4galt1	Beta-1,4-galactosyltransferase 1;Lactose synthase A protein;N-acetyllactosamine synthase;Beta-N-acetylglucosaminylglycopeptide beta-1,4-galactosyltransferase;Beta-N-acetylglucosaminyl-glycolipid beta-1,4-galactosyltransferase;Processed beta-1,4-galactosyltransferase 1	P15535	-3.54382	-4.44158	-4.16892	-4.29078		-3.24833	-6.67269	-4.54506	-2.06547		-3.02148	-2.87276	-4.57908	-3.17606		0.662041	0.459992
Bag1	BAG family molecular chaperone regulator 1	Q60739	-3.71793	-2.67091	-3.09282	-3.17103		-2.83603	-3.02744	-3.31617	-2.79547		-3.54301	-2.88842	-3.25426	-2.95417		0.721012	0.774855
Bag2	BAG family molecular chaperone regulator 2	Q91YN9	1.29067	1.65286	1.37598	1.36918		1.27801	1.26687	1.4294	0.777721		1.53087	1.46799	1.15975	1.28805		0.313878	0.657426
Bag3	BAG family molecular chaperone regulator 3	Q9JLV1	-2.66385	-2.10911	-2.2664	-1.32543		-1.24449	-1.30164	-1.46478	-1.50274		-1.62959	-2.03865	-1.39434	-1.62888		0.0627453	0.311442
Bag5	BAG family molecular chaperone regulator 5	Q8CI32	-2.01102	-1.66065	-2.6138	-2.6674		-1.72093	-2.38589	-1.99229	-2.13035		-4.83723	-2.47518	-2.54758	-2.35754		0.197314	0.257699
Bag6	Large proline-rich protein BAG6	Q9Z1R2	-3.13179	-3.09746	-2.63259	-1.57949		-2.71414	-1.83851	-2.65606	-1.62024		-3.07138	-1.69455	-2.23192	-2.51992		0.668858	0.590475
Baiap2	Brain-specific angiogenesis inhibitor 1-associated protein 2	Q8BKX1	3.38153	3.37223	2.90184	2.91339		3.72934	3.62173	3.55643	3.41976		3.75129	3.56676	3.29865	3.3498		0.0374187	0.414196
Bak1	Bcl-2 homologous antagonist/killer	O08734	-1.30148	-1.07157	-0.498928	-0.481506		-0.282122	-0.173254	-0.401876	-0.477385		-0.541643	-0.589785	-0.124266	-0.930241		0.129319	0.417869
Banf1	Barrier-to-autointegration factor;Barrier-to-autointegration factor, N-terminally processed	O54962	4.63262	4.46471	4.85136	5.77884		4.39571	4.97462	4.03449	5.65321		3.43458	4.25051	4.16448	6.04408		0.740121	0.590391
Banp	Protein BANP	Q8VBU8	-4.4251	-4.80779	-4.39969	-3.40769		-4.89231	-4.93881	-5.131	-3.47193		-4.59071	-5.21931	-4.69755	-4.30177		0.570268	0.528268
Bap18	Chromatin complexes subunit BAP18	Q9DCT6	-0.902088	-1.38756	-1.05609	-1.29158		-1.21012	-1.66201	-1.72354	-1.7805		-1.57969	-1.15424	-1.56737	-1.30321		0.0726789	0.442079
Bard1	BRCA1-associated RING domain protein 1	O70445	-5.21782	-4.10115	-1.46735	-4.04774		-2.15282	-5.17298	-2.17047	-1.4473		-1.89616	-1.63444	-1.9174	-1.9011		0.193143	0.182459
Bax	Apoptosis regulator BAX	Q07813;A0A1B0GSH8	-2.05682	-1.33558	-1.77146	-1.77824		-1.84484	-1.57295	-1.43306	-1.59713		-1.41409	-1.52095	-1.48137	-1.67933		0.393401	0.705794
Baz1a	Bromodomain adjacent to zinc finger domain protein 1A	O88379	1.18742	1.1005	1.3298	1.10478		1.73964	1.64149	1.62006	1.53554		1.19798	1.22887	1.3879	1.25933		0.000152137	0.356278
Baz1b	Tyrosine-protein kinase BAZ1B	Q9Z277	5.31464	5.21188	5.49656	5.41951		4.94358	5.03259	4.78614	4.91641		5.0111	5.11274	5.26992	5.14056		0.00115976	0.39698
Baz2a	Bromodomain adjacent to zinc finger domain protein 2A	Q91YE5	-2.74036	-2.81124	-2.45073	-2.58219		-2.50893	-2.1141	-2.03344	-2.14122		-1.77182	-2.11756	-2.25292	-2.14902		0.00602648	0.313521
Bbx	HMG box transcription factor BBX	Q8VBW5	-5.56512	-1.97984	-5.82234	-2.96849		-3.8931	-2.26424	-2.9118	-3.49117		-2.92916	-4.09234	-4.48222	-4.9862		0.496194	0.354343
Bcap29	B-cell receptor-associated protein 29	Q61334	-2.5997	-5.21245	-5.44859	-1.81536		-2.18539	-0.817984	-1.24022	-2.08604		-1.85818	-1.90975	-1.80421	-1.675		0.0432069	0.0889565
Bcap31	B-cell receptor-associated protein 31	Q61335	3.493	3.32431	2.80246	2.49362		3.7459	3.68588	3.18583	3.14234		3.38531	3.48633	2.99706	2.6579		0.346205	0.49937
Bcas2	Pre-mRNA-splicing factor SPF27	Q9D287	2.98198	2.73411	3.10623	3.04876		2.65299	2.64211	2.78491	2.73308		2.80009	2.64342	2.73947	2.85355		0.0231219	0.567317
Bccip	BRCA2 and CDKN1A-interacting protein	Q9CWI3	-1.26769	-1.49705	-1.36006	-0.732275		-1.52221	-1.42921	-1.22438	-0.920933		-1.0984	-0.964306	-1.60602	-0.634447		0.707893	0.762457
Bckdk	[3-methyl-2-oxobutanoate dehydrogenase [lipoamide]] kinase, mitochondrial	O55028	0.661699	0.219507	0.27112	0.225056		0.0632134	0.331247	-0.093235	0.34255		0.00181389	0.188376	0.424206	0.164419		0.423999	0.734995
Bcl2l1	Bcl-2-like protein 1	Q64373	-2.12539	-2.51472	-1.66911	-2.29533		-1.40858	-1.06465	-1.78256	-1.1794		-2.14201	-2.06215	-1.90363	-1.32851		0.0301867	0.248607
Bcl2l13	Bcl-2-like protein 13	P59017	-2.26255	-4.11664	-2.29865	-2.43092		-1.8508	-0.75046	-1.00014	-1.72018		-2.11737	-1.48867	-1.93717	-2.63083		0.0385964	0.159283
Bcl7b	B-cell CLL/lymphoma 7 protein family member B	Q921K9	-1.04263	-0.307791	-1.13245	-1.56013		-1.18232	-1.1217	-0.851824	-0.79241		-0.967327	-0.82419	-0.98234	-1.08693		0.980748	0.981806
Bcl7c	B-cell CLL/lymphoma 7 protein family member C	O08664	-0.386988	-0.143686	0.393717	0.131847		0.128569	-0.203583	0.0543461	-0.326755		-0.235357	-0.0329914	-0.0894508	0.0107384		0.845877	0.910343
Bclaf1	Bcl-2-associated transcription factor 1	Q8K019	5.04543	5.15481	5.34248	5.00286		4.92605	5.04221	4.99657	4.96862		5.07743	5.10844	5.20239	4.87715		0.254835	0.784792
Bclaf3	BCLAF1 and THRAP3 family member 3	A2AG58	-3.31333	-3.26369	-3.18092	-3.09617		-3.70233	-3.08055	-3.28098	-3.42455		-3.35919	-2.98729	-3.21848	-3.34182		0.451603	0.764216
Bcr	Active breakpoint cluster region-related protein;Breakpoint cluster region protein	Q5SSL4;Q6PAJ1	-1.78373	-2.12002	-1.9535	-2.0268		-2.00851	-2.17077	-2.26803	-2.26256		-1.56273	-2.22429	-2.38178	-2.29722		0.491258	0.718766
Bicd2	Protein bicaudal D homolog 2	Q921C5	-4.40145	-2.1013	-4.04072	-5.43984		-1.80031	-2.20186	-2.40998	-4.32518		-2.64225	-2.33844	-6.45597	-3.93825		0.433468	0.299561
Bin1	Myc box-dependent-interacting protein 1	O08539	-2.4013	-3.19881	-2.15633	-4.75633		-4.92633	-1.69239	-1.55948	-3.56343		-1.64256	-2.32593	-2.07032	-2.93556		0.565125	0.404944
Birc5	Baculoviral IAP repeat-containing protein 5	O70201	-0.183329	-0.453388	-0.166447	-0.151667		-0.782024	-0.579388	-0.629709	-0.788275		-0.529465	-0.856935	-0.30975	-0.390181		0.0143521	0.402705
Blm	Bloom syndrome protein homolog	O88700	-1.684	-2.44553	-1.80504	-2.29544		-2.11279	-1.94915	-2.68405	-3.1742		-1.19414	-1.5398	-1.69085	-1.91891		0.0459195	0.237138
Bmi1	Polycomb complex protein BMI-1	P25916	0.332258	-0.217037	0.324518	-0.574087		-0.223324	-0.563787	-0.636084	-0.571091		0.208134	-0.295141	-0.297863	-0.479704		0.18213	0.449985
Bmp2k	BMP-2-inducible protein kinase	Q91Z96	-2.73725	-3.08376	-2.64511	-2.82595		-3.44634	-3.18584	-3.06801	-2.99759		-2.75275	-4.01955	-2.89202	-1.87814		0.623761	0.594328
Bms1	BMS1 homolog, ribosome assembly protein (Yeast)	Q6PGF5	3.52133	3.58474	3.95479	3.75677		3.4787	3.5558	3.31904	3.65751		3.41591	3.41352	3.78373	3.63904		0.292519	0.701482
Bnc2	Zinc finger protein basonuclin-2	Q8BMQ3	-3.34408	-3.56395	-3.41785	-3.58816		-3.96516	-3.98273	-6.07344	-4.38848		-4.45404	-4.04927	-4.12524	-3.53049		0.0857298	0.212925
Bod1l1	Biorientation of chromosomes in cell division protein 1-like 1	E9Q6J5	-1.32765	-2.01855	-1.25855	-2.9227		-2.62854	-4.7619	-2.3043	-1.95226		-1.62697	-1.54949	-1.24442	-0.858059		0.0806748	0.16405
Bop1	Ribosome biogenesis protein BOP1	P97452	3.24542	3.44279	3.82157	3.59993		3.51906	3.58802	3.54961	3.63133		3.43843	3.33227	3.59802	3.53319		0.699375	0.900951
Bptf	Nucleosome-remodeling factor subunit BPTF	A2A654	1.35941	1.10272	0.899385	1.07026		0.683117	0.660013	0.40278	0.853464		0.970715	0.971926	1.00746	0.822046		0.00891982	0.396706
Brcc3	Lys-63-specific deubiquitinase BRCC36	P46737	-3.66168	-2.90944	-1.73536	-1.21722		-3.09154	-1.40189	-2.12755	-1.83788		-2.56793	-1.68418	-1.68928	-1.77081		0.73229	0.590134
Brd1	Bromodomain-containing protein 1	E9PZ26	0.604099	0.211452	0.885424	0.518284		-0.267881	0.238523	-0.280855	0.278868		0.0850201	-0.28838	0.223152	0.628916		0.0909055	0.373843
Brd2	Bromodomain-containing protein 2	Q7JJ13	1.9357	1.95687	1.60892	1.61367		1.74064	1.66491	1.68578	1.54445		1.59218	1.68078	1.40899	1.4056		0.0923678	0.609058
Brd3	Bromodomain-containing protein 3	Q8K2F0	0.639425	0.909676	0.255995	0.458817		0.307449	0.601129	0.476883	0.695059		0.505985	0.667284	0.462034	0.585636		0.941313	0.975339
Brd4	Bromodomain-containing protein 4	Q9ESU6	2.25575	2.26005	1.83192	1.65614		2.20767	1.76115	1.96666	2.10143		2.00738	2.07348	1.8173	1.82306		0.859943	0.925638
Brd7	Bromodomain-containing protein 7	O88665	0.584478	0.755768	1.2294	0.776604		0.58114	0.713573	0.631277	0.506714		0.564838	0.47893	0.494844	0.569439		0.0707943	0.531886
Brd8	Bromodomain-containing protein 8	Q8R3B7	-3.1826	-2.69559	-2.35081	-2.43286		-4.23536	-3.8223	-3.89518	-2.89869		-4.07449	-2.40385	-3.30033	-2.69393		0.0857509	0.221264
Brd9	Bromodomain-containing protein 9	Q3UQU0	-2.82687	-1.92224	-2.11702	-1.79966		-2.05426	-2.54196	-1.78828	-2.29586		-2.58359	-1.9697	-2.40258	-1.37417		0.9527	0.934644
Bre	BRCA1-A complex subunit BRE	Q8K3W0	-2.99532	-2.68098	-2.61376	-2.19015		-3.18906	-2.30671	-2.62703	-2.3319		-2.49153	-4.82343	-2.3195	-2.77189		0.581334	0.492642
Brix1	Ribosome biogenesis protein BRX1 homolog	Q9DCA5	3.93129	4.05495	4.40467	4.28271		4.17444	4.12905	4.15061	4.34488		3.9214	4.02463	4.28646	4.34185		0.907418	0.964864
Brpf1	Peregrin	B2RRD7	-4.41906	-3.41521	-3.57145	-4.66421		-5.35412	-4.84992	-4.39633	-4.98353		-3.30624	-4.32857	-5.11064	-3.9671		0.147857	0.26716
Bsg	Basigin	P18572	2.85024	3.23607	3.06464	2.92319		3.91947	3.5709	3.3668	3.58768		3.21749	3.05544	3.06467	3.10745		0.00170498	0.27812
Bst2	Bone marrow stromal antigen 2	Q8R2Q8	-3.52156	-3.47925	-3.44109	-3.05228		-4.42241	-3.34015	-3.31524	-3.36044		-3.02061	-2.58555	-2.48134	-2.83628		0.020319	0.216176
Btaf1	TATA-binding protein-associated factor 172	E9QAE3	-1.3454	-0.915068	-0.645254	-1.99256		-2.11792	-2.15342	-1.85162	-2.30159		-1.51771	-1.52808	-1.9316	-2.0757		0.0324177	0.230117
Btf3	Transcription factor BTF3	Q64152	3.09682	3.1654	3.15356	3.28624		3.02075	3.12893	3.03589	3.19845		3.14951	3.25541	3.48881	3.38712		0.0468761	0.641127
Btf3l4	Transcription factor BTF3 homolog 4	Q9CQH7	0.159565	0.944101	0.661743	0.780918		0.592163	1.03144	1.05664	1.25683		0.839687	0.974436	1.11031	1.06612		0.143687	0.473632
Btrc	F-box/WD repeat-containing protein 11;F-box/WD repeat-containing protein 1A	Q5SRY7;Q3ULA2	-3.99675	-3.62326	-5.40148	-3.41556		-2.83592	-4.53928	-3.35475	-4.30045		-3.18085	-3.09522	-3.12852	-4.41823		0.52481	0.450241
Bub3	Mitotic checkpoint protein BUB3	Q9WVA3	2.99526	2.88697	2.74088	2.79169		3.08032	2.77948	3.04745	3.00303		3.16386	2.96275	3.07641	3.10493		0.0591012	0.650048
Bud13	BUD13 homolog	Q8R149	-0.827845	-0.867567	-1.12685	-0.928919		-1.39322	-0.812838	-0.684055	-1.10867		-0.948872	-0.570148	-0.894474	-1.10211		0.776351	0.871982
Bud31	Protein BUD31 homolog	Q6PGH1	2.03585	1.99697	1.9666	2.36151		1.76007	1.8796	1.98705	2.21818		2.00444	1.95782	2.10266	2.29948		0.517226	0.80841
Bysl	Bystin	O54825	0.766617	1.06424	1.03314	1.38716		1.32601	1.4064	1.20727	1.2012		0.963823	1.22137	1.12093	0.939905		0.171557	0.620897
Bzw1	Basic leucine zipper and W2 domain-containing protein 1	Q9CQC6	-0.356562	-1.51871	-2.10155	-1.44522		-0.532545	-0.510267	0.0298328	-1.09049		0.10437	-0.192463	-0.711235	-0.707604		0.0670912	0.214525
Bzw2	Basic leucine zipper and W2 domain-containing protein 2	Q91VK1	-2.38366	-2.69898	-2.2875	-2.65139		-2.14705	-1.78774	-1.69672	-4.0216		-1.78904	-2.12399	-2.54182	-2.47612		0.845409	0.7432
C1d	Nuclear nucleic acid-binding protein C1D	O35473	-2.43121	-2.35349	-2.70365	-2.75514		-2.29414	-2.82081	-3.00055	-6.43747		-1.74773	-2.32466	-2.14349	-2.52082		0.214275	0.213671
C1qbp	Complement component 1 Q subcomponent-binding protein, mitochondrial	O35658	2.44221	2.39492	2.55533	2.78802		2.72331	2.0767	2.47478	2.73891		2.11685	2.19377	2.74275	2.79135		0.920385	0.939176
Caap1	Caspase activity and apoptosis inhibitor 1	Q8VDY9	-3.89367	-4.21744	-3.93549	-5.43591		-3.70569	-4.53151	-3.86062	-3.72885		-4.07144	-4.21403	-4.1057	-3.69001		0.471524	0.514081
Cab39	Calcium-binding protein 39	Q06138	-4.23231	-4.55941	-3.83707	-4.12471		-5.31364	-5.68286	-4.86839	-4.53881		-5.20265	-4.55772	-4.51047	-4.05282		0.0451235	0.232076
Cabin1	Calcineurin-binding protein cabin-1	G3X8Q1	-5.1452	-4.78485	-4.86941	-4.65723		-5.09267	-2.9783	-5.90747	-5.3031		-5.42612	-3.56478	-5.36913	-4.53204		0.974656	0.92523
Cacna2d1	Voltage-dependent calcium channel subunit alpha-2/delta-1;Voltage-dependent calcium channel subunit alpha-2-1;Voltage-dependent calcium channel subunit delta-1	O08532	-0.356855	0.135076	0.4725	-0.315159		-2.46592	-0.974899	-1.25615	-1.11156		-0.257355	-0.302393	-0.566607	-0.681084		0.00560005	0.103512
Cactin	Cactin	Q9CS00	1.42087	1.35296	1.54068	1.49099		1.25519	1.31567	1.42309	1.58004		1.5435	1.13217	1.31168	1.30211		0.439448	0.83523
Cacybp	Calcyclin-binding protein	Q9CXW3	1.45666	1.27137	-0.414494	1.04852		1.62719	1.26085	1.557	1.53876		1.79911	1.3451	1.52424	1.40138		0.162853	0.322217
Cad	CAD protein;Glutamine-dependent carbamoyl-phosphate synthase;Aspartate carbamoyltransferase;Dihydroorotase	B2RQC6	-4.72682	-3.0911	-2.6452	-3.66954		-2.98876	-1.88464	-3.08278	-2.82954		-3.11471	-2.63954	-2.26314	-4.03531		0.32906	0.348148
Cadm1	Cell adhesion molecule 1	Q8R5M8	-7.82535	-6.39368	-3.76605	-4.92985		-0.22723	-0.367821	-1.67731	-0.491079		-4.11486	-4.63968	-2.89539	-3.06198		0.000701984	0.0078	+
Cald1	Caldesmon, CDM	E9QA15	4.80056	4.55771	4.38935	4.54689		4.10762	4.11904	4.10172	4.03779		4.50124	4.49045	4.48797	4.32002		0.00049078	0.348328
Calm1	Calmodulin-1	P0DP28;P0DP27;P0DP26	5.46655	5.31761	5.78458	5.84121		5.45589	4.96589	5.35622	5.53251		5.31264	5.36923	5.51662	5.50815		0.236812	0.605241
Calr	Calreticulin	P14211	2.12962	2.50902	1.22227	2.06989		2.48481	2.54396	2.72083	2.43498		2.42362	2.52976	2.40844	2.41727		0.077157	0.356862
Calu	Calumenin	O35887	-0.478374	-0.0827522	-1.18907	-0.357925		-0.134382	-0.227787	0.230938	-0.394102		0.232435	0.0613728	0.611692	0.486988		0.0177755	0.219565
Camk2d	Calcium/calmodulin-dependent protein kinase type II subunit delta	Q6PHZ2	-0.388685	-0.35363	-0.790558	-0.939203		0.0117264	0.147778	0.144789	-0.258921		-0.236872	-0.159578	-0.523661	-0.475639		0.010813	0.31162
Cand1	Cullin-associated NEDD8-dissociated protein 1	Q6ZQ38	1.13829	1.57332	0.800076	1.17567		1.72486	1.44896	1.58075	1.61732		1.58087	1.56096	1.38985	1.42501		0.039595	0.428982
Canx	Calnexin	P35564	4.89596	4.87703	4.18385	4.49461		5.14032	5.17003	5.25626	5.14697		5.15638	5.08219	4.88761	4.91562		0.0122932	0.331843
Cap1	Adenylyl cyclase-associated protein 1	P40124	-0.775024	0.0735321	-1.07029	-0.603323		0.437325	0.0780373	0.77525	0.664219		0.913555	0.566105	0.642057	0.625767		0.00105971	0.0984952
Capg	Macrophage-capping protein	P24452	-1.7376	-1.5365	-2.20173	-1.0925		-0.867823	-1.20881	-1.35499	-0.897772		-0.839018	-1.14696	-0.547146	-1.07988		0.031482	0.261677
Capn2	Calpain-2 catalytic subunit	O08529	-2.97447	-2.82056	-3.61082	-4.09911		-2.28975	-2.93303	-3.39796	-3.18578		-2.89532	-2.7296	-2.57009	-3.79155		0.502709	0.509543
Capn5	Calpain-5	O08688	-3.24117	-2.77646	-3.3883	-3.83884		-2.30659	-2.52806	-2.98163	-4.80614		-2.97485	-4.23781	-3.33981	-3.30652		0.853196	0.728027
Capns1	Calpain small subunit 1	O88456	-2.85294	-1.93185	-1.84106	-3.49182		-2.32109	-2.0682	-3.0175	-2.06851		-4.82217	-1.88922	-2.47089	-1.79092		0.863213	0.70086
Caprin1	Caprin-1	Q60865	4.98116	4.91298	4.9342	4.81915		4.68472	4.88849	4.88309	4.83211		4.98193	4.95848	5.04553	4.58075		0.645926	0.90228
Capza1	F-actin-capping protein subunit alpha-1	P47753	3.6506	3.67541	4.14758	4.14981		3.6347	3.64696	3.56942	3.78734		3.30057	3.38172	3.77169	3.46827		0.0508212	0.441742
Capza2	F-actin-capping protein subunit alpha-2	P47754	4.15391	4.26203	4.5652	4.55034		4.01508	3.99074	3.82861	4.27692		3.82214	3.89482	4.37639	4.152		0.085991	0.473846
Capzb	F-actin-capping protein subunit beta	P47757	4.20049	4.2976	4.43504	4.09596		4.07023	4.08087	4.04989	3.96252		3.79563	3.97642	3.94144	3.93008		0.00270627	0.472926
Card19	Caspase recruitment domain-containing protein 19	Q9D1I2	-2.84837	-3.5655	-2.54839	-3.23986		-5.56934	-4.12322	-3.13573	-2.24417		-3.24406	-3.78079	-3.22843	-4.15657		0.523204	0.423938
Carnmt1	Carnosine N-methyltransferase	Q80UY1	-3.39715	-4.1924	-4.19507	-4.25798		-3.88085	-3.22309	-3.5058	-3.50813		-3.78395	-3.37793	-3.79908	-3.02258		0.126143	0.385771
Cars	Cysteine--tRNA ligase, cytoplasmic	Q9ER72	-3.39337	-2.00103	-2.09809	-3.65553		-2.20963	-2.4415	-2.08866	-2.69933		-1.32409	-1.7406	-1.89918	-2.62324		0.17198	0.29296
Cask	Peripheral plasma membrane protein CASK	O70589	2.17381	2.30463	2.31191	1.97965		2.15155	1.8023	1.94045	1.86358		2.31519	2.2076	2.094	1.99548		0.0821123	0.589378
Casp3	Caspase-3;Caspase-3 subunit p17;Caspase-3 subunit p12	P70677	-1.8809	-1.65672	-2.01631	-1.90526		-1.45589	-1.57688	-1.27778	-1.61046		-1.49462	-1.63041	-1.82422	-1.57638		0.0150693	0.454552
Cat	Catalase	P24270	-3.44191	-2.40716	-3.54304	-3.47701		-2.73911	-3.93934	-3.59544	-3.07042		-3.28538	-4.14572	-3.138	-3.51247		0.707111	0.666308
Cav1	Caveolin-1	P49817	4.9718	5.1622	5.09644	4.9323		4.98144	5.1956	5.06757	4.99632		5.45626	5.56075	4.95982	5.17846		0.146038	0.595638
Cav2	Caveolin-2	Q9WVC3	2.95939	3.15903	2.84563	3.18431		3.45085	3.36764	3.31347	3.43601		3.38233	3.8296	3.37276	3.11973		0.039352	0.433112
Cbfb	Core-binding factor subunit beta	Q08024	-1.38091	-1.69254	-2.36625	-1.77706		-2.02368	-1.84033	-1.97215	-2.15167		-1.85901	-1.91337	-2.06137	-1.79261		0.58958	0.756024
Cbll1	E3 ubiquitin-protein ligase Hakai	Q9JIY2	-0.550339	-0.76405	-0.350769	-0.718061		-0.814905	-0.71483	-0.686838	-0.907133		-0.735706	-1.04682	-0.817036	-0.896273		0.0625614	0.573739
Cbx1	Chromobox protein homolog 1	P83917	0.946495	1.15037	1.70406	2.19515		0.29661	1.37498	0.879156	1.73956		-0.522816	0.82929	0.781744	1.91144		0.406837	0.394905
Cbx3	Chromobox protein homolog 3	P23198	4.34104	4.21672	4.13173	5.02725		4.13012	4.12506	3.43819	4.53685		3.66478	3.83849	3.70038	4.72784		0.375318	0.474049
Cbx4	E3 SUMO-protein ligase CBX4	O55187	-2.43182	-0.828163	-1.95008	-2.81402		-2.59402	-2.74051	-2.57017	-2.95368		-4.20547	-2.03737	-2.44854	-2.7099		0.277936	0.319222
Cbx5	Chromobox protein homolog 5	Q61686	4.29071	3.89429	4.12183	5.06296		3.83957	4.11748	3.50062	4.35722		3.12933	3.53034	3.55017	4.66765		0.288583	0.400892
Cbx6	Chromobox protein homolog 6	Q9DBY5	-2.60782	-2.38146	-3.12651	-2.84237		-3.04944	-2.87853	-2.73504	-3.22047		-4.0726	-2.72111	-2.34847	-3.86936		0.433599	0.473515
Cbx8	Chromobox protein homolog 8	Q9QXV1	0.00282288	-0.319708	0.15222	-0.233162		-0.533424	-0.350798	-0.604931	-0.318438		-0.589588	-0.326525	-0.277321	-0.178633		0.0561723	0.490002
Ccar1	Cell division cycle and apoptosis regulator protein 1	Q8CH18	1.42644	1.57612	0.975033	1.35291		2.09044	1.97935	2.02923	1.79639		2.00674	2.02424	1.76724	1.74365		0.00176595	0.247433
Ccar2	Cell cycle and apoptosis regulator protein 2	Q8VDP4	1.64371	1.60133	1.77159	1.38224		1.22825	1.3319	1.30443	1.23741		1.68088	1.20831	1.55658	1.56659		0.0398752	0.509684
Ccdc101	SAGA-associated factor 29 homolog	Q9DA08	-2.16165	-2.58886	-2.30323	-2.50093		-1.94159	-2.62546	-2.60924	-2.44687		-2.34782	-2.24923	-2.46976	-1.72388		0.546076	0.701916
Ccdc109b	Calcium uniporter regulatory subunit MCUb, mitochondrial	Q810S1	1.66396	1.44087	2.03522	1.23966		2.07884	1.96841	2.14957	2.39589		1.88879	2.18452	1.87088	1.2927		0.0871595	0.381402
Ccdc12	Coiled-coil domain-containing protein 12	Q8R344	0.71834	0.817364	1.59291	1.15667		0.59729	1.00206	1.06965	0.796129		0.85751	0.891207	1.00356	1.03866		0.563986	0.73617
Ccdc124	Coiled-coil domain-containing protein 124	Q9D8X2	-0.589321	0.0759392	-0.0919457	0.080164		0.305239	-0.0394058	0.114401	0.259769		-0.685905	0.072134	0.521919	0.0152626		0.524145	0.633687
Ccdc127	Coiled-coil domain-containing protein 127	Q3TC33	-0.811674	-0.795338	-0.155775	-0.969996		-0.587503	-0.508453	-0.956669	-1.02453		-0.9706	-0.256912	-0.508659	-0.884621		0.873005	0.892688
Ccdc134	Coiled-coil domain-containing protein 134	Q8C7V8	-4.21082	-4.87978	-4.97881	-4.3481		-5.31445	-4.20079	-4.78868	-4.03147		-4.91738	-4.69684	-5.01482	-1.95635		0.744758	0.573486
Ccdc137	Coiled-coil domain-containing protein 137	Q8R0K4	0.912666	1.1798	1.572	0.837412		1.23878	1.16734	1.18274	0.678438		1.15684	0.927214	1.09596	0.765495		0.762443	0.849489
Ccdc152	Coiled-coil domain-containing protein 152	E9PX14	-6.45111	-6.72292	-6.72632	-6.72328		-3.81194	-3.83583	-4.28042	-3.9611		-6.20726	-3.38478	-3.36822	-3.64719		0.00181923	0.0186667	+
Ccdc167	Coiled-coil domain-containing protein 167	Q9D162	-1.76282	-1.01636	-0.919115	-2.02631		-1.75984	-2.08248	-1.63698	-1.83804		-1.81906	-1.32034	-1.75026	-2.45262		0.354681	0.477993
Ccdc47	Coiled-coil domain-containing protein 47	Q9D024	3.61597	3.73101	3.23419	3.4433		3.87726	3.91811	3.9321	3.84095		3.89259	3.86153	3.67896	3.49759		0.0274309	0.459919
Ccdc51	Coiled-coil domain-containing protein 51	Q3URS9	-2.91693	-4.01429	-4.59392	-2.4538		-3.90982	-2.21628	-4.37275	-2.44573		-2.40645	-2.84209	-2.81933	-5.79583		0.948758	0.830976
Ccdc58	Coiled-coil domain-containing protein 58	Q8R3Q6	-3.46171	-4.20534	-4.31117	-2.85098		-3.11292	-3.32933	-2.37264	-3.99254		-3.19298	-2.98451	-2.1205	-2.96284		0.177569	0.294669
Ccdc59	Thyroid transcription factor 1-associated protein 26	Q8R2N0	-3.63165	-3.62864	-2.51709	-4.07333		-3.81879	-3.56543	-3.51963	-3.61542		-4.15581	-3.86159	-3.39186	-3.87616		0.525451	0.579694
Ccdc86	Coiled-coil domain-containing protein 86	Q9JJ89	1.31898	1.45819	1.58336	1.30669		1.21229	1.22216	0.945999	1.2271		1.10719	1.00484	0.75773	1.01077		0.00456252	0.400674
Ccdc9	Coiled-coil domain-containing protein 9	Q8VC31	-5.86648	-3.36185	-3.01487	-3.32856		-5.57045	-3.17401	-3.32836	-3.24513		-2.57071	-3.38821	-3.12818	-5.34697		0.943456	0.815167
Ccdc90b	Coiled-coil domain-containing protein 90B, mitochondrial	Q8C3X2	0.641922	0.615206	0.651407	0.369213		-0.408644	0.231964	-0.079834	0.00175667		0.459898	0.500984	0.688017	0.405426		0.00162299	0.244291
Ccdc94	Coiled-coil domain-containing protein 94	Q9D6J3	-2.57519	-2.52244	-2.67403	-3.01518		-2.80854	-3.55138	-3.14266	-2.69764		-3.06782	-2.95042	-2.92339	-3.47879		0.16181	0.458164
Ccna2	Cyclin-A2	P51943	-2.84053	-2.91517	-2.51403	-2.73633		-3.06906	-3.28007	-2.591	-1.88701		-2.63053	-3.42654	-2.36964	-2.68336		0.975527	0.96496
Ccnb1	G2/mitotic-specific cyclin-B1	P24860	-3.37916	-3.22999	-4.03781	-3.49738		-3.27046	-3.50341	-4.3261	-2.51906		-3.01718	-2.73118	-3.17069	-2.28429		0.164009	0.319591
Ccnb2	G2/mitotic-specific cyclin-B2	P30276	-4.11907	-3.18159	-5.31632	-3.3759		-3.65059	-2.24567	-4.92903	-5.04533		-3.44158	-2.53496	-2.91274	-3.40146		0.353887	0.31861
Ccnd1	G1/S-specific cyclin-D1	P25322	-1.75956	-1.91013	-2.4859	-1.9577		-1.72058	-1.69977	-1.37398	-0.945478		-1.57926	-2.89402	-2.01179	-1.47516		0.186055	0.364582
Ccnh	Cyclin-H	Q61458	-3.02056	-2.53469	-2.70249	-2.34571		-2.93877	-3.113	-2.8234	-2.4983		-3.11904	-2.5676	-2.71655	-4.82472		0.370094	0.404803
Ccnk	Cyclin-K	O88874	-1.83717	-1.23397	-0.966135	-0.253162		-0.335636	-0.786087	-0.901609	-0.345434		-0.819117	-1.1248	-0.408634	-1.24075		0.379245	0.473355
Ccnl1	Cyclin-L1	Q52KE7	-1.41817	-1.57927	-1.99537	-1.97986		-2.03574	-1.77171	-1.58105	-1.35273		-1.66927	-1.43149	-1.51524	-1.86129		0.80194	0.87134
Ccnt1	Cyclin-T1	Q9QWV9	-2.33358	-1.32557	-1.81705	-3.10444		-3.04286	-2.40681	-2.12418	-1.50979		-1.90252	-0.98354	-2.16527	-2.35696		0.675725	0.578875
Ccny	Cyclin-Y	Q8BGU5	-1.41611	-0.79108	-0.484636	-1.39151		-1.91066	-0.905438	-1.36201	-2.01815		-2.59786	-2.75597	-2.71218	-1.08205		0.0488003	0.177287
Ccnyl1	Cyclin-Y-like protein 1	D3YUJ3	-1.05836	-1.32214	-1.54621	-1.46026		-1.66855	-1.34601	-1.30447	-1.85546		-1.43391	-2.37584	-1.80994	-1.48029		0.21753	0.47357
Ccsmst1	Protein CCSMST1	Q6RUT7	-2.85449	-2.78321	-3.07873	-5.4427		-2.17171	-4.16373	-2.56807	-2.55286		-2.15652	-4.68136	-3.13869	-3.03578		0.685977	0.495853
Cct2	T-complex protein 1 subunit beta	P80314	3.09771	3.10019	2.78984	2.96391		3.17002	3.02343	3.2922	3.11094		3.28225	3.37685	3.27652	3.07877		0.0487144	0.587905
Cct3	T-complex protein 1 subunit gamma	P80318	3.40874	3.66826	3.23502	3.53697		3.58736	3.67306	3.98789	3.67247		3.86111	3.83682	3.82585	3.75217		0.0208885	0.470298
Cct4	T-complex protein 1 subunit delta	P80315	3.05766	2.90157	2.07471	2.75793		3.29472	3.05841	3.22877	3.04284		3.4013	3.30171	3.35505	3.07558		0.0334133	0.331322
Cct5	T-complex protein 1 subunit epsilon	P80316	3.72766	3.62832	3.30224	3.47807		3.71015	3.65461	3.81124	3.56006		3.81566	3.97043	3.82331	3.73277		0.0356845	0.544729
Cct6a	T-complex protein 1 subunit zeta	P80317	2.95772	3.07868	2.58136	2.87406		3.2718	3.06398	3.17884	2.98963		3.23922	3.40735	3.26191	3.03388		0.0355941	0.473708
Cct6b	T-complex protein 1 subunit zeta-2	Q61390	-1.95332	-2.4386	-2.75479	-3.23335		-2.84027	-2.75683	-2.51052	-2.94899		-2.28321	-2.44358	-2.78407	-4.98683		0.64569	0.519356
Cct7	T-complex protein 1 subunit eta	P80313	2.79047	2.74904	2.36002	2.44185		2.87953	2.71871	2.81576	2.6874		2.92534	2.85236	2.84706	2.54472		0.203865	0.660807
Cct8	T-complex protein 1 subunit theta	P42932	3.98787	4.0137	3.60662	3.65272		3.98452	3.87945	4.11323	4.02972		4.17789	4.27701	4.0428	3.99863		0.0563176	0.540132
Cd109	CD109 antigen	Q8R422	3.87376	3.94281	4.18517	4.06725		3.64785	3.64876	3.45381	3.56373		3.45922	3.46607	3.51342	3.36825		6.4185e-05	0.277786
Cd14	Monocyte differentiation antigen CD14	P10810	-2.68422	-2.2616	-2.61899	-2.50144		-2.4862	-2.65628	-3.22306	-2.57034		-2.11363	-2.32365	-2.70983	-2.14319		0.156038	0.47359
Cd151	CD151 antigen	O35566	-0.199192	-0.233618	-1.74821	-0.91814		0.227736	0.86013	0.580389	0.699207		0.0195465	0.275803	0.622614	-0.222229		0.0100001	0.127027
Cd276	CD276 antigen	Q8VE98	-3.4858	-3.95204	-4.19702	-3.81139		-3.29127	-3.62421	-3.20015	-3.15957		-4.09634	-3.63337	-3.28606	-3.41067		0.0792323	0.388348
Cd2bp2	CD2 antigen cytoplasmic tail-binding protein 2	Q9CWK3	-1.50799	-5.62632	-2.13337	-1.54724		-1.43968	-1.35332	-1.30759	-1.98585		-1.25802	-1.6252	-1.45993	-1.54908		0.283145	0.241016
Cd34	Hematopoietic progenitor cell antigen CD34	Q64314	-0.0226994	0.406338	-2.1945	-0.149675		0.643906	0.797796	0.889704	0.0126877		1.18015	1.33493	1.20286	0.946055		0.0270392	0.117993
Cd3eap	DNA-directed RNA polymerase I subunit RPA34	Q76KJ5	1.13725	1.09134	1.22626	0.923777		1.2323	1.30724	1.20393	1.25028		1.23144	1.14154	1.14884	1.11607		0.0756447	0.77024
Cd44	CD44 antigen	P15379	4.91762	5.19021	5.12727	4.91086		5.30479	5.15763	5.13408	5.19147		5.20708	4.99282	5.00671	4.95676		0.130951	0.724892
Cd47	Leukocyte surface antigen CD47	Q61735	-3.14403	-1.17406	-1.16052	-0.666241		-0.899908	-0.650454	-0.727692	-0.889303		-1.51821	-4.38746	-1.30771	-1.17855		0.28597	0.248851
Cd63	CD63 antigen	P41731	2.39502	2.50609	1.84981	1.80269		3.72991	3.44562	3.69773	3.51161		3.53137	3.46174	3.3337	3.44928		1.49521e-05	0.0457111	+
Cd80	T-lymphocyte activation antigen CD80	Q00609	-4.4901	-3.5244	-5.16943	-3.46185		-2.98857	-2.91567	-4.78522	-3.39351		-2.72141	-3.58859	-3.52393	-4.59532		0.51331	0.433066
Cd81	CD81 antigen	P35762	1.41352	2.36776	2.24759	2.02513		3.05194	2.4904	2.83559	2.54215		2.97191	2.00707	2.84216	1.97675		0.103843	0.319357
Cd9	CD9 antigen	P40240	2.09563	2.12196	1.70703	2.11779		2.17977	2.19915	2.07828	2.5268		2.58054	2.74411	2.56896	2.17302		0.0264986	0.385947
Cd99	CD99 antigen	Q8VCN6	-3.02702	-5.42774	-5.52207	-2.27427		-1.86544	-2.28774	-1.90866	-2.24956		-2.04837	-2.18357	-1.57276	-2.31405		0.0268565	0.0800886
Cdc16	Cell division cycle protein 16 homolog	Q8R349	-1.69931	-2.81185	-2.26405	-2.60516		-1.61848	-2.03025	-1.53272	-2.45214		-2.14476	-1.71306	-2.04268	-2.02532		0.282404	0.466535
Cdc23	Cell division cycle protein 23 homolog	Q8BGZ4	-2.45015	-1.51818	-3.11396	-2.59099		-2.7738	-3.13773	-2.6327	-4.24899		-2.24241	-2.3805	-2.69881	-2.07494		0.132842	0.25947
Cdc27	Cell division cycle protein 27 homolog	A2A6Q5	-3.01105	-2.81642	-4.46513	-2.64675		-2.13074	-2.38155	-2.27706	-2.41539		-2.57202	-2.72693	-1.85533	-2.07113		0.0589911	0.21085
Cdc37	Hsp90 co-chaperone Cdc37;Hsp90 co-chaperone Cdc37, N-terminally processed	Q61081	-0.284214	-0.0505543	-0.28614	-0.143633		-0.0261993	0.140041	0.105379	0.330833		0.103245	0.207893	0.11035	0.164419		0.00298854	0.444062
Cdc40	Pre-mRNA-processing factor 17	Q9DC48	2.80976	2.76066	2.96233	2.58617		2.31191	2.3124	2.0765	2.42193		2.35688	2.51181	2.65859	2.58207		0.00280981	0.36321
Cdc42	Cell division control protein 42 homolog	P60766	1.60719	1.60872	1.26825	1.14763		1.7127	1.78343	1.75702	1.78374		1.70588	1.34871	1.38314	1.70283		0.0576248	0.495896
Cdc42bpb	Serine/threonine-protein kinase MRCK beta	Q7TT50	-1.00399	-1.8035	-1.29571	-3.69246		-1.91658	-1.52681	-2.02587	-1.95021		-2.61793	-2.58143	-3.07681	-3.19232		0.152536	0.236629
Cdc42se1	CDC42 small effector protein 1	Q8BHL7	-2.45872	-2.17557	-4.05811	-3.46004		-2.53681	-2.11924	-2.08958	-3.17453		-1.68761	-2.42887	-2.48235	-2.7578		0.311518	0.373875
Cdc42se2	CDC42 small effector protein 2	Q8BGH7	-1.8219	-1.29815	-1.50086	-0.502962		-1.2822	-0.646223	-2.54845	-0.736305		-1.2688	-1.2117	-1.01171	-0.728161		0.823924	0.735787
Cdc5l	Cell division cycle 5-like protein	Q6A068;A0A1W2P7Z8;A0A1W2P7H4;A0A1W2P855;A0A1W2P6Q8	4.39462	4.51006	4.67889	4.64177		4.38172	4.372	4.25019	4.39351		4.46294	4.41632	4.55114	4.40595		0.0345324	0.672448
Cdc73	Parafibromin	Q8JZM7	1.19211	1.22883	1.2544	1.3474		1.25465	1.28323	1.3039	1.5485		1.48123	1.25137	1.63151	1.40687		0.166936	0.721426
Cdca2	Cell division cycle-associated protein 2	Q14B71	-2.68059	-2.39686	-2.39494	-2.24814		-2.25128	-2.87182	-2.49657	-2.57929		-2.26312	-2.35492	-2.23992	-2.38746		0.245059	0.655663
Cdca3	Cell division cycle-associated protein 3	Q99M54	-3.58144	-3.63414	-4.1415	-3.44441		-4.05379	-3.40427	-3.57081	-3.27592		-3.54583	-3.58116	-2.15303	-3.32936		0.276121	0.417675
Cdca5	Sororin	Q9CPY3	-2.18118	-2.31955	-1.81574	-2.15756		-2.5078	-2.61083	-2.45075	-2.40163		-1.77599	-2.92679	-2.24737	-2.18651		0.273952	0.521011
Cdca7	Cell division cycle-associated protein 7	Q9D0M2	-1.89861	-2.84625	-1.21889	-0.886005		-1.97275	-1.79915	-2.47028	-2.17869		-1.82487	-1.94403	-1.31214	-1.06785		0.402094	0.441564
Cdca7l	Cell division cycle-associated 7-like protein	Q922M5	-5.79525	-5.15433	-7.14158	-6.53166		-6.08278	-6.14211	-6.10848	-6.54749		-5.58461	-6.13069	-5.44277	-6.04107		0.53291	0.525119
Cdca8	Borealin	Q8BHX3	1.7532	1.35825	2.38322	2.08526		1.44794	2.00642	1.48154	1.72607		1.46922	1.60004	2.44735	2.07972		0.64386	0.683936
Cdh13	Cadherin-13	Q9WTR5	2.63077	2.88139	2.936	2.82826		2.20838	2.31841	2.20604	2.0345		2.75998	2.77432	2.73513	2.37353		0.000626419	0.25748
Cdh2	Cadherin-2	P15116	2.62843	2.89595	2.76334	2.7905		2.73511	2.72235	2.77135	2.60651		2.75472	2.70539	2.85206	2.57228		0.68036	0.948403
Cdipt	CDP-diacylglycerol--inositol 3-phosphatidyltransferase	Q8VDP6	-0.690786	-0.703569	-0.980133	-0.412411		-0.0907116	-0.576031	-0.376472	-0.122011		-1.01061	-0.883266	-0.484692	-0.442717		0.0713115	0.420675
Cdk1	Cyclin-dependent kinase 1	P11440	2.00078	2.02311	1.58548	2.09215		2.28765	2.42461	2.24081	2.09977		2.33139	2.17528	2.4683	2.30936		0.0184152	0.425869
Cdk11b	Cyclin-dependent kinase 11B	P24788	2.15189	2.236	1.93659	1.65628		1.82944	1.73783	1.67602	1.91845		1.94273	1.82601	1.69973	1.86732		0.258729	0.689064
Cdk12	Cyclin-dependent kinase 12	Q14AX6	-2.43446	-1.7831	-1.85167	-2.4831		-1.33946	-1.4503	-1.88788	-1.78263		-2.05222	-1.78998	-1.77477	-1.23658		0.10923	0.391479
Cdk13	Cyclin-dependent kinase 13	Q69ZA1	-1.77586	-1.58142	-0.729073	-2.75251		-2.54596	-2.14332	-1.98925	-2.31447		-1.21763	-1.77177	-1.71244	-2.43644		0.397572	0.440007
Cdk17	Cyclin-dependent kinase 17	Q8K0D0	-3.10606	-2.85196	-3.61053	-2.89124		-2.25556	-2.59901	-2.43265	-2.38482		-2.71314	-2.9371	-2.35243	-2.85467		0.014443	0.277083
Cdk2	Cyclin-dependent kinase 2	P97377	-1.44361	-0.658598	-1.919	-2.25548		-1.29449	-1.52873	-0.851954	-2.97596		-1.27097	-1.33605	-0.399105	-0.476786		0.289692	0.333446
Cdk2ap1	Cyclin-dependent kinase 2-associated protein 1	O35207	-0.34993	-0.686764	-0.597275	-0.524309		-0.859396	-0.655878	-1.14482	-0.811563		-0.933828	-0.725492	-0.376267	-0.845768		0.123572	0.536608
Cdk2ap2	Cyclin-dependent kinase 2-associated protein 2	Q9CPY4	-3.23189	-3.44148	-3.21532	-3.28469		-3.3277	-2.97964	-3.01943	-4.43795		-3.07647	-3.1689	-3.30667	-3.75714		0.882454	0.857434
Cdk4	Cyclin-dependent kinase 4	P30285	-3.10075	-2.91075	-2.6129	-1.77143		-3.39448	-1.99581	-2.328	-2.55946		-2.46994	-2.28632	-1.65116	-2.55749		0.59787	0.574767
Cdk5rap2	CDK5 regulatory subunit-associated protein 2	Q8K389	-2.12525	-2.68526	-1.66719	-2.88173		-3.27391	-2.29471	-2.77832	-2.84761		-2.30646	-3.06075	-2.92333	-2.41969		0.365736	0.474125
Cdk5rap3	CDK5 regulatory subunit-associated protein 3	Q99LM2	-1.56583	-1.1969	-1.71841	-1.97729		-0.772654	-0.539175	-0.25326	-0.792021		-1.22292	-1.1637	-1.07327	-0.785702		0.00128862	0.163231
Cdk7	Cyclin-dependent kinase 7	Q03147	-3.57786	-5.31006	-2.70277	-2.66532		-4.62166	-3.63186	-5.2946	-2.54077		-2.69166	-3.53017	-2.85422	-2.79643		0.381484	0.324385
Cdk9	Cyclin-dependent kinase 9	Q99J95	-1.92044	-1.9548	-2.41061	-2.12833		-1.77009	-1.873	-1.75659	-1.57476		-1.92732	-1.90175	-1.80369	-1.28845		0.0764627	0.450347
Cdkn2aip	CDKN2A-interacting protein	Q8BI72	0.146105	-0.409893	0.00604057	-0.576427		-1.32128	-1.1634	-0.448154	-0.928167		-0.362322	-0.193232	-0.500551	-0.0678005		0.0143904	0.228157
Cdkn2aipnl	CDKN2AIP N-terminal-like protein	Q9D211	-1.87269	-2.17453	-1.59006	-1.59		-1.67082	-1.56383	-1.39879	-1.8503		-2.67281	-2.13936	-2.16674	-1.1922		0.37906	0.507561
Cds2	Phosphatidate cytidylyltransferase 2	Q99L43	-2.1035	-2.91703	-3.48411	-2.46659		-0.629995	-1.65541	-2.10814	-0.841784		-2.77983	-2.98522	-1.84652	-1.70207		0.0313939	0.151375
Cdv3	Protein CDV3	Q4VAA2	0.0433178	0.374235	-0.200638	-0.561674		0.171877	0.481541	0.561798	0.483114		0.186016	0.386202	0.387276	0.20887		0.0498519	0.382911
Cebpb	CCAAT/enhancer-binding protein beta	P28033	-0.449104	-1.22163	-0.54042	-0.81707		-0.704008	-1.13925	-1.01289	-1.48214		-1.46027	-1.27706	-1.32716	-1.54781		0.0310974	0.318656
Cebpz	CCAAT/enhancer-binding protein zeta	P53569	3.43989	3.52989	3.78089	3.46831		3.62674	3.51854	3.43892	3.52965		3.45385	3.44922	3.55204	3.54881		0.776514	0.962598
Celf1	CUGBP Elav-like family member 1	P28659	3.39821	3.49875	3.26083	3.08313		3.6683	3.49838	3.5464	3.43622		3.4392	3.40234	3.15101	3.08036		0.0798804	0.568764
Cenpc	Centromere protein C	P49452	-0.729504	-1.04486	-0.278025	-0.835497		-0.963558	-1.43113	-1.39439	-1.14875		-1.70315	-0.766296	-1.42767	-1.0739		0.0825277	0.361123
Cenpf	Centromere protein F, CENP-F	E9Q3P4	-1.25736	-1.46618	-2.68083	-1.78196		-1.99873	-2.62445	-2.29903	-1.5176		-1.10267	-0.975901	-1.58488	-2.33762		0.367747	0.42389
Cenpl	Centromere protein L	Q3U3S3	-4.45805	-4.86006	-4.46821	-4.06404		-4.7144	-5.43187	-6.15731	-3.90149		-5.24882	-5.09742	-4.79488	-4.66631		0.382437	0.421861
Cenpq	Centromere protein Q	Q9CPQ5	-3.98175	-5.65558	-3.30258	-3.85422		-3.82351	-3.47745	-3.97992	-3.99026		-3.46204	-3.79181	-5.02723	-3.41266		0.76235	0.632615
Cenpt	Centromere protein T	Q3TJM4	-3.58602	-2.93467	-2.13399	-2.39839		-3.00311	-2.70321	-3.53367	-2.96233		-3.68056	-5.31227	-2.45896	-2.41473		0.555695	0.445459
Cenpu	Centromere protein U	Q8C4M7	-3.62128	-3.20573	-3.01111	-2.7642		-3.44295	-3.48122	-3.1597	-4.12434		-3.60263	-3.36527	-3.35727	-3.42531		0.244395	0.488433
Cenpv	Centromere protein V	Q9CXS4	1.69504	1.82143	2.31088	2.00358		1.75531	1.99636	1.39729	1.71646		1.71831	2.00722	1.84713	1.80418		0.347147	0.661575
Cep170	Centrosomal protein of 170 kDa	Q6A065	-0.334156	-0.153877	-0.722912	-0.0218849		0.198191	0.570307	0.658853	-0.00452805		0.392649	0.623819	0.41795	0.335205		0.00547479	0.217062
Cep55	Centrosomal protein of 55 kDa	Q8BT07	-1.35281	-1.21382	-1.43837	-1.52098		-1.09633	-0.778481	-0.807985	-0.795778		-1.66995	-1.15498	-1.2015	-1.69067		0.00653028	0.310023
Cept1	Choline/ethanolaminephosphotransferase 1	Q8BGS7	0.0847969	-0.777435	-0.0773811	-0.624376		-0.266876	-0.352329	-0.528984	-0.80986		-0.693842	-0.225594	-0.215483	-0.522495		0.81571	0.855281
Cers2	Ceramide synthase 2	Q924Z4	2.32272	2.46032	2.17205	2.27384		3.09354	2.80556	2.82403	2.57136		2.79137	2.69735	2.60286	2.49314		0.00402585	0.34913
Cers5	Ceramide synthase 5	Q9D6K9	-0.753243	-1.16672	-1.65292	-1.40499		-0.163509	-0.593798	-0.618484	-1.0625		-0.386757	-1.4106	-1.33571	-0.800745		0.148019	0.363742
Cers6	Ceramide synthase 6	Q8C172	-1.27094	-0.90711	-1.04699	-1.11375		-0.904875	-5.78289	-0.902956	-1.04298		-0.677286	-1.26381	-1.2507	-1.14924		0.488891	0.334774
Cetn2	Centrin-2	Q9R1K9	-2.77109	-3.14588	-2.85554	-5.7349		-4.70916	-5.68061	-6.23596	-4.52472		-5.25774	-5.76023	-4.20912	-5.4577		0.0834484	0.150949
Cetn3	Centrin-3	O35648	-5.5522	-4.35059	-3.8538	-4.81213		-4.04913	-4.19941	-4.61286	-4.07526		-5.329	-3.49859	-5.21927	-5.18061		0.491049	0.461185
Cfap20	Cilia- and flagella-associated protein 20	Q8BTU1	-1.32862	-1.41866	-1.91425	-2.17643		-1.47624	-1.31234	-1.55341	-1.61373		-1.33946	-1.26041	-1.62795	-1.73368		0.464841	0.663347
Cfdp1	Craniofacial development protein 1	O88271	-0.81597	-0.857151	-1.09825	-1.33953		-1.49754	-1.22272	-0.868448	-1.26055		-1.02978	-1.29355	-1.26436	-0.882824		0.558662	0.762296
Cfl1	Cofilin-1	P18760	4.37768	4.35162	4.29558	4.09775		4.03634	3.80674	4.1959	3.97725		4.28556	4.12554	4.35708	4.30866		0.0256297	0.526298
Cfl2	Cofilin-2	P45591	-0.224035	-0.118692	0.364121	0.322922		0.0446358	0.256523	0.309326	0.610165		-0.00713348	-0.300922	-0.0278225	-0.243158		0.069682	0.432129
Cggbp1	CGG triplet repeat-binding protein 1	Q8BHG9	0.89356	1.34839	0.700506	0.891815		0.996279	0.98992	0.608803	0.982672		1.05674	1.04786	0.873001	0.653723		0.912147	0.955233
Cgnl1	Cingulin-like protein 1	Q6AW69	-4.24228	-5.62497	-4.47525	-5.29004		-4.90174	-4.90461	-5.01949	-3.32408		-6.1994	-5.12541	-4.92403	-6.19374		0.156315	0.238825
Chaf1a	Chromatin assembly factor 1 subunit A	Q9QWF0	0.424683	0.472193	0.293894	0.5047		0.387466	0.290144	0.356613	0.578085		0.211081	0.406221	0.524969	0.605448		0.936832	0.984898
Chaf1b	Chromatin assembly factor 1 subunit B	Q9D0N7	0.627613	0.942865	0.651999	0.760674		0.697563	0.858395	0.66923	0.630871		0.453224	0.83449	1.03331	0.676613		0.951434	0.98176
Champ1	Chromosome alignment-maintaining phosphoprotein 1	Q8K327	1.07483	1.2446	1.43755	1.05087		1.15571	0.962441	1.17886	1.50047		1.06754	1.14994	1.32631	0.981964		0.833699	0.93218
Chchd1	Coiled-coil-helix-coiled-coil-helix domain-containing protein 1	Q9CQA6	-2.17973	-1.84202	-1.90069	-1.8409		-1.74725	-1.82806	-1.40441	-1.64824		-1.41554	-1.23672	-1.67112	-1.62493		0.0194687	0.408675
Chchd2	Coiled-coil-helix-coiled-coil-helix domain-containing protein 2	Q9D1L0;B2RPU8	-1.06907	-0.648874	-1.35186	-1.18315		-0.704256	-0.652691	-0.854298	-1.07364		-0.560272	-0.878729	-1.05609	-0.752918		0.286564	0.605707
Chchd3	MICOS complex subunit Mic19	Q9CRB9	4.22732	4.17069	4.35157	3.62566		3.80831	3.64115	3.62548	3.87553		3.74323	3.96547	3.83647	3.70996		0.0886414	0.485703
Chchd4	Mitochondrial intermembrane space import and assembly protein 40	Q8VEA4	0.26409	-0.224239	0.0106678	0.163635		0.9	0.299921	0.766798	0.813414		0.544848	0.212795	0.516512	0.561499		0.00783038	0.293193
Chchd6	MICOS complex subunit Mic25	Q91VN4	0.649778	0.844315	0.755453	0.87414		1.18085	1.18159	1.07865	0.833557		0.904526	1.11787	0.840628	0.702736		0.0644739	0.566552
Chd1	Chromodomain-helicase-DNA-binding protein 1	P40201	0.64822	0.753984	0.561205	0.870586		0.850075	0.464579	0.278562	0.912186		0.402187	0.55426	0.560064	0.638948		0.514659	0.778104
Chd2	Chromodomain-helicase-DNA-binding protein 2	E9PZM4	-1.91925	-1.14533	-1.14731	-1.08105		-1.4806	-1.28342	-1.39297	-0.829779		-1.78687	-1.14079	-1.36445	-1.23452		0.846561	0.866788
Chd4	Chromodomain-helicase-DNA-binding protein 4	Q6PDQ2	5.52812	5.60286	5.7057	5.495		5.68213	5.60419	5.41779	5.40092		5.50296	5.6116	5.50864	5.24354		0.491217	0.860465
Chd8	Chromodomain-helicase-DNA-binding protein 8	Q09XV5	-3.51884	-3.02092	-3.45098	-4.2031		-3.76567	-3.58581	-3.71043	-3.41591		-3.80559	-3.85456	-4.17782	-3.46724		0.513203	0.636383
Cherp	Calcium homeostasis endoplasmic reticulum protein	Q8CGZ0	2.91736	2.86995	2.95924	2.49733		2.86533	2.59027	2.72923	2.71737		2.95063	2.88475	2.76134	2.60353		0.733974	0.908429
Chmp1a	Charged multivesicular body protein 1a	Q921W0	-3.18128	-2.91416	-2.77255	-2.81844		-3.44875	-2.53904	-2.47108	-2.09183		-4.26575	-3.40243	-3.71969	-2.71029		0.0929074	0.252644
Chmp2a	Charged multivesicular body protein 2a	Q9DB34	-4.14923	-6.0812	-3.35489	-2.99835		-2.67307	-2.34505	-2.86755	-2.1233		-3.21348	-3.7286	-2.83153	-2.71953		0.0659542	0.159265
Chmp2b	Charged multivesicular body protein 2b	Q8BJF9	-4.36338	-4.96095	-4.06834	-4.61927		-4.43635	-5.82962	-4.01097	-3.15643		-4.30822	-4.27418	-4.09737	-4.27705		0.863037	0.762547
Chmp4b	Charged multivesicular body protein 4b	Q9D8B3	-2.22931	-2.12834	-2.18883	-2.37059		-0.981947	-0.871572	-0.82756	-0.658865		-1.93413	-1.46582	-1.01452	-1.60574		6.75064e-05	0.0810147
Chmp5	Charged multivesicular body protein 5	Q9D7S9	-3.95356	-4.26724	-6.89109	-4.25284		-3.80259	-3.82899	-4.16015	-4.10994		-3.97402	-4.68758	-3.69009	-3.97109		0.326073	0.325695
Chp1	Calcineurin B homologous protein 1	P61022	0.108927	0.135582	0.333044	0.617382		0.767384	0.748266	0.714889	0.391684		0.00294876	0.00499153	-0.2673	-0.672827		0.00239292	0.194217
Chpf2	Hexosyltransferase	Q3UU43	-3.11008	-3.14468	-2.912	-3.04319		-3.10546	-3.32617	-3.23612	-4.9173		-2.95183	-3.24852	-2.90808	-3.35302		0.249377	0.385769
Chrac1	Chromatin accessibility complex protein 1	Q9JKP8	-2.47472	-2.65445	-2.26376	-2.1029		-1.7593	-2.15206	-1.89467	-2.09572		-2.26149	-2.64257	-2.21856	-2.11439		0.0635031	0.44654
Chtf18	Chromosome transmission fidelity protein 18 homolog	Q8BIW9	-2.57569	-2.37396	-2.56111	-2.66285		-2.75256	-2.83856	-2.68494	-3.06603		-2.45567	-2.57621	-2.86018	-2.56642		0.0616053	0.549409
Chtop	Chromatin target of PRMT1 protein	Q9CY57	2.31326	2.41277	2.96441	2.87976		2.28234	2.64331	2.49833	2.90186		2.50548	2.52924	2.6713	2.49434		0.865956	0.919621
Cir1	Corepressor interacting with RBPJ 1	Q9DA19	-4.13951	-4.12942	-3.51722	-3.19658		-3.82868	-3.46929	-3.91343	-3.53864		-4.37243	-3.93401	-3.68334	-3.99714		0.42774	0.586601
Cirbp	Cold-inducible RNA-binding protein	P60824	0.190668	0.33501	0.599195	0.472946		0.139227	0.372082	0.165382	-0.0287952		0.330019	0.105471	0.147997	-0.223278		0.111279	0.539205
Cirh1a	Cirhin	Q8R2N2	2.4598	2.37153	2.47289	2.41953		2.32192	2.53092	2.23815	2.13627		2.50027	2.45917	2.51026	2.56117		0.0615012	0.685088
Cisd1	CDGSH iron-sulfur domain-containing protein 1	Q91WS0	3.48531	3.65895	3.40646	3.04876		3.84365	3.65562	3.7773	3.79705		3.52908	3.68092	3.48608	3.38783		0.0371284	0.473628
Cisd2	CDGSH iron-sulfur domain-containing protein 2	Q9CQB5	-0.696466	-1.01222	-1.26452	-1.55263		-0.401104	0.0412788	-0.198198	-0.30628		-0.605854	-0.154253	-0.960224	-0.830515		0.00828958	0.206167
Cit	Citron Rho-interacting kinase	P49025	-0.0632839	0.311577	-0.0318527	-1.14895		-0.325707	-0.638968	-0.703651	-0.920651		-0.26125	-0.23461	-0.557707	-0.625183		0.396296	0.515948
Ckap2	Cytoskeleton-associated protein 2	Q3V1H1	-0.424408	0.226566	-0.265846	-0.388626		-0.810638	-0.224543	-0.428028	-0.350571		-1.02858	-0.321947	-0.567419	-0.287594		0.309002	0.549962
Ckap2l	Cytoskeleton-associated protein 2-like	Q7TS74	-3.31827	-4.9392	-4.71445	-3.09364		-3.4504	-3.64152	-4.93733	-3.48521		-4.70477	-3.18938	-3.68918	-3.43143		0.89481	0.783508
Ckap4	Cytoskeleton-associated protein 4	Q8BMK4	7.17233	7.10987	7.02136	6.91877		6.86222	7.01054	6.75966	6.82097		7.14531	7.15885	7.00114	6.93906		0.0485453	0.645543
Ckap5	Cytoskeleton-associated protein 5	A2AGT5	-0.90366	-0.627171	-1.66357	-1.66964		-1.19352	-0.699165	-1.54571	-0.894157		-0.79462	-1.34245	-0.671917	-1.39114		0.849278	0.82638
Cks1b	Cyclin-dependent kinases regulatory subunit 1;Cyclin-dependent kinases regulatory subunit	P61025;Q3UNC9	-1.14394	-0.52775	-1.06227	-0.774626		-0.0804806	-0.147034	0.077631	-0.949297		0.074276	-0.440817	-1.00857	-0.281397		0.144553	0.365751
Cks2	Cyclin-dependent kinases regulatory subunit 2	P56390	-3.4104	-1.91978	-5.13179	-2.06759		-5.92103	-1.61484	-1.80703	-2.0985		-3.0577	-3.35301	-3.28674	-1.31616		0.940077	0.783974
Clasp1	CLIP-associating protein 1	Q80TV8	-3.61576	-3.35082	-5.06771	-4.50669		-3.24995	-3.28138	-3.96949	-3.32413		-4.07858	-4.74191	-3.70003	-2.33429		0.48206	0.427768
Clasrp	CLK4-associating serine/arginine rich protein	Q8CFC7	-1.66209	-1.41436	-1.06871	-1.60708		-1.76453	-1.51487	-1.31746	-1.94568		-1.27571	-1.64446	-1.77506	-1.33576		0.576936	0.744417
Clcn5	H(+)/Cl(-) exchange transporter 5	Q9WVD4	-4.53968	-4.27754	-3.9473	-4.36187		-2.97383	-3.22568	-2.59327	-3.20722		-4.0093	-3.60648	-3.54616	-3.44262		0.000268246	0.0989906
Clcn7	H(+)/Cl(-) exchange transporter 7	O70496	-3.73704	-3.10897	-5.29644	-5.01384		-3.00354	-3.65307	-3.46645	-3.53959		-2.97974	-4.2821	-2.89982	-5.31962		0.433848	0.374495
Cldnd1	Claudin domain-containing protein 1	Q9CQX5	-0.998718	-1.22748	-1.06945	-1.29125		-0.756018	-1.01682	-0.963121	-0.931156		-1.22029	-1.37768	-0.926506	-0.927961		0.158616	0.630613
Clic1	Chloride intracellular channel protein 1	Q9Z1Q5	0.312723	0.708982	0.0752106	0.604948		0.93965	0.374224	0.602547	0.886059		0.610916	0.601463	0.928263	0.762499		0.205344	0.547356
Clic4	Chloride intracellular channel protein 4	Q9QYB1	-1.32732	-0.977448	-2.47339	-0.632118		-0.925638	-0.637333	-0.114859	-1.29064		-0.565304	-0.57748	-0.999077	-1.12499		0.301353	0.393341
Clint1	Clathrin interactor 1	Q99KN9	-1.87689	-1.00703	-1.63139	-1.36843		-0.663757	-0.909798	-0.843647	-1.58575		-1.43444	-0.893766	-1.21586	-1.47211		0.222226	0.453843
Clip1	CAP-Gly domain-containing linker protein 1	Q922J3	-0.997452	-1.94965	-2.01117	-2.57527		-0.840782	-1.53863	-0.854691	-0.71125		-0.924215	-1.67245	-1.70102	-1.91608		0.0856558	0.249036
Clip2	CAP-Gly domain-containing linker protein 2	Q9Z0H8	-3.62701	-0.17528	-0.754898	-3.96136		0.420689	-6.6604	0.721771	0.570204		-5.06809	-0.133226	-0.0265446	-0.238825		0.886911	0.606432
Clk2	Dual specificity protein kinase CLK2	O35491	-3.13696	-3.75474	-3.19471	-3.16036		-3.26352	-2.79837	-4.07901	-3.37316		-3.71434	-3.80741	-2.72114	-3.63087		0.888769	0.857308
Clk3	Dual specificity protein kinase CLK3	O35492	-2.35486	-1.28432	-1.19613	-1.65442		-2.00421	-1.39584	-2.37548	-1.8747		-1.40064	-1.71242	-2.13418	-1.81967		0.63742	0.660215
Clk4	Dual specificity protein kinase CLK4	O35493	-1.80835	-1.68284	-1.17203	-1.62553		-2.09008	-1.80661	-2.64141	-1.90831		-2.14727	-2.17761	-2.59873	-2.054		0.026902	0.284552
Clmp	CXADR-like membrane protein	Q8R373	-3.20088	-4.21774	-2.83275	-2.71438		-3.08676	-3.36713	-3.12783	-3.32271		-3.27809	-2.83142	-3.27124	-3.13222		0.918856	0.900914
Cln6	Ceroid-lipofuscinosis, neuronal 6	Q3U466	-4.45682	-4.47136	-4.08397	-4.77426		-4.03313	-4.72565	-4.05824	-5.22379		-4.68678	-4.57706	-5.34042	-4.57226		0.497752	0.568376
Clpb	Caseinolytic peptidase B protein homolog	Q60649	0.0711269	0.134138	-0.0418014	-0.562447		0.427761	0.369009	0.386765	0.00213051		-0.0614681	-0.205917	0.138357	-0.108292		0.072916	0.441927
Clpp	ATP-dependent Clp protease proteolytic subunit, mitochondrial	O88696	-2.74163	-4.22581	-4.85569	-5.60219		-2.6665	-3.0286	-1.90155	-5.43056		-3.09504	-2.56429	-4.4575	-4.00674		0.452453	0.333594
Clptm1	Cleft lip and palate transmembrane protein 1 homolog	Q8VBZ3	1.76377	1.82599	1.54212	1.43529		2.13907	2.01503	2.04747	1.96291		1.96919	1.84701	1.69678	1.83356		0.00654756	0.438188
Clptm1l	Cleft lip and palate transmembrane protein 1-like protein	Q8BXA5	-2.37849	-1.0541	-2.6725	-0.624491		-1.30361	-1.83391	-2.28667	-1.77438		-2.23438	-2.29512	-1.69376	-0.851698		0.972791	0.934274
Clpx	ATP-dependent Clp protease ATP-binding subunit clpX-like, mitochondrial	Q9JHS4	-3.10304	-3.04597	-3.11935	-2.67541		-2.8136	-2.78301	-2.42017	-2.58049		-4.93702	-2.25916	-2.9474	-2.88752		0.486801	0.451606
Clta	Clathrin light chain A	O08585	2.38777	2.26498	2.66412	2.31102		2.29723	1.85872	2.26911	2.09958		1.95957	1.94481	2.24458	1.967		0.03605	0.461586
Cltb	Clathrin light chain B	Q6IRU5	-1.87232	-1.15688	-2.96791	-0.520229		-0.957338	-1.68287	-1.51761	-1.37184		-1.13943	-1.4179	-1.2611	-0.987318		0.651421	0.573458
Cltc	Clathrin heavy chain 1	Q68FD5	6.05005	6.26675	6.33867	6.36915		6.3348	6.30069	6.34342	6.34145		6.17714	6.22176	6.34907	6.21521		0.397562	0.892281
Cmas	N-acylneuraminate cytidylyltransferase	Q99KK2	-3.25211	-3.24712	-4.78745	-3.26034		-3.10598	-3.23978	-3.26613	-2.90349		-3.82917	-3.88379	-3.28889	-3.67788		0.253637	0.400951
Cmc1	COX assembly mitochondrial protein homolog	Q9CPZ8	-4.48323	-4.17822	-2.94425	-4.08598		-4.2992	-3.71404	-3.33475	-3.28894		-1.3138	-4.94717	-3.38903	-2.29435		0.439044	0.357046
Cmss1	Protein CMSS1	Q9CZT6	0.112814	0.431175	0.501289	0.479288		0.291037	0.53079	0.576574	0.172609		0.32465	0.477591	0.443905	0.397381		0.964582	0.988331
Cmtr1	Cap-specific mRNA (nucleoside-2-O-)-methyltransferase 1	Q9DBC3	-3.03082	-2.6557	-3.4589	-4.73726		-3.30599	-2.85317	-3.12481	-2.70771		-2.88103	-3.28407	-3.26641	-3.05898		0.489036	0.4961
Cmya5	Cardiomyopathy-associated protein 5	Q70KF4	0.588495	-0.0802364	-0.976496	-0.43437		-1.0213	-0.972	-0.436493	-0.87142		-0.125669	-0.0243874	0.0226784	-0.834646		0.176098	0.354182
Cnbp	Cellular nucleic acid-binding protein	P53996	1.48773	1.60068	1.58886	2.14191		2.04943	2.18596	2.22175	1.96515		2.20928	2.02312	2.55344	2.19419		0.019924	0.348554
Cnn2	Calponin-2	Q08093	1.08961	1.43109	1.17336	1.10147		0.994299	1.38043	0.848085	1.4234		1.05666	1.41509	1.54951	1.81436		0.267748	0.566153
Cnn3	Calponin-3	Q9DAW9	2.47416	2.27833	2.00054	2.34377		2.1891	2.20797	2.14894	2.50274		2.08484	2.25014	2.81327	2.95905		0.377629	0.604964
Cnnm2	Metal transporter CNNM2	Q3TWN3	-6.00625	-5.71641	-5.6355	-5.75806		-5.77691	-5.86001	-5.48653	-5.60667		-6.09605	-6.0038	-5.19169	-3.06963		0.470545	0.412833
Cnnm3	Metal transporter CNNM3	Q32NY4	-1.82098	-1.29772	0.275614	-0.907442		-1.89056	-2.70722	-1.93445	-1.9544		-1.46617	-4.20244	-1.47498	-0.413116		0.313941	0.267501
Cnnm4	Metal transporter CNNM4	Q69ZF7	-0.675096	-0.592108	-0.476839	-0.63932		-0.424046	-0.419027	-0.566832	-0.335877		-0.553703	-0.637056	-0.398796	-0.578949		0.105076	0.75891
Cnot1	CCR4-NOT transcription complex subunit 1	Q6ZQ08	2.12373	1.89556	1.85426	1.8372		1.40282	1.40544	1.13714	1.24338		1.62293	1.75556	1.31191	1.24696		0.00204128	0.274077
Cnot10	CCR4-NOT transcription complex subunit 10	Q8BH15	-2.59392	-2.16047	-1.03764	-1.19706		-1.2057	-1.5086	-3.16797	-2.00054		-2.71121	-3.66114	-5.12139	-1.89767		0.113741	0.162748
Cnot11	CCR4-NOT transcription complex subunit 11	Q9CWN7	-1.2787	-2.10304	-1.89586	-1.74357		-2.52195	-2.3674	-2.17118	-2.78117		-2.24686	-2.09742	-2.68666	-2.72294		0.0164576	0.237287
Cnot2	CCR4-NOT transcription complex subunit 2	Q8C5L3	-0.401537	-1.0184	-2.73765	-1.00174		-2.43029	-2.93498	-1.5516	-2.5289		-1.58636	-4.69818	-1.52621	-2.56531		0.247601	0.232223
Cnot3	CCR4-NOT transcription complex subunit 3	Q8K0V4	-0.24225	-0.604223	-0.170109	-0.388529		-0.715681	-0.735153	-1.41151	-0.810122		-1.1418	-0.630224	-0.829224	-1.39748		0.0248306	0.285446
Cnot7	CCR4-NOT transcription complex subunit 7	Q60809	-0.107262	-0.337521	-0.795937	-0.341349		-0.798174	-0.169035	0.0390568	-0.126736		0.00309944	-4.80427	-0.630852	-4.15109		0.113955	0.128105
Cnot8	CCR4-NOT transcription complex subunit 8	Q9D8X5	-1.69273	-2.36708	-4.84315	-1.36207		-2.50966	-1.93992	-2.4682	-2.76497		-1.88471	-2.46542	-2.15942	-2.38985		0.877968	0.72836
Coa3	Cytochrome c oxidase assembly factor 3 homolog, mitochondrial	Q9D2R6	-0.259785	-0.097683	-0.257938	-1.10806		-0.424555	-0.281361	-0.641699	-0.874704		0.217865	-0.00883484	-0.49161	0.0266953		0.174883	0.424331
Coa6	Cytochrome c oxidase assembly factor 6 homolog	Q8BGD8	-1.67656	-1.64208	-1.86916	-2.00716		-2.02223	-2.40201	-2.39174	-2.05472		-1.79807	-2.37213	-1.32612	-1.65495		0.11767	0.423139
Cobll1	Cordon-bleu protein-like 1	Q3UMF0	-1.16964	-1.28626	-2.10235	-2.01303		-0.323994	-0.663576	-0.696507	-0.947349		-0.625221	-0.661169	-1.036	-0.902555		0.00511593	0.166104
Coil	Coilin	Q5SU73	-1.75239	-1.23604	-1.35732	-1.50254		-1.43517	-1.53283	-1.80058	-1.45347		-1.83602	-1.68934	-1.75654	-1.6762		0.10831	0.580339
Col18a1	Collagen alpha-1(XVIII) chain;Endostatin	P39061	1.84683	2.05919	2.31647	2.06998		-2.14968	-0.00123596	-0.11603	-0.683258		1.56819	1.55194	1.60314	1.29395		0.000191067	0.0126667	+
Col3a1	Collagen alpha-1(III) chain	P08121	2.05095	1.9216	1.72578	1.50045		1.06307	1.32779	1.25301	1.03343		1.68242	1.99841	1.55317	1.26354		0.0124657	0.303411
Col4a1	Collagen alpha-1(IV) chain;Arresten	P02463	-2.32292	-2.17303	-2.42238	-1.51456		-2.24227	-1.83669	-2.38047	-2.26615		-2.1259	-2.22202	-2.25905	-2.53902		0.695745	0.788349
Col4a2	Collagen alpha-2(IV) chain;Canstatin	P08122	-2.15317	-3.23416	-2.25759	-1.91842		-2.3845	-3.01811	-1.85793	-2.82864		-3.72641	-3.1691	-3.8287	-2.70809		0.0644572	0.214223
Col5a1	Collagen alpha-1(V) chain	O88207	-1.52084	-1.97114	-1.28225	-1.7286		-1.83893	-1.61928	-1.67846	-2.74089		-2.26421	-2.72086	-2.38081	-2.52095		0.0280419	0.237532
Col5a2	Collagen alpha-2(V) chain	Q3U962	-2.46234	-2.66381	-3.13951	-3.00494		-3.28327	-3.23137	-2.85091	-3.18082		-3.56398	-3.03924	-3.1531	-3.2764		0.081541	0.431497
Col6a1	Collagen alpha-1(VI) chain	Q04857	0.930441	0.671612	0.790239	0.954157		-0.0420589	-0.073555	-0.0825043	-0.758764		0.209576	0.417332	0.424263	-0.0153484		0.000563943	0.150762
Col6a2	Collagen alpha-2(VI) chain	Q02788	-1.22134	-1.03337	-1.55635	-1.53287		-5.06307	-2.29089	-2.82534	-4.78241		-0.905237	-1.46462	-1.39017	-2.44432		0.00753745	0.046	+
Col6a3	Collagen alpha-3(VI) chain	E9PWQ3	4.20058	4.27445	4.18039	3.99608		3.64129	3.71762	3.64671	3.38119		4.2401	4.20178	3.927	3.75611		0.00301558	0.31363
Col8a1	Collagen alpha-1(VIII) chain;Vastatin	Q00780	-0.72887	-1.34115	-2.70436	-1.71205		-0.894535	-1.77637	-1.093	-0.854294		-1.29621	-1.71093	-1.00626	-1.17454		0.513919	0.507473
Colgalt1	Procollagen galactosyltransferase 1	Q8K297	1.93324	2.13076	2.53057	2.16091		2.04607	2.20633	2.16948	2.30058		1.95815	2.19334	2.37065	2.15489		0.98865	0.994453
Comtd1	Catechol O-methyltransferase domain-containing protein 1	Q8BIG7	-3.92905	-4.15009	-3.98047	-4.43699		-3.30584	-3.13365	-2.71554	-3.72539		-4.01504	-4.12214	-3.75603	-4.0976		0.00355062	0.175784
Copa	Coatomer subunit alpha;Xenin;Proxenin	Q8CIE6	-0.399723	-0.00842094	0.0487499	-0.858631		0.362287	0.265345	-0.0298729	-0.473332		0.441345	0.630487	-0.315777	-0.385578		0.427349	0.514552
Copb1	Coatomer subunit beta	Q9JIF7	-1.09107	-1.06454	-1.56482	-0.70484		-0.0748711	-0.0696945	0.017704	-0.787371		-0.491299	-0.845894	-0.499887	-0.73027		0.0107472	0.215719
Copb2	Coatomer subunit beta	O55029	-3.3201	-3.55769	-5.41611	-6.52118		-4.6211	-3.09405	-3.39948	-4.22263		-3.39952	-2.62879	-2.84098	-2.91024		0.0923005	0.160279
Cope	Coatomer subunit epsilon	O89079	-2.55823	-2.75763	-2.39339	-2.20386		-0.763216	-0.933659	-0.873327	-1.69369		-1.85473	-1.52406	-1.25305	-1.94282		0.000715212	0.0892903
Copg1	Coatomer subunit gamma-1	Q9QZE5	-1.42025	-0.927237	-2.45574	-0.95657		-0.284801	-0.935665	-0.69487	-0.0614109		-0.494387	-1.2871	-0.18206	-0.578167		0.073504	0.221563
Cops2	COP9 signalosome complex subunit 2	P61202	-4.05905	-3.34961	-3.98969	-3.28134		-1.67666	-2.60329	-1.63635	-2.37397		-2.95101	-3.07489	-2.01634	-2.04205		0.0037252	0.0840227
Cops3	COP9 signalosome complex subunit 3	O88543	-4.16298	-2.78533	-4.32853	-2.56514		-3.3342	-2.37046	-2.32963	-2.88997		-2.79467	-3.54892	-3.48686	-2.07819		0.381462	0.391298
Cops4	COP9 signalosome complex subunit 4	O88544	-2.18361	-1.39752	-2.25033	-2.18814		-1.36026	-1.86165	-1.29893	-1.60408		-1.30438	-1.26333	-1.04318	-1.25971		0.0112318	0.236586
Cops5	COP9 signalosome complex subunit 5	O35864	-2.05936	-1.99773	-4.39978	-3.06418		-2.00591	-2.65936	-1.91863	-2.13526		-2.73384	-2.13999	-2.11479	-3.05052		0.429926	0.414083
Cops6	COP9 signalosome complex subunit 6	O88545	-3.05981	-2.71144	-2.56716	-3.36369		-4.9185	-2.96686	-2.57661	-3.12063		-2.7687	-3.01713	-2.7148	-2.90177		0.458381	0.45027
Cops7a	COP9 signalosome complex subunit 7a	Q9CZ04	-2.66298	-6.11275	-4.0101	-1.6321		-2.86284	-2.77596	-2.39185	-1.88345		-4.54878	-2.35943	-2.28362	-2.80932		0.498648	0.353641
Cops8	COP9 signalosome complex subunit 8	Q8VBV7	-3.49068	-2.79092	-6.12084	-6.18544		-5.14563	-3.13747	-3.17401	-3.23912		-3.46948	-3.29084	-2.81194	-4.77222		0.450907	0.329608
Copz1	Coatomer subunit zeta-1	P61924	-2.59692	-1.46697	-2.69971	-1.64773		-0.621676	-0.746681	-0.888065	-0.564665		-1.34865	-1.50568	-1.24535	-1.22594		0.0020354	0.0998174
Coq6	Ubiquinone biosynthesis monooxygenase COQ6, mitochondrial	Q8R1S0	-2.3015	-3.1363	-1.72997	-2.06189		-5.16744	-3.5346	-3.96373	-3.3508		-6.01587	-5.17545	-3.91321	-1.55978		0.124199	0.158422
Coro1b	Coronin-1B	Q9WUM3	3.87751	3.65901	3.54566	3.73712		3.73625	3.65651	3.69768	3.51063		3.83573	3.63269	3.77895	3.43378		0.863626	0.963381
Coro1c	Coronin-1C	Q9WUM4	4.9433	4.8804	4.78421	4.70462		4.25956	4.31498	4.21155	4.18578		4.69726	4.61212	4.73486	4.51841		1.97846e-05	0.265446
Coro2a	Coronin-2A	Q8C0P5	-0.444838	-0.422476	0.0128994	-0.223265		-1.88063	-1.67802	-2.19357	-2.34327		-0.766664	-0.918949	-0.488859	-0.360764		1.20084e-05	0.0272333	+
Cox15	Cytochrome c oxidase assembly protein COX15 homolog	Q8BJ03	-0.71314	-0.752791	-1.28349	-1.25571		-0.800156	-0.933086	-1.14926	-0.529396		-0.716673	-1.08496	-0.862995	-0.991745		0.712335	0.827706
Cox16	Cytochrome c oxidase assembly protein COX16 homolog, mitochondrial	Q9CR63	-2.65676	-2.95321	-2.99259	-2.83526		-3.98148	-4.25361	-3.44627	-3.86085		-3.58046	-3.57608	-3.21368	-3.325		0.000621843	0.160045
Cox17	Cytochrome c oxidase copper chaperone	P56394	-3.05238	-3.70853	-3.28274	-3.09323		-3.51769	-3.74306	-4.00807	-3.91393		-3.53984	-2.98257	-3.11741	-3.60861		0.0494081	0.357205
Cox20	Cytochrome c oxidase protein 20 homolog	Q9D7J4	1.00545	1.03747	0.666004	0.70727		0.935568	1.1077	0.972996	0.61788		0.582739	0.817947	0.844339	0.688643		0.402506	0.754831
Cox4i1	Cytochrome c oxidase subunit 4 isoform 1, mitochondrial	P19783	5.36641	5.6987	5.69885	5.46567		5.18869	5.27675	5.26223	5.14958		5.44801	5.44627	5.44439	5.30868		0.00622501	0.485758
Cox5a	Cytochrome c oxidase subunit 5A, mitochondrial	P12787	5.38807	5.1832	5.72255	5.48396		5.18565	4.9254	5.19791	5.15223		5.10243	4.94432	5.40357	5.23752		0.0730553	0.503685
Cox5b	Cytochrome c oxidase subunit 5B, mitochondrial	P19536	3.84642	3.24621	3.29388	3.13903		2.7511	2.43449	2.84756	2.58351		3.26086	3.05382	3.16208	2.93772		0.00435823	0.24266
Cox6a1	Cytochrome c oxidase subunit 6A1, mitochondrial	P43024	4.58904	4.57394	5.02339	4.89948		4.137	4.19501	4.35084	4.453		4.55874	4.44984	4.65356	4.42443		0.00809642	0.380517
Cox6b1	Cytochrome c oxidase subunit 6B1	P56391	4.83558	4.71188	4.96499	4.37251		4.30186	4.00524	4.06725	4.22455		4.37611	4.48813	4.17323	4.14168		0.00596262	0.318425
Cox6c	Cytochrome c oxidase subunit 6C	Q9CPQ1	4.0703	3.92785	3.89851	3.33588		3.29913	2.99239	3.08244	3.65169		3.39893	3.79662	3.42756	3.56148		0.0546192	0.373149
Cox7a2	Cytochrome c oxidase subunit 7A2, mitochondrial	P48771	2.40521	2.52632	2.38357	2.11325		1.87668	1.90374	1.73338	2.04291		2.24162	2.18756	2.53059	2.18888		0.0045581	0.364005
Cox7a2l	Cytochrome c oxidase subunit 7A-related protein, mitochondrial	Q61387	-0.0798912	-0.0592804	-0.0224438	-0.196886		-0.0783138	-0.302841	-0.196297	-0.505859		0.135437	-0.842276	-0.491058	-0.368376		0.302556	0.588443
Cox7b	Cytochrome c oxidase subunit 7B, mitochondrial	P56393	-1.46005	-1.50245	-2.2422	-1.66838		-2.33516	-2.29883	-2.37294	-2.15137		-1.64088	-1.5135	-0.715084	-1.91616		0.027734	0.234527
Cox7c	Cytochrome c oxidase subunit 7C, mitochondrial	P17665	-2.5984	-3.19713	-3.64389	-3.55307		-3.67734	-3.53852	-3.83693	-3.84476		-3.19243	-3.04292	-1.98097	-3.77947		0.188711	0.339085
Cpd	Carboxypeptidase D	O89001	-3.60725	-5.25548	-4.42003	-4.79085		-2.44829	-3.38464	-2.23683	-3.547		-4.17096	-5.27792	-2.98756	-3.72057		0.0444789	0.13484
Cpsf1	Cleavage and polyadenylation specificity factor subunit 1	Q9EPU4	2.41426	2.37538	2.46953	2.38587		2.54017	2.4062	2.33299	2.38963		2.58987	2.33274	2.6713	2.46482		0.32211	0.854073
Cpsf2	Cleavage and polyadenylation specificity factor subunit 2	O35218	2.66018	2.42359	2.71594	2.48429		2.44772	2.58565	2.52476	2.64597		2.47122	2.58055	2.61645	2.6611		0.91394	0.986588
Cpsf3	Cleavage and polyadenylation specificity factor subunit 3	Q9QXK7	2.08523	2.32041	2.26574	2.13304		2.21732	2.09625	2.16807	2.12908		2.11743	2.09858	2.15966	2.13975		0.391089	0.927208
Cpsf3l	Integrator complex subunit 11	Q9CWS4	-3.06128	-2.31734	-2.34776	-2.31124		-1.79931	-2.03387	-1.99925	-2.0012		-2.32045	-2.15939	-1.97557	-2.3211		0.0305916	0.35977
Cpsf4	Cleavage and polyadenylation specificity factor subunit 4	Q8BQZ5	0.808544	0.852018	0.700888	0.52084		0.740822	0.458372	0.343771	0.77541		0.558428	0.619745	0.751143	0.67366		0.473626	0.816824
Cpsf6	Cleavage and polyadenylation specificity factor subunit 6	Q6NVF9	2.48729	2.26228	1.35128	1.82982		2.19788	2.1905	1.79942	2.10378		2.34516	1.91849	2.10211	2.09902		0.841854	0.86556
Cpsf7	Cleavage and polyadenylation specificity factor subunit 7	Q8BTV2	-1.40614	-2.13296	-1.75191	-1.49575		-1.27915	-1.66664	-1.24969	-1.55981		-1.31495	-1.2043	-1.1375	-1.14693		0.0390613	0.396821
Cpt2	Carnitine O-palmitoyltransferase 2, mitochondrial	P52825	-3.27735	-2.63562	-2.49755	-2.52788		-3.12129	-2.46482	-2.79389	-3.50839		-3.58636	-2.56142	-3.48879	-6.24806		0.218114	0.232212
Cr1l	Complement component receptor 1-like protein	Q64735	-2.60192	-2.408	-4.38285	-3.3861		-3.28342	-2.55848	-1.94579	-2.7397		-1.85736	-2.27089	-1.72561	-2.08577		0.0649164	0.195439
Crabp1	Cellular retinoic acid-binding protein 1	P62965	3.28042	3.51083	3.00664	3.11489		3.64087	3.23219	3.76341	3.13793		3.90082	4.15412	4.17175	4.0062		0.00168221	0.197781
Creb1	Cyclic AMP-responsive element-binding protein 1	Q01147	-0.223055	0.297333	0.819069	-0.10428		0.0211849	0.43815	0.509619	0.185678		0.361349	0.150412	0.316814	-0.192419		0.855687	0.871348
Crip1	Cysteine-rich protein 1	P63254	-4.80347	-1.31663	-2.37351	-1.64453		-1.11987	-1.4648	-1.5456	-2.39018		-1.61313	-1.11247	-0.897299	-1.30641		0.210165	0.22534
Crip2	Cysteine-rich protein 2	Q9DCT8	-0.314751	0.0493088	-0.595398	-0.263445		0.402365	0.415169	0.215059	0.0256672		-0.446978	0.257252	0.167364	0.0540581		0.0460592	0.373686
Crnkl1	Crooked neck-like protein 1	P63154	1.48773	1.62964	2.02105	1.94426		1.68763	1.57796	1.75317	1.56564		1.54798	1.55715	1.82324	1.822		0.622771	0.852051
Crocc	Rootletin	Q8CJ40	0.833607	0.973776	1.3752	1.14753		0.872518	0.974854	1.01421	0.951284		0.806532	0.903309	1.24191	1.20336		0.625588	0.844863
Crtap	Cartilage-associated protein	Q9CYD3	-1.85667	-1.51812	-2.21618	-2.12009		-1.35849	-1.83838	-2.39765	-1.8926		-2.12039	-1.22919	-1.86058	-2.01412		0.904262	0.897351
Cryab	Alpha-crystallin B chain	P23927	-4.1892	-4.52969	-3.62137	-3.59845		-2.21086	-2.17131	-1.6277	-2.17896		-3.96489	-3.37228	-3.8247	-4.33057		7.99636e-05	0.0204074	+
Cs	Citrate synthase, mitochondrial;Citrate synthase	Q9CZU6;Q80X68	3.21302	2.98821	2.37788	2.98701		3.11105	3.24798	3.17868	2.97336		3.24402	3.30534	3.11035	3.17645		0.168406	0.543667
Csde1	Cold shock domain-containing protein E1	Q91W50	2.94102	2.85009	2.45616	2.53445		3.1351	2.92093	3.20324	2.97649		3.11481	3.05965	3.02522	2.75511		0.0439447	0.468565
Cse1l	Exportin-2	Q9ERK4	-5.18875	-4.23143	-2.77637	-4.30104		-5.44041	6.74122	-6.21181	-4.92281		-6.1445	-6.19737	-6.52606	-3.52423		0.510543	0.244391
Csgalnact1	Chondroitin sulfate N-acetylgalactosaminyltransferase 1	Q8BJQ9	-1.97855	-2.03096	-2.74592	-2.1105		-3.39808	-2.33148	-2.82237	-3.19944		-2.3172	-2.46959	-3.04055	-1.78119		0.118242	0.317689
Csgalnact2	Chondroitin sulfate N-acetylgalactosaminyltransferase 2	Q8C1F4	-3.5966	-3.10099	-3.71161	-3.17488		-3.89728	-3.67148	-3.51682	-2.98026		-3.65917	-3.38447	-3.32844	-3.28995		0.834675	0.871216
Csnk1a1	Casein kinase I isoform alpha	Q8BK63	1.33314	1.66543	1.12959	1.44298		1.54933	1.40668	1.24452	1.31407		1.47064	1.86659	1.64078	1.43205		0.224544	0.636185
Csnk1d	Casein kinase I isoform delta	Q9DC28	-0.96283	-1.4964	-1.44079	-1.15771		-0.374481	-0.43465	-1.13583	-1.23294		-0.89085	-0.814051	-0.895973	-1.25572		0.164823	0.440231
Csnk1g1	Casein kinase I isoform gamma-1	Q8BTH8	-2.54307	-2.54035	-1.74018	-2.82775		-2.88769	-1.692	-1.27287	-3.08684		-1.5765	-1.87429	-2.40606	-2.53043		0.785036	0.689041
Csnk1g2	Casein kinase I isoform gamma-2	Q8BVP5	-2.60405	-2.99738	-2.24319	-2.35192		-2.64692	-3.15586	-2.07617	-3.16391		-1.90569	-0.937126	-2.76969	-2.36223		0.207265	0.328908
Csnk1g3	Casein kinase I isoform gamma-3	Q8C4X2	-0.35705	-0.0309124	-0.37542	-0.474114		-0.113367	-0.352615	-0.402449	-0.284544		-0.0624161	0.00543785	-0.237461	-0.193447		0.201795	0.697163
Csnk2a1	Casein kinase II subunit alpha	Q60737	3.08121	3.24587	3.49529	3.40689		3.79738	3.7815	3.7455	3.73913		3.42419	3.53227	3.54582	3.36847		0.00117413	0.378768
Csnk2a2	Casein kinase II subunit alpha	O54833	1.02171	1.43891	1.83408	1.74179		1.47518	1.65324	1.54507	1.59953		1.53649	1.67188	1.62482	1.37464		0.931707	0.962635
Csnk2b	Casein kinase II subunit beta	P67871	2.20256	1.97589	2.36788	2.44488		2.23456	2.52624	2.61734	2.43484		2.15764	2.26057	2.52217	2.55124		0.34632	0.709062
Cspg4	Chondroitin sulfate proteoglycan 4	Q8VHY0	5.26197	5.48401	5.24024	5.35791		5.26438	5.26405	5.36383	5.19576		5.62833	5.61206	5.5821	5.36568		0.0110858	0.54925
Csrp1	Cysteine and glycine-rich protein 1	P97315	0.621473	0.70101	-0.314421	0.32346		-1.18311	-0.954357	-1.58057	-1.04845		-0.385767	-0.17618	-0.109495	0.273203		0.000458948	0.0789833
Csrp2	Cysteine and glycine-rich protein 2	P97314	5.22548	5.0749	4.54573	4.8219		4.12591	4.09216	4.21695	4.02926		4.85686	4.93305	4.82043	4.87845		0.000212486	0.170383
Cst3	Cystatin-C	P21460	-5.44939	-5.698	-3.48881	-3.29846		-2.13277	-2.98544	-2.46044	-2.10746		-2.88209	-2.66048	-2.67052	-3.80843		0.017439	0.0796667
Cstb	Cystatin-B	Q62426	-1.1757	-0.541292	-1.73224	-1.22218		-0.117561	-0.734779	-0.678967	-0.807503		-0.505197	-0.047266	-0.345407	-0.786089		0.0496424	0.268805
Cstf1	Cleavage stimulation factor subunit 1	Q99LC2	1.69018	1.91147	2.12526	1.94446		2.18693	1.70295	1.98297	1.73438		1.83672	1.87947	2.09018	1.95799		0.952698	0.981802
Cstf2	Cleavage stimulation factor subunit 2	Q8BIQ5	0.842489	1.15054	1.0182	1.21852		1.20387	1.44345	1.4539	1.29333		1.42054	1.64743	1.62911	1.50321		0.00185629	0.362031
Cstf2t	Cleavage stimulation factor subunit 2 tau variant	Q8C7E9	-1.3792	-1.53097	-1.27491	-1.20092		-1.29979	-1.7168	-1.19136	-1.60134		-1.43996	-1.26335	-1.46898	-1.45077		0.69964	0.889401
Cstf3	Cleavage stimulation factor subunit 3	Q99LI7	1.11479	0.890995	1.178	1.16867		1.19564	1.15893	1.33525	1.21624		1.17409	1.2975	1.18544	1.26335		0.108943	0.759814
Ctbp1	C-terminal-binding protein 1	O88712	-1.34923	-1.34769	-1.11613	-0.523664		-0.705988	0.0899906	0.230139	-1.00478		-0.953394	-1.06003	-0.468895	-0.314424		0.13493	0.324493
Ctbp2	C-terminal-binding protein 2	P56546	0.54138	0.496267	-0.264168	0.605883		0.403053	0.319521	0.0408096	0.327263		0.468786	0.474478	0.633251	0.321915		0.56779	0.739084
Ctc1	CST complex subunit CTC1	Q5SUQ9	-2.25776	-2.26422	-2.24315	-1.51232		-2.49555	-1.71981	-1.77558	-1.24028		-2.0588	-1.76515	-1.82933	-2.40063		0.641771	0.676252
Ctcf	Transcriptional repressor CTCF	Q61164	0.868898	0.568897	0.756098	0.818077		0.500141	0.999851	0.897505	0.868769		1.00019	1.16799	1.06606	0.794954		0.15153	0.609288
Ctdsp1	Carboxy-terminal domain RNA polymerase II polypeptide A small phosphatase 1	P58466	-0.768248	-1.58418	-1.77991	-1.01433		-1.12501	-1.45516	-1.45336	-1.4979		-1.20663	-1.3332	-1.4735	-1.42111		0.895394	0.917232
Ctdspl	CTD small phosphatase-like protein	P58465	-2.15718	-2.40699	-2.90844	-3.02105		-2.73547	-2.74865	-3.06445	-2.24346		-2.43052	-2.67371	-2.35431	-2.5762		0.70746	0.775086
Ctdspl2	CTD small phosphatase-like protein 2	Q8BG15	0.381674	0.661478	0.555883	0.55661		0.395512	0.525435	0.00245094	0.776586		0.274218	0.30068	0.0301342	0.604168		0.415297	0.678797
Ctnna1	Catenin alpha-1	P26231	4.18765	4.31466	4.1734	3.99373		4.06656	4.07051	4.09321	4.13262		4.20396	4.2242	4.10176	4.10823		0.421299	0.910241
Ctnnal1	Alpha-catulin	O88327	-4.57209	-4.4264	-4.69934	-4.11508		-5.96543	-5.97556	-5.56192	-6.26954		-4.88246	-5.76165	-5.20959	-4.03172		0.00483004	0.0996071
Ctnnb1	Catenin beta-1	Q02248	2.81303	3.01443	2.76082	2.97555		2.9596	2.95188	3.0629	2.89746		3.20835	3.06787	3.09467	2.99948		0.0436944	0.679859
Ctnnbl1	Beta-catenin-like protein 1	Q9CWL8	1.53862	1.57468	1.82006	2.04136		1.37083	1.80088	1.96043	1.71784		1.68806	1.67892	2.0057	1.90945		0.777892	0.888655
Ctnnd1	Catenin delta-1	P30999	3.64744	3.63816	3.43429	3.68598		3.67331	3.67277	3.65194	3.44441		3.6467	3.75726	3.74736	3.65844		0.316862	0.861245
Ctr9	RNA polymerase-associated protein CTR9 homolog	Q62018	1.03976	0.689558	0.937807	0.913811		0.726576	0.742004	1.054	0.93656		1.06244	0.563381	1.01553	1.0278		0.922806	0.969642
Ctsa	Lysosomal protective protein;Lysosomal protective protein 32 kDa chain;Lysosomal protective protein 20 kDa chain	P16675	-4.44224	-5.21624	-3.81125	-5.23209		-3.54694	-2.42437	-1.86117	-3.87186		-1.61436	-3.88942	-2.86639	-3.30223		0.0290996	0.0969608
Ctsb	Cathepsin B;Cathepsin B light chain;Cathepsin B heavy chain	P10605	-3.8668	-3.89836	-6.42843	-5.07565		-2.58858	-3.31725	-2.89358	-2.80944		-4.99479	-3.19054	-2.63854	-3.89987		0.0492482	0.116518
Ctsd	Cathepsin D	P18242;F6Y6L6	-0.772936	-0.720573	-1.13009	-2.28407		0.0933476	-0.273274	-0.84585	-0.258295		-1.25732	-0.396227	-0.239771	0.170349		0.11227	0.242535
Ctsl	Cathepsin L1;Cathepsin L1 heavy chain;Cathepsin L1 light chain	P06797	-2.4017	-2.03771	-2.96457	-2.00475		-1.83538	-1.77884	-1.36995	-1.48184		-1.3989	-1.24407	-1.39813	-1.34545		0.00237952	0.163749
Cttn	Src substrate cortactin	Q60598	5.10636	5.03001	5.18607	4.87732		4.62409	4.82545	5.08376	4.85109		4.85819	5.04727	5.20479	4.71769		0.32615	0.711221
Cttnbp2nl	CTTNBP2 N-terminal-like protein	Q99LJ0	-2.81774	-3.90072	-3.96427	-4.87718		-2.89711	-3.57871	-4.77893	-4.89475		-2.54023	-2.97926	-4.20536	-3.3643		0.431881	0.388314
Cul1	Cullin-1	Q9WTX6	-1.24665	-2.25519	-1.51199	-2.24329		-1.4875	-1.4649	-2.27839	-2.41507		-2.15709	-1.46837	-1.24836	-1.85029		0.795005	0.756962
Cul3	Cullin-3	Q9JLV5	-0.404162	0.0346088	0.0118236	0.0725746		0.198126	0.23757	0.191257	0.205517		0.044714	-0.179474	0.0115395	-0.205131		0.0369797	0.513746
Cul4b	Cullin-4B	A2A432	1.08328	1.04017	1.12995	1.18665		1.01361	1.11111	1.06486	1.21427		0.87466	0.873308	0.865932	0.711172		0.000871591	0.499384
Cul5	Cullin-5	Q9D5V5	-3.2326	-1.71089	-4.19276	-3.60489		-3.63872	-2.53456	-3.56876	-3.25173		-3.73697	-4.04151	-2.20222	-2.7767		0.992894	0.979192
Cux1	Homeobox protein cut-like 1	P53564	-3.26861	-4.39187	-1.21541	-1.06676		-0.978607	-5.42674	-2.48943	-1.68754		-1.59452	-1.11313	-1.15601	-1.04854		0.3702	0.254761
Cwc15	Spliceosome-associated protein CWC15 homolog	Q9JHS9	0.978502	1.36808	0.965687	1.28332		1.16109	0.6784	1.06679	1.01576		1.19616	0.861526	1.34713	1.03734		0.514826	0.76972
Cwc22	Pre-mRNA-splicing factor CWC22 homolog	Q8C5N3;A2AK44;A2AK42	1.21794	1.01274	1.23798	1.16747		1.07674	1.41789	0.993278	1.11543		1.15749	1.12627	1.14393	1.16689		0.992044	0.997984
Cwc25	Pre-mRNA-splicing factor CWC25 homolog	Q9DBF7	-1.497	-1.30812	-0.864918	-0.51413		-1.31267	-1.33549	-1.09561	-1.35013		-0.920055	-1.28547	-0.878023	-0.864586		0.374851	0.599449
Cwc27	Peptidyl-prolyl cis-trans isomerase CWC27 homolog	Q3TKY6	-0.889305	-0.561615	0.160852	-0.376442		-0.258587	-0.262081	-0.871742	-0.822887		-0.945675	-0.517593	-0.147575	-0.345944		0.876845	0.871408
Cwf19l1	CWF19-like protein 1	Q8CI33	-2.18413	-1.93555	-1.9798	-2.75095		-3.22773	-2.92646	-2.71123	-2.17103		-2.07138	-2.24345	-1.89461	-2.57527		0.105995	0.348472
Cwf19l2	CWF19-like protein 2	Q8BG79	-1.75216	-1.95167	-2.08053	-2.15163		-1.61241	-1.92418	-2.05629	-2.00342		-2.60604	-1.7447	-2.31978	-2.1414		0.279442	0.576735
Cx3cl1	Fractalkine;Processed fractalkine	O35188	-0.848455	-0.672296	-1.6263	-1.31943		-3.63834	-2.99959	-3.01709	-3.57034		-1.76891	-1.64841	-1.29093	-1.60685		1.95722e-05	0.0126316	+
Cxxc1	CXXC-type zinc finger protein 1	Q9CWW7	-1.90115	-2.33374	-5.67663	-2.21264		-5.2129	-2.34975	-2.99559	-2.36013		-2.71265	-2.46476	-2.57722	-2.32122		0.73275	0.506228
Cyb5a	Cytochrome b5	P56395	2.64793	2.51555	2.14397	1.96197		2.19416	1.7848	2.0508	1.85937		2.15898	2.09632	1.93546	1.92719		0.117385	0.497938
Cyb5b	Cytochrome b5 type B	Q9CQX2	2.91766	3.06899	3.26906	3.18669		3.77304	3.62975	3.78778	3.78789		3.60195	3.37663	3.33114	3.17364		0.000475023	0.263247
Cyb5r1	NADH-cytochrome b5 reductase 1	Q9DB73	-0.99704	-1.01927	-1.38412	-1.65992		-1.0627	-0.311283	-0.144444	-0.438784		-1.0264	-0.756428	-1.08967	-0.762791		0.0202754	0.248681
Cyb5r3	NADH-cytochrome b5 reductase 3;NADH-cytochrome b5 reductase 3 membrane-bound form;NADH-cytochrome b5 reductase 3 soluble form	Q9DCN2	5.70382	5.77765	5.20315	5.81302		5.61592	6.07073	5.96743	6.0006		5.87009	6.02147	5.67339	5.95712		0.181849	0.558283
Cybc1	Cytochrome b-245 chaperone 1	Q3TYS2	-1.28939	-0.747726	-1.43943	-0.77552		-0.755377	-0.134716	-0.74596	-1.40758		-0.341648	-1.10376	-3.80435	-1.51702		0.394145	0.347312
Cyc1	Cytochrome c1, heme protein, mitochondrial	Q9D0M3	3.87465	4.02498	4.34246	3.97341		4.07695	3.84455	3.90795	3.61318		3.85354	4.04118	3.94266	3.51334		0.31971	0.66323
Cycs	Cytochrome c, somatic	P62897	1.40524	1.20332	0.794226	0.8221		1.69997	1.26063	1.4287	1.37729		1.60849	1.44185	1.31641	1.44373		0.0456711	0.423947
Cyfip1	Cytoplasmic FMR1-interacting protein 1	Q7TMB8	-0.0678368	0.425108	0.189985	0.374414		0.821102	0.791401	0.774534	0.0793495		0.791698	0.90271	0.27408	-0.128847		0.370513	0.529102
Cyp20a1	Cytochrome P450 20A1	Q8BKE6	-0.412064	0.77363	-0.458279	-0.29154		0.82312	0.942995	0.981018	0.784853		0.757944	0.617557	0.707516	0.284798		0.0113384	0.191692
Cyp51a1	Lanosterol 14-alpha demethylase	Q8K0C4	-0.14197	0.330164	-0.738363	0.113304		0.411356	0.192356	-0.210745	0.331367		0.490122	0.152025	0.381098	0.360083		0.183658	0.451086
D1Pas1	Putative ATP-dependent RNA helicase Pl10	P16381	-4.15154	-3.55667	-3.82492	-3.37497		-3.16325	-3.46498	-3.41401	-3.93584		-3.52486	-3.58232	-3.526	-3.61309		0.486756	0.685973
D8Ertd738e	Leydig cell tumor 10 kDa protein homolog	Q8R1F0	-0.0441074	-0.260988	-0.429254	-0.40675		-0.670752	-0.477642	-0.926476	-0.641973		-0.335714	-0.322599	-0.638632	-0.621494		0.0372988	0.461709
Daam1	Disheveled-associated activator of morphogenesis 1	Q8BPM0	-0.39279	-0.733427	-1.58188	-1.18322		0.340265	-0.360392	-0.275083	-0.185863		-0.993567	-0.404799	-1.49619	-0.486504		0.055402	0.237177
Dab2	Disabled homolog 2	P98078	-1.27572	-1.74983	-0.996357	-1.90918		-2.52248	-2.59163	-1.88348	-2.21175		-1.20401	-1.42384	-1.95852	-1.61931		0.0183682	0.21455
Dad1	Dolichyl-diphosphooligosaccharide--protein glycosyltransferase subunit DAD1	P61804	0.0529919	0.766848	0.721834	0.556509		0.853693	0.77331	0.846281	0.662567		0.712198	0.893017	0.923071	0.761175		0.135598	0.543651
Dag1	Dystroglycan;Alpha-dystroglycan;Beta-dystroglycan	Q62165	0.508108	0.563599	0.304237	0.188452		1.0272	0.527828	0.999676	0.883266		0.905415	0.933207	1.03568	0.563931		0.0146863	0.356291
Dap3	28S ribosomal protein S29, mitochondrial	Q9ER88	0.977106	1.32625	1.00585	1.14796		1.46798	1.37789	1.49846	1.3153		1.62013	1.39386	1.28979	1.74588		0.0157719	0.433312
Dapk3	Death-associated protein kinase 3	O54784	-0.235313	0.231502	0.777847	0.699511		-0.537935	0.379478	0.0886593	0.687376		-0.0936546	0.276358	0.241079	0.530279		0.784269	0.769097
Dars	Aspartate--tRNA ligase, cytoplasmic	Q922B2	0.00981522	0.289251	0.0175076	0.113581		0.62793	0.776072	0.855557	0.1371		0.681709	0.598015	0.473692	0.480083		0.0156631	0.354189
Dazap1	DAZ-associated protein 1	Q9JII5	4.07904	4.06345	4.13058	4.22178		3.94508	4.20334	4.14259	4.1536		4.46828	4.15771	4.15027	4.08487		0.472818	0.864497
Dbi	Acyl-CoA-binding protein	P31786	-3.17169	-3.00449	-3.28387	-3.15576		-2.24847	-1.7561	-2.31101	-1.73937		-2.29776	-2.84622	-1.7763	-1.45114		0.00502421	0.132409
Dbn1	Drebrin	Q9QXS6	-0.0254936	-0.543138	-0.156813	-1.10367		-1.98265	-2.58082	-2.16538	-1.24601		-1.22393	-1.76673	-1.83371	-1.54604		0.00267849	0.0843933
Dbnl	Drebrin-like protein	Q62418	0.174997	-0.0201034	-0.947176	-0.132853		-0.182081	-0.15144	0.202206	-0.00865555		0.0729084	0.216141	-0.127596	-0.124762		0.544963	0.676222
Dbt	Lipoamide acyltransferase component of branched-chain alpha-keto acid dehydrogenase complex, mitochondrial	P53395	-1.55738	-2.51476	-2.40966	-2.07211		-2.85552	-2.5466	-1.82485	-2.8913		-1.76842	-1.77733	-1.56172	-1.01349		0.0282148	0.20654
Dcaf13	DDB1- and CUL4-associated factor 13	Q6PAC3	1.95959	2.06946	2.33603	2.34605		2.21562	2.00742	2.19067	2.05605		2.11851	2.16656	2.22121	2.1622		0.783482	0.950731
Dcaf7	DDB1- and CUL4-associated factor 7	P61963	-1.93309	-1.67222	-3.45626	-1.95271		-1.26439	-1.77802	-1.80204	-1.1934		-2.50857	-1.96419	-1.73155	-2.13052		0.179399	0.32445
Dcakd	Dephospho-CoA kinase domain-containing protein	Q8BHC4	-2.72543	-2.75335	-6.05876	-3.89535		-2.96289	-2.15409	-1.60816	-2.63288		-2.03066	-2.52007	-2.04116	-3.53155		0.13763	0.178322
Dcps	m7GpppX diphosphatase	Q9DAR7	-2.74849	-2.22058	-1.96191	-1.22042		-3.57065	-2.16561	-1.54834	-6.7824		-2.3595	-2.94484	-1.94161	-2.94256		0.370604	0.259833
Dctn1	Dynactin subunit 1	O08788	-0.25741	-0.855574	-2.14297	-1.22734		0.447718	-1.00253	-0.542576	-0.113659		0.170092	-0.35183	-0.405209	-0.28723		0.115378	0.242719
Dctn2	Dynactin subunit 2	Q99KJ8	0.40094	0.0214748	0.590513	0.617479		0.820156	0.12575	0.769932	0.493238		0.376121	0.460442	0.630321	0.809332		0.655953	0.78394
Dctn3	Dynactin subunit 3	Q9Z0Y1	-3.33589	-3.36463	-4.65679	-4.79886		-3.28719	-5.58856	-3.40833	-3.41831		-3.33234	-3.68831	-3.52871	-4.27006		0.845855	0.705631
Dctn4	Dynactin subunit 4	Q8CBY8	-2.15283	-1.82204	-1.8608	-2.62966		-1.19468	-2.30568	-1.95818	-1.81906		-1.63965	-2.1296	-1.74345	-2.139		0.541898	0.62929
Dctn5	Dynactin subunit 5	Q9QZB9	-3.53707	-3.9408	-3.73611	-4.61605		-4.09627	-4.296	-4.04568	-4.14693		-3.97986	-4.04163	-4.20038	-3.637		0.635753	0.738268
Ddb1	DNA damage-binding protein 1	Q3U1J4	3.25665	3.3232	3.49164	3.73234		3.36332	3.50692	3.20785	3.50445		2.98793	3.32744	3.27126	3.58967		0.568023	0.799075
Ddost	Dolichyl-diphosphooligosaccharide--protein glycosyltransferase 48 kDa subunit	O54734	4.82264	4.93822	4.94167	4.87386		4.88097	5.00624	4.74865	4.95547		5.0695	4.86997	4.69383	4.72135		0.755059	0.947837
Ddr2	Discoidin domain-containing receptor 2	Q62371	-0.718782	-0.523302	-1.38459	-0.760496		0.312105	0.0350723	-0.112362	0.204805		0.228111	-0.164505	0.300318	0.545076		0.00109492	0.127038
Ddrgk1	DDRGK domain-containing protein 1	Q80WW9	-1.36826	-1.34422	-1.79844	-1.52735		-0.74605	-0.769505	-0.795416	-1.1594		-0.715181	-0.82023	-0.584219	-1.10784		0.00179892	0.217428
Ddx1	ATP-dependent RNA helicase DDX1	Q91VR5	4.42308	4.48392	4.22862	4.11963		4.55506	4.37648	4.45955	4.46106		4.45035	4.43698	4.43839	4.29252		0.233816	0.788996
Ddx10	Probable ATP-dependent RNA helicase DDX10	Q80Y44	1.15535	1.14568	1.67629	1.35186		1.42948	1.28929	1.17698	1.35078		1.11751	0.973599	1.33834	1.38517		0.611291	0.832325
Ddx17	Probable ATP-dependent RNA helicase DDX17	Q501J6	5.05516	5.16697	5.15009	4.94915		4.97984	4.96819	4.85234	4.989		5.07931	4.93476	4.88048	4.73358		0.109593	0.725278
Ddx18	ATP-dependent RNA helicase DDX18	Q8K363	4.88259	4.91259	5.13348	4.93911		4.75352	4.84739	4.78433	4.87106		4.82215	4.92154	5.10253	5.01911		0.097515	0.734844
Ddx19a	ATP-dependent RNA helicase DDX19A	Q61655;Q8BZY3	-2.16144	-2.464	-2.38862	-1.97556		-1.48627	-1.64091	-1.83361	-1.23531		-1.8045	-1.47819	-1.17208	-1.07445		0.00343188	0.195167
Ddx20	Probable ATP-dependent RNA helicase DDX20	Q9JJY4	-0.73077	-0.418446	-0.440268	-0.174606		-0.279724	-0.2516	-0.283661	-0.107929		-0.401777	-0.673853	0.0555134	-0.124762		0.445411	0.703866
Ddx21	Nucleolar RNA helicase 2	Q9JIK5	6.68458	6.72152	6.9496	6.7015		6.70401	6.72388	6.53811	6.66401		6.64469	6.68107	6.77036	6.70259		0.301037	0.86683
Ddx23	Probable ATP-dependent RNA helicase DDX23	D3Z0M9	3.77633	3.63905	3.64216	3.4778		3.57288	3.58665	3.4342	3.54983		3.66484	3.53324	3.72373	3.50979		0.399477	0.881754
Ddx24	ATP-dependent RNA helicase DDX24	Q9ESV0	2.78006	2.79155	3.10344	2.98502		3.00892	3.3548	3.05146	3.07547		2.99374	2.97029	3.36336	3.17662		0.176628	0.64138
Ddx27	Probable ATP-dependent RNA helicase DDX27	Q921N6	3.9163	3.87428	4.31114	3.95906		4.04832	4.14389	3.98684	4.07919		4.00647	3.93569	4.03643	3.92792		0.626014	0.910529
Ddx28	Probable ATP-dependent RNA helicase DDX28	Q9CWT6	-2.73918	-2.77315	-2.98262	-2.68398		-2.62502	-2.7791	-2.49397	-4.75874		-2.50033	-3.01919	-1.93726	-2.24907		0.347352	0.38227
Ddx31	Probable ATP-dependent RNA helicase DDX31	Q6NZQ2	0.847462	0.952274	1.491	1.40993		1.15384	1.31441	1.06755	1.37654		0.961998	0.942478	1.3078	0.891466		0.470042	0.718956
Ddx39a	ATP-dependent RNA helicase DDX39A	Q8VDW0	5.90355	6.0533	6.3487	6.27148		6.0337	5.94396	5.9303	6.23792		6.0115	5.92931	6.19177	6.22585		0.66556	0.883666
Ddx39b	Spliceosome RNA helicase Ddx39b	Q9Z1N5	3.64914	3.72222	3.8318	4.11494		3.52811	3.54839	3.49916	4.11172		3.65032	3.46891	3.97343	3.918		0.678165	0.811581
Ddx3x	ATP-dependent RNA helicase DDX3X	Q62167	5.74888	5.90356	5.80415	5.78265		5.77465	5.92076	5.71106	5.79213		5.85983	5.81821	5.88785	5.71033		0.94025	0.993184
Ddx3y	ATP-dependent RNA helicase DDX3Y	Q62095	1.62338	1.57683	2.11883	1.45468		1.48546	1.69982	1.37071	1.76203		1.50625	1.57858	1.4803	1.80049		0.723214	0.863124
Ddx41	Probable ATP-dependent RNA helicase DDX41	Q91VN6	1.69947	1.70592	1.97136	1.55704		1.57601	1.46042	1.32622	1.35444		1.81432	1.74262	1.66218	1.56322		0.0215431	0.505664
Ddx42	ATP-dependent RNA helicase DDX42	Q810A7	2.66175	2.58639	2.58563	2.18006		2.59975	2.42014	2.59316	2.57801		2.68534	2.71678	2.55277	2.4736		0.635442	0.888738
Ddx46	Probable ATP-dependent RNA helicase DDX46	Q569Z5	4.11491	3.97022	3.56546	3.48169		3.75572	3.76604	3.70438	3.72569		4.2791	4.17186	3.80029	3.82003		0.227842	0.580147
Ddx47	Probable ATP-dependent RNA helicase DDX47	Q9CWX9	1.97515	2.01786	2.58835	2.47558		2.39946	2.54769	2.18142	2.1986		2.17796	2.24239	2.33121	2.45898		0.909268	0.954828
Ddx49	Probable ATP-dependent RNA helicase DDX49	Q4FZF3	-0.618677	-1.00246	-0.677652	-0.900307		-0.847597	-0.171227	-0.559481	-0.507347		-0.886925	-0.727344	-0.887245	-0.861048		0.0929444	0.509503
Ddx5	Probable ATP-dependent RNA helicase DDX5	Q61656	7.69113	7.75833	7.93388	7.67887		7.5096	7.63585	7.45235	7.52111		7.6691	7.66909	7.62989	7.5228		0.0151892	0.619027
Ddx50	ATP-dependent RNA helicase DDX50	Q99MJ9	2.28495	2.23024	2.31213	2.22322		1.87088	1.9752	1.55479	2.00153		1.76929	1.92923	2.13116	1.82116		0.00841346	0.408319
Ddx51	ATP-dependent RNA helicase DDX51	Q6P9R1	0.0796051	0.3071	0.571999	0.284641		-0.119705	0.416799	0.0160637	0.35072		0.017828	0.114117	0.42152	0.292336		0.639985	0.820062
Ddx52	Probable ATP-dependent RNA helicase DDX52	Q8K301	1.71685	1.71227	2.00646	1.78552		1.81869	1.78199	1.70701	1.95836		1.5003	1.5296	1.65029	1.95645		0.33066	0.754468
Ddx54	ATP-dependent RNA helicase DDX54	Q8K4L0	1.22089	1.52144	1.60642	1.71109		1.3553	1.53416	1.29185	1.57264		1.39961	1.40171	1.58384	1.14898		0.594646	0.841595
Ddx55	ATP-dependent RNA helicase DDX55	Q6ZPL9	-2.37175	-2.29878	-1.87838	-2.7644		-1.94074	-2.60179	-2.27587	-1.68055		-1.98845	-2.32178	-1.89414	-2.02258		0.506611	0.640748
Ddx56	Probable ATP-dependent RNA helicase DDX56	Q9D0R4	2.74154	2.84038	3.21117	2.84052		2.95	3.24569	2.75071	2.7055		2.98707	2.96102	2.99245	2.87707		0.930572	0.971751
Ddx6	Probable ATP-dependent RNA helicase DDX6	P54823	3.25968	3.54849	3.28052	3.13835		3.10073	3.13917	3.08372	3.28825		3.38226	3.33271	3.24004	3.25663		0.172882	0.742294
Degs1	Sphingolipid delta(4)-desaturase DES1	O09005	2.37075	2.14778	2.36116	1.90954		2.45715	2.72201	2.72694	2.68275		2.14943	2.35573	2.65847	2.66535		0.0376239	0.422008
Dek	Protein DEK	Q7TNV0	4.29013	4.1175	3.94243	3.73532		3.88098	3.72411	3.9526	3.8961		4.31901	4.2087	4.07957	4.16661		0.0488248	0.515825
Derl1	Derlin-1	Q99J56	0.464731	0.0853062	0.253914	0.13784		0.376278	0.44417	-0.315254	-0.123476		0.366232	-0.0493488	0.285622	0.320717		0.69862	0.812231
Derl2	Derlin-2	Q8BNI4	-1.15274	-0.728693	-0.674801	-0.997154		-0.672928	-0.633257	-0.962698	-0.440508		-0.703794	-0.400261	-0.870562	-0.679283		0.294005	0.642789
Dgcr14	Protein DGCR14	O70279	-1.11381	-0.858444	-0.840397	-0.916305		-2.08979	-1.16021	-1.38554	-1.08941		-1.37023	-1.94131	-0.870705	-1.11619		0.204249	0.423819
Dgcr8	Microprocessor complex subunit DGCR8	Q9EQM6	-0.711763	-1.48971	-1.5566	-2.07607		-2.13044	-1.79244	-1.89427	-0.863918		-1.77973	-1.47496	-1.0073	-2.11831		0.852043	0.792308
Dhcr24	Delta(24)-sterol reductase	Q8VCH6	-2.90695	-2.59958	-2.7908	-2.9257		-4.88272	-3.2488	-3.11753	-5.45007		-2.43118	-2.46135	-4.18121	-2.68293		0.0854072	0.166741
Dhcr7	7-dehydrocholesterol reductase	O88455	0.0642071	-0.170992	-0.126089	-0.214649		0.250635	0.125958	0.263504	0.0614147		0.0854473	-0.0299397	0.158625	-0.0926456		0.0171376	0.552309
Dhrs1	Dehydrogenase/reductase SDR family member 1	Q99L04	0.520136	0.16238	-0.112854	-0.21283		-0.582378	-0.0860748	-0.659016	-0.140099		0.00634384	0.100884	0.387934	-0.0392971		0.0638013	0.381833
Dhrs13	Dehydrogenase/reductase SDR family member 13	Q5SS80	-4.65449	-2.90998	-4.79776	-3.15489		-6.05885	-3.03191	-4.76062	-2.58139		-3.22715	-3.30937	-3.75635	-3.53528		0.704842	0.507852
Dhrs4	Dehydrogenase/reductase SDR family member 4	Q99LB2	-1.78607	-2.20026	-2.5397	-2.80464		-2.43817	-2.97327	-2.46681	-2.56661		-2.36487	-2.58999	-3.24325	-3.17039		0.225252	0.433961
Dhx15	Pre-mRNA-splicing factor ATP-dependent RNA helicase DHX15	O35286	5.06422	5.19079	5.21391	5.19043		5.42778	5.44158	5.14284	5.1613		5.17326	5.30543	5.0873	5.01847		0.244472	0.772435
Dhx16	Pre-mRNA-splicing factor ATP-dependent RNA helicase DHX1	G3X8X0	-0.65753	-0.63232	0.137199	-0.141405		-0.0371418	-0.826468	-0.549631	-1.08717		-0.524992	-1.04659	-0.549663	-0.936529		0.286823	0.473482
Dhx29	ATP-dependent RNA helicase Dhx29	Q6PGC1	1.00644	1.08325	1.56352	1.23067		0.760004	0.56773	0.252104	0.327978		1.0154	0.853617	0.561443	0.734659		0.00375169	0.237649
Dhx30	Putative ATP-dependent RNA helicase DHX30	Q99PU8	1.27735	1.36297	1.72639	1.33174		1.02343	1.54669	1.29881	1.42535		1.54311	1.69664	1.56219	1.32347		0.368424	0.710723
Dhx33	Putative ATP-dependent RNA helicase DHX33	Q80VY9	-0.437374	-0.347063	-0.307779	-0.478378		-0.48831	-0.151774	-0.363239	0.312655		-0.33009	-0.998985	-0.0530186	-0.0990429		0.595864	0.697733
Dhx36	ATP-dependent RNA helicase DHX36	Q8VHK9	2.7698	2.87956	2.79756	2.7388		3.15339	3.30371	3.14198	3.26674		2.69262	2.91317	2.82745	2.74264		4.9756e-05	0.34769
Dhx37	DEAH (Asp-Glu-Ala-His) box polypeptide 37	Q6NZL1	1.5907	1.71604	1.90969	1.63248		1.50301	1.36287	1.47975	1.50863		1.58259	1.72182	1.7722	1.5744		0.0220119	0.584914
Dhx38	DEAH (Asp-Glu-Ala-His) box polypeptide 38	Q80X98	-0.995016	-0.39909	-0.97337	-1.406		-1.15084	-1.39267	-1.11018	-1.34344		-1.4248	-1.54114	-1.35179	-0.853319		0.266094	0.51557
Dhx8	ATP-dependent RNA helicase DHX8	A2A4P0	0.976835	0.901852	1.26954	0.983683		1.03714	1.06548	0.603971	0.862946		0.957171	1.03993	0.866232	0.823357		0.470999	0.807155
Dhx9	ATP-dependent RNA helicase A	O70133	6.76792	6.83609	7.13116	7.01069		6.78377	6.87964	6.64954	6.72434		6.70904	6.82277	6.86123	6.74779		0.124929	0.710994
Dicer1	Endoribonuclease Dicer	Q8R418	-5.02554	-4.53979	-4.13045	-3.38955		-4.96341	-4.4736	-4.45853	-4.67695		-3.79755	-5.29476	-6.1642	-4.93077		0.343424	0.371597
Dido1	Death-inducer obliterator 1	Q8C9B9	0.996178	0.919512	0.828754	0.835821		0.767384	0.860254	0.663458	0.826157		1.06457	1.01836	0.975725	1.03851		0.00293167	0.596693
Diexf	Digestive organ expansion factor homolog	Q8BTT6	0.574413	0.55629	0.460314	0.29711		0.940441	1.06684	0.887716	0.745098		0.598822	0.14455	0.346546	0.518728		0.00272291	0.331742
Dimt1	Probable dimethyladenosine transferase	Q9D0D4	2.16516	2.3845	2.6239	2.26192		2.18381	2.14695	1.96723	2.22796		2.34995	2.45767	2.83559	2.637		0.0229809	0.423244
Dis3	Exosome complex exonuclease RRP44	Q9CSH3	2.0826	2.51997	1.92791	2.2889		2.16866	2.33029	2.22463	1.97267		2.71723	2.56335	2.52135	2.48782		0.0223959	0.420093
Dixdc1	Dixin	Q80Y83	-4.31648	-2.73731	-5.0289	-3.0182		-3.18906	-2.85328	-2.91115	-3.36344		-2.98872	-2.93356	-3.08855	-3.22413		0.253799	0.333905
Dkc1	H/ACA ribonucleoprotein complex subunit 4	Q9ESX5	5.03648	4.99898	5.17572	5.09328		4.98005	5.12955	4.84992	4.94491		5.00552	5.07933	5.14874	4.99992		0.294617	0.867294
Dlat	Dihydrolipoyllysine-residue acetyltransferase component of pyruvate dehydrogenase complex, mitochondrial	Q8BMF4	4.34661	4.17338	4.21084	4.11425		3.67539	3.56293	3.73091	3.64227		4.32231	4.23704	4.14903	4.35592		6.51158e-06	0.221444
Dld	Dihydrolipoyl dehydrogenase, mitochondrial	O08749	3.07262	3.14136	2.7599	2.69247		3.25789	2.92459	3.40427	3.33039		3.2527	3.3632	3.35214	3.45795		0.0216789	0.413824
Dlg1	Disks large homolog 1	Q811D0	0.893806	0.955709	1.11724	0.627436		1.32913	1.12833	1.03825	1.33389		1.28233	1.31785	1.31527	1.11092		0.0204482	0.458091
Dlg3	Disks large homolog 3	P70175	-0.831238	-0.896229	-1.03277	-0.369858		-0.910858	-1.19616	-0.500956	-0.513521		-0.0656605	-1.14858	-0.414465	-0.844021		0.782111	0.794225
Dlg5	Disks large homolog 5	E9Q9R9	-1.19753	-1.09342	-0.79217	-1.63279		-2.22616	-0.623638	-1.68125	-1.83601		-2.1643	-2.00579	-2.33459	-2.49207		0.0273833	0.194953
Dlst	Dihydrolipoyllysine-residue succinyltransferase component of 2-oxoglutarate dehydrogenase complex, mitochondrial	Q9D2G2	3.08805	3.02712	2.42704	2.67455		3.36848	3.03947	3.32438	3.31718		3.36848	3.42002	3.04887	3.19782		0.0257989	0.373752
Dmap1	DNA methyltransferase 1-associated protein 1	Q9JI44	0.597353	0.662531	0.798292	0.685492		0.73996	0.487328	0.449156	0.151774		0.523626	0.740679	0.683296	0.729479		0.128395	0.61901
Dnaja1	DnaJ homolog subfamily A member 1	P63037	1.7002	1.88625	1.51772	1.46316		2.24741	1.96411	2.04207	1.84042		1.84467	1.97297	1.76813	1.72326		0.0262093	0.464571
Dnaja2	DnaJ homolog subfamily A member 2	Q9QYJ0	1.38586	1.26186	0.982828	1.29187		1.53058	1.45818	1.58508	1.6685		1.49649	1.36645	1.73484	1.41598		0.0243474	0.48585
Dnaja3	DnaJ homolog subfamily A member 3, mitochondrial	Q99M87	0.615007	0.742237	0.798115	0.740543		1.15268	0.889809	0.879509	0.841169		1.00898	0.930937	0.967863	0.821156		0.0274912	0.61051
Dnajb1	DnaJ homolog subfamily B member 1	Q9QYJ3	-6.00199	-4.89795	-5.23595	-2.34287		-4.43311	-3.63684	-3.72028	-2.40265		-4.86401	-5.79819	-4.21114	-3.38526		0.397837	0.314305
Dnajb11	DnaJ homolog subfamily B member 11	Q99KV1	0.904001	0.910814	0.801947	0.877317		0.942656	0.900934	0.946972	0.797548		0.940388	1.15833	0.924185	0.759672		0.635862	0.932218
Dnajb12	DnaJ homolog subfamily B member 12	Q9QYI4	-3.15289	-3.14967	-3.0382	-3.78616		-3.41734	-3.50273	-3.54096	-3.24258		-3.48771	-3.32619	-3.76324	-3.86521		0.241119	0.555532
Dnajb4	DnaJ homolog subfamily B member 4	Q9D832	-2.34389	-2.84165	-2.12272	-2.97013		-2.00723	-3.35097	-3.41017	-4.38276		-2.03546	-4.02161	-4.59068	-5.49458		0.194087	0.212413
Dnajc10	DnaJ homolog subfamily C member 10	Q9DC23	-0.192198	-0.43228	-0.591301	-0.594603		-0.0960579	-0.174862	-0.337589	0.272694		-0.243937	-0.195965	-0.569973	-0.384014		0.0833579	0.479932
Dnajc11	DnaJ homolog subfamily C member 11	Q5U458	1.83204	2.20488	2.24934	1.79141		1.9153	2.15581	1.96165	2.11358		1.89163	2.19794	1.91061	1.76323		0.750055	0.897493
Dnajc13	DnaJ homolog subfamily C member 13	D4AFX7	1.97501	2.08769	1.88105	1.73996		2.28648	2.15725	2.2758	2.10451		2.2413	2.2194	2.20839	1.95851		0.0232297	0.536135
Dnajc19	Mitochondrial import inner membrane translocase subunit TIM14	Q9CQV7	-5.60143	-5.35963	-5.33332	-4.73866		-2.06413	-2.72471	-1.88487	-2.32983		-4.15204	-2.56208	-4.9021	-3.18265		0.000463282	0.01375	+
Dnajc21	DnaJ homolog subfamily C member 21	E9Q8D0	-7.06051	-4.23189	-3.97595	-4.51276		-5.45214	-4.10776	-3.94874	-5.26065		-4.5822	-4.45904	-4.33944	-4.45921		0.7713	0.596417
Dnajc25	DnaJ homolog subfamily C member 25	A2ALW5	-2.12692	-5.52075	-2.09137	-2.72003		-1.98349	-4.25581	-3.07474	-2.92326		-1.80373	-2.34052	-3.04888	-3.10248		0.768061	0.560886
Dnajc3	DnaJ homolog subfamily C member 3	Q91YW3	-2.37932	-2.46356	-3.8882	-2.28597		-2.42805	-1.57255	-1.67696	-2.77221		-1.67707	-1.95562	-3.66267	-2.20534		0.506005	0.44837
Dnajc5	DnaJ homolog subfamily C member 5	P60904	-1.46123	-1.21218	-1.48899	-1.81052		-0.892138	-0.356163	-0.625587	-2.24102		-0.715305	-0.439602	-1.89699	-1.57741		0.591496	0.528037
Dnajc7	DnaJ homolog subfamily C member 7	Q9QYI3	-3.64976	-2.90267	-4.61899	-2.78101		-2.0817	-2.79332	-1.6744	-2.42781		-2.5895	-4.07709	-2.68032	-2.58027		0.0906403	0.197353
Dnajc8	DnaJ homolog subfamily C member 8	Q6NZB0	2.33171	2.15204	1.57814	1.53953		2.11857	1.76797	1.90829	1.88529		2.24809	2.30929	2.19156	1.85695		0.389803	0.627168
Dnajc9	DnaJ homolog subfamily C member 9	Q91WN1	1.23639	0.975872	1.13769	0.584701		0.719492	0.749783	0.283016	0.384716		0.737843	0.819893	0.813002	0.523006		0.0605007	0.427878
Dnm1	Dynamin-1	P39053	-4.99221	-2.04786	-1.92874	-7.06293		-2.23525	-2.38045	-1.82979	-2.19814		-2.26596	-1.81876	-2.29003	-2.65834		0.184839	0.16574
Dnm2	Dynamin-2	P39054	-0.0415115	-0.061676	-0.296871	0.163835		-0.033329	0.272066	0.140018	0.102367		0.416266	0.0720615	-0.0101337	-0.226601		0.470593	0.755727
Dnm3	Dynamin-3	Q8BZ98	-5.09707	-4.12535	-4.53566	-4.60557		-3.99776	-4.15455	-4.6597	-3.80987		-4.22221	-4.62362	-4.72393	-6.38466		0.231416	0.324086
Dnmt1	DNA (cytosine-5)-methyltransferase 1	P13864	4.01197	3.97148	3.80057	3.76202		3.82132	3.85303	3.92485	3.74928		3.79049	3.89743	4.04047	3.8465		0.710423	0.952534
Dnmt3a	DNA (cytosine-5)-methyltransferase 3A	O88508	-1.71524	-2.1522	-1.95708	-1.40004		-2.28823	-1.01887	-1.88817	-1.51024		-1.89907	-2.39189	-1.60305	-1.84281		0.686271	0.700883
Dnttip1	Deoxynucleotidyltransferase terminal-interacting protein 1	Q99LB0	-2.53499	-2.01848	-2.34059	-1.52425		-2.5621	-2.43297	-2.38932	-1.92726		-2.75765	-2.03168	-1.50935	-2.37778		0.757432	0.746707
Dnttip2	Deoxynucleotidyltransferase terminal-interacting protein 2	Q8R2M2	3.48375	3.45166	3.61424	3.82441		3.46741	3.66605	3.36994	3.55473		3.4275	3.54339	3.6686	3.93454		0.593969	0.844815
Dock7	Dedicator of cytokinesis protein 7	Q8R1A4	2.01606	2.11105	2.35544	2.22933		2.15278	2.31755	2.07513	2.17258		2.01166	1.90151	2.20442	1.81602		0.133036	0.658749
Dock8	Dedicator of cytokinesis protein 8	Q8C147	1.04076	1.05019	1.32681	1.2948		1.14621	0.656069	0.0646572	0.848368		0.539076	0.423799	0.546783	0.65534		0.0263678	0.30859
Dpf2	Zinc finger protein ubi-d4	Q61103	0.0911903	0.105627	0.0145149	0.0686588		0.0667705	0.15769	-0.0195293	0.330654		0.166454	0.0559254	0.284851	0.0122223		0.684987	0.9368
Dpm1	Dolichol-phosphate mannosyltransferase subunit 1	O70152	-4.46341	-2.17481	-2.33647	-1.8481		-1.59093	-2.18533	-2.71644	-5.14106		-4.18087	-2.13647	-2.20821	-2.22019		0.963303	0.866932
Dpy19l1	Probable C-mannosyltransferase DPY19L1	A6X919	0.114437	0.33683	0.374992	0.522142		0.562958	0.485294	0.296759	0.691916		0.297316	0.493263	0.301525	-0.109743		0.221793	0.616854
Dpy30	Protein dpy-30 homolog	Q99LT0	-1.44777	-2.20537	-1.19471	-0.947544		-2.36356	-1.95676	-0.928944	-1.08443		-1.61163	-1.23538	-0.164934	-0.654451		0.327382	0.388386
Dpysl2	Dihydropyrimidinase-related protein 2	O08553	0.0687275	0.790861	0.266871	-0.188341		1.08936	0.787149	1.26632	0.729406		1.20584	0.906776	0.883946	0.802441		0.0106849	0.22117
Dpysl3	Dihydropyrimidinase-related protein 3	Q62188	0.352909	0.926948	0.166532	-0.203587		0.899145	0.861946	1.50213	0.844627		1.06927	1.09562	1.20602	0.691658		0.0286272	0.243131
Dr1	Protein Dr1	Q91WV0	-0.826084	-0.683323	-0.415735	-0.194147		-0.578291	-0.923527	-1.08737	-0.479988		-1.44642	-0.271704	-0.842358	-0.453848		0.625108	0.679722
Drap1	Dr1-associated corepressor	Q9D6N5	-2.30244	-1.67895	-1.55359	-1.91022		-2.20872	-2.37305	-2.25084	-2.47294		-2.02055	-2.12614	-1.95974	-1.63196		0.0450315	0.396547
Drg1	Developmentally-regulated GTP-binding protein 1	P32233	-0.170727	-0.0182571	-1.05028	-0.584812		0.296795	0.248403	0.432848	0.331427		0.301436	0.392925	-0.15662	0.024416		0.0142704	0.233977
Drosha	Ribonuclease 3	Q5HZJ0	-6.11904	-5.5431	-5.35006	-4.9736		-5.76129	-6.04733	-5.97331	-5.68041		-6.38215	-5.81301	-5.77424	-5.4787		0.307704	0.495495
DSCC1	Sister chromatid cohesion protein DCC1	Q14AI0	-2.47031	-1.44118	0.133951	-0.829107		-3.04067	-4.34434	-2.73721	-1.66846		-2.13299	-4.00151	-1.62596	-0.359514		0.182953	0.185259
Dst	Dystonin	Q91ZU6	3.64268	3.6172	3.73966	3.55126		3.59862	3.58271	3.43146	3.60061		3.50334	3.73203	3.5316	3.45448		0.403699	0.891097
Dstn	Destrin	Q9R0P5	-1.03695	-1.00298	-1.32408	-0.736879		-1.4743	-2.15519	-1.55882	-1.35393		-1.03646	-0.848042	-1.26354	-1.32992		0.0268669	0.314077
Dtna	Dystrobrevin alpha	Q9D2N4	-3.71181	-3.17542	-2.8796	-3.52844		-2.81541	-3.32843	-3.12029	-2.81122		-2.91431	-1.32155	-3.05421	-3.05462		0.220002	0.347481
Dtnb	Dystrobrevin beta	O70585	-1.04682	-0.754127	-1.13305	-0.69803		-0.259405	-0.581854	-0.485023	-0.910358		-0.563067	-1.0619	-0.690115	-0.192419		0.243755	0.519356
Dus3l	tRNA-dihydrouridine(47) synthase [NAD(P)(+)]-like	Q91XI1	-0.797672	-0.675457	-0.0749283	-0.257088		-1.01589	-0.406155	-1.26345	-0.409901		-0.895769	-1.24241	-0.944773	-0.734497		0.163874	0.423523
Dusp11	RNA/RNP complex-1-interacting phosphatase	Q6NXK5	-1.64924	-1.86066	-1.31292	-1.55949		-2.16159	-1.3649	-1.93395	-2.12144		-1.94919	-2.18911	-1.53884	-1.82266		0.319946	0.565264
Dut	Deoxyuridine triphosphatase	Q8VCG1	-1.68167	-0.95322	-0.767919	-0.905479		-0.681183	-1.05549	-0.744389	-1.0559		-1.01784	-1.38118	-1.11836	-0.77043		0.604835	0.724846
Dynap	Dynactin-associated protein	Q9D7M5	-6.19783	-6.95705	-4.57799	-5.22268		-1.05404	0.00781441	0.420076	0.665869		-4.50806	-4.42845	-4.10813	-4.65892		5.16486e-06	0.00733333	+
Dync1h1	Cytoplasmic dynein 1 heavy chain 1	Q9JHU4	3.97467	3.9376	3.68852	3.70112		4.45801	3.92039	3.9907	4.08233		4.12421	4.05764	4.0911	3.97845		0.0814394	0.549755
Dync1i2	Cytoplasmic dynein 1 intermediate chain 2	O88487	-1.06976	-1.04857	-0.897907	-1.21207		-0.171526	-0.657768	-0.0179958	-0.299734		-0.317772	-0.545536	-0.263912	-0.831181		0.00278947	0.216955
Dync1li1	Cytoplasmic dynein 1 light intermediate chain 1	Q8R1Q8	-0.958609	-1.1681	-2.25714	-1.78845		-0.75256	-1.66429	-0.879417	-0.69652		-0.970882	-1.08875	-0.973982	-1.40024		0.240813	0.410064
Dync1li2	Cytoplasmic dynein 1 light intermediate chain 2	Q6PDL0	-3.51709	-3.71789	-6.37803	-3.71644		-4.04181	-3.19962	-3.27629	-3.72759		-4.74765	-5.14519	-2.96068	-3.12426		0.595678	0.442361
Dynll1	Dynein light chain 1, cytoplasmic	P63168;Q80ZS7	3.19371	3.35196	3.31524	3.5287		3.58172	3.7557	3.59298	3.77599		3.56521	3.7051	3.69168	3.45174		0.00961144	0.483363
Dynll2	Dynein light chain 2, cytoplasmic	Q9D0M5	-0.265923	-1.16417	-0.77401	-1.68747		-1.49123	-1.76102	-1.15314	-0.696035		-1.86162	-1.16506	-1.05638	-0.871689		0.663193	0.63582
Dynlrb1	Dynein light chain roadblock-type 1	P62627	-0.907091	-1.11152	-1.01061	-0.917435		-0.258768	-0.798422	-0.776268	-0.943895		-1.14221	-1.45405	-0.550352	-0.644239		0.380314	0.588101
Dynlt1	Dynein light chain Tctex-type 1	P51807	-2.29643	-2.60237	-2.81631	-3.02336		-2.74745	-2.93957	-2.38423	-2.15953		-2.35002	-4.82752	-2.51562	-2.34452		0.69167	0.568712
Dynlt3	Dynein light chain Tctex-type 3	P56387	-3.52736	-3.05509	-3.53187	-5.28986		-2.95982	-2.60708	-2.82779	-2.58658		-3.12405	-2.92373	-2.95606	-2.89965		0.0562031	0.194609
Dzip1	Zinc finger protein DZIP1	Q8BMD2	-3.45994	-3.44045	-4.41728	-3.53095		-4.50263	-4.29455	-6.51153	-4.80746		-3.42425	-5.63077	-6.35224	-1.61671		0.443156	0.313118
Ebna1bp2	Probable rRNA-processing protein EBP2	Q9D903	3.28089	3.34574	3.64688	3.53323		3.30075	3.41747	3.30035	3.11741		3.52645	3.36103	3.49867	3.5187		0.125419	0.683967
Ebp	3-beta-hydroxysteroid-Delta(8),Delta(7)-isomerase	P70245	0.691692	0.99552	0.568182	0.572132		1.70822	1.51364	1.46397	1.34793		1.28528	1.2608	0.81625	0.562918		0.00425394	0.216884
Ece1	Endothelin-converting enzyme 1	Q4PZA2	-5.233	-5.7884	-4.40805	-5.69054		-2.24483	-2.0573	-1.65465	-2.61428		-2.53913	-2.85694	-2.08519	-2.80477		1.22736e-05	0.01	+
Ech1	Delta(3,5)-Delta(2,4)-dienoyl-CoA isomerase, mitochondrial	O35459	-6.5062	-2.81748	-4.22942	-3.35303		-2.80917	-2.98444	-2.97856	-3.01802		-3.17893	-2.79844	-5.68419	-3.3132		0.361055	0.282898
Echs1	Enoyl-CoA hydratase, mitochondrial	Q8BH95	0.275236	0.879757	-0.0544777	-0.0110703		0.59317	0.450165	0.461462	0.345671		1.24197	0.347071	0.25584	0.122959		0.697167	0.721514
Eci1	Enoyl-CoA delta isomerase 1, mitochondrial	P42125	0.0662498	-0.48221	-3.94395	-1.46957		-0.247368	-0.875692	-0.345814	-2.18147		-0.763063	-1.44876	-0.972952	-1.81954		0.808453	0.59719
Ecsit	Evolutionarily conserved signaling intermediate in Toll pathway, mitochondrial	Q9QZH6	-2.02761	-1.66057	-1.90216	-1.90193		-1.35345	-1.62368	-1.69543	-1.77729		-1.97422	-2.00708	-1.70005	-2.1117		0.050745	0.49617
Ect2	Protein ECT2	Q07139	-1.8816	-1.90606	-2.35557	-1.7405		-0.812637	-1.71806	-1.86159	-1.4632		-1.17322	-1.11852	-2.33045	-1.54507		0.275362	0.427885
Edc4	Enhancer of mRNA-decapping protein 4	Q3UJB9	0.441477	0.845638	0.325323	0.327457		0.464983	0.264097	-0.179457	0.111111		0.327488	0.639763	0.327709	0.268736		0.192386	0.549069
Edf1	Endothelial differentiation-related factor 1	Q9JMG1	2.51654	2.67789	2.47331	2.28369		2.77326	2.54293	2.63834	2.45133		2.62735	2.58292	2.64301	2.20427		0.634731	0.865148
Eea1	Early endosome antigen 1	Q8BL66	1.17959	0.763723	-1.37773	1.01506		0.424597	1.10352	0.183722	-0.296978		0.692381	0.477804	0.944014	1.07385		0.686851	0.557547
Eed	Polycomb protein EED	Q921E6	1.23302	1.2428	1.29538	1.19679		1.30327	1.15796	1.11033	1.18107		1.09512	1.24892	1.28469	1.25171		0.588265	0.959932
Eef1a1	Elongation factor 1-alpha 1	P10126	5.539	5.68678	5.35123	5.13158		6.15352	6.05491	6.17957	6.21184		6.13069	6.3411	6.30212	5.94418		0.000295882	0.188822
Eef1b	Elongation factor 1-beta	O70251	2.70851	2.92639	3.03938	2.86936		3.2359	3.01659	3.22731	3.50254		2.94307	3.07665	3.34638	3.34199		0.0458345	0.472248
Eef1d	Elongation factor 1-delta	P57776	3.59293	3.77057	3.55705	3.69807		4.08971	3.95174	4.26392	4.11888		4.08755	4.33575	4.19223	3.99896		0.000546006	0.320118
Eef1e1	Eukaryotic translation elongation factor 1 epsilon-1	Q9D1M4	-4.35062	-4.25466	-3.82536	-6.26966		-3.96954	-4.31367	-4.25927	-3.95275		-4.00152	-4.03783	-3.99997	-4.28379		0.384269	0.413473
Eef1g	Elongation factor 1-gamma	Q9D8N0	4.20137	4.54065	3.95068	3.99327		4.53788	4.45508	4.53913	4.65166		4.59267	4.62221	4.75167	4.75331		0.00574198	0.35124
Eef2	Elongation factor 2	P58252	5.39964	5.5932	5.08965	5.19717		5.55936	5.47162	5.48121	5.07638		5.69395	5.75479	5.73468	5.39017		0.119462	0.525395
Efhd2	EF-hand domain-containing protein D2	Q9D8Y0	1.07102	1.21473	1.62327	1.06959		1.02242	0.82374	1.1109	1.09972		0.661179	0.947287	0.754719	0.883457		0.0275684	0.427136
Efnb2	Ephrin-B2	P52800	-1.4705	-1.66977	-0.88069	-0.948755		-0.964285	-0.938536	-1.23376	-0.196188		-1.75525	-1.39868	-0.646574	-0.433289		0.52857	0.549516
Efr3a	Protein EFR3 homolog A	Q8BG67	0.825874	1.05172	0.824381	0.664465		0.746672	0.795769	0.778744	0.70339		0.903111	0.706232	0.602236	0.549021		0.308127	0.790429
Eftud2	116 kDa U5 small nuclear ribonucleoprotein component	O08810	5.5384	5.62732	5.95036	5.79482		5.60155	5.66819	5.4928	5.62043		5.58321	5.66628	5.63348	5.59932		0.280541	0.808592
Egfr	Epidermal growth factor receptor	Q01279	-0.38101	-0.864346	-1.29268	-1.08181		-1.87895	-2.0355	-1.72767	-2.06128		-0.962496	-0.658102	-0.698982	-0.723457		0.000218716	0.0981776
Ehbp1l1	EH domain-binding protein 1-like protein 1	Q99MS7	-1.90953	-2.36332	-5.27758	-2.69536		-5.68943	-1.70575	-1.8813	-1.73758		-1.88547	-2.5825	-1.96541	-2.29722		0.692272	0.460185
Ehd1	EH domain-containing protein 1	Q9WVK4	1.66298	1.95207	1.11061	1.22237		2.16289	1.83183	2.12022	2.03324		2.12162	2.17748	1.95118	1.8316		0.0232385	0.318336
Ehd2	EH domain-containing protein 2	Q8BH64	3.03725	3.17632	2.95384	3.06805		3.28369	3.01964	3.53045	3.37767		3.29588	3.47005	3.48308	3.41384		0.0181596	0.474028
Ehd4	EH domain-containing protein 4	Q9EQP2	-5.39454	-5.73367	-5.08248	-1.12069		-1.02189	-1.10646	-0.170988	-1.37386		-0.863598	-0.629877	-1.47308	-1.39641		0.00784779	0.0216	+
Ehmt1	Histone-lysine N-methyltransferase EHMT1	Q5DW34	-1.46089	-1.58007	-1.25375	-1.54724		-1.0821	-0.626066	-1.40566	-1.14057		-1.58927	-1.38458	-1.11669	-0.764824		0.204807	0.490203
Ehmt2	Histone-lysine N-methyltransferase EHMT2	Q9Z148	0.404348	0.331173	0.27824	0.0846119		0.102781	0.159235	0.212572	0.477758		0.170227	0.254875	0.412962	0.0726795		0.89824	0.97099
Eif1	Eukaryotic translation initiation factor 1;Eukaryotic translation initiation factor 1b	P48024;Q9CXU9	2.13278	1.83575	2.0769	2.13174		2.29252	1.74368	2.3872	2.30892		2.17883	2.00257	2.32009	2.2322		0.561563	0.796714
Eif1a	Eukaryotic translation initiation factor 1A	Q60872	-3.34076	-2.94818	-3.26219	-2.78786		-2.88758	-2.94372	-2.55339	-2.37026		-2.49853	-4.60568	-2.99366	-2.69995		0.474569	0.473667
Eif1ax	Eukaryotic translation initiation factor 1A, X-chromosomal	Q8BMJ3	1.58992	1.40332	1.31575	1.08052		1.18479	1.3848	1.38331	1.82894		1.1203	1.77421	1.53832	1.52303		0.72872	0.834996
Eif2a	Eukaryotic translation initiation factor 2A;Eukaryotic translation initiation factor 2A, N-terminally processed	Q8BJW6	1.7702	1.80327	1.23013	1.48787		2.22498	1.89534	2.08878	2.12653		2.08641	1.81471	1.92775	1.60911		0.0222572	0.377621
Eif2b3	Translation initiation factor eIF-2B subunit gamma	B1AUN2	-2.09438	-2.16213	-2.39583	-2.67727		-2.22673	-2.18366	-1.80433	-2.45993		-2.41223	-1.89432	-2.27086	-2.50468		0.693799	0.805719
Eif2s1	Eukaryotic translation initiation factor 2 subunit 1	Q6ZWX6	3.41798	3.46241	3.21402	3.18924		3.72044	3.5935	3.80274	3.40953		3.75477	3.23557	3.44857	3.39795		0.0983647	0.549295
Eif2s2	Eukaryotic translation initiation factor 2 subunit 2	Q99L45	2.51987	2.89839	2.42225	2.74115		2.92353	2.7547	2.70101	3.21882		2.74165	2.76469	2.99471	2.81887		0.216772	0.621015
Eif2s3x	Eukaryotic translation initiation factor 2 subunit 3, X-linked;Eukaryotic translation initiation factor 2 subunit 3, Y-linked	Q9Z0N1;Q9Z0N2	3.88026	4.01183	3.86136	3.74756		4.02136	4.09616	4.11626	4.01657		4.11328	4.22056	4.04627	3.87687		0.0560772	0.659354
Eif3a	Eukaryotic translation initiation factor 3 subunit A	P23116	5.36321	5.24316	5.00806	5.12101		5.40812	5.19286	5.29771	5.14876		5.54763	5.29147	5.36526	5.06276		0.524634	0.832869
Eif3b	Eukaryotic translation initiation factor 3 subunit B	Q8JZQ9	4.20319	4.16333	4.04409	4.05367		4.26612	4.19181	4.3106	4.06872		4.42887	4.211	4.16046	4.05865		0.44703	0.866822
Eif3c	Eukaryotic translation initiation factor 3 subunit C	Q8R1B4	3.91022	4.11155	3.86621	3.8562		4.12373	4.00519	4.09262	3.99283		4.20318	4.20255	3.92014	3.75727		0.540786	0.854876
Eif3d	Eukaryotic translation initiation factor 3 subunit D	O70194	3.51327	3.44257	3.10641	3.30353		3.37829	3.21663	3.33034	3.38069		3.41938	3.15834	3.1805	3.18389		0.50349	0.864418
Eif3e	Eukaryotic translation initiation factor 3 subunit E	P60229	3.1494	3.33204	2.86855	2.94617		3.56527	3.25969	3.19381	3.1398		3.37345	3.26825	3.12899	2.90282		0.357074	0.697127
Eif3f	Eukaryotic translation initiation factor 3 subunit F	Q9DCH4	3.3353	3.15299	3.28085	3.39656		3.24858	3.00627	3.32948	3.11982		3.29989	3.31482	3.34283	3.09524		0.408789	0.851449
Eif3g	Eukaryotic translation initiation factor 3 subunit G	Q9Z1D1	2.96566	2.96089	3.00596	2.81812		2.83468	2.87701	3.00667	2.97953		3.02085	3.07426	3.25602	2.9108		0.175216	0.775062
Eif3h	Eukaryotic translation initiation factor 3 subunit H	Q91WK2	2.71062	2.54897	2.42382	2.30364		2.40277	2.18245	2.64435	2.01078		2.67649	2.5088	2.4226	2.33709		0.391957	0.710677
Eif3i	Eukaryotic translation initiation factor 3 subunit I	Q9QZD9	3.29876	3.14683	3.16883	3.07313		3.36877	2.9071	3.10951	3.29084		3.28862	3.47918	3.39384	2.99657		0.571806	0.830528
Eif3j1	Eukaryotic translation initiation factor 3 subunit J-B;Eukaryotic translation initiation factor 3 subunit J-A	Q66JS6;Q3UGC7	1.50746	1.3888	0.855761	0.879595		1.37759	0.929085	1.41579	1.23156		1.43942	1.47863	1.40059	1.34378		0.332013	0.635
Eif3k	Eukaryotic translation initiation factor 3 subunit K	Q9DBZ5	2.41727	2.32006	2.23972	1.93044		2.17386	1.76131	2.04269	2.07253		2.65237	2.00218	1.94356	2.09977		0.468303	0.700437
Eif3l	Eukaryotic translation initiation factor 3 subunit L	Q8QZY1	4.15339	4.00148	3.74944	3.64587		4.04487	3.74785	3.857	3.82827		4.06444	3.99657	3.87843	3.71133		0.941731	0.978876
Eif3m	Eukaryotic translation initiation factor 3 subunit M	Q99JX4	2.82158	2.88118	2.53419	2.96582		3.12373	3.19149	3.10164	3.2731		2.8766	3.01067	3.02175	2.76098		0.0112041	0.458153
Eif4a1	Eukaryotic initiation factor 4A-I	P60843	5.75752	5.88048	5.36587	5.77256		5.95938	5.88682	6.05637	6.0135		5.88105	5.91874	5.90572	5.94345		0.0403993	0.549494
Eif4a2	Eukaryotic initiation factor 4A-II;Eukaryotic initiation factor 4A-II, N-terminally processed	P10630	-1.56105	-1.83115	-2.25055	-1.65643		-1.6707	-2.37139	-1.88181	-2.07174		-1.57229	-1.54573	-1.96047	-2.15885		0.628459	0.740076
Eif4a3	Eukaryotic initiation factor 4A-III;Eukaryotic initiation factor 4A-III, N-terminally processed	Q91VC3;A0A0N4SVP8	5.54083	5.59086	5.77427	5.4417		5.39943	5.54071	5.23837	5.40802		5.43771	5.5029	5.69815	5.44253		0.16112	0.710995
Eif4b	Eukaryotic translation initiation factor 4B	Q8BGD9	3.20203	3.02703	2.68996	2.64581		3.01682	3.1891	3.11942	2.8797		3.17647	3.10997	3.34776	3.00536		0.193675	0.608383
Eif4e	Eukaryotic translation initiation factor 4E	P63073	1.29276	1.21306	0.880079	1.05793		1.45344	1.34315	1.79215	1.76691		1.44521	1.96225	1.59347	1.64029		0.00951848	0.318518
Eif4e2	Eukaryotic translation initiation factor 4E type 2	Q8BMB3	-0.0361004	0.547913	0.967831	0.307659		0.83836	0.569599	0.309383	0.225727		0.696964	0.146103	0.523663	0		0.833861	0.851322
Eif4g1	Eukaryotic translation initiation factor 4 gamma 1	Q6NZJ6	3.63256	3.52287	2.9669	3.1436		3.75273	3.67963	3.84646	3.68385		3.88487	3.76463	3.74742	3.56402		0.0230435	0.392978
Eif4g2	Eukaryotic translation initiation factor 4 gamma 2	Q62448	3.44108	3.41676	3.14683	3.08401		3.40039	3.2899	3.48113	3.3201		3.56451	3.46513	3.35566	3.30454		0.320505	0.789491
Eif4g3	Eukaryotic translation initiation factor 4 gamma 3	Q80XI3	-2.71086	-2.85225	-2.54001	-2.35747		-3.22496	-3.19693	-4.02077	-2.12271		-3.67881	-3.41599	-2.56078	-1.73057		0.578504	0.504053
Eif4h	Eukaryotic translation initiation factor 4H	Q9WUK2	1.38328	1.64543	1.50326	1.81232		1.72974	1.71622	2.08426	1.79589		1.98342	1.82468	1.97664	2.0028		0.0243737	0.473306
Eif5	Eukaryotic translation initiation factor 5	P59325	0.420181	0.486403	0.406712	0.0922069		1.00512	0.706745	0.895296	0.817278		0.727457	0.484222	0.592457	0.506874		0.00222381	0.356801
Eif5a	Eukaryotic translation initiation factor 5A-1;Eukaryotic translation initiation factor 5A-2	P63242;Q8BGY2	2.79169	2.87125	2.38241	2.86187		3.2363	2.78493	3.3456	3.1137		3.04929	2.9097	3.04925	3.12514		0.0505227	0.450148
Eif5b	Eukaryotic translation initiation factor 5B	Q05D44	1.62145	1.33187	0.831854	1.19314		1.69074	1.22319	1.4325	1.2537		1.8434	1.50162	1.66273	1.0751		0.447715	0.636885
Eif6	Eukaryotic translation initiation factor 6	O55135	2.31509	2.42678	3.23749	2.75029		2.85329	2.79307	2.82444	2.61434		2.49572	2.47389	2.62916	2.90292		0.753029	0.836343
Elavl1	ELAV-like protein 1	P70372	5.9838	6.2368	6.32808	6.21483		6.11098	6.12652	6.08054	6.0793		6.03858	6.2081	6.0858	6.06602		0.342401	0.870791
Ell	RNA polymerase II elongation factor ELL	O08856	-3.18753	-3.32113	-3.97241	-4.1864		-4.55072	-3.99935	-5.93145	-3.55796		-3.06718	-2.90555	-3.20478	-3.4922		0.0555286	0.168139
Elmo2	Engulfment and cell motility protein 2	Q8BHL5	-0.497002	-0.604223	-4.8761	0.251297		-0.836302	-4.04366	-3.10689	-3.48025		-4.66245	-2.2085	-1.0351	-0.22809		0.589913	0.357403
Elmsan1	ELM2 and SANT domain-containing protein 1	E9Q2I4	-2.18	-2.68429	-2.4586	-2.38423		-3.03618	-1.75046	-2.82375	-3.2344		-2.99625	-3.12513	-3.51308	-2.65806		0.181354	0.369276
Elof1	Transcription elongation factor 1 homolog	P60003	-1.05463	-1.0156	-0.728172	-0.707157		-0.714312	-1.13194	-0.518927	-0.747051		-0.93055	-0.812346	-0.754555	-1.38085		0.564078	0.754877
Elovl1	Elongation of very long chain fatty acids protein 1	Q9JLJ5	-2.34882	-1.88445	-2.28606	-3.53372		-2.63056	-1.06274	-2.4954	-1.52836		-3.61714	-2.10894	-2.41234	-0.944141		0.650144	0.506444
Elovl5	Elongation of very long chain fatty acids protein 5	Q8BHI7	-5.18139	-3.16458	-3.78547	-2.85611		-2.02674	-2.35166	-2.49275	-2.67947		-3.16277	-2.25093	-3.48362	-2.95231		0.0585433	0.168036
Emc1	ER membrane protein complex subunit 1	Q8C7X2	3.67687	3.67999	3.31975	3.48556		3.77614	3.73839	3.68405	3.60184		3.56968	3.50761	3.56638	3.40157		0.102642	0.689832
Emc10	ER membrane protein complex subunit 10	Q3TAS6	-1.86357	-2.36035	-3.0803	-3.14362		-2.14239	-2.85117	-1.87425	-4.99951		-2.53084	-4.89691	-5.59253	-3.31164		0.250527	0.217815
Emc2	ER membrane protein complex subunit 2	Q9CRD2	2.45257	2.71566	2.34985	2.13594		2.36595	2.47295	2.37627	2.48482		2.46067	2.31759	2.26106	2.19411		0.538568	0.843041
Emc3	ER membrane protein complex subunit 3	Q99KI3	1.05292	1.24761	0.889618	0.956316		1.30555	1.33595	1.00518	1.17556		1.29658	1.25559	1.1988	0.775892		0.470413	0.774989
Emc4	ER membrane protein complex subunit 4	Q9CZX9	0.0166244	0.12661	-0.131094	-0.314228		-0.119293	-0.0139751	-0.110958	-0.422768		0.128391	-0.323441	-0.155575	-0.545359		0.649498	0.818758
Emc6	ER membrane protein complex subunit 6	Q9CQW0	-5.17589	-2.87602	-2.99661	-3.07314		-2.90385	-2.81986	-5.42427	-2.65772		-2.94639	-3.07994	-5.52009	-2.94527		0.980813	0.925587
Emc7	ER membrane protein complex subunit 7	Q9EP72	1.6287	1.87689	1.76149	1.70399		1.68359	1.67817	1.58484	1.47265		1.61742	1.64194	1.40884	1.39468		0.0539719	0.641218
Emc8	ER membrane protein complex subunit 8	O70378	1.19211	1.27265	1.10134	1.25127		1.34311	1.55429	1.46911	1.60671		1.3772	1.6051	1.36432	1.30026		0.0134491	0.539297
Emd	Emerin	O08579	3.00052	2.9516	2.87808	2.99575		2.87156	2.83044	2.99288	2.75991		3.197	3.0052	3.01344	3.00471		0.0336945	0.697154
Emg1	Ribosomal RNA small subunit methyltransferase NEP1	O35130	2.14946	2.12788	2.27949	1.96923		2.08353	2.16882	1.69772	2.03886		2.02184	2.20807	2.07625	2.15115		0.413548	0.806947
Eml1	Echinoderm microtubule-associated protein-like 1	Q05BC3	-4.5213	-4.94431	-3.6472	-6.41885		-3.87349	-3.73256	-3.33555	-3.81458		-4.1476	-3.72012	-3.60419	-4.94459		0.137476	0.216271
Emsy	Protein EMSY	Q8BMB0	-1.29654	-1.22747	-1.3299	-1.89521		-1.55359	-2.03759	-2.3346	-1.35318		-1.59116	-1.62928	-1.38816	-1.95153		0.330196	0.525782
Endod1	Endonuclease domain-containing 1 protein	Q8C522	-0.929295	-0.468878	-0.640408	-0.601166		-1.16794	-0.304136	-0.604931	-0.877722		-0.623938	-0.696535	-0.929619	-0.821228		0.826996	0.893046
Eno1	Alpha-enolase	P17182	4.41462	4.49046	3.55698	4.43675		4.989	4.79293	5.21695	4.86999		4.9768	4.79713	5.10331	5.06959		0.00717835	0.212779
Eny2	Transcription and mRNA export factor ENY2	Q9JIX0	-0.0327396	-0.00945663	0.154453	-0.0208225		-0.313765	0.0910473	-0.026638	-0.493076		-0.116695	0.290829	0.461466	0.0128899		0.137568	0.51684
Ep400	E1A-binding protein p400	Q8CHI8	-0.103729	-0.740427	-1.2458	-0.0805263		-2.94401	-1.12906	-0.611526	-0.648871		-1.46193	-1.75492	-1.04557	-0.0470848		0.425852	0.388247
Epb41	Protein 4.1	P48193	-1.13968	-1.49005	-1.60975	-2.51783		-1.54193	-2.14643	-2.45981	-2.60866		-1.37454	-1.32522	-1.39667	-2.19098		0.229009	0.377879
Epb41l1	Band 4.1-like protein 1	Q9Z2H5	1.4288	1.36319	1.40428	1.5573		1.54462	1.57567	1.4143	1.55283		1.35926	1.40487	1.47352	1.28729		0.0865493	0.794584
Epb41l2	Band 4.1-like protein 2	O70318	4.18555	4.12169	3.85096	3.89512		4.70253	4.65437	4.75667	4.77093		4.47466	4.41318	4.40164	4.30412		2.4884e-05	0.216496
Epha2	Ephrin type-A receptor 2	Q03145	2.60754	2.69451	2.33656	2.39812		3.62286	3.52969	3.55115	3.57029		3.11995	3.13508	3.13765	3.15073		4.41979e-07	0.0998136
Ephb4	Ephrin type-B receptor 4	P54761	-2.54788	-2.58211	-4.39751	-2.49009		-2.21964	-2.24873	-4.90456	-2.00135		-2.09395	-1.84048	-5.32699	-2.17356		0.98295	0.92958
Ephx1	Epoxide hydrolase 1	Q9D379	2.90172	2.68629	1.77511	2.49773		3.75031	3.57323	3.73839	3.53559		3.14746	3.04345	2.94881	2.99948		0.00102063	0.126211
Epn1	Epsin-1	Q80VP1	-0.977501	-0.744669	-0.801605	-1.06349		-0.759098	-1.19855	-0.690906	-0.819719		-0.890989	-1.28256	-0.937439	-0.699802		0.845578	0.924626
Epn2	Epsin-2	Q8CHU3	0.155525	-0.00730514	-0.157679	-0.342106		-2.06074	-2.35803	-1.99977	-0.481552		-0.235357	-0.266577	0.0331974	-0.131304		0.00203959	0.0674074
Eprs	Bifunctional glutamate/proline--tRNA ligase;Glutamate--tRNA ligase;Proline--tRNA ligase	Q8CGC7	0.812288	1.19932	0.560469	0.671289		1.58195	1.21666	1.3081	1.03292		1.56515	1.44597	1.19754	1.40833		0.0112266	0.31331
Eps15l1	Epidermal growth factor receptor substrate 15-like 1	Q60902	-0.356367	-0.593424	-0.347013	-0.75506		0.223515	0.0603142	-0.166206	0.0344505		-0.544731	-0.186336	-0.384623	-0.121176		0.00678389	0.334764
Eps8	Epidermal growth factor receptor kinase substrate 8	Q08509	4.41873	4.5677	4.27573	4.36048		5.02973	4.91836	4.9782	4.89294		4.866	4.7847	4.60337	4.5638		0.000298416	0.317668
Eps8l2	Epidermal growth factor receptor kinase substrate 8-like protein 2	Q99K30	-3.20123	-2.31461	-2.75463	-2.12015		-2.00976	-1.84644	-1.97719	-1.27254		-2.45646	-2.31727	-1.63066	-1.83046		0.0529035	0.253574
Ept1	Ethanolaminephosphotransferase 1	Q80TA1	-0.428614	-0.725807	-1.29219	-0.81286		-0.765667	-0.850464	-0.748138	-0.65863		-0.712698	-0.536957	-1.20787	-0.764061		0.945797	0.962632
Eral1	GTPase Era, mitochondrial	Q9CZU4	0.841339	0.335197	0.649973	0.70672		0.504803	0.668482	0.29435	0.59005		0.865717	0.782631	1.08766	0.843058		0.0336031	0.462338
Erbb2ip	Protein LAP2	Q80TH2	0.65822	0.562258	0.628502	0.706354		0.186497	0.228384	0.237987	0.208044		0.366583	0.344015	0.199964	0.993286		0.0498534	0.441704
Erc1	ELKS/Rab6-interacting/CAST family member 1	Q99MI1	-2.39912	-1.78056	-1.94541	-2.38704		-1.24463	-1.68639	-2.20916	-1.29685		-1.34674	-1.69961	-1.65183	-1.95806		0.119968	0.386944
Ercc1	DNA excision repair protein ERCC-1	P07903	-4.55872	-2.90327	-3.11746	-3.71124		-4.02174	-3.14362	-3.21427	-2.88691		-3.73364	-3.76955	-2.76638	-2.7465		0.744198	0.657829
Ercc3	TFIIH basal transcription factor complex helicase XPB subunit	P49135	-5.48307	-4.97561	-2.23461	-2.74894		-2.02881	-2.09977	-2.20035	-2.79029		-1.77188	-3.44106	-5.81411	-3.01343		0.276949	0.218002
Ercc4	DNA repair endonuclease XPF	Q9QZD4	-4.56691	-4.35927	-5.85133	-4.58939		-4.66475	-4.48365	-5.13692	-4.34579		-3.44585	-5.87592	-4.21039	-4.41083		0.794874	0.667891
Ereg	Proepiregulin;Epiregulin	Q61521	-3.52086	-3.00538	-6.84576	-4.17961		-2.78296	-3.24659	-3.39038	-3.16572		-3.20006	-1.98522	-3.58913	-3.68096		0.226043	0.218082
Ergic1	Endoplasmic reticulum-Golgi intermediate compartment protein 1	Q9DC16	-1.94845	-1.92992	-2.5033	-2.02114		-1.32561	-1.31902	-0.839771	-1.38734		-1.56318	-1.27618	-1.61746	-1.39541		0.00126322	0.185174
Ergic3	Endoplasmic reticulum-Golgi intermediate compartment protein 3	Q9CQE7	-3.04991	-2.7594	-4.47332	-4.87403		-3.44643	-3.24973	-2.64524	-4.64262		-4.3339	-6.38453	-4.85541	-5.31652		0.0564405	0.127409
Erh	Enhancer of rudimentary homolog	P84089	5.43025	5.2016	5.48944	5.44482		5.26213	4.89292	5.20122	5.2142		4.94857	5.34058	5.12209	5.25636		0.0980105	0.589746
Eri1	3-5 exoribonuclease 1	Q7TMF2	-0.293728	-0.0542526	-0.312397	-0.0501728		-0.764635	-0.69491	-0.386429	-0.366283		-0.19001	-0.388098	-0.174974	-0.38685		0.0242674	0.461266
Erlin1	Erlin-1	Q91X78	1.21389	1.24804	1.45021	1.31056		0.910055	1.07512	0.778534	1.19197		0.791479	0.717489	1.36936	1.27506		0.15954	0.530495
Erlin2	Erlin-2	Q8BFZ9	3.63342	3.53946	3.74488	3.44343		3.21004	3.22851	3.08065	3.28388		3.48088	3.43763	3.51328	3.21726		0.00394995	0.441782
Ermp1	Endoplasmic reticulum metallopeptidase 1	Q3UVK0	1.98206	2.12719	1.69579	2.09401		1.89139	1.96774	2.10878	1.95294		2.4103	2.16611	2.16756	2.00808		0.147769	0.636286
Ero1l	ERO1-like protein alpha	Q8R180	-3.44943	-4.66081	-5.88652	-5.63943		-2.89793	-4.43022	-3.6797	-3.22556		-3.25479	-4.53603	-3.75139	-3.5088		0.0880754	0.175253
Erp29	Endoplasmic reticulum resident protein 29	P57759	-4.89589	-2.33538	-5.5908	-5.45637		-3.7049	-2.30961	-2.54622	-5.13281		-2.2332	-1.56652	-1.77448	-4.80698		0.205976	0.17869
Erp44	Endoplasmic reticulum resident protein 44	Q9D1Q6	-0.35754	-0.0411472	-0.970387	-0.751909		0.00614166	-0.161886	-0.192089	-1.0872		0.131227	-0.0473423	-0.2945	0.00246811		0.258214	0.453491
Esco2	N-acetyltransferase ESCO2	Q8CIB9	-2.3067	-2.0478	-1.76093	-1.82029		-2.87689	-3.42425	-2.46255	-2.87142		-2.32682	-2.24901	-1.7975	-1.53389		0.00585212	0.166568
Esd	S-formylglutathione hydrolase	Q9R0P3	-1.11692	0.0363865	-1.3124	-0.528294		0.142807	0.281719	0.548054	0.956222		0.480986	0.387743	0.691851	0.473091		0.00320699	0.103612
Esf1	ESF1 homolog	Q3V1V3	1.43568	1.25361	1.40563	1.4146		1.4341	1.48111	1.39062	1.4114		1.4616	1.60441	1.54997	1.09433		0.846053	0.959852
Esyt1	Extended synaptotagmin-1	Q3U7R1	1.01791	1.11448	0.88723	1.07407		0.646625	0.612551	0.628387	0.829609		1.45984	1.05373	1.13718	1.60441		0.00185002	0.280354
Esyt2	Extended synaptotagmin-2	Q3TZZ7	1.89006	1.94819	2.0926	2.27539		2.63097	2.5602	2.52062	2.6562		2.27803	2.11293	2.16764	2.22866		0.000234914	0.313178
Etf1	Eukaryotic peptide chain release factor subunit 1	Q8BWY3	1.56848	1.73349	1.33144	1.36968		1.89121	1.94625	1.97621	1.54451		1.99763	2.18624	1.99301	1.818		0.0101977	0.370474
Etfa	Electron transfer flavoprotein subunit alpha, mitochondrial	Q99LC5	1.50084	1.60597	0.802658	1.25108		1.79086	1.58425	1.92507	1.36463		1.59937	1.22785	1.22797	1.33914		0.161419	0.47703
Etfb	Electron transfer flavoprotein subunit beta	Q9DCW4;A0A0N4SVE0	0.733067	0.746683	-0.208685	0.642218		0.975887	0.748356	1.13313	0.881725		0.710211	0.410383	0.176744	0.779472		0.143918	0.42191
Ethe1	Persulfide dioxygenase ETHE1, mitochondrial	Q9DCM0	-0.832733	-1.04407	-0.789617	-1.4357		-0.308113	-0.825403	-4.05801	-4.51628		-1.04352	-1.28163	-0.90386	-1.70956		0.295934	0.237014
Eva1b	Protein eva-1 homolog B	Q8K2Y3	-4.85393	-2.97217	-5.02235	-2.62007		-2.11928	-2.04608	-1.83884	-2.8236		-1.90051	-2.25777	-2.63931	-2.6627		0.0288788	0.103635
Evi2a	Protein EVI2A	P20934	-4.19716	-4.77551	-3.42209	-4.23314		-3.40586	-5.1021	-5.06307	-5.72926		-2.25215	-5.15051	-3.01223	-4.6938		0.385114	0.324104
Ewsr1	RNA-binding protein EWS	Q61545	2.55016	2.41789	2.16075	1.93406		2.25379	2.2433	2.4519	2.26882		2.21453	2.64259	2.05536	2.1072		0.949434	0.972465
Exd2	Exonuclease 3-5 domain-containing protein 2	Q8VEG4	-5.01766	-3.37109	-5.62397	-5.43532		-1.97115	-2.47224	-2.74082	-3.34486		-3.30313	-3.01943	-2.62466	-3.95603		0.0061561	0.0506471
Exoc2	Exocyst complex component 2	Q9D4H1	-2.35096	-2.91918	-3.99797	-4.63896		-3.25799	-3.81278	-3.47308	-3.60951		-2.43318	-2.71315	-2.71044	-2.35577		0.091176	0.215894
Exoc4	Exocyst complex component 4	O35382	-5.31889	-4.23545	-0.0560093	-0.220474		-0.529364	-0.241816	-0.470161	-6.0849		-5.02269	-0.521017	-0.299789	-0.439466		0.888084	0.614235
Exoc8	Exocyst complex component 8	Q6PGF7	-0.784594	-1.66045	-1.82432	-1.87466		-1.61585	-1.82913	-2.09108	-1.54899		-1.62156	-1.53263	-1.43586	-1.92722		0.643969	0.712612
Exog	Nuclease EXOG, mitochondrial	Q8C163	-0.711639	-1.09516	-1.23325	-0.717569		-0.986347	-0.778736	-0.636757	-0.957024		-0.773506	-0.762493	-0.808647	-1.06068		0.744889	0.888657
Exosc1	Exosome complex component CSL4	Q9DAA6	1.24624	1.14686	0.944797	1.17467		0.971905	0.798099	0.504646	0.781509		1.11196	0.96678	1.101	0.938108		0.0155308	0.462935
Exosc10	Exosome component 10	P56960	2.53088	2.68936	2.75543	2.65212		2.48414	2.4338	2.43226	2.54022		2.81974	2.73068	2.90684	2.70147		0.00132707	0.49899
Exosc2	Exosome complex component RRP4	Q8VBV3	1.02039	0.986229	1.03938	1.2343		1.00455	0.633001	0.986305	0.76203		0.712477	1.21913	1.23541	1.20592		0.186466	0.605743
Exosc3	Exosome complex component RRP40	Q7TQK4	0.947247	1.00269	1.40017	1.10272		0.927805	1.1707	1.186	1.09402		1.58642	1.5469	1.66295	1.41674		0.00260952	0.348466
Exosc4	Exosome complex component RRP41	Q921I9	0.679254	1.01995	1.51539	1.43868		1.45336	0.899528	0.9286	1.11263		0.888056	0.826431	1.80209	1.33224		0.912507	0.907127
Exosc5	Exosome complex component RRP46	Q9CRA8	-0.0339108	-0.0111332	-0.151977	-0.312		0.142876	0.0906239	0.282305	0.385403		0.172714	0.101023	0.21946	0.716192		0.0280691	0.413671
Exosc6	Exosome complex component MTR3	Q8BTW3	0.824926	0.692356	0.535097	0.589727		0.656197	0.406597	0.598124	0.20966		1.13389	0.844959	1.04838	0.573719		0.0395495	0.43236
Exosc7	Exosome complex exonuclease RRP42	Q9D0M0	0.965113	1.3449	1.10152	0.165569		0.688828	0.534159	1.00734	0.898821		1.1305	1.39406	1.0999	0.769102		0.466645	0.598525
Exosc8	Exosome complex component RRP43	Q9D753	1.08411	0.851843	1.2783	0.943699		0.878437	0.857277	0.796871	1.15527		1.03204	0.777676	1.66082	1.30086		0.376272	0.631833
Exosc9	Exosome complex component RRP45	Q9JHI7	0.284292	0.314575	0.657518	0.21858		0.351379	0.0687733	0.0761948	0.468174		0.455158	0.611219	0.57942	0.134664		0.402176	0.716582
Extl2	Exostosin-like 2	Q9ES89	-1.0697	-0.533817	-1.14472	-2.00458		-0.510529	-0.47879	-0.750198	-0.985195		-1.30059	-3.84003	-1.25847	-1.29602		0.158535	0.217853
Ezh2	Histone-lysine N-methyltransferase EZH2	Q61188	0.736736	0.792738	0.62805	0.48827		0.177528	0.465504	0.378246	0.402296		0.485804	0.156653	0.711441	0.670466		0.108211	0.557165
Fads1	Fatty acid desaturase 1	Q920L1	-1.96702	-1.42952	-2.83629	-3.28316		-2.52715	-1.30775	-0.612188	-1.25721		-1.50961	-1.39803	-1.67371	-0.866905		0.123239	0.221312
Fads2	Fatty acid desaturase 2	Q9Z0R9	1.2008	1.33489	0.715845	0.9261		1.91737	1.98914	1.97974	1.9623		1.72244	1.47515	1.65357	1.48827		0.000147268	0.16336
Faf2	FAS-associated factor 2	Q3TDN2	0.0486431	0.0152149	0.253263	-0.0868645		-0.101425	-0.106916	0.19586	0.33214		-0.0727272	0.331614	0.471436	0.605743		0.21543	0.573409
Fam107b	Protein FAM107B	Q3TGF2	-3.00001	-3.49204	-3.01261	-5.46417		-2.27961	-2.5709	-2.17567	-2.39957		-4.51511	-3.179	-2.39346	-2.77978		0.127728	0.193653
Fam111a	Protein FAM111A	Q9D2L9	0.273533	0.273472	0.625738	0.524847		0.215034	0.32737	0.298344	0.443436		0.246284	0.459738	0.819759	0.482014		0.399656	0.750299
FAM120A	Constitutive coactivator of PPAR-gamma-like protein 1	Q6A0A9	2.67723	2.83939	2.73751	2.32774		2.41421	2.36283	2.32294	2.26042		2.73598	2.7993	2.69543	2.5036		0.0212051	0.466425
Fam133b	Protein FAM133B	Q9CVI2	-3.51073	-3.76591	-5.9376	-3.37032		-4.20007	-2.63019	-3.28252	-3.47659		-3.39346	-3.00738	-3.29011	-5.11854		0.564318	0.435612
Fam160a1	Protein FAM160A1	Q505K2	-3.55392	-3.90261	-4.0274	-3.93197		-3.24231	-3.69382	-3.25204	-4.08563		-3.69049	-3.51738	-3.20579	-3.4792		0.203119	0.494825
Fam162a	Protein FAM162A	Q9D6U8	4.70746	4.73822	4.09174	4.0878		5.03921	5.0973	5.09949	5.11808		5.07602	4.96275	5.04835	4.87947		0.00336969	0.237917
Fam171a1	Protein FAM171A1	A2ATK9	-0.721802	-0.669521	-0.896173	-1.23086		-0.0599937	-0.832062	-1.02639	-0.450582		-0.498873	-0.757059	-0.738794	-0.672111		0.398257	0.608051
Fam207a	Protein FAM207A	P58468	-0.0874157	-0.19519	0.33181	0.213493		0.208347	0.470436	0.334936	0.239845		0.176737	0.12504	0.495457	0.383219		0.170509	0.598319
Fam20b	Glycosaminoglycan xylosylkinase	Q8VCS3	-1.92168	-1.95652	-2.23553	-2.65139		-1.66583	-1.35084	-1.51948	-1.20841		-2.02831	-1.85286	-2.27628	-1.47086		0.0178472	0.251355
Fam210a	Protein FAM210A	Q8BGY7	-2.87686	-2.7764	-3.00362	-5.06338		-1.92665	-2.14087	-1.42106	-2.46983		-2.15976	-1.88343	-2.75445	-2.75947		0.0515403	0.161373
Fam234b	Protein FAM234B	Q8BYI8	-3.98129	-2.91308	-2.07836	-3.72067		-2.39836	-2.78028	-6.47973	-4.0216		-4.34482	-2.6886	-3.74739	-3.20821		0.705525	0.488528
Fam3c	Protein FAM3C	Q91VU0	-0.071764	-0.6105	-1.14198	-0.484957		-1.75402	-1.57724	-0.971722	-0.885157		-1.37703	-1.14079	-0.371197	-1.00463		0.116977	0.324217
Fam50a	Protein FAM50A	Q9WV03	-0.899096	-0.177967	-0.4963	-0.776033		-1.04486	-0.799858	-0.559162	-0.355343		-0.670403	-0.615055	-0.340641	-0.593895		0.763192	0.847677
Fam76a	Protein FAM76A	Q922G2	-1.37797	-1.65777	-1.50209	-1.69343		-1.64381	-1.74284	-2.10811	-1.71243		-1.50649	-1.2321	-1.02048	-1.80765		0.112093	0.466614
Fam76b	Protein FAM76B	Q80XP8	-2.90552	-3.16153	-4.29437	-3.1509		-3.05593	-3.45549	-2.50535	-4.4615		-2.0934	-2.5779	-2.25591	-2.10624		0.0454177	0.170491
Fam83d	Protein FAM83D	Q9D7I8	-4.56859	-5.59942	-5.38532	-5.96994		-4.70291	-3.37358	-3.27259	-3.68861		-4.44372	-6.39142	-6.44983	-5.3887		0.0118595	0.0792394
Fam92a	Protein FAM92A	Q8BP22	-3.16455	-3.79355	-3.17439	-3.47036		-3.78239	-3.97863	-4.26218	-4.72429		-3.64008	-3.24646	-2.96728	-3.17741		0.00720639	0.185317
Fam98a	Protein FAM98A	Q3TJZ6	1.67199	1.41807	1.32613	1.03716		1.37686	1.2765	1.12284	1.26055		1.24239	1.43982	1.18417	1.2113		0.666277	0.871045
Fam98b	Protein FAM98B	Q80VD1	0.949739	1.10305	0.608793	0.798778		0.974071	0.754812	0.790964	1.11622		0.700695	0.653114	0.939613	0.763557		0.501469	0.8088
Fanci	Fanconi anemia group I protein homolog	Q8K368	-3.32208	-5.3306	-2.71517	-2.56736		-5.24589	-2.80973	-2.6433	-5.42885		-3.91732	-3.14579	-2.81227	-2.68804		0.581684	0.416641
Far1	Fatty acyl-CoA reductase 1	Q922J9	2.09432	2.32772	1.73124	1.57143		2.90763	2.47726	2.85874	2.98869		2.35107	2.56689	2.72924	2.43399		0.00273842	0.193908
Farp1	FERM, RhoGEF and pleckstrin domain-containing protein 1	F8VPU2	3.12247	3.29417	3.34883	3.1192		2.94922	3.03271	2.82627	3.06515		2.85991	2.98526	2.91548	2.86521		0.00319248	0.486628
Farp2	FERM, RhoGEF and pleckstrin domain-containing protein 2	Q91VS8	0.748873	0.399746	-0.297634	-0.997572		0.0336246	-0.218685	-0.37348	-0.614483		0.211145	-0.13298	-1.4084	-0.40378		0.669775	0.591967
Farsa	Phenylalanine--tRNA ligase alpha subunit	Q8C0C7	1.88703	1.92553	1.41788	1.56421		1.995	2.24301	2.17787	1.97284		2.41414	2.26808	1.886	2.01889		0.0298043	0.3958
Farsb	Phenylalanine--tRNA ligase beta subunit	Q9WUA2	2.41541	2.37301	1.99007	2.38487		2.67646	2.51959	2.71711	2.4347		2.73609	2.59434	2.50172	2.54485		0.0307853	0.495585
Fasn	Fatty acid synthase;[Acyl-carrier-protein] S-acetyltransferase;[Acyl-carrier-protein] S-malonyltransferase;3-oxoacyl-[acyl-carrier-protein] synthase;3-oxoacyl-[acyl-carrier-protein] reductase;3-hydroxyacyl-[acyl-carrier-protein] dehydratase;Enoyl-[acyl-carrier-protein] reductase;Oleoyl-[acyl-carrier-protein] hydrolase	P19096	0.0547562	0.413733	-0.802282	-0.020216		0.74839	1.09295	0.801802	0.48568		0.64781	0.510552	1.0258	0.273327		0.0216469	0.21436
Fat1	FAT atypical cadherin 1	A0A1L1SQU7	-3.15657	-3.26696	-2.79591	-3.56479		-0.912859	-0.777323	-0.625587	-0.449867		-1.60463	-1.45282	-1.49357	-1.44669		1.98509e-07	0.00818182	+
Fbl	rRNA 2-O-methyltransferase fibrillarin	P35550	6.10599	6.12613	6.45812	6.12256		6.32138	6.40142	6.04626	6.37794		6.03674	6.29678	6.1257	6.24383		0.581045	0.865734
Fbll1	rRNA/tRNA 2-O-methyltransferase fibrillarin-like protein 1	Q80WS3	-0.593576	-0.137136	0.226986	-0.299522		-0.209299	-0.278448	-0.388882	0.151436		-0.45339	-0.154917	-0.487432	-0.269619		0.641812	0.785864
Fbxl2	F-box/LRR-repeat protein 2;F-box/LRR-repeat protein 20	Q8BH16;Q9CZV8	-5.34403	-5.66969	-5.39817	-5.5733		-6.30864	-4.13384	-5.01851	-4.43117		-4.8929	-3.79222	-4.65914	-4.29573		0.100431	0.221903
Fbxo11	F-box only protein 11	Q7TPD1	-1.79473	-1.7163	-1.8637	-2.2828		-1.66289	-1.91448	-2.0977	-1.69045		-1.94388	-1.98139	-1.88993	-2.09843		0.624505	0.835167
Fbxo21	F-box only protein 21	Q8VDH1	-3.67332	-3.63769	0.779114	-1.87653		-0.603104	0.45586	-2.36448	-3.66698		-4.51853	-3.96748	-4.77218	0.795342		0.611732	0.357062
Fbxo28	F-box only protein 28	Q8BIG4	-1.55807	-1.27387	-1.29838	-1.28628		-1.31859	-1.56126	-1.47316	-2.03208		-1.40386	-1.4943	-1.25378	-2.17251		0.481711	0.648478
Fbxo38	F-box only protein 38	Q8BMI0	-3.54891	-3.55507	-3.60438	-4.34608		-3.4437	-3.76084	-4.31847	-3.38959		-4.05248	-4.18822	-4.53683	-3.78575		0.282985	0.472094
Fcf1	rRNA-processing protein FCF1 homolog	Q9CTH6	1.06938	1.39442	1.43396	1.66241		0.986502	1.43222	1.23002	1.05553		1.39008	1.32308	1.456	1.50022		0.192565	0.616591
Fdps	Farnesyl pyrophosphate synthase	Q920E5;A0A0G2JEA5	-1.89967	-1.55634	-2.46171	-0.923094		-0.894112	-0.979742	-0.594004	-1.52425		-0.482811	-0.791525	-0.764761	-0.985331		0.0371138	0.213259
Fech	Ferrochelatase, mitochondrial	P22315	-5.34311	-4.7683	-5.5069	-4.1159		-4.01419	-4.23052	-3.90228	-5.45834		-4.91439	-4.21154	-4.47769	-3.48892		0.356568	0.396117
Fen1	Flap endonuclease 1	P39749	1.40694	1.5572	0.619186	0.952303		1.52747	0.826323	1.11793	1.15745		1.52922	1.33921	0.902866	1.05647		0.953069	0.956294
Fermt2	Fermitin family homolog 2	Q8CIB5	-2.57483	-2.19684	-3.08767	-3.03716		-2.80111	-2.64916	-2.09035	-2.78389		-1.46202	-2.59026	-2.6443	-0.633518		0.16159	0.267878
Fgd6	FYVE, RhoGEF and PH domain-containing protein 6	Q69ZL1	-3.4121	-2.48633	-3.09157	-2.5022		-2.71294	-2.89751	-3.89422	-2.26184		-3.0165	-3.15341	-2.51728	-2.4657		0.91642	0.871447
Fh	Fumarate hydratase, mitochondrial	P97807	-0.857832	-0.575245	-0.926071	-0.89724		-0.535624	-0.790878	-0.611416	-0.678705		-0.666193	-0.81012	-0.719717	-0.623337		0.218739	0.766232
Fhl2	Four and a half LIM domains protein 2	O70433	0.286923	0.740721	-0.315868	0.0572796		-0.807179	-0.568672	0	0.037075		-0.20398	0.0503864	0.00881767	-0.0694504		0.169863	0.416293
Fhl3	Four and a half LIM domains protein 3	Q9R059	-0.431906	0.0977993	-2.96615	-1.15504		-1.46268	-1.17732	-1.58079	-1.22757		-0.882872	-0.652109	-1.20348	-1.56066		0.865264	0.736074
Fip1l1	Pre-mRNA 3-end-processing factor FIP1	Q9D824	2.71097	2.37647	2.60706	2.30902		2.49333	2.37893	2.33942	2.63903		2.48101	2.56019	2.46462	2.40404		0.926858	0.981986
Fis1	Mitochondrial fission 1 protein	Q9CQ92	-1.13179	-1.24642	-2.00088	-1.09836		-0.904022	-0.72632	-0.554388	-0.967756		-1.06896	-0.847237	-0.564869	-0.753927		0.0342907	0.314791
Fkbp1a	Peptidyl-prolyl cis-trans isomerase FKBP1A	P26883	-2.47876	-2.75469	-2.76794	-3.36007		-0.988726	-1.717	-0.699196	-1.94436		-1.54767	-1.59122	-1.68638	-1.56932		0.00112789	0.0799143
Fkbp2	Peptidyl-prolyl cis-trans isomerase FKBP2	P45878	-2.64745	-5.32615	-3.73274	-2.91638		-4.46063	-4.0985	-4.12172	-2.34191		-2.41619	-2.82216	-5.1772	-1.99446		0.721958	0.506634
Fkbp3	Peptidyl-prolyl cis-trans isomerase FKBP3	Q62446	2.36167	2.66446	2.05577	2.27149		2.54824	2.33448	2.58417	2.94443		2.52073	2.70767	2.248	2.39411		0.327712	0.633395
Fkbp4	Peptidyl-prolyl cis-trans isomerase FKBP4;Peptidyl-prolyl cis-trans isomerase FKBP4, N-terminally processed	P30416	1.0465	1.02809	0.274653	0.849371		1.12297	0.994705	1.19425	1.09105		1.12572	0.86743	1.04557	1.15103		0.189075	0.554909
Fkbp8	Peptidyl-prolyl cis-trans isomerase FKBP8	O35465	-0.684023	-0.506319	-0.750061	-1.00904		-0.51812	-0.556822	-0.0757999	0.0660629		-0.740377	-0.15085	-0.515917	-1.08804		0.146781	0.429881
Fkrp	Fukutin-related protein	Q8CG64	-4.66003	-4.89741	-3.77117	-4.95486		-4.79547	-4.199	-4.88592	-4.83244		-4.53045	-4.44551	-3.80443	-4.35643		0.414177	0.525548
Flii	Protein flightless-1 homolog	Q9JJ28	-0.529913	0.663132	0.451828	0.317953		0.722118	0.540049	0.349102	-0.0266628		0.405792	-0.0698852	-0.158629	-0.0766144		0.427678	0.552442
Flna	Filamin-A	Q8BTM8	8.86651	9.06496	8.836	8.8925		8.47662	8.48268	8.29917	8.40699		8.67879	8.72614	8.71092	8.58314		6.364e-05	0.338893
Flnb	Filamin-B	Q80X90	8.26746	8.35051	8.24806	8.19203		8.04032	7.99184	7.82192	8.04462		8.10023	8.02046	8.03266	7.95224		0.00131629	0.508533
Flnc	Filamin-C	Q8VHX6	-1.78415	-2.11195	-2.25214	-2.23795		-2.28886	-2.39967	-2.66756	-2.58609		-1.99257	-1.96643	-2.67506	-2.47263		0.160896	0.490121
Flot1	Flotillin-1	O08917	2.03715	2.16768	2.60617	2.14125		2.49845	2.54627	2.4445	2.50076		2.12291	2.19849	2.1936	2.38826		0.0702278	0.548899
Flot2	Flotillin-2	Q60634	2.3317	2.37197	2.54593	2.21868		2.19475	2.54049	2.35035	2.72711		1.93109	2.1447	2.25282	2.39325		0.175483	0.596585
Flrt2	Leucine-rich repeat transmembrane protein FLRT2	Q8BLU0	-0.276888	-0.191748	-0.432079	-0.0288105		0.132385	-0.0454292	-0.61594	-0.502361		-0.208521	-0.469364	-0.425146	-0.211531		0.846521	0.90949
Flrt3	Leucine-rich repeat transmembrane protein FLRT3	Q8BGT1	-1.23111	-0.88867	-1.14977	-1.19961		-0.91572	-1.05646	-1.18365	-0.987091		-0.875771	-0.80855	-1.04825	-0.876215		0.103084	0.666452
Fmnl2	Formin-like protein 2	A2APV2	0.72653	0.679056	0.445404	0.636986		0.126066	0.027956	-0.152355	-0.150845		0.924444	0.655581	0.686462	0.50445		0.000101846	0.194019
Fmnl3	Formin-like protein 3	Q6ZPF4	-0.427792	-0.593782	-0.854078	-0.757586		-1.13645	-1.5195	-1.72233	-1.42269		-0.589588	-1.10596	-0.373121	-0.527018		0.00222992	0.187912
Fmr1	Fragile X mental retardation protein 1 homolog	P35922	1.97087	1.79178	1.95756	1.70871		1.47605	1.50595	1.57682	1.26963		1.79224	1.95466	1.63287	1.42546		0.0246466	0.450078
Fn1	Fibronectin;Anastellin	P11276	6.28563	6.28444	6.46596	6.35039		5.72311	5.94482	5.76391	5.82848		5.46941	5.58578	5.5747	5.64844		1.40169e-06	0.177104
Fnbp4	Formin-binding protein 4	Q6ZQ03	-2.02674	-1.74733	-2.65534	-2.27746		-0.953878	-1.15566	-1.04408	-1.81901		-1.22318	-1.55064	-1.67704	-1.47589		0.00900807	0.195538
Fndc3a	Fibronectin type-III domain-containing protein 3A	Q8BX90	0.826736	0.299459	0.465492	0.21755		0.11384	0.719322	0.666779	0.57588		0.365467	0.299709	0.38446	0.655436		0.856548	0.916245
Fndc3b	Fibronectin type III domain-containing protein 3B	Q6NWW9	-1.78115	-1.75119	-2.2411	-2.37854		-1.64871	-1.9445	-1.43872	-1.27828		-1.65917	-2.07754	-1.85584	-1.37517		0.147285	0.441605
Fopnl	LisH domain-containing protein FOPNL	Q9CZS3	-4.13117	-5.36659	-4.39929	-4.59738		-5.182	-4.91951	-4.88767	-4.73139		-5.27689	-4.75098	-3.76006	-4.81543		0.63553	0.621164
Fosl1	Fos-related antigen 1	P48755	-0.0683174	-0.601456	0.246149	0.0419636		-0.322569	-0.664051	-0.527634	-0.238674		-0.627909	-1.37265	0.851124	-2.82446		0.411699	0.359259
Fosl2	Fos-related antigen 2	P47930	-1.10905	-0.623138	-0.945965	-0.536297		-0.795403	-0.598332	-0.654808	-0.36532		-0.171137	-0.296606	-0.585981	-1.2037		0.557149	0.677925
Foxk2	Forkhead box protein K2	Q3UCQ1	-4.65485	-4.45824	-3.50943	-2.35586		-2.51816	-2.66168	-2.58053	-2.73069		-2.77791	-2.13214	-2.28686	-2.57233		0.0349507	0.159414
Frg1	Protein FRG1	P97376	1.77797	1.54542	1.34739	1.687		1.35022	1.41612	1.41978	1.47768		1.55178	1.77012	1.55616	1.5704		0.112256	0.673536
Frmd4a	FERM domain-containing protein 4A	Q8BIE6	-2.43302	-2.14342	-2.71497	-3.02744		-3.09225	-2.92225	-2.69261	-3.15576		-4.50454	-2.51409	-3.25479	-3.47346		0.131327	0.286014
FRRS1	Ferric-chelate reductase 1	Q8K385	-5.03595	-2.84477	-6.07727	-2.99745		-0.807312	-0.695274	-0.71166	-0.847286		-2.26421	-2.54408	-1.75271	-1.41515		0.0019627	0.0121	+
Frs2	Fibroblast growth factor receptor substrate 2	Q8C180	-5.29613	-1.93328	-1.63485	-1.64368		-2.16377	-1.81811	-2.13168	-2.32439		-1.50644	-2.17424	-1.4988	-2.31774		0.611048	0.449658
Fscn1	Fascin	Q61553	0.0888958	-0.152115	-0.164707	0.0686588		2.22265	1.92658	2.15412	2.69596		0.252651	0.0929966	0.719021	0.637842		1.65631e-06	0.0102308	+
Fst	Follistatin	P47931	-2.80281	-2.36503	-2.41756	-1.94463		-2.80582	-3.23561	-2.87462	-3.06997		-0.972012	-1.23473	-0.513903	-0.80427		8.188e-06	0.0125714	+
Ftl1	Ferritin light chain 1;Ferritin light chain 2	P29391;P49945	-3.69976	-4.7826	-5.15608	-4.77853		-3.56273	-2.7138	-2.1418	-3.29479		-5.03441	-4.19243	-3.41848	-3.0227		0.0291857	0.118168
Ftsj3	pre-rRNA processing protein FTSJ3	Q9DBE9	3.26977	3.30415	3.68508	3.42851		3.15586	3.26928	3.17748	3.44715		3.09625	3.35484	3.59704	3.42419		0.470689	0.785853
Fubp1	Far upstream element-binding protein 1	Q91WJ8	3.99373	3.93734	3.32309	3.47934		4.22311	4.02619	4.34081	4.09471		3.99735	4.02729	4.02353	3.79965		0.0337038	0.398531
Fubp3	Far upstream element (FUSE)-binding protein 3	Q3TIX6	4.04887	4.15543	4.17992	4.03153		4.29886	4.26051	4.26549	4.19049		4.32234	4.18645	4.07637	3.9289		0.16828	0.767128
Fundc2	FUN14 domain-containing protein 2	Q9D6K8	-2.7559	-3.09577	-2.99605	-2.52983		-2.35997	-3.14441	-2.84946	-2.99723		-4.78852	-3.45393	-2.89155	-3.88012		0.0553742	0.212535
Fus	RNA-binding protein FUS	P56959	5.06397	5.22193	5.29107	5.21308		5.0298	5.04952	5.21126	5.25387		4.97591	5.20684	5.28713	5.179		0.755791	0.95405
Fut8	Alpha-(1,6)-fucosyltransferase	Q9WTS2	0.592804	0.618822	0.0833626	0.409794		-0.122183	-0.522278	-0.0377731	-0.266182		0.0459614	0.619307	0.401924	-0.456413		0.0547457	0.318769
Fxr1	Fragile X mental retardation syndrome-related protein 1	Q61584	3.28591	3.33243	3.21117	3.33484		3.31912	3.64792	3.60625	3.21005		3.55127	3.5783	3.50923	3.38905		0.125748	0.661854
Fxr2	Fragile X mental retardation syndrome-related protein 2	Q9WVR4	1.27287	1.26073	1.36563	1.25682		1.27798	1.37266	1.39518	1.28563		1.63641	1.67777	1.58211	1.41811		0.00129519	0.506302
Fxyd5	FXYD domain-containing ion transport regulator 5	P97808	-2.39285	-4.17148	-5.76481	-4.38528		-2.38815	-2.17761	-4.64246	-2.47016		-2.19478	-4.69658	-2.39276	-2.14783		0.295721	0.237741
Fyn	Tyrosine-protein kinase Fyn	P39688	-4.93441	-3.52021	-2.86088	-2.78497		-4.1003	-2.40686	-2.83894	-4.64177		-3.02006	-6.1698	-3.19084	-2.80922		0.931416	0.788552
Fyttd1	UAP56-interacting factor	Q91Z49	1.48558	1.65004	2.00409	1.80022		1.72928	1.77458	1.65689	1.63929		1.40147	1.28168	1.62987	1.51703		0.0691448	0.552213
G3bp1	Ras GTPase-activating protein-binding protein 1	P97855	5.38284	5.47531	5.54669	5.16446		5.20412	5.30687	5.18619	5.08462		5.51767	5.47304	5.48208	5.19296		0.0993019	0.629719
G3bp2	Ras GTPase-activating protein-binding protein 2	P97379	3.62559	3.61506	3.76631	3.54743		3.30121	3.47821	3.47056	3.36496		3.35589	3.45896	3.61581	3.32155		0.0239865	0.59823
G6pdx	Glucose-6-phosphate 1-dehydrogenase X	Q00612	-3.64211	-3.99158	-2.07308	-3.96556		-3.61461	-4.04107	-3.57038	-3.53202		-2.50832	-3.82538	-3.39416	-4.41441		0.866655	0.758961
Gabarap	Gamma-aminobutyric acid receptor-associated protein;Gamma-aminobutyric acid receptor-associated protein-like 1	Q9DCD6;Q8R3R8	-2.38203	-2.4707	-2.98765	-3.25984		-1.71336	-1.92301	-2.57008	-2.0226		-2.57517	-2.09867	-2.56725	-2.76933		0.056123	0.304498
Gabarapl2	Gamma-aminobutyric acid receptor-associated protein-like 2	P60521	-0.82988	-0.930117	-1.28866	-0.882141		-0.927153	-0.951599	-0.59553	-0.713453		-1.27041	-1.07951	-1.57297	-1.34031		0.0132811	0.363273
Gabpa	GA-binding protein alpha chain	Q00422	-1.80107	-1.91628	-2.88086	-2.15007		-2.42299	-2.12833	-1.9758	-1.48571		-2.28089	-2.99655	-2.45978	-1.69937		0.587933	0.596983
Gadd45gip1	Growth arrest and DNA damage-inducible proteins-interacting protein 1	Q9CR59	-1.68493	-1.49033	-1.72717	0.167234		-1.88138	-0.542666	-0.27212	-0.556948		-0.425878	-0.305712	-0.428724	-0.365383		0.287998	0.34824
Galnt1	Polypeptide N-acetylgalactosaminyltransferase 1;Polypeptide N-acetylgalactosaminyltransferase 1 soluble form	O08912	0.451952	0.691179	0.309944	0.310978		0.722487	0.958897	1.16239	0.841545		1.04743	0.818794	0.829218	0.636496		0.00939119	0.36771
Galnt2	Polypeptide N-acetylgalactosaminyltransferase 2;Polypeptide N-acetylgalactosaminyltransferase 2 soluble form	Q6PB93	-0.34004	-0.307301	-0.308451	-0.325052		-0.15901	0.246635	0.410235	-0.427685		-0.254372	-0.130199	-0.213938	-0.190882		0.149487	0.527512
Galnt7	N-acetylgalactosaminyltransferase 7	Q80VA0	0.239597	0.694218	0.0510731	-0.812468		1.34332	1.36756	1.01813	1.24079		1.02119	1.08183	0.998354	0.95558		0.00339812	0.12696
Ganab	Neutral alpha-glucosidase AB	Q8BHN3	-3.8292	-2.24599	0.16964	-1.78191		-2.01212	-0.723471	-0.766422	-1.48561		-0.530777	-0.892798	-1.1606	-1.80702		0.529217	0.40077
Gapdh	Glyceraldehyde-3-phosphate dehydrogenase	P16858;A0A1D5RLD8;S4R1W1	5.49171	5.46637	4.96459	5.51999		5.89946	5.72104	5.68789	5.52957		5.7523	5.81596	5.79051	5.81414		0.0164401	0.405455
Gar1	H/ACA ribonucleoprotein complex subunit 1	Q9CY66	3.78959	3.93905	4.20651	3.94592		3.53211	3.84658	3.50926	3.93268		3.58729	3.74795	3.87096	4.06274		0.217386	0.618206
Gart	Trifunctional purine biosynthetic protein adenosine-3;Phosphoribosylamine--glycine ligase;Phosphoribosylformylglycinamidine cyclo-ligase;Phosphoribosylglycinamide formyltransferase	Q64737	-2.45106	-2.77228	-2.98975	-2.51715		-1.7953	-2.1992	-1.92319	-2.47997		-2.04536	-2.29267	-2.4862	-2.07762		0.0245137	0.324627
Gas1	Growth arrest-specific protein 1	Q01721	-2.44374	-1.0093	-0.280474	-0.739498		-2.68846	-4.77829	-3.60673	-2.22068		-1.7071	-0.279837	-0.472801	-0.237236		0.00668775	0.0349211	+
Gatad1	GATA zinc finger domain-containing protein 1	Q920S3	-2.86296	-3.2493	-2.80206	-4.52816		-6.93992	-5.34536	-3.25089	-3.19492		-3.07999	-3.23082	-3.49761	-2.91741		0.187037	0.194328
Gatad2a	Transcriptional repressor p66 alpha	Q8CHY6	1.88819	1.96349	2.14459	1.91853		1.75074	1.83933	1.59929	1.52524		1.83958	1.98639	1.86501	1.64322		0.0341009	0.545618
Gatad2b	Transcriptional repressor p66-beta	Q8VHR5	3.35722	3.35127	3.43278	3.11946		3.2388	3.28537	3.16041	2.98888		3.22334	3.393	3.17522	2.83007		0.393336	0.756549
Gatd3a	Glutamine amidotransferase-like class 1 domain-containing protein 3A, mitochondrial	Q9D172	0.371029	-1.39713	-1.82412	-1.79882		-1.57272	-3.9517	-1.24991	-5.26677		-1.04282	-1.0689	-3.67792	0.399254		0.251049	0.195211
Gba	Glucosylceramidase	P17439	-2.01768	-1.75943	-2.33479	-1.28118		-1.39004	-0.64681	-0.93693	-1.05568		-1.94992	-0.873798	-2.30736	-0.229582		0.223929	0.31886
Gbas	Protein NipSnap homolog 2	O55126	-2.58813	-2.57775	-2.43692	-2.24488		-2.70966	-2.51215	-2.52639	-2.52955		-2.3479	-2.42162	-2.1941	-2.28455		0.0425102	0.59722
Gcc2	GRIP and coiled-coil domain-containing protein 2	Q8CHG3	2.41254	2.35771	2.49412	3.1078		-4.84292	2.46957	1.9085	2.41452		1.81712	2.2986	2.17171	2.58107		0.352895	0.215257
Gcn1	eIF-2-alpha kinase activator GCN1	E9PVA8	-0.970842	-1.27055	-1.15241	-1.25414		-0.590244	-0.404764	0.212759	-1.22		-1.33499	-0.885469	-1.02595	-0.815685		0.0772592	0.319045
Gcsh	Glycine cleavage system H protein, mitochondrial	Q91WK5	-3.2721	-3.44622	-4.55144	-2.41564		-3.36414	-4.8639	-3.08021	-2.7544		-3.60521	-4.53575	-2.72605	-2.52697		0.966788	0.905317
Gdi2	Rab GDP dissociation inhibitor beta	Q61598	-0.319029	0.0876198	-2.03533	-0.752287		0.162952	-0.03088	0.266384	0.209595		0.6584	1.08433	1.3686	0.799089		0.00632881	0.0837222
Gemin4	Gem (Nuclear organelle) associated protein 4	Q6P6L6	-1.59514	-2.00958	0.041153	-0.832964		-1.7307	-1.79392	-0.383793	-0.23753		-1.77066	-0.648829	-0.432205	-2.29358		0.91698	0.80351
Gemin5	Gem-associated protein 5	Q8BX17	-2.28017	-2.13745	-1.59432	-1.77197		-1.5349	-1.31899	-1.30799	-1.36196		-1.67187	-1.86037	-1.71593	-1.70414		0.00922791	0.332328
Gfm1	Elongation factor G, mitochondrial	Q8K0D5	-1.83783	-1.27208	-1.58237	-1.03724		-0.802404	-0.576923	-0.817358	-0.777601		-1.00612	-1.08827	-1.16873	-1.1038		0.00490644	0.262226
Gfra1	GDNF family receptor alpha-1	P97785	-2.79818	-2.69631	-2.63934	-4.3301		-4.49306	-3.10877	-5.22328	-2.78713		-3.36753	-3.61844	-3.35327	-4.31869		0.442542	0.390989
Gga1	ADP-ribosylation factor-binding protein GGA2;ADP-ribosylation factor-binding protein GGA1;ADP-ribosylation factor-binding protein GGA3	Q6P5E6;Q8R0H9;Q8BMI3	-4.10517	-4.07833	-6.1654	-5.09952		-4.1122	-4.68639	-3.4738	-2.35221		-6.36995	-3.66351	-4.17796	-4.60737		0.267243	0.243973
Ghitm	Growth hormone-inducible transmembrane protein	Q91VC9	-0.197353	0.168951	0.0348034	0.267227		-0.0557251	0.569296	0.157646	0.26668		0.190069	0.432343	0.468496	0.0628967		0.379793	0.684118
Gid8	Glucose-induced degradation protein 8 homolog	Q9D7M1	-0.90881	-1.26927	-0.692247	-1.04591		-1.5845	-0.976286	-1.93373	-1.01911		-2.08499	-0.609579	-0.310623	-0.933382		0.513345	0.516585
Gigyf2	PERQ amino acid-rich with GYF domain-containing protein 2	Q6Y7W8	1.46871	1.68562	1.59527	1.36846		1.54598	1.63604	1.52651	1.40898		1.94315	1.54894	1.80823	1.28851		0.625361	0.836627
Gins1	DNA replication complex GINS protein PSF1	Q9CZ15	-5.1041	-4.55993	-4.10126	-4.9015		-3.98421	-5.20716	-4.09959	-5.67138		-5.69186	-4.99245	-4.67617	-4.59489		0.746368	0.657698
Gins4	DNA replication complex GINS protein SLD5;DNA replication complex GINS protein SLD5, N-terminally processed	Q99LZ3	-4.92253	-6.52412	-3.529	-3.63495		-5.74573	-4.40667	-4.75653	-4.33436		-5.27373	-4.47213	-4.39869	-4.06655		0.926598	0.811814
Gja1	Gap junction alpha-1 protein	P23242	2.33392	2.26646	2.24692	2.21264		2.58413	2.75047	2.63776	2.59605		2.34216	2.24865	2.24075	1.98081		0.00041553	0.365499
Gk	Glycerol kinase	Q64516	0.657591	1.00704	1.20743	1.17106		1.19339	1.34978	1.19284	1.00388		0.830183	1.09107	0.901064	1.2588		0.420466	0.73304
Gkap1	G kinase-anchoring protein 1	Q9JMB0	-1.43415	-1.94507	-2.05486	-2.17073		-2.53668	-2.59525	-2.51249	-2.4387		-1.38804	-1.59496	-1.81775	-2.10386		0.00476655	0.215412
Glb1	Beta-galactosidase	P23780	-5.3797	-4.27807	-5.72226	-4.55014		-3.90362	-3.63517	-3.14687	-4.52198		-2.92611	-3.0908	-5.40676	-2.98803		0.101811	0.177764
Gle1	Nucleoporin GLE1	Q8R322	-0.665983	-0.234364	-0.0138779	-0.345713		-0.411772	-0.604473	-0.589006	-0.550037		-0.695681	-0.44244	-0.28474	-0.619537		0.264879	0.650277
Glg1	Golgi apparatus protein 1	Q61543	3.89275	3.85639	3.37502	3.52318		3.46803	3.56394	3.63219	3.36329		4.05723	4.11812	3.91085	3.61439		0.0520346	0.446333
Glipr1	Glioma pathogenesis-related protein 1	Q9CWG1	-2.55285	-2.37849	-2.71232	-2.80542		-3.20984	-3.36504	-3.32894	-3.45644		-2.64234	-2.64458	-2.59532	-2.80566		4.94013e-05	0.192967
Glipr2	Golgi-associated plant pathogenesis-related protein 1	Q9CYL5	0.570667	0.282816	0.722069	0.70011		-3.8432	-3.18236	-3.12104	-2.81853		-1.72901	-1.85119	-1.58049	-2.69868		9.19554e-07	0.0068	+
Glo1	Lactoylglutathione lyase	Q9CPU0	-2.92203	-2.88676	-3.60542	-1.67178		-1.89527	-2.43002	-2.01068	-1.76228		-1.8843	-2.67466	-1.67654	-1.70389		0.138713	0.280271
Glrx3	Glutaredoxin-3	Q9CQM9	-4.2649	-3.39882	-4.08998	-2.77455		-2.59169	-2.13899	-3.05578	-2.31254		-2.86578	-2.88765	-2.00408	-2.40785		0.0219866	0.164336
Glrx5	Glutaredoxin-related protein 5, mitochondrial	Q80Y14	-0.734829	-0.922016	-2.97383	-0.118416		0.044857	-0.19249	0.040741	-0.184845		-0.630953	-1.19472	-0.593166	-0.276674		0.167254	0.237852
Gls	Glutaminase kidney isoform, mitochondrial	D3Z7P3	0.765854	1.0305	0.12608	0.721443		0.581293	1.07594	1.02785	1.02688		0.575291	0.737726	0.441256	0.717194		0.264391	0.552235
Glt8d1	Glycosyltransferase 8 domain-containing protein 1	Q6NSU3	-3.22049	-5.61762	-3.83352	-4.37554		-2.59811	-5.61416	-2.71781	-3.01162		-3.77685	-3.20637	-4.97872	-5.28889		0.551418	0.401049
Glt8d2	Glycosyltransferase 8 domain-containing protein 2	Q640P4	-4.88702	-3.62678	-3.66825	-3.06812		-3.19398	-3.04175	-2.6182	-2.71		-3.27589	-3.08385	-2.76165	-3.24534		0.0593704	0.225164
Glud1	Glutamate dehydrogenase 1, mitochondrial	P26443	2.97132	2.90655	2.27298	2.56282		3.07447	2.81986	3.09313	2.84558		2.96019	2.87298	2.81694	2.64659		0.248091	0.605287
Glyr1	Putative oxidoreductase GLYR1	Q922P9	3.49347	3.66695	3.90692	3.72704		3.35578	3.57039	3.32495	3.48055		3.41662	3.45441	3.61121	3.46672		0.0382225	0.568815
Gm11639	Predicted gene 11639	A0A1D5RLM8	3.5935	3.38579	3.31968	1.76984		2.46253	2.31436	2.52125	2.11734		2.72182	2.5753	2.3691	2.48675		0.212034	0.364195
Gm15091	Predicted gene 15091	B1AZM2;B1AVZ5	-0.66308	-0.620577	-0.633289	0.00280189		-0.18899	0.235598	-0.0274448	-0.519186		-0.570353	-0.99754	-0.562439	-1.76561		0.0521622	0.247411
Gm20537	Predicted gene 20537	G3UYK7	-5.08182	-5.22882	-4.95711	-3.32275		-0.167341	-4.84842	-0.824877	-0.305727		-5.94437	-0.859777	-4.90155	-4.78577		0.094804	0.0892947
Gm4907	Predicted gene 4907	B1AXB9	0.191805	0.271307	-0.752281	-0.878288		-1.22166	-0.593798	-1.98205	-2.83828		0.0554619	0.157255	-1.6708	-1.40655		0.125179	0.19485
Gm9242	[N/A]	J3QNY1	8.55727	8.66393	8.73151	8.53281		8.46865	8.51921	8.4373	8.53655		8.55464	8.58556	8.69784	8.45818		0.130302	0.812463
Gmeb1	Glucocorticoid modulatory element-binding protein 2;Glucocorticoid modulatory element-binding protein 1	P58929;Q9JL60	-3.72579	-3.59579	-3.78371	-4.68404		-4.05757	-4.27382	-4.08529	-3.97903		-3.46354	-3.63041	-3.7089	-4.14885		0.364507	0.549208
Gmfb	Glia maturation factor beta	Q9CQI3	-1.67344	-1.75437	-1.72781	-2.81134		-4.94277	-5.11556	-1.79379	-2.06001		-2.5087	-2.5223	-1.68502	-1.85281		0.171082	0.193874
Gmps	GMP synthase [glutamine-hydrolyzing]	Q3THK7	-0.0432415	0.514299	-0.0570583	0.695038		0.54756	0.527515	0.8297	0.858295		0.742781	0.604853	0.854591	0.746485		0.055935	0.398049
Gna11	Guanine nucleotide-binding protein subunit alpha-11	P21278	3.3688	3.46643	3.19711	3.46824		3.46837	3.57782	3.49903	3.37638		3.70149	3.53762	3.63124	3.55265		0.0271773	0.631901
Gna13	Guanine nucleotide-binding protein subunit alpha-13	P27601	0.878357	0.931068	0.68442	0.803499		0.779509	0.942371	0.952461	0.751549		0.94523	0.903908	0.806705	0.828676		0.77913	0.969276
Gnai2	Guanine nucleotide-binding protein G(i) subunit alpha-2	P08752	5.42427	5.43956	5.31853	5.4646		5.59281	5.51584	5.52005	5.47607		5.44624	5.54676	5.3492	5.30207		0.107826	0.811438
Gnai3	Guanine nucleotide-binding protein G(k) subunit alpha	Q9DC51	2.36858	2.3108	2.29288	2.38702		2.3076	2.47525	2.5934	2.20566		2.3819	2.55868	2.44304	2.46928		0.336415	0.840375
Gnao1	Guanine nucleotide-binding protein G(o) subunit alpha	P18872	1.66486	1.61931	1.90717	1.71604		0.870777	0.960939	0.949102	1.01938		1.34493	1.3923	1.42006	1.17115		8.2383e-06	0.194948
Gnaq	Guanine nucleotide-binding protein G(q) subunit alpha	P21279	1.04846	0.888943	0.871964	1.08221		0.55057	0.640572	0.453743	0.425129		0.924284	1.014	1.14272	0.826694		0.000387235	0.329655
Gnas	Guanine nucleotide-binding protein G(s) subunit alpha isoforms XLas	Q6R0H7	3.12405	3.25843	3.25458	3.41013		3.80229	3.8259	3.79169	3.63464		3.60295	3.37289	3.48594	3.4587		0.000209227	0.34295
Gnb1	Guanine nucleotide-binding protein G(I)/G(S)/G(T) subunit beta-1	P62874	4.17941	4.29607	4.39249	4.37392		4.50371	4.48049	4.40379	4.7158		4.47657	4.4714	4.54142	4.61454		0.0235056	0.605518
Gnb2	Guanine nucleotide-binding protein G(I)/G(S)/G(T) subunit beta-2	P62880	5.28085	5.41312	5.45392	5.49134		5.53366	5.6523	5.45838	5.43825		5.38929	5.58799	5.61932	5.37543		0.355192	0.855873
Gnb2l1	Guanine nucleotide-binding protein subunit beta-2-like 1;Guanine nucleotide-binding protein subunit beta-2-like 1, N-terminally processed	P68040	7.24896	7.2444	7.55546	7.1577		7.11356	7.00617	6.9753	7.07836		7.01788	7.05379	7.12042	7.20596		0.0292836	0.578125
Gnb4	Guanine nucleotide-binding protein subunit beta-4	P29387	-0.617506	-0.070137	0.213732	-0.114363		-0.499107	0.00108719	0.103636	-0.448236		-0.539881	-0.366381	-0.143072	0.0855026		0.909574	0.924545
Gng10	Guanine nucleotide-binding protein G(I)/G(S)/G(O) subunit gamma-10;Guanine nucleotide-binding protein subunit gamma	Q9CXP8;G3UZK1	-0.726595	-0.479004	-0.312397	-0.968225		-0.946455	-0.96689	-1.69511	-1.40692		-1.47007	-0.921066	-1.75165	-0.946735		0.0480558	0.288096
Gng12	Guanine nucleotide-binding protein G(I)/G(S)/G(O) subunit gamma-12	Q9DAS9	1.71862	1.97018	1.71258	1.98703		1.74275	2.32394	1.78227	2.10855		1.98164	2.28843	2.03042	1.76747		0.528372	0.762487
Gng5	Guanine nucleotide-binding protein G(I)/G(S)/G(O) subunit gamma-5	Q80SZ7	1.10662	0.753655	-0.0694618	0.130003		0.210253	0.567577	-0.0298004	0.206036		0.75799	0.759979	0.829967	0.48255		0.231297	0.456503
Gnl2	Nucleolar GTP-binding protein 2	Q99LH1	2.35545	2.31925	2.67583	2.59288		2.35801	2.43727	2.36666	2.44476		2.21571	2.28003	2.56314	2.57781		0.693398	0.905923
Gnl3	Guanine nucleotide-binding protein-like 3	Q8CI11	3.56585	3.56037	3.91584	3.44728		3.3698	3.58071	3.48242	3.75289		3.47135	3.6155	3.52489	3.60992		0.758847	0.924445
Gnl3l	Guanine nucleotide-binding protein-like 3-like protein	Q6PGG6	0.0382709	0.133778	0.618984	0.248028		0.203806	0.520165	0.106051	0.142933		0.292316	0.425857	0.33753	0.268551		0.785207	0.91088
Golga1	Golgin subfamily A member 1	Q9CW79	-1.4325	-1.3201	-1.85708	-4.95808		-1.06361	-1.52869	-1.59963	-0.978907		-1.5053	-1.40432	-1.63245	-1.61628		0.32141	0.29011
Golga2	Golgin subfamily A member 2	Q921M4	-1.04694	-0.75079	-0.672945	-1.51888		-0.513126	-0.391918	-0.426476	-0.621479		-0.73558	-0.457632	-0.551842	-0.534586		0.0309519	0.364031
Golga3	Golgin subfamily A member 3	P55937	-1.40079	-1.96148	-1.19587	-0.505506		-2.10908	-0.611216	-2.06399	-1.19898		-1.24344	-2.33742	-0.482941	-1.50946		0.898532	0.806486
Golga5	Golgin subfamily A member 5	Q9QYE6	-4.03532	-3.99334	-4.72489	-4.19076		-5.78491	-4.38763	-4.66715	-4.82893		-3.23043	-4.56993	-3.94903	-4.79653		0.164198	0.305908
Golga7	Golgin subfamily A member 7	Q91W53	-1.87689	-1.31485	-1.31676	-0.686674		-1.05076	-0.689218	-0.795416	-0.924759		-1.38523	-1.25697	-0.723074	-0.791649		0.265377	0.475716
Golgb1	Golgin subfamily B member 1	E9PVZ8	1.28068	1.02116	1.45701	0.472946		1.63999	1.52066	1.54859	1.13141		1.61885	1.66107	1.63628	0.877155		0.244489	0.464832
Golim4	Golgi integral membrane protein 4	Q8BXA1	0.595991	0.566223	0.131119	0.366373		0.762379	0.807169	0.98321	0.0347424		0.952133	1.21409	0.476002	0.390318		0.411899	0.567088
Golph3	Golgi phosphoprotein 3	Q9CRA5	-4.97274	-0.972994	-0.954374	-0.642586		-0.895382	-1.05462	-1.24002	-0.945045		-1.22761	-6.76905	-1.11279	-6.09737		0.224085	0.162047
Golt1b	Vesicle transport protein GOT1B	Q9CR60	-2.35909	-2.77907	-1.28361	-2.34853		-1.72456	-1.16422	-1.24043	-1.05708		-1.87252	-1.0928	-1.10477	-1.68464		0.0501125	0.221741
Gorab	RAB6-interacting golgin	Q8BRM2	-3.591	-3.33019	-4.5774	-3.48544		-3.06651	-3.60621	-3.4276	-4.29075		-3.41744	-3.61231	-3.56161	-5.22379		0.752287	0.647709
Gorasp2	Golgi reassembly-stacking protein 2	Q99JX3	-0.0841732	-0.099041	-0.305475	-0.626799		0.0698128	-0.580284	0.0221844	0.561722		0.0805168	-0.33799	-0.0758572	-0.513065		0.468489	0.607203
Gosr1	Golgi SNAP receptor complex member 1	O88630	-2.56314	-3.63154	-1.52864	-1.73464		-1.43171	-5.10841	-1.5856	-4.21685		-1.66228	-1.94889	-4.39004	-1.77173		0.741202	0.499744
Gosr2	Golgi SNAP receptor complex member 2	O35166	-3.49463	-3.07539	-4.08351	-4.20475		-3.1976	-3.34167	-3.1228	-6.24146		-2.97467	-3.05826	-4.07411	-4.11656		0.836169	0.660688
Got2	Aspartate aminotransferase, mitochondrial	P05202	3.04791	3.01119	2.28671	2.66692		3.26565	3.06917	2.96351	2.76124		3.00651	3.10919	3.06776	2.93967		0.243786	0.573606
Gpaa1	Glycosylphosphatidylinositol anchor attachment 1 protein	Q9WTK3	-5.89952	-5.67621	-6.18863	-4.65308		-3.39856	-3.03007	-3.358	-3.22528		-3.01969	-3.81159	-4.8353	-3.24925		0.000989804	0.0258966	+
Gpalpp1	GPALPP motifs-containing protein 1	Q69ZC8	-3.99556	-3.70967	-4.02084	-4.2854		-5.36672	-4.16619	-4.20427	-3.99968		-5.94231	-3.97827	-4.31281	-3.89474		0.523428	0.473679
Gpatch1	G patch domain-containing protein 1	Q9DBM1	-4.95947	-2.25473	-2.29754	-4.76308		-1.63635	-1.4654	-2.13396	-1.60543		-2.09194	-1.67416	-2.35867	-2.62851		0.044264	0.108235
Gpatch4	G patch domain-containing protein 4	Q3TFK5	-0.151264	-0.224054	0.18733	-0.104603		0.0593567	0.197073	0.374578	0.0619869		-0.0723286	-0.0790024	-0.396423	-0.00622368		0.0636496	0.521366
Gpc1	Glypican-1;Secreted glypican-1	Q9QZF2	1.19814	1.44785	1.77202	2.07882		1.96192	2.12424	1.60269	2.2636		1.34282	1.71283	1.2427	1.82073		0.156944	0.432749
Gpc4	Glypican-4;Secreted glypican-4	P51655	1.07827	0.971718	0.587675	0.94265		-0.176321	-0.451775	-0.750805	-0.662882		-0.140194	0.430239	-0.306164	0.926973		0.0017808	0.0981982
Gpd2	Glycerol-3-phosphate dehydrogenase, mitochondrial	Q64521	2.21643	2.26463	1.93825	2.11638		2.86157	2.91935	2.894	2.79619		2.64331	2.86992	2.61951	2.70801		1.42784e-05	0.194717
Gpi	Glucose-6-phosphate isomerase	P06745	-1.19707	-0.424814	-2.11517	-1.23776		0.121956	-0.16021	0.453321	0.0286007		0.190399	0.320719	0.161287	0.381496		0.00139384	0.0797692
Gpkow	G patch domain and KOW motifs-containing protein	Q56A08	-1.83184	-1.23284	-1.28773	-1.79739		-1.70304	-1.75299	-1.60662	-1.62609		-1.59628	-1.62556	-1.47448	-1.56639		0.600105	0.826557
Gpr107	Protein GPR107	Q8BUV8	-2.46613	-2.4326	-2.12529	-2.53957		-1.72221	-2.2456	-2.22014	-1.35381		-2.04809	-2.18072	-2.06819	-5.57375		0.377875	0.319918
Gpr149	Probable G-protein coupled receptor 149	Q3UVY1	-3.3302	-2.07529	-3.88751	-3.98272		-1.66636	-1.31591	-1.47362	-2.23281		-3.06433	-2.79735	-3.69759	-4.21611		0.00770525	0.080625
Gprc5a	Retinoic acid-induced protein 3	Q8BHL4	-0.649244	-0.66223	-0.303272	-0.427616		-0.00394821	0.365404	-0.319748	0.122553		-0.445431	-0.0271225	0.0254498	-0.0466995		0.0216014	0.347829
Gprc5b	G-protein coupled receptor family C group 5 member B	Q923Z0	-1.31317	-0.643913	-1.38004	-0.338415		-0.656439	-1.44846	-1.05607	-0.557718		-0.692007	-1.21559	-1.45205	-2.20765		0.385104	0.453698
Gps1	COP9 signalosome complex subunit 1	Q99LD4	-5.43421	-2.25598	-2.61304	-2.55923		-3.06722	-1.92134	-3.33271	-2.21522		-3.75801	-2.93618	-3.53777	-1.85741		0.740612	0.546676
Gpx4	Phospholipid hydroperoxide glutathione peroxidase, mitochondrial	O70325	-2.09112	-1.83886	-2.07971	-2.65045		-1.61547	-1.56485	-2.14674	-2.44081		-2.43101	-1.61133	-1.01756	-1.84736		0.440333	0.509632
Gpx8	Probable glutathione peroxidase 8	Q9D7B7	-0.89398	-1.08403	-1.36865	-0.931912		-0.272644	-0.702089	-0.450418	-0.707828		-0.612087	-1.41096	-0.784447	-0.721727		0.0560826	0.378379
Grb2	Growth factor receptor-bound protein 2	Q60631	0.504454	0.563974	0.299643	0.080164		0.724005	0.466316	0.782396	0.303965		0.34404	0.216719	0.403877	0.499746		0.27424	0.660639
Grcc10	Protein C10	O35127	-5.00234	-3.42598	-3.41628	-6.22121		-4.21796	-3.58554	-3.11628	-4.63669		-3.2845	-3.82506	-3.38653	-3.53026		0.313108	0.313283
Grem1	Gremlin-1	O70326	-2.68045	-2.29375	-2.37705	-2.90377		-4.59253	-1.1396	-4.97644	-2.07152		-1.35075	-1.43374	-1.3537	-1.63535		0.128609	0.164739
Grid2	Glutamate receptor ionotropic, delta-2	Q61625	-2.92916	-3.25769	-2.47589	-3.08566		-2.49581	-2.84636	-3.50728	-3.41727		-3.30246	-2.79797	-2.6195	-3.36809		0.898481	0.887505
Grk6	G protein-coupled receptor kinase 6	O70293	-2.03044	-5.76435	-1.56033	-1.53931		-5.5918	-2.29419	-2.12783	-5.04307		-1.90204	-2.10952	-1.64263	-1.69995		0.275859	0.204898
Grm1	Metabotropic glutamate receptor 1	P97772	-3.15412	-2.9834	-3.58321	-2.72556		-2.26344	-2.48923	-2.72757	-2.72975		-3.4866	-2.45082	-2.72119	-2.99458		0.130934	0.391584
Grn	Granulins;Acrogranin;Granulin-1;Granulin-2;Granulin-3;Granulin-4;Granulin-5;Granulin-6;Granulin-7	P28798	1.54863	1.591	1.26777	1.50246		1.83828	2.05307	1.90921	2.00217		1.69175	1.77148	2.05642	1.64116		0.00406617	0.378242
Grpel1	GrpE protein homolog 1, mitochondrial	Q99LP6	0.724684	0.914896	0.652838	1.11386		1.19009	0.952829	1.61914	1.32031		1.33273	1.18978	1.3603	1.1938		0.0279309	0.399666
Grsf1	G-rich sequence factor 1	Q8C5Q4	0.410852	0.57625	0.699167	0.857151		0.498207	0.846643	0.856913	0.667751		1.01611	0.60799	0.762354	1.00955		0.311897	0.694161
Grwd1	Glutamate-rich WD repeat-containing protein 1	Q810D6	1.51611	1.37607	1.95945	1.73776		1.88944	1.60552	1.56619	1.83728		1.27647	1.53461	0.998785	1.70968		0.17991	0.5155
Gsg2	Serine/threonine-protein kinase haspin	Q9Z0R0	-5.7779	-3.27032	-2.65891	-3.10354		-2.80981	-3.23716	-3.14476	-2.74991		-3.55853	-2.65202	-2.84216	-3.23904		0.465361	0.401285
Gsk3b	Glycogen synthase kinase-3 beta	Q9WV60	-4.50872	-3.23722	-3.3454	-5.19738		-4.52689	-5.25106	-2.41855	-5.60605		-2.65468	-3.64089	-2.72217	-3.01268		0.173193	0.203277
Gsn	Gelsolin	P13020	2.12762	2.24276	1.86455	2.1142		2.31886	2.52637	2.33628	2.32816		2.66817	2.52782	2.46192	2.20163		0.0188247	0.450364
Gspt1	Eukaryotic peptide chain release factor GTP-binding subunit ERF3A	Q8R050	-1.64951	-1.16038	-4.29228	-2.59944		-0.850059	-1.1611	-0.327147	-0.739794		-0.738356	-1.08745	-1.08092	-1.71449		0.0538705	0.135524
Gsr	Glutathione reductase, mitochondrial	P47791	-2.77971	-2.24794	-3.07277	-3.08059		-2.96141	-2.45874	-2.71687	-2.63955		-2.29516	-2.78182	-3.12996	-3.0928		0.851715	0.866683
Gstm1	Glutathione S-transferase Mu 1	P10649	-0.612711	-1.56143	-0.171682	-0.607077		-1.97876	-0.809681	-2.68155	-1.78815		-0.733313	-0.251837	-1.69176	0.245062		0.0868804	0.191877
Gsto1	Glutathione S-transferase omega-1	O09131	-1.73519	-2.46776	-4.67523	-3.24155		-2.16098	-1.91598	-2.22313	-2.05774		-2.11743	-2.66034	-2.17277	-2.25656		0.226569	0.288133
Gstp1	Glutathione S-transferase P 1	P19157	-0.431597	0.194519	-0.15517	0.761379		0.61599	-0.125036	-0.16556	-0.328819		-0.556705	-0.142918	0.644213	0.739822		0.899918	0.851059
Gtf2b	Transcription initiation factor IIB	P62915	-4.38659	-4.35736	-3.89638	-3.09266		-5.5363	-4.56408	-6.00155	-3.84294		-5.65634	-5.40056	-4.74145	-4.67347		0.0849058	0.194554
Gtf2e1	General transcription factor IIE subunit 1	Q9D0D5	-3.70094	-5.77232	-3.94384	-4.77598		-5.89788	-2.78044	-2.79805	-2.84541		-1.965	-2.8623	-2.44474	-2.49363		0.0595151	0.107037
Gtf2e2	General transcription factor IIE subunit 2	Q9D902	-1.70685	-2.21042	-1.96575	-2.7132		-1.98668	-2.02365	-1.96042	-2.12043		-1.68296	-1.86249	-1.88142	-1.74768		0.194926	0.518736
Gtf2f1	General transcription factor IIF subunit 1	Q3THK3	-2.60758	-1.77722	-1.96955	-2.16073		-1.94302	-3.32032	-1.34195	-1.89797		-1.68046	-2.45913	-2.46773	-2.0058		0.997225	0.993442
Gtf2f2	General transcription factor IIF subunit 2	Q8R0A0	-1.22805	-1.82375	-1.2151	-1.73131		-2.44044	-1.09506	-2.21521	-1.40768		-1.6902	-1.8167	-1.08695	-0.97426		0.508036	0.544062
Gtf2h1	General transcription factor IIH subunit 1	Q9DBA9	-2.56585	-2.33438	-1.79187	-2.02589		-3.88756	-1.77432	-2.18939	-1.81621		-2.32583	-2.89824	-3.38833	-1.99864		0.65075	0.550823
Gtf2h2	General transcription factor IIH subunit 2	Q9JIB4	-4.25351	-4.13776	-3.66018	-3.11005		-3.76144	-2.62237	-4.13004	-3.71034		-3.91357	-3.62745	-3.56577	-3.81358		0.786471	0.743338
Gtf2h4	General transcription factor IIH subunit 4	O70422	-2.52833	-2.73905	-3.0012	-2.56723		-2.78192	-2.83685	-1.88282	-3.38435		-2.62856	-3.11526	-3.1389	-2.12079		0.991681	0.987176
Gtf2i	General transcription factor II-I	Q9ESZ8	2.42326	2.29886	1.89849	1.93949		1.94536	1.83377	1.97872	2.15962		2.35681	2.42524	2.37031	2.37152		0.0260374	0.45034
Gtf3c1	General transcription factor 3C polypeptide 1	Q8K284	-0.00665665	-0.0231609	0.0287323	0.393322		0.458864	0.148182	0.324205	0.566071		0.364586	0.272903	0.339697	0.0220585		0.147465	0.594651
Gtf3c2	General transcription factor 3C polypeptide 2	Q8BL74	-1.56226	-1.1866	-1.25894	-0.728802		-1.12349	-0.809023	-1.50767	-1.30401		-1.0272	-1.15859	-1.10488	-0.679165		0.576034	0.717793
Gtf3c3	General transcription factor IIIC, polypeptide 3	Q3TMP1	-1.19168	-0.634041	-0.432184	-0.376442		-0.45504	-0.911772	-0.382006	-0.754723		-0.556038	0.0866852	-0.189362	-0.176346		0.114159	0.416541
Gtf3c4	General transcription factor 3C polypeptide 4	Q8BMQ2	-0.255131	-0.425133	-0.138762	-0.419693		-0.00684547	-0.444513	-0.416431	-0.0412769		-0.398781	-0.18812	-0.21521	0.0174084		0.682675	0.868242
Gtf3c5	General transcription factor 3C polypeptide 5	Q8R2T8	-0.637913	-1.14847	-0.913624	-0.951384		-0.776941	-0.675741	-0.797794	-1.19118		-0.681164	-0.496906	-0.516253	-0.636888		0.0695708	0.499608
Gtpbp1	GTP-binding protein 1	O08582	-2.8372	-5.66599	-5.09093	-2.11795		-3.27825	-3.19666	-2.49914	-2.71878		-2.50281	-2.27367	-2.48463	-2.65048		0.175048	0.205674
Gtpbp4	Nucleolar GTP-binding protein 1	Q99ME9	4.17713	4.183	4.18522	4.25568		4.12782	4.29044	4.06596	4.04284		4.22864	4.25845	4.41744	4.08306		0.336425	0.854493
Gulp1	PTB domain-containing engulfment adapter protein 1	Q8K2A1	-4.94373	-3.60801	-3.87152	-4.20077		-3.56264	-3.75314	-3.73193	-3.70244		-3.8127	-4.3143	-3.55001	-4.02404		0.279498	0.465886
Gzf1	GDNF-inducible zinc finger protein 1	Q4VBD9	-3.44257	-2.66683	-3.0113	-2.5345		-2.64222	-2.41931	-2.86876	-2.75137		-3.29642	-2.65173	-2.52785	-2.61768		0.595088	0.696575
H1f0	Histone H1.0;Histone H1.0, N-terminally processed	P10922	5.82977	5.64647	5.69707	5.51076		6.08594	6.03401	5.71601	5.76997		5.53508	5.60152	5.36996	5.20891		0.00974047	0.393042
H1f10	H1 histone family, member X	Q80ZM5	1.55784	1.41513	2.27589	2.03709		1.46336	1.67244	1.58888	0.926254		1.49346	1.43621	1.34482	1.14584		0.128392	0.416702
H2-L	H-2 class I histocompatibility antigen, L-D alpha chain	P01897	-1.78375	-2.26536	-2.42817	-1.6021		-0.29837	-0.0682793	0.208647	-0.427986		-1.44025	-1.32154	-1.1728	-1.22478		2.30683e-05	0.0264375	+
H2-Q4	Histocompatibility 2, Q region locus 4	Q8HWB2	-4.40217	-4.72487	-4.62052	-4.08915		-2.3321	-2.27781	-2.20593	-2.62217		-3.23505	-3.60077	-4.12497	-3.53632		9.83176e-06	0.0153636	+
H2afv	Histone H2A.V	Q3THW5	-3.04102	-3.26902	-3.37407	-3.56141		-3.84954	-3.50758	-3.39007	-2.6694		-3.60631	-1.80975	-3.0016	-2.27166		0.205179	0.334762
H2afx	Histone H2AX	P27661	-1.94551	-2.9223	-3.09853	-1.25625		-3.77437	-2.23942	-3.34131	-2.18452		-3.87119	-2.53952	-2.46198	-1.75812		0.637665	0.503962
H2afy	Core histone macro-H2A.1	Q9QZQ8	4.42269	4.40694	4.61218	4.90111		3.79098	4.15053	3.17302	4.49072		3.29981	4.22148	4.00605	4.75755		0.181561	0.347181
H2afy2	Core histone macro-H2A.2	Q8CCK0	2.12837	2.11506	2.3916	2.65747		0.242443	0.911575	-0.0828857	1.13182		1.06606	1.93129	1.58564	2.57279		0.00245616	0.0749649
H2afz	Histone H2A.Z	P0C0S6	6.67101	6.40267	6.68184	6.61771		6.03891	6.53144	5.87805	6.8242		5.41019	6.00005	5.78314	6.67759		0.145994	0.368016
H3f3a	Histone H3.3;Histone H3.3C	P84244;P02301	2.61503	2.71686	2.89486	5.04378		2.93141	4.85477	2.0236	4.69145		1.87656	2.22455	1.82801	2.53648		0.158071	0.192363
Hacd3	Very-long-chain (3R)-3-hydroxyacyl-CoA dehydratase 3	Q8K2C9	0.586107	0.749088	0.70784	0.602488		1.33835	1.27907	1.01745	1.15224		1.08883	0.682152	0.864342	0.946793		0.00119359	0.331603
Hadh	Hydroxyacyl-coenzyme A dehydrogenase, mitochondrial	Q61425	0.274731	-0.192472	-0.294584	0.300453		0.37294	0.278818	0.551798	0.510391		0.217995	-0.804373	-0.669924	-0.124109		0.0301469	0.258684
Hadha	Trifunctional enzyme subunit alpha, mitochondrial;Long-chain enoyl-CoA hydratase;Long chain 3-hydroxyacyl-CoA dehydrogenase	Q8BMS1	1.37436	1.32853	0.555038	0.907007		1.50288	1.51372	1.5217	1.46582		1.08284	1.03946	0.985681	1.0068		0.024828	0.365552
Hadhb	Trifunctional enzyme subunit beta, mitochondrial;3-ketoacyl-CoA thiolase	Q99JY0	-1.43374	0.501707	-0.800659	-1.09758		-0.505238	0.79715	0.49695	-1.23452		0.30891	0.0264034	-0.110764	-0.0677223		0.35825	0.372001
Hars	Histidine--tRNA ligase, cytoplasmic	Q61035	-5.07874	-3.12464	-3.93154	-2.82702		-2.52575	-2.75501	-3.08266	-3.22661		-3.00242	-3.2577	-3.12838	-3.37134		0.200791	0.313404
Hars2	Probable histidine--tRNA ligase, mitochondrial	Q99KK9	-3.29883	-3.95868	-3.59967	-3.45388		-4.96175	-4.30414	-5.43972	-5.45382		-4.22504	-4.42434	-5.85881	-4.54409		0.0106826	0.10325
Hat1	Histone acetyltransferase type B catalytic subunit	Q8BY71	-1.52391	-0.836062	-2.48485	-1.61762		-1.2147	-1.18449	-1.83719	-1.16452		-0.852896	-1.41451	-1.99944	-1.2128		0.72673	0.681684
Hax1	HCLS1-associated protein X-1	O35387	-2.76065	-2.12202	-2.2019	-2.1046		-1.70252	-2.16541	-2.01254	-2.16033		-1.97935	-2.31932	-2.44436	-2.35096		0.246754	0.566704
Hbegf	Proheparin-binding EGF-like growth factor;Heparin-binding EGF-like growth factor	Q06186	-4.66908	-4.79833	-5.14012	-4.32258		-4.09757	-4.07618	-4.19222	-4.2518		-4.08551	-4.95002	-3.79007	-4.36284		0.101557	0.365448
Hccs	Cytochrome c-type heme lyase	P53702	-0.541977	-0.0847683	-0.0339165	-0.0867863		0.28706	-0.135786	0.0861473	0.0283813		-0.0888176	0.122711	0.0630264	-0.151611		0.198781	0.623189
Hcfc1	Host cell factor 1;HCF N-terminal chain 1;HCF N-terminal chain 2;HCF N-terminal chain 3;HCF N-terminal chain 4;HCF N-terminal chain 5;HCF N-terminal chain 6;HCF C-terminal chain 1;HCF C-terminal chain 2;HCF C-terminal chain 3;HCF C-terminal chain 4;HCF C-terminal chain 5;HCF C-terminal chain 6	Q61191	3.27829	3.09537	2.84152	2.79837		2.82346	2.73016	2.82148	2.93986		3.3706	3.4292	3.23098	3.21501		0.00462657	0.374597
Hcfc2	Host cell factor 2	Q9D968	-1.00238	-0.598812	-0.115625	-0.356585		-0.879789	-0.661203	-0.923874	-0.500669		-1.50591	-0.608667	-0.575561	-0.63747		0.473741	0.598369
Hdac1	Histone deacetylase 1;Histone deacetylase	O09106;D3YYI8	2.71388	2.83916	2.92286	2.58518		2.4905	2.35769	2.48718	2.70641		2.76678	2.94133	2.70207	2.4475		0.130025	0.599164
Hdac2	Histone deacetylase 2	P70288	3.61783	3.69414	3.70057	3.34599		3.72372	3.48083	3.49724	3.48782		3.82701	3.63341	3.6548	3.60924		0.376973	0.81849
Hdgf	Hepatoma-derived growth factor	P51859	3.39393	3.52728	3.10009	3.41224		3.75847	3.71603	4.10227	4.04284		3.81882	3.52166	3.73224	3.63778		0.00470651	0.335888
Hdgfrp2	Hepatoma-derived growth factor-related protein 2	Q3UMU9	0.514749	0.543243	0.148584	-0.078867		-0.0569096	0.204575	-0.00021553	0.436827		0.175329	0.00922584	0.0952606	0.643795		0.779543	0.853697
Hdgfrp3	Hepatoma-derived growth factor-related protein 3	Q9JMG7	-0.216919	-4.69018	-0.0989094	-0.337091		-3.23968	-5.58906	-6.21612	-4.75425		-3.95067	-0.694723	-0.657152	-4.94144		0.0749375	0.080806
Hdhd1	Pseudouridine-5-phosphatase	Q9D5U5	-0.455687	1.46862	-0.764488	-1.4832		-0.679846	-1.41267	-0.93914	-0.799936		-0.78155	-0.776362	-1.28837	-4.59268		0.287512	0.230233
Hdlbp	Vigilin	Q8VDJ3	5.18406	5.05733	4.7587	4.65788		5.09343	4.9209	4.9169	4.83266		5.11258	5.17996	4.88319	4.72342		0.91165	0.961096
Heatr1	HEAT repeat-containing protein 1	G3X9B1	4.30604	4.49007	4.58165	4.50206		4.34864	4.48673	4.31843	4.45569		4.38353	4.57521	4.62342	4.48972		0.321056	0.854159
Heatr3	HEAT repeat-containing protein 3	Q8BQM4	-2.28002	-2.26464	-1.30905	-2.62888		-1.84078	-1.71848	-1.60974	-2.27444		-2.22642	-2.07883	-3.8946	-4.42252		0.0927863	0.187629
Hells	Lymphocyte-specific helicase	Q60848	2.56701	2.52218	2.25227	2.46614		2.62014	2.38339	2.31302	2.3625		2.50415	2.29354	2.55584	2.24378		0.874181	0.966529
Hexim1	Protein HEXIM1	Q8R409	-1.5285	-1.90348	-3.35227	-2.08969		-2.63725	-2.12123	-1.77158	-1.50501		-1.63525	-1.58738	-1.78771	-2.0792		0.543075	0.530956
Hgs	Hepatocyte growth factor-regulated tyrosine kinase substrate	Q99LI8	-2.15864	-2.06133	-2.96536	-2.01478		-2.09968	-1.62752	-2.19159	-1.53612		-1.5691	-2.00738	-2.92457	-2.66602		0.379069	0.469342
Hibadh	3-hydroxyisobutyrate dehydrogenase, mitochondrial	Q99L13	-3.07266	-2.15252	-2.3597	-1.90402		-1.17312	-2.10566	-1.97904	-2.66314		-2.74776	-2.09096	-1.00949	-2.42583		0.667771	0.58679
Higd1a	HIG1 domain family member 1A, mitochondrial	Q9JLR9	-1.11534	-0.836346	-0.447973	-0.257444		-0.37941	0.0890045	-0.182072	0.402411		-0.644022	-0.228039	-0.219214	-0.0623207		0.0607139	0.330284
Higd2a	HIG1 domain family member 2A	Q9CQJ1	-2.0961	-1.81436	-2.8759	-3.13985		-1.83113	-2.55297	-2.87457	-3.11498		-2.10869	-2.5731	-3.47515	-1.70302		0.955682	0.908444
Hint1	Histidine triad nucleotide-binding protein 1	P70349	-2.27543	-1.57879	-2.59441	-1.80226		-1.18871	-1.11923	-0.629265	-1.1254		-1.18742	-1.4918	-0.875435	-1.07006		0.00354285	0.158332
Hip1	Huntingtin-interacting protein 1	Q8VD75	1.31733	2.0348	2.31891	2.13568		0.192356	0.938896	0.587557	0.216623		1.74948	1.51573	1.73343	1.27113		0.000599406	0.0795946
Hip1r	Huntingtin-interacting protein 1-related protein	Q9JKY5	-4.84192	-6.44639	-3.60883	-3.97776		-3.25908	-3.48987	-3.32279	-3.63788		-3.4981	-3.53259	-3.93029	-4.31888		0.102345	0.194501
Hira	Protein HIRA	Q61666	-0.721676	-0.6546	-0.26622	-0.0232525		-0.0397148	-0.748947	-0.544363	-0.366381		-0.764092	-0.659636	-0.772495	-0.210232		0.630443	0.742226
Hirip3	HIRA-interacting protein 3	Q8BLH7	-6.50141	-4.15693	-3.10499	-3.68617		-3.27995	-4.67793	-3.33141	-3.78902		-2.91642	-3.54395	-2.64371	-2.93705		0.193637	0.217952
Hist1h1a	Histone H1.1	P43275	4.9794	5.36663	5.09381	5.40721		5.94331	6.32427	5.81155	6.22549		4.99595	5.43313	5.39773	5.27758		0.000496989	0.16288
Hist1h1b	Histone H1.5	P43276	6.81486	6.68856	6.82244	6.92727		6.80742	6.7137	6.39635	6.63098		6.48468	6.55758	6.41761	6.68866		0.0477608	0.573606
Hist1h1c	Histone H1.2	P15864	4.28508	3.5726	3.12165	3.7814		3.38942	3.54627	3.07655	3.07963		3.56853	3.54576	3.86855	3.31803		0.246185	0.476103
Hist1h1d	Histone H1.3	P43277	8.42665	8.50998	8.2157	8.9914		8.60582	8.59039	8.52751	8.60239		8.58294	8.8313	8.5359	8.44032		0.914846	0.959034
Hist1h1e	Histone H1.4	P43274	5.84246	5.96523	5.74939	6.05455		5.97238	5.73053	5.43748	5.83164		5.91117	6.02101	5.87296	5.88474		0.259428	0.715091
Hist1h2aa	Histone H2A type 3;Histone H2A	Q8BFU2;Q8CGP4	2.52664	3.11435	2.5581	1.80549		2.35388	2.903	2.26434	2.93498		0.7658	1.63888	1.32099	3.35844		0.27184	0.32031
Hist1h2af	Histone H2A type 1-F;Histone H2A type 1-H;Histone H2A type 1-K	Q8CGP5;C0HKE9;C0HKE8;C0HKE7;C0HKE6;C0HKE5;C0HKE4;C0HKE3;C0HKE2;C0HKE1;Q8CGP6;Q8CGP7	9.0118	8.85977	8.89174	8.7406		8.82096	8.59707	8.21051	9.06215		8.11365	8.62974	8.04853	8.92553		0.208979	0.464249
Hist1h2bb	Histone H2B type 1-F/J/L;Histone H2B type 1-K;Histone H2B type 1-B;Histone H2B type 1-P	P10853;Q8CGP1;Q64475;Q8CGP2	5.55803	5.54357	5.43729	4.75752		3.92643	4.54409	3.86375	5.53475		3.92659	4.66897	4.12015	5.71945		0.217355	0.305759
Hist1h2bc	Histone H2B type 1-C/E/G;Histone H2B type 1-H;Histone H2B type 1-M	Q6ZWY9;Q64478;P10854	9.14429	9.09408	8.94443	9.69856		8.86669	9.09517	8.43624	9.56074		8.30108	8.98721	8.6557	9.4776		0.518961	0.573647
Hist1h3a	Histone H3.1	P68433	3.39197	3.68271	4.107	4.47128		3.76362	4.03728	3.53045	4.16838		2.7621	3.01372	3.19979	3.6178		0.0328502	0.237222
Hist1h3b	Histone H3.2	P84228	9.03327	9.02	9.01858	9.39336		8.91876	9.14674	8.47479	9.05219		8.2644	8.91277	8.45398	9.10555		0.186826	0.468456
Hist1h4a	Histone H4	P62806	9.79377	9.86139	9.98168	10.2845		9.74281	10.0655	9.09549	9.98763		8.90419	9.55663	9.50283	10.231		0.386944	0.503716
Hist2h2aa1	Histone H2A type 2-A;Histone H2A type 2-C	Q6GSS7;Q64523	3.65546	5.20498	6.0522	6.67071		5.67987	6.69262	5.18767	5.60196		2.59489	5.52492	3.16312	5.44599		0.20481	0.197526
Hist2h2ab	Histone H2A type 2-B	Q64522	0.827251	0.561237	1.01113	1.76085		0.573355	1.25259	0.309383	1.01206		-0.00523376	0.694382	-0.259127	1.2593		0.329532	0.414539
Hist2h2be	Histone H2B type 2-E	Q64524	-5.63211	-5.20328	-4.87806	-3.32595		-5.51209	-3.72154	-5.27387	-2.37727		-5.38909	-4.26553	-6.71322	-6.91185		0.237105	0.211855
Hk1	Hexokinase-1	P17710	3.66614	3.78507	3.74979	3.62281		3.88401	3.88068	3.91829	3.77353		3.70584	3.77323	3.62517	3.61878		0.0101702	0.679184
Hk2	Hexokinase-2	O08528	2.96233	3.1159	3.26519	2.87986		3.44813	3.48552	3.50831	3.53243		3.43584	3.24953	3.35329	3.18158		0.00196244	0.400776
Hltf	Helicase-like transcription factor	Q6PCN7	-2.47434	-2.55117	-2.59605	-2.43791		-2.44481	-2.57813	-3.0473	-2.7597		-2.49234	-2.67586	-2.92963	-2.65972		0.322956	0.697722
Hm13	Minor histocompatibility antigen H13	Q9D8V0	0.521839	0.501371	0.434767	0.483465		0.832958	1.2636	1.27066	1.01543		0.874497	0.951847	0.854332	0.884268		0.00024086	0.267252
Hmg20a	High mobility group protein 20A	Q9DC33	-0.426765	-0.477238	0.270027	-0.177393		-0.611896	-0.647985	-0.471661	-0.610254		-0.378172	-0.496065	-0.579298	-0.441498		0.0719494	0.470364
Hmga1	High mobility group protein HMG-I/HMG-Y	P17095	4.86307	4.67023	3.87971	5.02936		4.26296	4.8855	4.25284	4.44135		4.6654	4.72787	4.93108	4.6196		0.557584	0.657593
Hmga2	High mobility group protein HMGI-C	P52927	4.43721	4.16227	4.20542	4.45871		3.5985	4.55625	3.86741	4.159		4.20753	4.1678	4.35014	4.44117		0.321013	0.595233
Hmgb1	High mobility group protein B1	P63158	4.78846	4.90385	4.11306	4.80617		4.50093	4.4572	4.42791	4.99796		4.94376	5.00459	4.97321	5.02994		0.127715	0.463203
Hmgb2	High mobility group protein B2	P30681	4.1447	4.25117	3.41434	3.83765		3.63654	3.70899	3.76659	4.00582		4.3402	4.29648	4.06916	4.10806		0.0968961	0.449962
Hmgb3	High mobility group protein B3	O54879	0.202395	0.0688553	-0.454338	-0.0510235		-0.250164	-0.396254	-0.209911	-0.508303		0.205248	0.00915146	-0.243473	-0.278397		0.192706	0.560751
Hmgcl	Hydroxymethylglutaryl-CoA lyase, mitochondrial	P38060	-5.41162	-5.01462	-4.8012	-5.65973		-5.03141	-5.10933	-3.27412	-5.79188		-6.45744	-5.415	-6.89095	-5.26322		0.153657	0.219436
Hmgcr	3-hydroxy-3-methylglutaryl-coenzyme A reductase	Q01237	-2.03761	-1.9708	-2.36277	-2.96405		-2.04825	-1.89074	-1.85939	-2.55129		-1.46728	-4.48049	-2.33858	-5.84455		0.241007	0.215996
Hmgcs1	Hydroxymethylglutaryl-CoA synthase, cytoplasmic	Q8JZK9	-2.52828	-2.39082	-2.78812	-3.22433		-3.84987	-4.05534	-2.37642	-3.7445		-2.95423	-3.32447	-3.07319	-1.61261		0.218401	0.313314
Hmgn1	Non-histone chromosomal protein HMG-14	P18608	-2.05619	-2.49247	-3.14726	-2.72457		-4.21392	-2.34307	-3.3808	-2.6224		-2.41801	-2.03819	-1.85216	-3.00469		0.228821	0.324754
Hmgn2	Non-histone chromosomal protein HMG-17	P09602;E9Q2Z4;J3QM43	0.832836	0.20363	-0.372101	0.680882		-0.356094	0.630484	-0.202341	0.099371		0.701021	0.789211	1.45893	0.246702		0.148513	0.318528
Hmgn3	High mobility group nucleosome-binding domain-containing protein 3	Q9DCB1	-0.725332	-1.13202	-1.59993	-0.851599		-1.12321	-0.862001	-1.34627	-1.2794		-0.872856	-0.980238	-0.898613	-1.016		0.530636	0.721072
Hmgn5	High mobility group nucleosome-binding domain-containing protein 5	Q9JL35	-4.03169	-3.67698	-4.10032	-3.82171		-3.81921	-3.92903	-3.87283	-4.42617		-3.67436	-3.57084	-3.91238	-3.82086		0.260984	0.619008
Hmgxb4	HMG box domain-containing 4	Q80Y32	-2.39779	-1.70618	-1.36837	-1.82362		-2.36442	-2.44598	-2.52527	-2.26406		-2.53483	-2.78835	-1.67464	-2.63078		0.0994188	0.334973
Hmmr	Hyaluronan mediated motility receptor	Q00547	-0.225998	-0.110029	-0.497286	-0.750273		-0.0629253	0.156076	0.0248795	-0.186714		0.304075	-0.196222	0.100819	-0.222492		0.0720351	0.435176
Hmox1	Heme oxygenase 1	P14901	-1.42946	-0.837336	-0.592352	-1.33978		-2.52987	-1.82865	-1.60671	-2.22829		-1.67045	-1.80151	-2.10429	-0.19816		0.107614	0.238214
Hmox2	Heme oxygenase 2	O70252	1.11701	1.18151	0.4683	0.933948		1.40153	1.31543	1.43626	1.27699		1.33158	1.06519	0.963816	1.03439		0.0513776	0.435739
Hn1l	Hematological and neurological expressed 1-like protein	Q6PGH2	-4.29892	-3.63247	-3.65272	-3.80427		-3.17603	-3.10285	-2.69005	-3.53959		-3.21453	-3.48677	-2.94752	-3.22434		0.015132	0.242833
Hnrnpa0	Heterogeneous nuclear ribonucleoprotein A0	Q9CX86	6.38508	6.48379	6.38183	6.20047		5.95033	5.89843	5.73346	5.85996		6.22508	6.19796	6.38791	6.04894		0.000573812	0.339148
Hnrnpa1	Heterogeneous nuclear ribonucleoprotein A1;Heterogeneous nuclear ribonucleoprotein A1, N-terminally processed	P49312	7.95169	7.949	7.862	7.77468		7.51919	7.76272	7.56478	7.57564		7.8004	7.97437	8.08891	7.64251		0.030145	0.52375
Hnrnpa2b1	Heterogeneous nuclear ribonucleoproteins A2/B1	O88569	8.32604	8.43472	8.51049	8.28305		8.33231	8.30199	8.34226	8.31189		8.34655	8.39053	8.4274	8.14722		0.564029	0.930865
Hnrnpa3	Heterogeneous nuclear ribonucleoprotein A3	Q8BG05	1.06581	1.72568	1.20918	1.9315		1.42911	2.26591	2.05322	1.34087		2.1176	2.39051	2.39417	1.92965		0.0664979	0.306635
Hnrnpab	Heterogeneous nuclear ribonucleoprotein A/B	Q99020	6.85294	7.03692	6.94828	6.82514		6.7892	6.81206	6.81591	6.67772		6.90209	6.87355	6.85482	6.817		0.0522855	0.788472
Hnrnpc	Heterogeneous nuclear ribonucleoproteins C1/C2	Q9Z204	6.41688	6.34526	6.67578	6.44018		6.08404	6.40426	6.25903	6.22589		6.24438	6.49035	6.62598	6.36791		0.118243	0.632793
Hnrnpd	Heterogeneous nuclear ribonucleoprotein D0	Q60668	6.43614	6.51645	6.59051	6.38677		6.05772	6.16767	5.9972	6.14657		6.45885	6.27555	6.43382	6.27587		0.000504546	0.423189
Hnrnpdl	Heterogeneous nuclear ribonucleoprotein D-like	Q9Z130	4.0915	4.13285	4.40426	4.02929		3.33139	3.15002	3.11626	3.22211		3.71233	3.51436	3.63767	3.5295		5.54083e-06	0.141459
Hnrnpf	Heterogeneous nuclear ribonucleoprotein F;Heterogeneous nuclear ribonucleoprotein F, N-terminally processed	Q9Z2X1	6.37444	6.45879	6.56508	6.09317		6.03636	6.09418	6.32086	6.47599		6.20572	6.31086	6.26779	6.24265		0.476529	0.804644
Hnrnph1	Heterogeneous nuclear ribonucleoprotein H;Heterogeneous nuclear ribonucleoprotein H, N-terminally processed	O35737	6.25707	6.36279	6.55587	6.29367		6.10162	6.16569	6.13666	6.32672		6.11538	6.25859	6.27256	6.31013		0.095816	0.711079
Hnrnph2	Heterogeneous nuclear ribonucleoprotein H2	P70333	3.39523	3.30295	3.77285	3.51084		3.26146	3.43851	3.20332	3.33284		3.19262	3.10043	3.2728	3.40086		0.0971812	0.603001
Hnrnph3	Heterogeneous nuclear ribonucleoprotein H3, hnRNP H3	D3Z3N4	0.813765	0.395115	1.0765	0.764904		-0.0394821	0.19137	-0.0490684	-0.0441246		0.277094	0.380308	0.995806	0.643795		0.00647556	0.235327
Hnrnpk	Heterogeneous nuclear ribonucleoprotein K	P61979	7.16149	7.21152	7.31611	7.17565		7.08778	7.06301	7.07815	7.11984		7.24617	7.19624	7.30609	7.15142		0.0134296	0.761927
Hnrnpl	Heterogeneous nuclear ribonucleoprotein L	Q8R081	7.44651	7.50341	7.47619	7.12989		6.96206	7.11867	6.99534	7.19051		7.24483	7.2756	7.32676	7.22239		0.0132437	0.506619
Hnrnpll	Heterogeneous nuclear ribonucleoprotein L-like	Q921F4	3.10979	3.11187	2.56585	2.68761		2.86355	2.86687	2.85685	2.8052		2.95883	2.99914	3.04195	2.77493		0.734925	0.897637
Hnrnpm	Heterogeneous nuclear ribonucleoprotein M	Q9D0E1	6.97405	6.97786	7.08897	6.99636		6.86587	7.01397	6.88752	6.92598		7.10952	7.08117	7.12912	6.76585		0.426698	0.871118
Hnrnpr	Heterogeneous nuclear ribonucleoprotein R	Q8VHM5	4.89365	4.90086	5.33454	4.843		4.65627	4.58858	4.70067	4.62556		4.70047	4.54502	4.67854	4.68693		0.0102532	0.441994
Hnrnpu	Heterogeneous nuclear ribonucleoprotein U	Q8VEK3	8.51812	8.63145	8.8193	8.55906		8.45992	8.46008	8.36344	8.43423		8.53011	8.56261	8.45521	8.48564		0.0256852	0.675402
Hnrnpul1	Heterogeneous nuclear ribonucleoprotein U-like protein 1	Q8VDM6	3.03147	3.10949	2.99501	2.79191		2.88375	2.85241	2.75339	2.92301		3.05705	3.06724	2.93874	2.78691		0.290634	0.811275
Hnrnpul2	Heterogeneous nuclear ribonucleoprotein U-like protein 2	Q00PI9	4.86922	4.96605	5.2585	5.0433		4.86233	4.84728	4.67575	4.80515		4.95251	4.85878	4.87968	4.77173		0.0456181	0.619567
Hp1bp3	Heterochromatin protein 1-binding protein 3	Q3TEA8	5.18082	5.18257	5.42937	5.03922		4.81421	4.87161	4.87042	4.87853		5.00788	4.99608	5.03645	4.8514		0.00363202	0.468381
Hpf1	Histone PARylation factor 1	Q8CFE2	-1.78654	-2.48775	-3.06769	-2.56311		-3.78595	-2.02143	-2.7484	-1.8797		-3.12425	-4.64799	-3.47341	-1.78818		0.452359	0.388522
Hprt1	Hypoxanthine-guanine phosphoribosyltransferase	P00493	-5.09737	-4.39563	-5.83525	-5.24763		-5.18997	-4.05621	-4.11847	-4.35329		-4.25623	-5.22028	-4.69047	-4.09773		0.195294	0.333686
Hras	GTPase HRas;GTPase HRas, N-terminally processed	Q61411	1.54329	1.79333	1.97286	1.62322		1.96877	2.0293	2.17084	2.20032		1.70595	1.97544	2.07	1.89145		0.0298316	0.481858
Hs2st1	Heparan sulfate 2-O-sulfotransferase 1	Q8R3H7	0.382786	0.99806	0.274395	0.308987		0.956024	0.514086	0.60601	0.653521		0.793228	0.822681	0.458334	0.584141		0.507347	0.720979
Hsd17b10	3-hydroxyacyl-CoA dehydrogenase type-2	O08756	0.616104	0.50746	1.50425	0.545229		0.766804	0.361792	0.723125	0.753677		1.02327	1.1079	0.365021	0.839674		0.751855	0.784012
Hsd17b12	Very-long-chain 3-oxoacyl-CoA reductase	O70503	2.38282	2.13232	1.58364	1.97973		2.68958	2.6071	2.69534	2.52381		2.39196	2.28724	2.0356	1.88417		0.0137279	0.310325
Hsd17b4	Peroxisomal multifunctional enzyme type 2;(3R)-hydroxyacyl-CoA dehydrogenase;Enoyl-CoA hydratase 2	P51660	-0.353046	-1.06476	-2.33405	-1.32208		-0.691324	-0.558588	-0.696507	-0.614025		-0.279049	-0.455481	-0.227438	-0.879654		0.111626	0.280453
Hsp90aa1	Heat shock protein HSP 90-alpha	P07901	3.25912	3.45506	2.92736	3.07863		3.97422	3.86538	4.14899	4.14234		3.61943	3.72086	3.70729	3.6519		0.000104073	0.177607
Hsp90ab1	Heat shock protein HSP 90-beta	P11499	5.68126	5.94106	5.28746	5.64011		5.90758	5.86357	6.12895	5.99931		6.00703	5.83779	6.01033	5.905		0.0454714	0.475941
Hsp90b1	Endoplasmin	P08113	3.82987	4.17938	3.43307	3.93575		4.1139	4.30299	4.47695	4.34638		4.37001	4.40576	4.49392	4.42095		0.00657288	0.313988
Hspa12b	Heat shock 70 kDa protein 12B	Q9CZJ2	-2.02773	-2.00452	-2.64133	-1.40159		-1.62378	-1.50213	-2.4346	-2.6067		-2.58214	-1.71499	-1.75942	-0.776955		0.698471	0.61909
Hspa13	Heat shock 70 kDa protein 13	Q8BM72	-2.08214	-1.24682	-1.25314	-1.10595		-2.12427	-2.12816	-1.29712	-1.28469		-2.32382	-1.05772	-1.9208	-0.931524		0.763067	0.699077
Hspa14	Heat shock 70 kDa protein 14	Q99M31	-1.66514	-2.89075	-3.28364	-0.344383		-3.75415	-2.23928	-2.57785	-4.56971		-2.17674	-2.6826	-2.93501	-2.81195		0.269523	0.253836
Hspa1a	Heat shock 70 kDa protein 1A;Heat shock 70 kDa protein 1B	Q61696;P17879	1.53889	1.61849	1.60755	1.59414		1.45513	1.79456	1.68054	1.98958		1.68607	1.9981	1.6648	1.56598		0.438285	0.784973
Hspa4	Heat shock 70 kDa protein 4	Q61316	2.71748	2.85896	2.35619	2.75517		3.04653	2.72655	2.96757	3.11879		3.0115	3.01215	2.92602	2.86356		0.0565972	0.516139
Hspa4l	Heat shock 70 kDa protein 4L	P48722	-0.0892811	0.0949841	-0.266499	0.24935		0.515732	-0.21459	0.0573997	-0.122906		0.0303326	0.259186	0.415134	-0.497768		0.957627	0.961523
Hspa5	78 kDa glucose-regulated protein	P20029	6.0991	6.20375	6.21042	5.88374		6.13883	6.1437	6.04626	6.2002		6.12072	6.22186	6.0534	6.12276		0.883244	0.982022
Hspa8	Heat shock cognate 71 kDa protein	P63017	7.86991	7.96069	7.72641	7.62015		8.06874	8.00235	8.00965	8.08738		7.97637	7.93038	7.86133	7.82573		0.0189236	0.602938
Hspa9	Stress-70 protein, mitochondrial	P38647	5.77128	5.73201	5.38584	5.65129		5.90467	5.89415	6.1886	6.06184		5.95393	6.0296	6.05882	6.11565		0.00352735	0.396762
Hspb8	Heat shock protein beta-8	Q9JK92	-3.03632	-2.51096	-2.75139	-2.85725		-1.52328	-2.46747	-2.07198	-2.07467		-2.22802	-2.86127	-2.12104	-2.61469		0.0285164	0.265219
Hspbp1	Hsp70-binding protein 1	Q99P31	-1.66657	-2.26232	-1.39835	-2.69275		-1.16514	-1.98198	-1.81421	-2.37847		-2.59855	-1.94406	-2.00132	-1.73751		0.790133	0.744776
Hspd1	60 kDa heat shock protein, mitochondrial	P63038	5.46912	5.53384	4.71289	5.12359		5.66942	5.41398	5.67355	5.66089		5.60406	5.5309	5.67229	5.51905		0.070887	0.437161
Hspe1	10 kDa heat shock protein, mitochondrial	Q64433	3.49069	3.39727	2.72676	3.06547		3.40334	3.11489	3.57844	3.33595		3.40388	3.08679	3.28779	3.36491		0.564686	0.756445
Hspg2	Basement membrane-specific heparan sulfate proteoglycan core protein;Endorepellin;LG3 peptide	Q05793	1.10428	1.56649	1.936	1.98714		1.27556	1.9076	1.12446	1.63292		1.04768	1.37626	1.26564	1.44459		0.332747	0.541011
Hsph1	Heat shock protein 105 kDa	Q61699	1.04731	1.2671	0.7349	1.00429		1.22799	1.42232	1.6343	1.5155		1.55781	1.55235	1.49806	1.34678		0.00580682	0.35079
Htatsf1	HIV Tat-specific factor 1 homolog	Q8BGC0	-1.19935	-2.13884	-1.24697	-2.41935		-2.66496	-2.73102	-3.18623	-1.37637		-5.72493	-1.02679	-1.29208	-0.84523		0.777337	0.530001
Htra2	Serine protease HTRA2, mitochondrial	Q9JIY5	-4.96743	-3.33234	-5.76778	-2.39827		-2.0704	-2.56729	-1.74707	-2.51923		-2.29393	-1.9163	-2.21921	-4.68323		0.1173	0.159874
Huwe1	E3 ubiquitin-protein ligase HUWE1	Q7TMY8	0.0644264	-4.09965	0.168398	-0.0513344		-0.224123	0.0165863	-0.122845	-0.0291004		0.0058918	0.811539	-4.87115	-5.62324		0.3768	0.215988
Hyal2	Hyaluronidase-2	O35632	-3.19506	-2.32161	-6.62459	-4.41629		-2.4238	-2.40062	-2.2814	-2.14095		-4.24353	-5.1997	-2.11859	-5.98669		0.141489	0.153939
Hyou1	Hypoxia up-regulated protein 1	Q9JKR6	0.572002	1.34084	0.975742	1.07105		1.35462	1.69998	1.64888	1.35236		1.48802	1.66484	1.6572	1.74965		0.00583234	0.264522
Hypk	Huntingtin-interacting protein K	Q9CR41	-4.45587	-4.97497	-4.08719	-3.96418		-0.326277	-5.33135	0.257483	0.0911846		-0.361349	-3.39053	-4.38443	-3.26739		0.122727	0.103208
Iap	IgE-binding protein	P03975	1.48339	1.70847	1.30813	1.07016		2.48631	2.49506	2.24036	2.23848		2.10875	2.00759	1.94241	2.09147		0.000113732	0.158581
Iars	Isoleucine--tRNA ligase, cytoplasmic	Q8BU30	-1.51666	-1.28045	-0.384405	-1.1968		-0.603682	-0.281908	-0.856648	-0.382948		-0.167477	-0.253616	-0.0178013	-0.156191		0.00825744	0.193458
Iars2	Isoleucine--tRNA ligase, mitochondrial	Q8BIJ6	-2.69916	-2.52924	-5.00622	-1.50606		-1.85585	-1.43593	-1.91978	-0.803585		-3.10133	-4.03	-2.42296	-2.21101		0.12534	0.170155
Ibtk	Inhibitor of Bruton tyrosine kinase	Q6ZPR6	-3.58657	-3.87852	-2.73901	-3.55386		-3.57309	-3.66006	-3.47412	-3.08944		-3.44776	-3.10014	-3.09028	-3.62662		0.840821	0.853379
Ice2	Little elongation complex subunit 2	Q3UZ18	-3.06487	-6.3156	-4.29425	-3.51186		-5.88978	-5.59676	-5.27248	-5.2988		-5.41062	-5.76327	-5.57772	-4.93154		0.144588	0.205563
Icmt	Protein-S-isoprenylcysteine O-methyltransferase	Q9EQK7	-3.19367	-3.20771	-4.00942	-3.69653		-3.49268	-4.08162	-3.43421	-2.96694		-3.988	-4.03954	-4.1018	-3.60697		0.231183	0.447337
Ict1	Peptidyl-tRNA hydrolase ICT1, mitochondrial	Q8R035	-1.29244	-1.15568	-0.742123	-0.759358		-0.652973	-0.323803	-0.477171	-0.535234		-0.30201	-0.134209	-0.00690651	-0.406158		0.0015596	0.216053
Ide	Insulin-degrading enzyme	Q9JHR7	-4.2867	-4.16778	-4.53799	-4.22488		-3.52091	-3.8275	-3.95231	-3.34653		-4.63251	-4.33494	-3.526	-3.98833		0.0577109	0.324119
Idh2	Isocitrate dehydrogenase [NADP], mitochondrial	P54071	2.76666	3.21421	2.40381	2.69525		2.97812	2.84783	3.00945	3.02908		2.74188	2.98375	2.70519	2.84837		0.430663	0.721498
Idh3a	Isocitrate dehydrogenase [NAD] subunit alpha, mitochondrial	Q9D6R2	1.03328	0.794704	0.338392	0.231884		0.733351	0.773661	1.0523	0.708887		1.01951	0.851715	0.610052	0.664387		0.471726	0.688682
Idh3b	Isocitrate dehydrogenase [NAD] subunit, mitochondrial	Q91VA7	0.517899	0.747816	-0.23374	0.260252		0.858307	0.397348	0.710226	0.576782		0.507212	0.374678	0.364838	0.207443		0.273667	0.551042
Idh3g	Isocitrate dehydrogenase [NAD] subunit gamma 1, mitochondrial	P70404	-1.05892	-0.745865	-1.38056	-1.74345		-0.756916	0.115475	-0.366211	-0.787241		-0.478374	-0.82538	-0.566607	-0.239267		0.0299024	0.236317
Ier3ip1	Immediate early response 3-interacting protein 1	Q9CR20	-1.51448	-1.03017	-1.47548	-1.08002		-1.69582	-1.29528	-1.44741	-1.00004		-1.57305	-1.08873	-1.49275	-1.24699		0.880156	0.922664
Ifi202	Interferon-activable protein 202	Q9R002	1.16567	0.65213	1.38937	2.89481		0.959738	0.509302	-0.504532	2.64202		-2.82551	0.24029	0.357464	2.27435		0.412467	0.277422
Ifi203	Interferon-activable protein 203	O35368	-2.31401	-2.37056	-2.44895	-2.50339		-2.65001	-2.7485	-2.89529	-3.01609		-2.15096	-2.26496	-2.50719	-2.43592		0.00167603	0.339963
Ifi204	Interferon-activable protein 204	P0DOV2	-0.12797	-0.457626	-2.66968	-1.60478		-1.18398	-0.745676	-1.61809	-3.93881		-1.63443	-0.375261	-1.43468	-1.57785		0.659032	0.473066
Ifi207	Interferon-activated gene 207	E9Q3L4	-1.40271	-1.21977	-2.01866	-2.24864		-1.5268	-1.87842	-1.61795	-1.37974		-1.74238	-1.40533	-1.72856	-1.77811		0.869802	0.889523
Ifitm2	Interferon-induced transmembrane protein 2	Q99J93;A0A1B0GT68	-2.1639	-1.51008	-2.50647	-1.6283		-0.663157	-1.34178	-1.11725	-0.687346		-1.38961	-1.91199	-1.40614	-1.90909		0.0116651	0.18755
Ifitm3	Interferon-induced transmembrane protein 3	Q9CQW9	1.38979	1.5693	0.571476	1.8266		2.90256	3.06012	2.92091	2.73521		1.95972	2.1161	2.19903	2.07842		0.000296679	0.0762321
Igf1r	Insulin-like growth factor 1 receptor;Insulin-like growth factor 1 receptor alpha chain;Insulin-like growth factor 1 receptor beta chain	Q60751	1.71588	1.67069	1.1196	1.33037		1.80045	1.82026	1.95242	1.44714		2.07278	1.65688	1.86447	1.91779		0.0733664	0.447766
Igf2bp1	Insulin-like growth factor 2 mRNA-binding protein 1	O88477	-5.84645	-4.81878	-5.10331	-4.19078		-3.65097	-3.81563	-4.13371	-3.22096		-4.11879	-4.54138	-5.96103	-3.15999		0.134257	0.210653
Igf2bp2	Insulin-like growth factor 2 mRNA-binding protein 2	Q5SF07	3.17709	3.41394	3.52532	3.28731		3.14329	3.23243	3.23889	3.25442		3.38379	3.3969	3.37004	3.1405		0.278374	0.807488
Igf2bp3	Insulin-like growth factor 2 mRNA-binding protein 3	Q9CPN8	1.27977	1.50098	1.80459	1.78771		1.75428	1.60145	1.44612	0.965744		2.34784	1.46923	1.32815	1.7057		0.58113	0.664275
Igf2r	Cation-independent mannose-6-phosphate receptor	Q07113	1.13443	1.59924	0.778345	1.14364		0.580328	0.891871	1.2955	1.12732		2.22382	2.06587	2.06699	2.14453		0.000388659	0.102581
Igsf3	Immunoglobulin superfamily member 3	Q6ZQA6	-1.71124	-2.39594	-2.21662	-2.19661		-2.50716	-2.48966	-2.68021	-2.32893		-1.66819	-1.82755	-1.52281	-1.68968		0.000927135	0.205806
Igsf8	Immunoglobulin superfamily member 8	Q8R366	-2.17007	-2.54547	-2.72951	-2.71178		-5.70848	-2.6962	-2.21059	-3.4967		-2.18505	-2.36596	-2.55837	-1.66353		0.166056	0.210796
Ik	Protein Red	Q9Z1M8	3.11439	3.10903	3.1277	2.96668		2.76379	2.95565	2.9371	3.14344		3.1121	3.07346	3.26174	3.05357		0.131606	0.72769
Ikbip	Inhibitor of nuclear factor kappa-B kinase-interacting protein	Q9DBZ1	-3.34789	-2.82173	-5.19306	-5.31809		-0.417744	-1.05685	-2.25355	-1.46349		-2.69882	-2.97128	-3.05368	-3.06805		0.00368606	0.027	+
Ikzf5	Zinc finger protein Pegasus	Q8BU00	-1.9938	-1.46965	-0.76396	-1.07379		-2.41268	-2.34933	-1.92128	-1.30008		-1.49808	-1.37511	-1.26523	-0.937103		0.0863219	0.281711
Ilf2	Interleukin enhancer-binding factor 2	Q9CXY6	4.16837	4.28094	4.41863	4.25838		4.21961	4.20781	3.93319	4.23764		4.07692	4.03332	4.14996	4.0325		0.0621981	0.671507
Ilf3	Interleukin enhancer-binding factor 3	Q9Z1X4	5.10836	5.21033	5.50063	5.20039		4.88853	5.11595	5.00896	4.98173		5.09963	5.07293	5.1118	4.83343		0.0497669	0.573403
Ilk	Integrin-linked protein kinase	O55222	0.828457	1.13244	0.213732	0.850491		0.561159	0.579166	-0.195719	0.30245		0.67684	0.683966	0.178474	0.690359		0.231646	0.468822
Ilkap	Integrin-linked kinase-associated serine/threonine phosphatase 2C	Q8R0F6	-4.88382	-3.32947	-5.76325	-3.58672		-4.22904	-3.62634	-2.75784	-3.25137		-3.00942	-5.02222	-3.28354	-4.58014		0.414192	0.356593
Immt	MICOS complex subunit Mic60	Q8CAQ8	5.75921	5.84549	6.1435	5.9345		5.74296	5.86473	5.70941	5.69564		5.76503	5.83962	5.89194	5.6318		0.178793	0.737259
Imp3	U3 small nucleolar ribonucleoprotein protein IMP3	Q921Y2	1.95286	1.77627	2.55414	2.16615		2.0204	2.32811	1.27028	1.81229		1.77835	2.019	2.0444	2.01559		0.568492	0.680057
Imp4	U3 small nucleolar ribonucleoprotein protein IMP4	Q8VHZ7	2.02212	1.77372	2.14699	2.05179		1.8141	2.02121	1.82603	1.79186		1.83035	2.21033	1.77746	1.83522		0.506287	0.827523
Impad1	Inositol monophosphatase 3	Q80V26	-0.640173	-1.23293	-1.4684	-1.99462		-1.17866	-1.41119	-0.750683	-1.37322		-0.622189	-1.23867	-0.400242	-0.444956		0.133024	0.340155
Impdh2	Inosine-5-monophosphate dehydrogenase 2	P24547	-0.794226	-0.150091	-1.49571	0.156542		1.17753	1.04865	1.31104	0.766914		0.0162563	0.251181	0.536026	0.659325		0.00278264	0.0802439
Ina	Alpha-internexin	P46660	-3.76697	-3.67961	-3.80179	-3.1285		-4.66286	-2.74593	-3.75793	-4.02695		-3.15615	-3.12878	-3.21506	-4.15005		0.647003	0.594674
Incenp	Inner centromere protein	Q9WU62	1.13262	1.12203	1.79534	1.90139		1.03448	1.49101	0.807829	1.28139		0.980068	1.39298	1.46535	1.84306		0.417146	0.566338
Inf2	Inverted formin-2	Q0GNC1	4.04578	4.01497	4.06672	4.05002		4.39452	4.4951	4.39027	4.41059		3.73712	3.82791	3.93152	3.83459		3.67034e-07	0.250478
Ing2	Inhibitor of growth protein 2	Q9ESK4	-3.88462	-3.81514	-4.37933	-3.84839		-4.69812	-4.06509	-4.47728	-4.52851		-3.71027	-3.69168	-3.4563	-3.74144		0.00300441	0.217555
Inip	SOSS complex subunit C	Q3TXT3	-0.685005	-0.927071	-1.18538	-0.625414		-0.874073	-0.979313	-0.534824	-1.09358		-0.941847	-0.720442	-0.594347	-0.449753		0.463993	0.71061
Ino80	DNA helicase INO80	Q6ZPV2	-1.50851	-1.713	-1.5853	-1.88236		-1.78179	-1.7018	-2.29847	-1.99696		-1.44939	-2.399	-1.78693	-1.95269		0.40496	0.617526
Ino80b	INO80 complex subunit B	Q99PT3	-4.85095	-2.82196	-4.48747	-3.01216		-2.77837	-2.92191	-5.02876	-1.12994		-2.79446	-3.21701	-2.88993	-5.25788		0.659117	0.451645
Ino80c	INO80 complex subunit C	Q8BHA0	-4.33577	-3.57628	-4.09183	-3.71595		-5.98878	-4.40082	-4.05058	-4.71023		-3.82877	-3.69306	-3.18735	-3.63952		0.034135	0.170082
Inpp5a	Inositol polyphosphate-5-phosphatase A	E9QAS7	-2.01617	-1.70138	-2.21136	-2.14068		-2.39668	-2.16535	-1.86505	-2.11001		-2.11347	-1.86407	-2.23792	-2.62278		0.586464	0.754368
Insr	Insulin receptor;Insulin receptor subunit alpha;Insulin receptor subunit beta	P15208	-1.31075	-1.21895	-1.58621	-1.75572		-1.58901	-1.46774	-1.0746	-1.43551		-0.923353	-0.547936	-1.40791	-0.918594		0.0568845	0.369832
Ints1	Integrator complex subunit 1	Q6P4S8	0.24843	-0.355453	0.562414	0.663286		0.381124	0.937174	0.504799	0.216686		-0.0788708	0.51008	0.496344	1.1071		0.687586	0.69567
Ints10	Integrator complex subunit 10	Q8K2A7	-1.63656	-0.231384	-0.156034	0.104221		-0.922756	-0.44768	-0.927572	-0.952692		-0.585154	-1.013	-0.514574	0.185894		0.634796	0.592354
Ints12	Integrator complex subunit 12	Q9D168	-0.646374	-1.23014	-1.45487	-2.14947		-1.17057	-2.03596	-2.25125	-3.37099		-1.27348	-1.59172	-0.932529	-1.30889		0.140226	0.244531
Ints2	Integrator complex subunit 2	Q80UK8	-1.4632	-1.73456	-0.602568	-0.76799		-1.25338	-1.94179	-1.11608	-1.83638		-1.5157	-1.69968	-1.71616	-1.47741		0.264432	0.450353
Ints3	Integrator complex subunit 3	Q7TPD0	0.593565	0.315022	0.67905	0.35759		0.931831	0.760223	0.743212	0.887796		1.04614	0.635397	1.1041	0.832632		0.0149548	0.414353
Ints4	Integrator complex subunit 4	Q8CIM8	-0.934639	-0.474922	-0.568108	-0.0304127		-0.542463	-0.411829	-0.301769	-0.200991		-0.392408	-0.734034	-0.196341	0.0645447		0.672612	0.767146
Ints5	Integrator complex subunit 5	Q8CHT3	-1.16392	-1.10003	-1.18572	-1.05253		-1.2669	-0.851818	-0.930868	-1.27839		-0.675955	-0.806198	-1.01211	-0.982859		0.107358	0.591502
Ints6	Integrator complex subunit 6	Q6PCM2	-0.0199871	0.283793	0.446941	0.0207481		-0.176664	-0.434752	0.0209045	-0.36937		0.163214	0.27179	0.170847	0.26276		0.00934795	0.369392
Ints7	Integrator complex subunit 7	Q7TQK1	1.42061	1.22853	1.40158	1.34775		0.984278	1.20141	1.3793	0.880873		1.33363	1.4507	1.60579	1.38259		0.0358861	0.50145
Ints8	Integrator complex subunit 8	Q80V86	-1.87101	-2.5392	-1.26275	-0.829639		-1.31878	-1.77522	-5.43735	-1.98203		-2.1518	-2.02428	-1.34092	-0.897389		0.434147	0.324748
Ints9	Integrator complex subunit 9	Q8K114	-0.853964	-2.18177	-1.22937	-0.512529		-1.12293	-0.443901	-0.885799	-0.723661		-0.725031	-1.35136	-1.40849	-0.659643		0.548476	0.558218
Ipo5	Importin-5	Q8BKC5	-1.70555	-1.28943	-2.236	-2.13732		-1.04499	-1.36805	-1.02338	-1.55422		-0.836718	-1.19223	-0.900438	-1.20425		0.0135452	0.224786
Ipo7	Importin-7	Q9EPL8	-1.59022	-0.197552	-1.46598	-1.32586		-0.565762	-0.0709553	-0.61285	-1.24295		-0.748619	-0.983378	-0.879606	-0.801397		0.329557	0.450553
Iqgap1	Ras GTPase-activating-like protein IQGAP1	Q9JKF1	5.10911	5.50588	5.17159	5.22478		5.58007	5.68694	5.43511	5.48927		5.40525	5.63693	5.20005	5.04998		0.125083	0.55763
Iqgap3	Ras GTPase-activating-like protein IQGAP3	F8VQ29	-0.679003	-0.546839	-1.25256	-0.698273		-0.497929	0.224731	-0.561394	-1.24141		-1.01514	-0.730684	-1.21972	-1.81521		0.181283	0.35661
Irf2	Interferon regulatory factor 2	P23906	-2.25801	-2.27695	-2.03003	-2.36438		-1.72667	-1.90623	-2.0423	-2.22619		-2.11278	-2.1329	-2.00072	-2.25527		0.125613	0.614314
Irf2bp1	Interferon regulatory factor 2-binding protein 1	Q8R3Y8	-2.2051	-2.01633	-2.08886	-1.67402		-1.95805	-1.70072	-1.66545	-7.56154		-1.86934	-1.78905	-0.930634	-1.28666		0.36684	0.239056
Irf2bp2	Interferon regulatory factor 2-binding protein 2	E9Q1P8	-1.6712	-2.01993	-1.76378	-1.64331		-1.67015	-1.88215	-1.379	-2.73491		-1.26387	-0.963169	-0.976044	-1.46943		0.0460619	0.263286
Irf2bpl	Interferon regulatory factor 2-binding protein-like	Q8K3X4	-3.99995	-3.55155	-4.68099	-3.42661		-3.1383	-2.91166	-2.66596	-2.11288		-3.70661	-2.93493	-2.86787	-2.4552		0.0214411	0.163367
Isg20l2	Interferon-stimulated 20 kDa exonuclease-like 2	Q3U1G5	1.05295	0.999369	1.26183	0.735252		1.00281	1.12568	0.747557	0.947569		0.951429	1.05862	0.746391	1.02945		0.849386	0.945805
Ist1	IST1 homolog	Q9CX00	-5.30274	-4.48919	-2.77706	-5.47054		-3.53941	-4.07833	-2.95684	-4.55778		-3.14512	-2.83328	-4.12196	-4.66605		0.444833	0.373404
Isy1	Pre-mRNA-splicing factor ISY1 homolog	Q69ZQ2;A0A0N4SUM8	1.09552	1.12821	1.53156	1.19189		0.771925	0.95855	0.980471	0.927984		1.14618	1.21807	1.17085	1.0779		0.0172288	0.495469
Itch	E3 ubiquitin-protein ligase Itchy	Q8C863	-2.96418	-2.52892	-2.2493	-1.90795		-0.582151	-0.988834	-1.08812	-1.22406		-2.80786	-1.43439	-1.97862	-1.41501		0.00681958	0.105597
Itfg1	T-cell immunomodulatory protein	Q99KW9	-3.24819	-3.11006	-1.19443	-3.25848		-3.82857	-1.92512	-2.36891	-1.02117		-3.16372	-2.51721	-5.3139	-5.61561		0.144579	0.162407
Itga3	Integrin alpha-3;Integrin alpha-3 heavy chain;Integrin alpha-3 light chain	Q62470	1.74846	2.15053	1.61966	1.76816		3.28252	3.03078	3.03581	3.03666		2.4424	2.40255	2.45736	2.44048		3.01364e-06	0.0803768
Itga5	Integrin alpha-5;Integrin alpha-5 heavy chain;Integrin alpha-5 light chain	P11688	3.11817	3.07718	2.86194	2.89532		3.01363	3.04766	3.10365	2.72088		3.24673	3.11118	3.02339	2.9493		0.524019	0.855862
Itga6	Integrin alpha-6;Integrin alpha-6 heavy chain;Integrin alpha-6 light chain	Q61739	3.87574	3.87763	3.64446	3.86038		4.33644	4.47535	4.44811	4.46952		4.13291	4.20158	4.34549	4.21505		1.66905e-05	0.246886
Itga8	Integrin alpha-8;Integrin alpha-8 heavy chain;Integrin alpha-8 light chain	A2ARA8	-2.28872	-1.8138	-2.67696	-2.33149		-2.74363	-6.26473	-3.14164	-4.56118		-1.77851	-2.5788	-2.33609	-2.60173		0.0345575	0.0946907
Itgav	Integrin alpha-V;Integrin alpha-V heavy chain;Integrin alpha-V light chain	P43406	2.42681	2.46664	1.83847	1.95966		2.29145	2.29583	2.28204	2.30826		2.20364	2.1066	2.08977	2.29502		0.60908	0.830799
Itgb1	Integrin beta-1	P09055	4.53137	4.67392	4.20386	4.46648		4.67197	4.90087	4.93632	4.85986		4.7471	4.80046	4.63849	4.61594		0.0142877	0.462542
Itgb4	Integrin beta-4	A2A863	3.323	3.48417	3.33675	3.45152		4.26265	4.34074	4.26542	4.05395		3.78869	3.79113	3.80674	3.69264		1.418e-06	0.167546
Itgb5	Integrin beta-5	O70309	0.386179	0.597143	-0.253214	-0.0412979		0.740276	0.654879	0.667597	0.528637		0.321503	0.0396805	0.266161	0.251928		0.0394197	0.381293
Itgb6	Integrin beta-6	Q9Z0T9	0.0722179	0.290287	-0.279531	-0.136875		0.635231	0.421789	0.577539	0.546095		0.338184	0.416771	-4.85398	0.115587		0.376849	0.257061
Itm2b	Integral membrane protein 2B;BRI2, membrane form;BRI2 intracellular domain;BRI2C, soluble form;Bri23 peptide	O89051	-2.74936	-2.99265	-2.83873	-3.15449		-2.14685	-2.24187	-1.57689	-2.75369		-2.40741	-2.781	-2.54927	-2.31487		0.026219	0.263651
Itpr1	Inositol 1,4,5-trisphosphate receptor type 1	P11881	-0.787094	-0.422687	-0.0473232	-0.435179		-0.771229	-0.404764	-0.855343	-0.720209		-0.54849	-0.755671	-0.145235	-0.460938		0.343203	0.619061
Itpr2	Inositol 1,4,5-trisphosphate receptor type 2	Q9Z329	-0.572079	-0.49321	-0.591417	-0.603662		-0.871014	-0.971176	-1.30967	-0.911201		-0.572603	-1.32956	-0.725531	-0.939253		0.0482638	0.417804
Itpr3	Inositol 1,4,5-trisphosphate receptor type 3	P70227	4.26616	4.29021	4.48794	4.24203		4.29256	4.39049	4.19932	4.25215		4.01079	3.99587	4.1302	3.95307		0.00237086	0.495527
Itsn1	Intersectin-1	Q9Z0R4	-2.989	-5.16768	-4.31103	-2.8428		-3.3239	-2.90794	-2.49515	-2.9232		-2.86793	-2.42819	-3.65002	-5.20953		0.431808	0.359944
Itsn2	Intersectin-2	Q9Z0R6	-1.90041	-1.51678	-1.89433	-2.50483		-1.885	-1.61787	-1.3946	-1.30752		-1.67552	-1.55073	-1.59395	-2.08872		0.242926	0.495823
Ivd	Isovaleryl-CoA dehydrogenase, mitochondrial	Q9JHI5	-2.02279	-1.62014	-2.32476	-2.89886		-1.59609	-2.48386	-1.69732	-2.64377		-2.28067	-2.24614	-3.04642	-2.39126		0.5403	0.560508
Iws1	Protein IWS1 homolog	Q8C1D8	1.05575	1.06629	1.40058	1.02336		0.788372	0.783625	1.18378	0.949234		1.2379	1.08935	1.37441	0.93		0.204598	0.628979
Jak1	Tyrosine-protein kinase JAK1	P52332	-3.17217	-2.40451	-2.51306	-2.28841		-2.24105	-4.9077	-2.0711	-2.51218		-2.38636	-3.32096	-2.56211	-2.54499		0.845755	0.701714
Jmjd6	Bifunctional arginine demethylase and lysyl-hydroxylase JMJD6	Q9ERI5	-2.02895	-1.41231	-2.67716	-1.93482		-1.33794	-1.16076	-1.12523	-2.09867		-1.07659	-1.57297	-1.50057	-1.71103		0.153363	0.357194
Jtb	Protein JTB	O88824	-4.60196	-4.56814	-4.78305	-5.01899		-5.00328	-4.52318	-4.18014	-4.35826		-4.5294	-4.16916	-3.52998	-4.18992		0.0680493	0.33404
Jun	Transcription factor AP-1	P05627	1.2517	1.66503	1.95882	1.41117		0.670626	1.15749	1.35043	1.08672		1.63214	1.68735	1.19563	1.59024		0.0536999	0.369247
Jund	Transcription factor jun-D	P15066	-0.733812	-0.934198	-0.93976	-1.28704		-0.730219	-0.981102	-1.13284	-0.680622		-1.42915	-1.50727	-1.12686	-1.40414		0.0191029	0.374751
Jup	Junction plakoglobin	Q02257	1.28598	1.39827	1.18774	1.43609		1.19902	0.997601	1.03913	1.15244		0.692381	0.879204	0.589964	1.04962		0.00213302	0.344295
Kank2	KN motif and ankyrin repeat domain-containing protein 2	Q8BX02	0.640503	0.732588	0.398611	0.442953		0.598545	0.543396	0.303085	-0.113172		0.525469	0.619988	0.340872	0.21604		0.439009	0.698603
Kansl2	KAT8 regulatory NSL complex subunit 2	Q8BQR4	-3.58849	-4.0794	-4.32672	-3.92037		-4.10447	-4.3935	-4.68467	-3.73064		-4.04022	-3.27125	-4.65375	-4.06004		0.690911	0.689469
Kars	Lysine--tRNA ligase	Q99MN1	0.0169258	0.041708	-0.0796757	-0.309126		0.206703	0.0666275	0.235294	-0.336252		0.448017	0.258375	0.0360241	0.0630398		0.213412	0.595029
Kat2a	Histone acetyltransferase KAT2A	Q9JHD2	-2.85449	-2.76236	-3.51998	-3.31206		-3.90692	-3.44402	-2.98751	-3.71211		-3.11911	-3.01695	-3.31513	-3.33161		0.235279	0.479917
Kat5	Histone acetyltransferase KAT5	Q8CHK4	-4.17589	-5.06573	-5.54723	-5.69202		-2.5901	-2.71591	-5.01207	-5.0943		-3.83945	-4.34084	-3.03425	-4.07459		0.143372	0.194334
Kat7	Histone acetyltransferase KAT7	Q5SVQ0	0.976292	1.02627	1.06657	1.39997		1.22234	1.13933	0.570177	1.27458		0.366583	1.16127	0.788149	1.25303		0.608785	0.711704
Kat8	Histone acetyltransferase KAT8	Q9D1P2	-4.07091	-5.42818	-2.20094	-2.805		-4.87286	-3.18332	-3.46199	-5.17994		-2.48626	-2.57844	-4.83048	-2.59761		0.493889	0.362572
Kcnab2	Voltage-gated potassium channel subunit beta-2	P62482	-5.15343	-4.58177	-5.64092	-4.25827		-3.93081	-3.6403	-2.69233	-4.2024		-4.32579	-3.8882	-4.23726	-5.04759		0.0373351	0.166132
Kcnn4	Intermediate conductance calcium-activated potassium channel protein 4	O89109	-2.02686	-1.96612	-1.57122	-1.75574		-0.983568	-0.973015	-1.07103	-1.26895		-1.54484	-1.80351	-1.6378	-1.41991		0.000449009	0.212408
Kct2	Keratinocyte-associated transmembrane protein 2	Q8K201	-4.92408	-4.75516	-4.30312	-4.75383		-4.92409	-3.57612	-2.7719	-2.49383		-3.5128	-2.67381	-3.58979	-4.14587		0.0679442	0.16767
Kctd10	BTB/POZ domain-containing adapter for CUL3-mediated RhoA degradation protein 3	Q922M3	-1.73077	-2.17492	-1.60172	-2.02585		-1.65711	-1.81862	-1.591	-1.44848		-1.51977	-1.95707	-1.52772	-1.5931		0.22594	0.598536
Kdm1a	Lysine-specific histone demethylase 1A	Q6ZQ88	-0.678881	-0.950767	-0.93903	-0.935339		-0.307079	-0.6371	-0.614946	-0.784407		-0.478374	-0.582167	-0.547947	-0.561726		0.0170273	0.473169
Kdm1b	Lysine-specific histone demethylase 1B	Q8CIG3	-4.01232	-5.55695	-4.07709	-6.13668		-6.02023	-4.58884	-5.70052	-4.2828		-5.71905	-3.76945	-4.87434	-5.6978		0.954213	0.869154
Kdm2a	Lysine-specific demethylase 2A	P59997	1.2395	1.44701	1.78642	1.49205		1.25408	0.994217	0.975637	1.08242		1.42638	1.20802	1.34421	1.48105		0.0166225	0.426635
Kdm5a	Lysine-specific demethylase 5A	Q3UXZ9	-2.27469	-1.87442	-1.32471	-1.41295		-1.66474	-1.55974	-2.01656	-1.52668		-1.85563	-2.1554	-1.43631	-2.64663		0.478299	0.566881
Kdm6a	Lysine-specific demethylase 6A	O70546	-2.03513	-1.87835	-3.94097	-2.99835		-3.78962	-3.85359	-2.54765	-3.36813		-3.92617	-1.66817	-3.48493	-3.49904		0.56166	0.450433
Kdsr	3-ketodihydrosphingosine reductase	Q6GV12	-1.77777	-1.34858	-1.69838	-1.31995		-1.20029	-1.2923	-1.40108	-1.3757		-1.19877	-1.03512	-1.0452	-1.24339		0.0172823	0.441789
Keap1	Kelch-like ECH-associated protein 1	Q9Z2X8	-2.54387	-2.60849	-2.80521	-2.68355		-2.1248	-2.96323	-3.80624	-3.00297		-2.7529	-3.00115	-3.20781	-3.07082		0.459684	0.550868
Khdrbs1	KH domain-containing, RNA-binding, signal transduction-associated protein 1	Q60749	5.02208	5.00812	4.65952	4.67946		5.01637	4.8108	5.03259	4.83043		5.23797	4.91005	5.06332	4.75345		0.527411	0.810517
Khsrp	Far upstream element-binding protein 2	Q3U0V1	4.55913	4.50309	4.04531	4.22518		4.76814	4.6667	4.72487	4.60786		4.73225	4.62115	4.52135	4.38586		0.040289	0.482071
Kiaa2013	Uncharacterized protein KIAA2013	Q91X21	-1.53419	-1.57979	-2.19567	-1.83988		-1.57752	-1.42715	-1.58784	-1.58007		-1.71027	-1.43817	-1.72587	-1.97662		0.323659	0.64947
Kidins220	Kinase D-interacting substrate of 220 kDa	E9Q9B7	-1.04055	-0.887379	-0.642708	-0.581005		-0.472631	-0.417326	-0.39238	-0.710882		-0.886364	-0.582949	-0.931438	-1.48661		0.085358	0.421729
Kif14	Kinesin-like protein KIF14	L0N7N1	-3.81581	-2.93431	-2.81206	-3.49958		-3.1377	-2.12594	-2.94213	-2.78972		-2.85637	-3.39017	-3.5761	-4.35065		0.142469	0.312019
Kif1c	Kinesin-like protein KIF1C	O35071	-1.95788	-1.39951	-1.39163	-1.39422		-1.42307	-1.59369	-1.72	-1.75014		-1.67388	-1.746	-1.53262	-1.57868		0.743664	0.891401
Kif20a	Kinesin-like protein KIF20A	P97329	1.97217	2.0381	1.53823	1.86273		1.65624	1.91201	1.85765	1.66009		2.0007	2.01502	1.79672	2.03552		0.299032	0.727743
Kif20b	Kinesin-like protein KIF20B	Q80WE4	-1.32229	-0.343639	-0.242617	-0.742622		-0.183029	-0.28986	-0.124338	0.247923		-0.166203	0.0720615	0.17889	0.10289		0.0289776	0.265319
Kif22	Kinesin-like protein KIF22	Q3V300	-0.368635	-0.209688	-0.700798	-0.895849		-0.0770321	-0.77104	-0.70471	-0.778498		-0.379648	-1.2712	-0.0273438	-0.150614		0.91116	0.89368
Kif23	Kinesin-like protein KIF23	E9Q5G3	1.80922	2.02683	2.14792	2.08549		1.95081	1.99299	2.00347	1.80928		1.95057	2.13486	2.13715	2.11974		0.236206	0.795047
Kif2a	Kinesin-like protein KIF2A	P28740	1.61882	1.53337	1.40358	1.47706		1.88328	1.84816	1.71814	1.68149		1.77815	1.6851	1.88184	1.69068		0.00441114	0.520952
Kif2c	Kinesin-like protein KIF2C	Q922S8	-2.73333	-2.0878	-2.1896	-2.15569		-1.11624	-1.31232	-1.9676	-1.72139		-1.4044	-1.89305	-1.47528	-2.2226		0.0378465	0.261541
Kif4	Chromosome-associated kinesin KIF4	P33174	-0.307079	-0.0396805	-1.455	-1.29704		0.903496	0.160644	0.196678	-2.51632		0.451233	0.261864	-0.44121	-0.34861		0.576186	0.438376
Kif5b	Kinesin-1 heavy chain	Q61768	-1.06994	-1.03631	-1.23597	-2.22797		-1.03429	-1.1474	-1.24628	-1.34219		-0.922922	-1.50123	-1.21185	-2.32688		0.684884	0.660835
Kifc1	Kinesin-like protein KIFC1	Q9QWT9	0.196409	0.138897	0.178581	0.308445		0.320702	0.516027	0.527538	0.144421		0.452173	0.524059	0.672337	0.294655		0.0635606	0.573527
Kin	DNA/RNA-binding protein KIN17	Q8K339	-1.21543	-1.20513	-0.569488	-1.39601		-1.06736	-1.18889	-1.23733	-1.14434		-0.757038	-0.692671	-1.17552	-1.26522		0.626625	0.764745
Kirrel	Kin of IRRE-like protein 1	Q80W68	-0.579704	-1.34238	-0.683748	-0.230528		0.0683651	0.332975	0.301039	-0.181705		0.266184	0.152697	0.174734	0.0608902		0.00446724	0.177176
Klc1	Kinesin light chain 1	O88447	-4.43011	-4.84307	-3.38327	-3.09956		-2.73022	-3.93131	-4.35136	-3.37579		-4.70607	-4.96914	-3.11328	-2.73101		0.851275	0.697268
Klf16	Krueppel-like factor 16	P58334	-2.26566	-1.82777	-1.74774	-2.18752		-2.21083	-2.1053	-2.28815	-2.5038		-1.81025	-2.9179	-3.64616	-2.29281		0.217505	0.373674
Klf4	Krueppel-like factor 4	Q60793	-3.5408	-3.01124	-4.25747	-5.38112		-3.31095	-3.78111	-3.35121	-3.43931		-2.89735	-3.36873	-3.50861	-4.73523		0.557232	0.473779
Klra4	Killer cell lectin-like receptor 4	Q60651	-1.78923	-1.67571	-2.44806	-2.16006		-1.52278	-1.31706	-1.0593	-1.21076		-1.22546	-1.95742	-1.591	-1.31223		0.0194778	0.256988
Kmt2a	Histone-lysine N-methyltransferase 2A;MLL cleavage product N320;MLL cleavage product C180	P55200	0.69462	0.932358	0.934847	0.990398		0.165121	0.302051	-0.116499	0.174862		0.387045	0.184769	0.636126	0.410728		0.000385244	0.213642
Knop1	Lysine-rich nucleolar protein 1	Q9Z2Q2	-0.64303	-0.307398	-0.345732	-0.419794		-0.230255	-0.385244	-1.27536	-0.304525		-1.28127	-0.880102	-0.94071	-0.410131		0.242487	0.460351
Kpna1	Importin subunit alpha-5;Importin subunit alpha-5, N-terminally processed	Q60960	-2.81071	-2.52617	-3.22413	-2.48464		-4.61985	-0.148695	-1.55195	-5.1933		-2.39485	-4.93474	-5.44536	-4.7424		0.332163	0.224243
Kpna2	Importin subunit alpha-1	P52293	2.79411	3.0044	3.01463	2.64246		2.84539	3.17523	2.90338	2.72744		2.84861	3.13653	2.91568	2.7143		0.921867	0.969407
Kpna3	Importin subunit alpha-4	O35344	0.212643	0.0848579	-0.0373363	0.116066		0.302347	0.24081	0.273979	-0.12307		0.483316	0.101788	0.281765	0.0871944		0.503812	0.813745
Kpna4	Importin subunit alpha-3	O35343	1.87272	1.83279	1.92477	1.3779		1.80626	1.73778	1.84259	2.2314		1.65974	1.84146	2.02042	1.85266		0.60887	0.810498
Kpna6	Importin subunit alpha-7	O35345	-1.47733	-5.00562	-1.69788	-1.55344		-0.466848	-1.19917	-1.16852	-1.35657		-1.22308	-1.15404	-1.04413	-1.65488		0.179235	0.206175
Kpnb1	Importin subunit beta-1	P70168	4.13326	4.3094	4.01727	4.0002		4.44925	4.29953	4.21916	4.03278		4.19713	4.10395	4.14129	4.01076		0.316799	0.782985
Kras	GTPase KRas;GTPase KRas, N-terminally processed	P32883	-0.832596	-1.55869	-1.63115	-1.48693		-0.95616	-1.60879	-1.62121	-1.59916		-1.55913	-1.34903	-1.72116	-1.39541		0.83486	0.871182
Kri1	Protein KRI1 homolog	Q8VDQ9	1.03235	1.03527	1.49901	1.30554		1.28535	1.13946	1.20017	1.08062		1.29821	0.978684	0.95229	1.11448		0.544873	0.831799
Krr1	KRR1 small subunit processome component homolog	Q8BGA5	2.75551	2.68653	3.18385	2.84553		2.76009	2.85479	2.77599	2.78344		2.62539	2.69424	2.88634	2.8348		0.58972	0.872523
Krt76	Keratin, type II cytoskeletal 2 oral	Q3UV17	-3.70258	-4.65905	-4.0492	-5.43803		-4.19959	-3.94568	-3.7219	-3.94813		-4.2029	-1.99825	-4.42775	-4.12563		0.41409	0.388868
Krtcap2	Keratinocyte-associated protein 2	Q5RL79	-1.18201	-0.374947	-1.06282	-0.584589		-0.356968	-0.364344	-0.784071	-0.494865		-0.636826	-0.0755367	-0.51022	-0.593443		0.239682	0.51383
Ktn1	Kinectin	Q61595	4.44375	4.42925	4.36978	4.07876		4.50291	4.49632	4.58125	4.53378		4.75894	4.61876	4.70971	4.50891		0.0132359	0.509133
Lama5	Laminin subunit alpha-5	Q61001	1.44285	1.77592	1.87594	1.9343		2.92543	3.15264	2.7869	2.80649		1.95368	1.8324	1.75488	1.93948		7.40608e-06	0.0803333
Lamb1	Laminin subunit beta-1	P02469	3.80283	3.93112	3.82601	3.86613		4.28334	4.36833	4.2154	4.26028		4.17835	4.15462	4.10208	4.03994		1.33735e-05	0.38831
Lamc1	Laminin subunit gamma-1	P02468	2.03093	2.21113	2.088	2.14655		2.9153	3.1069	2.86677	2.84475		2.53777	2.68185	2.58913	2.4701		3.11528e-06	0.174756
Lamp1	Lysosome-associated membrane glycoprotein 1	P11438	0.985846	1.17987	-0.21768	0.420113		2.09263	2.00253	2.31519	2.10922		1.7722	1.76436	1.57293	1.41067		0.000938431	0.0798219
Lamp2	Lysosome-associated membrane glycoprotein 2	P17047	0.880392	1.13063	0.782095	0.329781		1.78476	1.60764	2.1137	2.12584		1.66285	1.60198	1.47033	1.96005		0.000554072	0.118262
Lamtor1	Ragulator complex protein LAMTOR1	Q9CQ22	2.20776	2.273	2.65084	2.32884		2.62483	2.58515	2.60861	2.53713		2.3441	2.4377	2.51602	2.39468		0.0726325	0.640356
Lamtor2	Ragulator complex protein LAMTOR2	Q9JHS3	0.0764942	-0.228874	0.648836	0.549986		0.841457	0.194584	0.525637	0.621479		0.0710373	0.0463448	0.55101	0.562006		0.454887	0.610881
Lamtor3	Ragulator complex protein LAMTOR3	O88653	1.75599	2.50944	2.93479	2.76851		2.56694	1.93076	2.966	3.28786		1.83084	2.40326	2.84913	2.54356		0.738522	0.691432
Lamtor4	Ragulator complex protein LAMTOR4;Ragulator complex protein LAMTOR4, N-terminally processed	Q8CF66	-0.817583	-1.13237	-0.665173	-0.835897		-1.83907	-0.566782	-0.509247	-5.38964		-0.934666	-0.956116	-0.194996	-1.00559		0.354009	0.258378
Lamtor5	Ragulator complex protein LAMTOR5	Q9D1L9	0.815327	0.909634	1.3656	1.76323		1.42196	1.362	1.13661	1.61734		0.737707	0.823145	1.74676	1.12444		0.605477	0.661741
Lap3	Cytosol aminopeptidase	Q9CPY7	-3.76479	-3.13393	-5.27348	-3.15429		-4.05139	-4.01696	-3.5013	-3.12692		-3.82337	-3.97827	-3.53808	-4.28649		0.880104	0.789611
Laptm4a	Lysosomal-associated transmembrane protein 4A	Q60961	-6.12599	-3.53683	-4.95621	-5.04031		-2.13343	-2.54853	-2.65206	-1.68605		-4.28433	-2.52625	-4.40056	-3.90906		0.00463603	0.0354865	+
Larp1	La-related protein 1	Q6ZQ58	2.17469	2.16777	2.18939	2.18029		2.16502	2.24891	2.19974	2.16974		2.29185	2.37203	2.35798	2.12658		0.107688	0.842812
Larp4	La-related protein 4	Q8BWW4	2.33943	2.35077	2.37995	2.3198		2.29107	2.61029	2.47893	2.07368		2.45792	2.48593	2.47254	2.25908		0.781989	0.935944
Larp4b	La-related protein 4B	Q6A0A2	-1.03239	-0.882797	-0.719204	-0.938057		-2.01549	-1.92934	-1.74318	-1.53028		-0.64414	-1.10654	-1.34533	-1.13903		0.000622174	0.162284
Larp7	La-related protein 7	Q05CL8	1.56853	1.55572	1.40905	1.18131		1.54782	1.25881	1.37811	1.14621		1.53017	1.54685	1.46615	1.38411		0.399979	0.798114
Lars	Leucine--tRNA ligase, cytoplasmic	Q8BMJ2	0.103678	-0.0882168	-0.0346317	0.160027		0.158335	0.27368	0.362907	0.25952		0.545366	0.246092	0.496622	0.62693		0.00256151	0.400541
Las1l	Ribosomal biogenesis protein LAS1L	A2BE28	-1.18071	-1.14077	-0.385622	-0.548821		-0.528378	-0.941557	-0.26387	-0.515549		-0.353012	-0.243507	-0.151569	-0.749643		0.210214	0.468597
Lasp1	LIM and SH3 domain protein 1	Q61792	-0.389385	0.122759	-1.01054	-0.483074		-0.684597	-0.677778	-1.30711	-1.63957		0.215845	0.199987	-0.158804	-0.584438		0.0313834	0.206105
Lbr	Lamin-B receptor	Q3U9G9	4.73785	4.59107	4.53338	4.275		4.4718	4.64286	4.45193	4.64074		4.62692	4.49433	4.45029	4.58662		0.982491	0.994723
Lclat1	Lysocardiolipin acyltransferase 1	Q3UN02	-1.71667	-1.85689	-2.43206	-2.15187		-1.77762	-1.69809	-1.68733	-1.12511		-1.68022	-1.6791	-1.62674	-4.21231		0.441385	0.405099
Ldha	L-lactate dehydrogenase A chain	P06151	4.17202	4.32964	3.16538	3.64186		4.66363	4.62614	4.52366	4.33098		4.61866	4.45662	4.28128	4.20911		0.034767	0.274441
Ldlr	Low-density lipoprotein receptor	P35951	0.334803	0.150007	-0.0595627	-0.0735073		0.787317	0.958897	1.17468	0.952328		1.15195	1.03342	0.906086	0.82196		4.33257e-05	0.134635
Lemd2	LEM domain-containing protein 2	Q6DVA0	1.35246	1.24601	1.7505	1.53182		1.37071	1.48864	1.47553	1.50921		1.55555	1.42938	1.5915	1.55203		0.740131	0.930787
Lemd3	Inner nuclear membrane protein Man1	Q9WU40	1.17672	1.28623	1.30772	1.45391		1.6016	1.44028	1.4525	1.32138		1.55506	1.48326	1.57556	1.55168		0.021129	0.620111
Leng8	Leukocyte receptor cluster member 8 homolog	Q8CBY3	-1.68373	-2.32708	-1.73999	-1.68511		-1.10676	-1.218	-1.94969	-1.66981		-1.80696	-1.30704	-1.37148	-2.01878		0.359518	0.537163
Leo1	RNA polymerase-associated protein LEO1	Q5XJE5	-0.190193	0.104523	-0.0653973	0.432188		0.248144	0.259344	0.341268	0.00526047		0.435312	0.132139	0.197578	0.232567		0.414814	0.741376
Lepre1	Prolyl 3-hydroxylase 1	Q3V1T4	-1.6326	-1.39905	-3.26659	-2.05956		-3.67208	-1.44993	-1.68828	-2.09454		-2.37352	-0.811821	-1.85106	-1.90113		0.704636	0.557444
Letm1	LETM1 and EF-hand domain-containing protein 1, mitochondrial	Q9Z2I0	0.50655	0.738394	-0.352848	0.414738		1.72403	1.25549	1.69061	1.74681		1.25357	1.09586	1.13201	1.50255		0.000936842	0.100333
Lgals1	Galectin-1	P16045	7.58209	7.91421	7.84235	7.86821		8.31491	8.03112	8.27713	8.49552		7.89686	7.81109	8.17977	8.19334		0.0141972	0.393577
Lgals3	Galectin-3	P16110	5.74832	5.85456	5.34055	5.36353		6.73557	6.30837	6.62922	6.20801		6.18163	6.24064	6.12222	5.89056		0.00121356	0.187988
Lgals8	Galectin-8	Q9JL15	-0.971352	-1.09636	0.8661	0.550701		-0.372908	-2.14989	0.258448	0.431129		-0.38735	-2.11274	0.405062	1.0187		0.939284	0.810853
Lias	Lipoyl synthase, mitochondrial	Q99M04	-2.63782	-2.65161	-2.42817	-4.5775		-2.67525	-2.40988	-1.84202	-5.43566		-6.58218	-1.87931	-2.58857	-2.10152		0.980218	0.907868
Lig1	DNA ligase 1	P37913	0.423716	-0.149738	-0.18256	0.561583		-0.0757503	-0.0715847	0.162552	-0.122988		0.442404	0.138596	0.420233	0.320476		0.179829	0.518134
Lig3	DNA ligase 3	P97386	1.09284	1.19739	1.42636	1.06473		1.29658	1.33675	1.30417	1.36219		1.45358	1.37424	1.14644	1.26755		0.313023	0.807393
Lima1	LIM domain and actin-binding protein 1	Q9ERG0	4.71399	4.70315	5.02568	4.62768		4.0178	4.1164	3.97304	3.95526		4.20679	4.41678	4.3368	4.13075		6.97536e-05	0.204647
Limd2	LIM domain-containing protein 2	Q8BGB5	-1.96743	-2.1149	-2.31118	-2.40507		-2.12765	-2.8522	-2.96853	-2.35171		-2.72586	-2.6375	-3.05446	-3.98813		0.0504018	0.237373
Lims1	LIM and senescent cell antigen-like-containing domain protein 1	Q99JW4	-0.310104	0.325682	-1.67964	-0.858902		-0.712692	-0.621559	-1.16191	-1.02695		-0.576098	-0.175169	-0.695303	-0.661655		0.640128	0.605635
Lin7c	Protein lin-7 homolog C	O88952	1.87364	1.93824	1.9966	1.98916		2.29135	2.31113	2.52074	2.06319		2.23734	2.13907	2.22931	2.13934		0.00673402	0.473777
Llgl1	Lethal(2) giant larvae protein homolog 1	Q80Y17	-4.88918	-5.50851	-4.00203	-4.38175		-4.4371	-4.68928	-3.69494	-4.57523		-2.91943	-4.52669	-4.25047	-4.49228		0.390558	0.41677
Llph	Protein LLP homolog	Q9D945	1.10336	1.18827	1.31257	0.666304		0.806589	0.645946	0.567356	1.06517		1.01153	1.18109	1.1353	0.817678		0.182038	0.549739
Lman1	Protein ERGIC-53	Q9D0F3	4.01409	4.10046	3.92562	3.97122		3.99622	3.81006	3.68012	3.67698		4.06326	4.02335	3.91682	3.75672		0.0983104	0.66425
Lman2	Vesicular integral-membrane protein VIP36	Q9DBH5	0.439451	0.558012	-0.592821	-0.328524		-0.641319	0.111317	0.177805	-0.0355205		0.594467	0.537645	0.35042	0.291601		0.18887	0.400905
Lmbrd2	LMBR1 domain-containing protein 2	Q8C561	-3.65686	-3.5933	-3.45629	-4.11322		-3.19509	-3.62218	-3.36943	-2.97403		-5.02257	-3.86442	-3.66247	-3.39099		0.1688	0.347926
Lmf1	Lipase maturation factor 1	Q3U3R4	-1.46812	-1.42184	-1.18064	-1.32999		-1.21736	-0.927942	-1.12567	-0.584476		-1.33302	-1.3339	-1.46589	-1.14349		0.0359054	0.433499
Lmf2	Lipase maturation factor 2	Q8C3X8	-1.63135	-1.00984	-1.76417	-1.64909		-1.04932	-1.18676	-1.40066	-1.21657		-1.01447	-0.99024	-1.43527	-1.09928		0.122723	0.47417
Lmna	Prelamin-A/C;Lamin-A/C	P48678	10.3305	10.4387	10.5157	10.2962		10.2996	10.254	10.2896	10.1758		10.4918	10.524	10.3643	10.2413		0.110956	0.746875
Lmnb1	Lamin-B1	P14733	7.0539	7.06104	7.22273	6.94958		6.72935	6.77981	6.82077	6.92561		6.95826	6.99233	7.01984	6.92552		0.00598777	0.578897
Lmnb2	Lamin-B2	P21619	3.61385	3.69537	3.81293	3.64748		3.22099	3.29983	3.27502	3.25935		3.67322	3.53666	3.68992	3.38547		0.000454212	0.391177
Lmo7	LIM domain only protein 7, LMO-7	E9PYF4	3.17286	3.38957	3.38976	3.11929		2.78123	2.61703	2.56456	2.62238		2.83583	2.92972	2.67878	2.65838		0.000134094	0.244483
Lnp	Protein lunapark	Q7TQ95	-2.73095	-2.31888	-3.49525	-3.99913		-2.80169	-3.13985	-1.98237	-2.06857		-2.94127	-2.14969	-3.24051	-5.23678		0.414058	0.35725
Lnpep	Leucyl-cystinyl aminopeptidase	Q8C129	-0.560324	-0.0259819	-1.70907	-0.396772		0.481228	0.70904	0.698852	0.311993		0.61042	0.575052	0.371267	0.290194		0.00604191	0.122167
Lonp1	Lon protease homolog, mitochondrial	Q8CGK3	1.23117	0.997227	0.58131	0.784265		1.71638	1.75132	2.36274	1.85578		1.74201	1.60779	1.6531	1.71867		0.000489659	0.150358
Lonp2	Lon protease homolog 2, peroxisomal	Q9DBN5	-4.72832	-4.66342	-3.53816	-2.84425		-2.86317	-3.55799	-4.22637	-3.50202		-3.92468	-3.80219	-3.79245	-3.24527		0.67692	0.590287
Loxl3	Lysyl oxidase homolog 3	Q9Z175	-5.02345	-2.41419	-2.9554	-3.01853		-4.89486	-3.24659	-3.76018	-3.66357		-5.64878	-3.89629	-2.93795	-3.45127		0.659872	0.483543
Lpcat3	Lysophospholipid acyltransferase 5	Q91V01	-3.18857	-6.21241	-2.52377	-2.9493		-2.71863	-2.06826	-2.61029	-2.27495		-3.93427	-3.10245	-3.26845	-2.72008		0.247642	0.237838
Lpgat1	Acyl-CoA:lysophosphatidylglycerol acyltransferase 1	Q91YX5	-1.42038	-1.23898	-0.945232	-1.8883		-1.34436	-1.25105	-1.09226	-1.42666		-0.728413	-1.06826	-1.04413	-1.5234		0.450711	0.629156
Lphn2	Latrophilin-2	Q8JZZ7	-2.39582	-1.96953	-0.747974	-3.49949		-1.41736	-2.25903	-1.54661	-2.21845		-1.41653	-2.49866	-2.93441	-1.60228		0.862474	0.72957
Lphn3	Latrophilin-3	Q80TS3	-1.55491	-1.63463	-0.67877	-1.23425		-3.03705	-2.81616	-2.47488	-4.28025		-2.2398	-2.21743	-1.48211	-1.40022		0.00386192	0.0748
Lpp	Lipoma-preferred partner homolog	Q8BFW7	-0.381409	0.610283	-1.36995	-0.124107		-2.0765	-1.59375	-3.10799	-4.13297		-0.568781	0.0597973	-1.34405	-1.19315		0.00881719	0.0473958	+
Lrch2	Leucine-rich repeat and calponin homology domain-containing protein 2	Q3UMG5	1.05012	0.793379	1.69066	0.915476		0.800804	0.170271	0.401798	0.412664		0.263979	0.205889	0.531645	0.157524		0.00724716	0.211606
Lrif1	Ligand-dependent nuclear receptor-interacting factor 1	Q8CDD9	-2.91188	-2.78173	-2.46501	-2.61379		-1.93969	-4.15733	-2.25669	-2.53387		-2.81365	-2.69951	-3.22199	-3.15131		0.775693	0.691276
Lrig1	Leucine-rich repeats and immunoglobulin-like domains protein 1	P70193	-1.55096	-0.767284	-0.287275	-2.40772		-0.914719	-0.748947	-1.19497	-1.54551		-0.757294	-0.93313	-1.97267	-1.59358		0.896488	0.811393
Lrp1	Prolow-density lipoprotein receptor-related protein 1;Low-density lipoprotein receptor-related protein 1 85 kDa subunit;Low-density lipoprotein receptor-related protein 1 515 kDa subunit;Low-density lipoprotein receptor-related protein 1 intracellular domain	Q91ZX7	4.52644	4.64467	4.43966	4.37085		4.90841	4.82931	5.04859	4.7487		5.0914	4.9542	4.87542	4.8131		0.00122953	0.369745
Lrpap1	Alpha-2-macroglobulin receptor-associated protein	P55302	-0.887892	-0.655973	-1.62702	-1.71806		-0.184927	-0.50728	0.0349808	-0.54229		-0.642132	-0.669929	-0.816898	-0.488604		0.0150373	0.210149
Lrpprc	Leucine-rich PPR motif-containing protein, mitochondrial	Q6PB66	3.26326	3.20607	2.63244	3.07375		3.36686	3.15618	3.27107	3.11474		3.13105	3.15868	3.08815	3.1199		0.385476	0.746393
Lrrc47	Leucine-rich repeat-containing protein 47	Q505F5	-3.17252	-4.23869	-5.63389	-5.47135		-2.80551	-4.49131	-2.08893	-3.06747		-2.04561	-2.5393	-2.07039	-3.09645		0.0237353	0.0791111
Lrrc57	Leucine-rich repeat-containing protein 57	Q9D1G5	-3.73894	-5.64705	-2.90449	-3.43404		-4.21773	-3.3568	-3.33053	-4.39776		-3.69617	-3.39315	-3.90275	-3.8056		0.914613	0.814973
Lrrc59	Leucine-rich repeat-containing protein 59	Q922Q8	3.81769	3.16452	3.01779	3.49951		3.72917	3.45611	3.95511	3.60086		3.8959	3.78995	3.77501	3.79986		0.0751709	0.431593
Lrrc8a	Volume-regulated anion channel subunit LRRC8A	Q80WG5	-2.71001	-2.65995	-2.74831	-2.51014		-2.52082	-2.12548	-2.13232	-2.47443		-2.62744	-2.52355	-2.46137	-2.1806		0.0613499	0.504944
Lrrc8c	Volume-regulated anion channel subunit LRRC8C	Q8R502	1.42354	1.63649	1.11211	1.30835		0.894783	0.8192	0.910377	-0.00213051		2.08643	1.709	1.54933	1.49346		0.00373548	0.163162
Lrrc8d	Volume-regulated anion channel subunit LRRC8D	Q8BGR2	-3.10521	-4.32786	-3.03527	-2.73046		-3.15532	-3.05702	-2.31897	-2.0518		-3.71493	-1.66353	-1.52173	-3.49338		0.456625	0.400322
Lrrfip1	Leucine-rich repeat flightless-interacting protein 1	Q3UZ39	-0.369227	-0.0484219	-0.834434	-0.189535		-0.086998	-0.368305	0.0931282	0.143137		-0.254642	-0.129547	-0.164846	-0.544594		0.285731	0.576843
Lrrfip2	Leucine-rich repeat flightless-interacting protein 2	Q91WK0	-1.07196	-1.18395	-2.60939	-2.61961		-1.81229	-1.72263	-2.92955	-2.48758		-1.38525	-2.44455	-2.47002	-2.90345		0.660108	0.558532
LRWD1	Leucine-rich repeat and WD repeat-containing protein 1	Q8BUI3	0.212181	0.196249	0.234655	0.338972		-0.0927353	-0.204966	-0.304617	-0.0337601		0.164904	-0.277844	0.0348015	0.0831738		0.00742723	0.431499
Lsg1	Large subunit GTPase 1 homolog	Q3UM18	0.337767	0.504782	-0.140299	0.154125		0.629696	0.611275	0.432528	0.594955		0.581173	0.356604	0.432873	0.178837		0.0831493	0.504087
Lsm12	Protein LSM12 homolog	Q9D0R8	-1.56436	-1.79339	-2.79537	-2.39926		-2.12268	-1.78886	-2.18607	-1.95044		-1.44937	-1.56118	-1.38205	-2.03962		0.177419	0.405285
Lsm14a	Protein LSM14 homolog A	Q8K2F8	-1.14543	-0.90303	-0.9242	-0.675405		-1.24043	-1.04631	-0.787178	-1.0555		-1.206	-0.975225	-0.718172	-0.969871		0.687253	0.86591
Lsm14b	Protein LSM14 homolog B	Q8CGC4	-0.580046	-0.342434	0.218075	-0.57353		-0.766054	-0.979328	-0.641249	-0.915989		-0.552925	-0.900858	-0.741932	-0.669132		0.0420145	0.378616
Lsm2	U6 snRNA-associated Sm-like protein LSm2	O35900	2.9844	2.88654	3.48216	3.18768		2.68923	2.46632	2.75798	3.11965		2.52402	2.7682	3.08474	3.18989		0.210035	0.505761
Lsm3	U6 snRNA-associated Sm-like protein LSm3	P62311	0.0906162	0.385563	1.47076	1.73794		0.921766	0.576454	1.17436	1.10265		1.07194	0.805445	1.36885	1.35991		0.788389	0.736133
Lsm4	U6 snRNA-associated Sm-like protein LSm4	Q9QXA5	1.89525	1.88539	2.0536	1.95649		1.42505	1.70039	1.65416	1.64959		1.90449	1.99456	1.99843	1.9058		0.000540248	0.424617
Lsm5	U6 snRNA-associated Sm-like protein LSm5	P62322	-0.562576	-1.3286	-1.0633	0.410357		-0.404316	-0.696976	-0.869764	0.745899		-1.13485	-0.381956	-0.682432	0.667406		0.814552	0.686109
Lsm6	U6 snRNA-associated Sm-like protein LSm6	P62313	0.33819	0.228664	0.548105	0.190682		0.457371	0.0785332	0.0829506	0.098114		0.238863	-1.92367	0.178474	0.0815487		0.309654	0.378428
Lsm7	U6 snRNA-associated Sm-like protein LSm7	Q9CQQ8	0.06143	0.303511	0.411211	0.219671		0.109272	0.302902	0.136152	0.354933		0.362822	0.13323	0.718498	0.43811		0.314003	0.710077
Lsm8	U6 snRNA-associated Sm-like protein LSm8	Q6ZWM4	1.43593	1.06731	2.17992	1.86051		1.30087	0.700808	1.38979	1.46065		1.19219	1.54866	1.91394	2.04926		0.262043	0.441167
Lss	Lanosterol synthase	Q8BLN5	-4.07404	-6.43947	-2.59563	-3.11957		-2.27116	-4.83062	-2.11503	-3.48586		-2.08611	-3.96702	-1.11372	-0.572592		0.187105	0.165567
Lta4h	Leukotriene A-4 hydrolase	P24527	-5.19859	-0.977369	-4.95228	-2.12699		-2.1654	-2.4805	-1.48298	-2.59392		-1.09631	-4.77003	-1.15134	-1.64749		0.532571	0.346133
Luc7l	Putative RNA-binding protein Luc7-like 1	Q9CYI4	1.45897	1.50601	1.28517	1.55254		1.3391	1.25272	0.859816	1.0118		1.32676	1.29147	0.545765	0.997679		0.102028	0.450103
Luc7l2	Putative RNA-binding protein Luc7-like 2	Q7TNC4	3.21853	3.31223	2.88608	2.82003		2.79004	3.05444	2.76638	2.94102		3.04086	3.20409	2.84434	2.77143		0.493669	0.774104
Luc7l3	Luc7-like protein 3	Q5SUF2	2.77839	2.91172	2.57825	2.66303		2.63648	2.91229	2.65926	2.69018		2.79377	2.91337	2.86253	2.67523		0.581978	0.897101
Luzp1	Leucine zipper protein 1	Q8R4U7	0.579174	0.669422	0.773087	0.4643		0.546366	0.657686	0.396439	0.411709		0.405048	0.436871	0.388412	0.490881		0.0869737	0.701284
Ly6e	Lymphocyte antigen 6E	Q64253	-3.01204	-2.87114	-3.83286	-3.60735		-3.67443	-4.02646	-3.76067	-3.91754		-2.70414	-2.37859	-2.48932	-2.55327		0.000449576	0.0982136
Ly75	Lymphocyte antigen 75	Q60767	-1.07635	-0.932171	-0.806211	-1.34051		-1.38878	-1.63212	-1.5494	-1.1064		-0.0174389	-0.521553	-0.610033	-0.405563		0.000627406	0.158764
Lyar	Cell growth-regulating nucleolar protein	Q08288	4.02904	4.23892	4.31754	4.14656		3.91213	4.28664	4.2958	4.16685		4.40912	4.33549	4.67933	4.25417		0.1022	0.578577
Lypla1	Acyl-protein thioesterase 1	P97823	-2.67006	-2.77754	-6.33014	-3.92787		-2.4814	-4.25844	-2.36969	-2.87191		-3.09453	-4.02178	-2.07256	-2.69796		0.468996	0.348227
Lyrm4	LYR motif-containing protein 4	Q8K215	-1.88817	-1.54981	-2.78229	-2.25184		-2.10742	-2.59212	-1.99071	-2.36443		-2.07938	-1.94314	-1.9884	-2.59209		0.85525	0.852219
Lzts2	Leucine zipper putative tumor suppressor 2	Q91YU6	-1.66518	-1.2674	-1.19311	-0.717077		-1.32096	-1.28893	-0.17864	-1.10909		-1.04175	-1.87824	-2.01031	-1.82353		0.136326	0.326867
Lzts3	Leucine zipper putative tumor suppressor 3	A2AHG0	-5.92387	-3.81659	-3.4678	-2.99256		-4.42251	-4.2904	-4.45642	-4.05957		-5.18352	-5.19041	-4.42445	-4.20011		0.494482	0.424859
M6pr	Cation-dependent mannose-6-phosphate receptor	P24668	-0.357735	0.395838	-0.0266266	0.193495		0.383512	0.121483	0.293703	0.183311		0.332426	0.512123	0.90073	0.718514		0.0271242	0.347624
Macf1	Microtubule-actin cross-linking factor 1	Q9QXZ0	2.87532	2.96007	2.727	2.92614		3.19254	3.12154	3.02787	2.90616		2.97855	2.88243	2.99794	2.88287		0.064419	0.698501
Mad1l1	Mitotic spindle assembly checkpoint protein MAD1	Q9WTX8	2.0967	2.11011	2.3788	2.23849		2.04202	2.12338	2.16402	2.1352		2.22167	2.22254	2.42365	2.23521		0.130566	0.765146
Mad2l1	Mitotic spindle assembly checkpoint protein MAD2A	Q9Z1B5	0.0964127	-0.156878	-0.210749	0.529154		-0.0898228	-0.145622	0.25168	0.187189		-0.336191	-0.324842	0.106211	-0.201858		0.331949	0.611002
Maff	Transcription factor MafF	O54791	-0.820547	-1.0823	0.168121	0.167568		0.652868	0.842802	0.278385	-0.178488		-0.626623	-0.606848	-0.0106068	0.333305		0.141664	0.301916
Mafg	Transcription factor MafG	O54790	-0.11204	0.254467	0.605175	0.450743		0.4321	-0.0732403	0.00360107	0.417372		0.241489	0.262611	0.477127	0.310856		0.739462	0.851151
Mafk	Transcription factor MafK	Q61827	-3.14957	-3.15566	-1.6168	-2.93728		-2.97556	-2.55985	-2.57902	-2.02963		-3.0489	-2.60662	-2.78936	-2.54814		0.815189	0.767187
Magi1	Membrane-associated guanylate kinase, WW and PDZ domain-containing protein 1	Q6RHR9	-1.12337	-0.746927	-0.480949	-1.12424		-1.07125	-1.21998	-0.98066	-0.794741		-1.10499	-0.805416	-1.12009	-1.59315		0.389952	0.619124
Magoh	Protein mago nashi homolog;Protein mago nashi homolog 2	P61327;Q9CQL1	3.7449	3.92388	4.03067	3.68737		3.6897	3.71466	3.61115	3.78859		3.60625	3.75488	3.73295	3.72555		0.14982	0.755795
Magt1	Magnesium transporter protein 1	Q9CQY5	1.80039	1.93375	1.55773	1.57931		1.51974	2.02862	1.90471	1.57465		1.98953	1.88778	1.7012	1.50814		0.935994	0.967819
Mak16	Protein MAK16 homolog	Q8BGS0	2.04892	2.06611	2.58899	2.46831		2.14989	2.31262	2.17699	1.9063		1.87989	2.06023	2.35781	2.48728		0.673625	0.811334
Man1a2	Mannosyl-oligosaccharide 1,2-alpha-mannosidase IB	P39098	-3.26167	-3.76591	-4.51667	-3.26443		-2.56219	-1.64702	-1.99859	-1.48885		-1.8103	-2.25948	-1.86844	-3.53095		0.00864662	0.0810952
Man2a1	Alpha-mannosidase 2	P27046	2.68366	2.75351	2.24348	2.39742		2.04412	2.05173	2.22554	2.2704		2.83148	2.92933	2.80097	2.88074		0.000447338	0.232325
Manbal	Protein MANBAL	Q9D8X0	-4.54418	-4.78195	-4.28043	-4.0722		-4.95887	-3.95124	-4.86127	-5.1449		-4.31822	-3.98522	-3.68726	-4.69189		0.243303	0.417879
Manf	Mesencephalic astrocyte-derived neurotrophic factor	Q9CXI5	0.518858	0.609608	-0.687117	0.0590744		0.0885696	0.271383	-0.172451	-0.102142		0.463142	0.765127	0.0638504	0.946598		0.218149	0.406665
Maoa	Amine oxidase [flavin-containing] A	Q64133	2.20986	2.19724	2.1128	2.19772		2.08177	2.25621	2.16705	1.8206		2.52218	2.59248	2.3589	2.41194		0.00487031	0.430097
Map1a	Microtubule-associated protein 1A;MAP1A heavy chain;MAP1 light chain LC2	Q9QYR6	-5.39469	-3.66256	-3.39025	-3.82045		-2.67424	-3.4747	-3.16299	-3.19444		-3.77801	-3.57706	-2.90503	-3.09696		0.122554	0.245845
Map1b	Microtubule-associated protein 1B;MAP1B heavy chain;MAP1 light chain LC1	P14873	-2.2544	-2.00875	-1.59191	-2.09831		-1.07086	-2.02262	-2.28319	-3.24456		-4.39712	-2.40788	-1.49174	-2.00196		0.6579	0.504203
Map1lc3b	Microtubule-associated proteins 1A/1B light chain 3B	Q9CQV6	-1.42775	-0.54187	-0.886703	-0.824202		-0.602182	-0.710285	-0.315344	-0.49255		-1.18173	-0.572256	-0.819244	-0.562941		0.207468	0.495716
Map2k3	Dual specificity mitogen-activated protein kinase kinase 3	O09110	-5.33117	-2.94947	-4.94453	-4.13571		-4.37096	-2.49633	-2.57429	-3.43405		-3.09757	-5.33204	-3.65851	-3.64991		0.30146	0.284745
Map4	Microtubule-associated protein 4	P27546	1.75295	1.70408	1.34565	1.53216		1.74368	1.52176	1.75695	1.78683		1.6377	1.63943	1.75017	1.72441		0.418671	0.833361
Map4k4	Mitogen-activated protein kinase kinase kinase kinase 4	P97820	-0.347305	-1.23412	-0.544828	-0.432451		-0.353085	-0.56423	-0.531797	-0.683498		-0.36388	-0.41193	-0.593403	-0.905357		0.866467	0.902078
Map6	Microtubule-associated protein 6	Q7TSJ2	0.650215	1.76685	1.83103	2.0678		1.36677	1.41064	1.44307	1.33913		1.52052	1.16487	1.48797	1.39647		0.727522	0.75128
Map7d1	MAP7 domain-containing protein 1	A2AJI0	-0.751312	-1.531	-0.99345	-1.3777		-0.563404	-0.616379	-0.376659	-0.71015		-0.319094	-1.23823	-0.375963	-0.831047		0.0716558	0.342889
Mapk1	Mitogen-activated protein kinase 1	P63085	-2.42508	-1.95812	-3.29221	-2.54628		-1.18107	-2.18946	-1.80791	-2.31507		-1.72056	-1.68035	-2.00584	-2.67493		0.192312	0.347403
Mapre1	Microtubule-associated protein RP/EB family member 1	Q61166	0.823978	0.860771	0.0397186	0.563002		1.23859	1.20447	1.32952	0.709984		1.24085	1.1487	0.902573	1.01152		0.0424977	0.338403
Marchf5	E3 ubiquitin-protein ligase MARCHF5	Q3KNM2	-3.67202	-4.16364	-6.80223	-2.40277		-2.28079	-2.34772	-2.07034	-2.71083		-4.18133	-4.61794	-3.08217	-4.50911		0.0809473	0.126151
Marchf6	E3 ubiquitin-protein ligase MARCHF6	Q6ZQ89	-2.71221	-2.18877	-3.01023	-1.99534		-2.18695	-1.88262	-0.995392	-3.68346		-2.11442	-2.2443	-2.38743	-2.03854		0.808352	0.691177
Marcks	Myristoylated alanine-rich C-kinase substrate	P26645	0.961	0.961702	-0.106407	0.49868		0.877901	1.28735	1.62509	0.910318		1.1252	1.19315	1.37429	0.763689		0.106973	0.345026
Mark2	Serine/threonine-protein kinase MARK2	Q05512	-2.41528	-2.34763	-2.7944	-2.77179		-2.63117	-1.86752	-2.42218	-3.05221		-2.5726	-2.14196	-2.60195	-4.48573		0.618063	0.535358
Mark3	MAP/microtubule affinity-regulating kinase 3	Q03141	-1.70832	-0.53508	-1.18475	-1.95431		-0.747068	-0.770401	-1.34115	-0.97957		-1.36098	-0.625841	-1.55718	-2.08516		0.460704	0.490952
Mars	Methionine--tRNA ligase, cytoplasmic	Q68FL6	-1.93718	-1.87465	-2.37226	-2.52435		-2.0809	-1.42001	-1.18758	-2.18252		-1.22198	-1.72754	-2.00672	-1.96114		0.228454	0.427739
Mastl	Serine/threonine-protein kinase greatwall	Q8C0P0	-1.49849	-1.76537	-1.5354	-2.60589		-2.44577	-2.49865	-2.58792	-1.59243		-5.38246	-2.28087	-2.54607	-1.6966		0.340671	0.304849
Mat2a	S-adenosylmethionine synthase isoform type-2	Q3THS6	-1.35547	-1.36303	-1.89361	-0.869791		-1.04954	-1.33227	-1.13367	-0.86528		-1.2739	-1.31562	-1.19824	-1.18378		0.388299	0.630179
Matr3	Matrin-3	Q8K310	6.51972	6.63981	6.77001	6.60017		6.56056	6.65301	6.53772	6.46028		6.64287	6.5094	6.65625	6.32775		0.475927	0.878277
Mau2	MAU2 chromatid cohesion factor homolog	Q9D2X5	-1.29592	-1.27916	-1.21995	-1.03672		-1.09817	-0.859278	-0.884201	-0.469706		-1.24009	-1.02336	-0.611349	-1.40447		0.164886	0.495461
Mavs	Mitochondrial antiviral-signaling protein	Q8VCF0	2.00934	2.36032	2.15619	2.40195		2.68734	2.99803	2.85536	2.73397		2.33169	2.2448	2.22674	2.32		0.000297051	0.25112
Max	Protein max	P28574	-1.80886	-2.39986	-2.69876	-2.2804		-2.35006	-1.87124	-1.66479	-1.92516		-1.63661	-2.41978	-2.23844	-1.5841		0.363278	0.527948
Mb21d1	Cyclic GMP-AMP synthase	Q8C6L5	-0.369721	-1.29673	-0.874132	0.855499		-0.314897	0.516081	-1.25929	0.673338		-2.07893	-0.502924	-0.753895	0.491785		0.676322	0.507692
Mbd1	Methyl-CpG-binding domain protein 1	Q9Z2E2	-2.44665	-2.58944	-1.97402	-2.53667		-2.31265	-2.58928	-1.34957	-1.70876		-3.41567	-3.48585	-4.1228	-4.00744		0.000520434	0.0473265	+
Mbd2	Methyl-CpG-binding domain protein 2	Q9Z2E1	0.980942	1.04306	1.77925	1.28406		1.46126	1.31564	1.3158	1.38758		1.19341	1.42366	1.49978	1.30226		0.809048	0.897328
Mbd3	Methyl-CpG-binding domain protein 3	Q9Z2D8	1.73183	2.19008	2.3978	1.73321		1.91393	1.50756	1.20808	1.71684		1.64006	1.34463	1.96217	1.94716		0.195409	0.468444
Mbnl1	Muscleblind-like protein 1	Q9JKP5	2.32871	2.0799	1.87717	2.12499		2.46019	2.13808	2.18026	1.98212		2.34793	2.36949	2.13492	2.11719		0.545537	0.82317
Mbnl2	Muscleblind-like protein 2	Q8C181	-1.33048	-1.21612	-2.04711	-2.10695		-1.24379	-1.71444	-1.14393	-1.86599		-1.41609	-1.37103	-1.72222	-1.5563		0.731905	0.772358
Mboat7	Lysophospholipid acyltransferase 7	Q8CHK3	-2.82893	-1.88389	-1.90071	-2.33704		-2.2954	-2.11537	-1.85973	-1.79365		-2.37949	-2.23507	-2.38097	-1.87723		0.577712	0.692003
Mcat	Malonyl-CoA-acyl carrier protein transacylase, mitochondrial	Q8R3F5	-1.87227	-1.55853	-2.90002	-2.15227		-1.56195	-1.22566	-0.986935	-1.1002		-1.33365	-2.81999	-1.04366	-1.29838		0.151106	0.280551
Mcfd2	Multiple coagulation factor deficiency protein 2 homolog	Q8K5B2	-3.76158	-4.00602	-4.15664	-3.16921		-2.90875	-5.03983	-2.74637	-3.04571		-3.23327	-2.97052	-3.14789	-2.91469		0.375509	0.39826
Mcl1	Induced myeloid leukemia cell differentiation protein Mcl-1 homolog	P97287	-5.40999	-2.98679	-3.23323	-3.30938		-3.35293	-3.44484	-3.23857	-3.99681		-2.89172	-2.95031	-3.3297	-3.57353		0.562105	0.489383
Mcm10	Protein MCM10 homolog	Q0VBD2	-3.49077	-3.20435	-4.39252	-4.5966		-4.38914	-3.55165	-3.79299	-4.86648		-3.26116	-3.99008	-3.44568	-5.1337		0.888874	0.78951
Mcm2	DNA replication licensing factor MCM2	P97310	4.04837	4.07999	4.43551	4.2538		3.92872	3.9863	4.17617	4.14943		4.08425	4.20874	4.53083	4.25051		0.24266	0.689771
Mcm3	DNA replication licensing factor MCM3	P25206	4.20331	4.26376	4.60442	4.54541		3.93042	4.12566	4.22453	4.08171		4.10898	4.35961	4.59986	4.49895		0.0644661	0.498322
Mcm3ap	Germinal-center associated nuclear protein	Q9WUU9	0.05056	0.0631027	0.63661	0.436504		-0.105503	-0.0126877	-0.31723	0.0337925		0.182817	0.153368	0.522301	-0.215349		0.140376	0.474023
Mcm4	DNA replication licensing factor MCM4	P49717	4.56166	4.57855	4.93013	4.6998		4.0923	4.46234	4.54176	4.44053		4.44059	4.53482	4.8312	4.60986		0.0924502	0.541445
Mcm5	DNA replication licensing factor MCM5	P49718	4.28966	4.40087	4.71005	4.47511		3.96199	4.07162	4.25647	4.11698		4.17936	4.31991	4.48961	4.49271		0.0198081	0.463023
Mcm6	DNA replication licensing factor MCM6	P97311	4.85663	4.98383	5.27177	4.94374		4.52438	4.75523	4.82128	4.73159		4.86309	4.92398	5.26929	5.07804		0.03643	0.477941
Mcm7	DNA replication licensing factor MCM7	Q61881	4.27648	4.30772	4.68155	4.72309		4.01794	4.30913	4.37527	4.21617		4.38139	4.39909	4.81491	4.49191		0.128508	0.541059
Mcrip1	Mapk-regulated corepressor-interacting protein 1	Q3UGS4	-3.08901	-2.54044	-2.63327	-3.65045		-2.53694	-3.69014	-3.10482	-2.83609		-3.51912	-2.61812	-2.63829	-2.42575		0.780137	0.736233
Mcrs1	Microspherule protein 1	Q99L90	-1.90595	-2.08995	-2.15419	-1.24444		-2.43644	-2.24194	-2.24488	-2.28704		-2.16027	-2.34484	-2.23741	-2.29065		0.0571387	0.401195
Mcts1	Malignant T-cell-amplified sequence 1	Q9DB27	-2.12909	-2.00191	-4.1935	-2.30698		-2.01647	-2.80312	-2.67827	-2.50287		-1.77555	-2.08132	-1.51793	-1.94181		0.209075	0.313244
Mcu	Calcium uniporter protein, mitochondrial	Q3UMR5	2.71702	2.90104	3.03806	2.31446		3.1017	2.29602	2.40651	2.12428		2.87123	2.92009	2.74858	2.28895		0.542603	0.647487
Mcur1	Mitochondrial calcium uniporter regulator 1	Q9CXD6	-0.716272	-1.22154	-1.42211	-1.417		-1.70011	-2.65912	-5.32648	-1.91424		-1.20312	-1.05854	-1.34614	-1.72739		0.0704629	0.132503
Mdc1	Mediator of DNA damage checkpoint protein 1	Q5PSV9	2.68306	2.62569	2.51829	2.43951		2.64561	2.48706	2.37614	2.21784		2.63004	2.48766	2.57449	2.38282		0.40443	0.819858
Mdh1	Malate dehydrogenase, cytoplasmic	P14152	-2.32495	-4.74537	-5.67368	-2.06255		-2.51386	-2.59543	-1.95172	-1.97867		-2.11415	-2.29468	-2.25023	-2.05823		0.124073	0.166127
Mdh2	Malate dehydrogenase, mitochondrial	P08249	4.52628	4.36314	3.47121	4.02043		4.61266	4.29865	4.55575	4.19474		4.27289	4.28615	4.07929	4.07358		0.339622	0.568854
Mdn1	Midasin	A2ANY6	1.99094	2.13096	2.41812	2.08087		2.31322	2.19691	2.23531	2.34342		2.39354	2.43384	2.5485	2.42161		0.0213856	0.545559
Me2	NAD-dependent malic enzyme, mitochondrial	Q99KE1	-1.45841	-6.51194	-1.60528	-1.24651		-0.865055	-0.665239	-0.30872	-1.15678		-2.28923	-1.26354	-1.70056	-1.33218		0.238034	0.194607
Meaf6	Chromatin modification-related protein MEAF6	Q2VPQ9	0.533806	0.696812	0.106611	-1.01681		0.0961914	-0.656469	0.723257	-1.19658		0.659119	0.250742	-1.18425	-0.916473		0.786695	0.63372
Mecp2	Methyl-CpG-binding protein 2	Q9Z2D6	-0.959173	-1.06353	-1.0578	-0.537598		-1.3641	-0.844799	-1.37614	-0.917542		-1.24706	-1.06834	-0.733318	-0.710541		0.478493	0.686479
Med1	Mediator of RNA polymerase II transcription subunit 1	Q925J9	-1.10457	-0.788479	-1.18959	-1.31758		-0.995886	-1.52021	-1.6765	-1.39157		-0.195459	-0.152592	-1.07368	-0.00209618		0.00649989	0.167924
Med10	Mediator of RNA polymerase II transcription subunit 10	Q9CXU0	-2.47969	-2.33954	-2.60792	-2.37404		-2.87968	-3.10808	-2.74932	-2.94473		-2.54615	-2.50343	-2.63216	-2.30341		0.00159341	0.347197
Med12	Mediator of RNA polymerase II transcription subunit 12	A2AGH6	-1.96857	-1.78092	-1.1339	-1.38536		-0.552784	-1.87094	-1.43903	-1.89908		-1.34541	-1.69267	-1.36024	-1.35466		0.892188	0.866855
Med14	Mediator of RNA polymerase II transcription subunit 14	A2ABV5	-1.18972	-1.0518	-2.16751	-1.61386		-1.59439	-1.6024	-1.41616	-1.68653		-0.877298	-1.09064	-1.39525	-1.25497		0.199477	0.460759
Med15	Mediator of RNA polymerase II transcription subunit 15	Q924H2	-2.02478	-2.41335	-2.56537	-2.35946		-2.35926	-1.24167	-2.34691	-2.08287		-1.15753	-1.90404	-1.07838	-1.52239		0.0265736	0.214247
Med16	Mediator of RNA polymerase II transcription subunit 16	Q6PGF3	-1.29701	-1.59493	-2.1732	-1.56776		-1.67831	-1.79863	-2.02054	-2.14208		-1.6624	-0.936411	-1.3409	-0.80192		0.036924	0.281738
Med17	Mediator of RNA polymerase II transcription subunit 17	Q8VCD5	-1.70222	-1.69885	-1.45062	-1.20856		-2.10866	-1.51429	-1.74482	-1.05066		-1.51177	-1.08668	-1.39482	-0.846037		0.274133	0.495583
Med18	Mediator of RNA polymerase II transcription subunit 18	Q9CZ82	-4.28901	-4.6623	-3.60033	-3.9058		-4.43839	-5.07891	-3.79575	-3.91742		-2.60622	-4.68669	-2.80039	-2.78287		0.123444	0.217902
Med19	Mediator of RNA polymerase II transcription subunit 19	Q8C1S0	-1.75734	-1.84457	-1.48331	-1.48136		-1.46666	-1.55347	-1.10229	-1.67954		-0.94709	-0.753027	-1.75382	-1.84176		0.495181	0.605479
Med20	Mediator of RNA polymerase II transcription subunit 20	Q9R0X0;G3UVU6	-1.31073	-1.74427	-1.26986	-1.42174		-1.68829	-1.10472	-1.31899	-1.19555		-1.24023	-0.938986	-1.67202	-0.886833		0.481701	0.667901
Med21	Mediator of RNA polymerase II transcription subunit 21	Q9CQ39	-4.44645	-1.91192	-1.42211	-1.4919		-2.87683	-2.91403	-4.82237	-6.67527		-5.7261	-2.6848	-5.0875	-1.17816		0.325006	0.214166
Med22	Mediator of RNA polymerase II transcription subunit 22	Q62276	-2.88315	-2.96993	-1.81588	-2.21479		-2.22993	-2.08267	-2.97135	-2.19062		-2.55404	-2.08775	-2.45784	-0.864586		0.515597	0.495675
Med23	Mediator of RNA polymerase II transcription subunit 23	Q80YQ2	-1.66659	-1.14369	-0.526159	-0.874033		-0.891291	-1.26859	-0.41499	-0.898748		-0.668718	-0.278116	-0.308294	-0.600462		0.115852	0.369738
Med24	Mediator of RNA polymerase II transcription subunit 24	Q99K74	-1.78915	-1.33228	-1.73072	-1.72992		-2.36012	-2.13115	-2.1617	-0.742792		-1.63168	-1.30747	-0.967018	-1.24015		0.285505	0.422103
Med25	Mediator of RNA polymerase II transcription subunit 25	Q8VCB2	-2.2425	-2.70781	-2.72499	-2.20869		-2.33723	-2.57527	-2.12613	-3.32391		-2.19534	-2.29095	-2.46155	-1.77493		0.340767	0.501935
Med27	Mediator of RNA polymerase II transcription subunit 27	Q9DB40	-1.79375	-1.27757	-5.51722	-1.24511		-0.0614986	-1.63552	-1.46432	-0.79034		-0.516197	-0.667911	-0.40666	-0.581076		0.133501	0.160076
Med29	Mediator of RNA polymerase II transcription subunit 29	Q9DB91	-2.179	-2.18674	-2.414	-3.29127		-3.26145	-2.24414	-2.87976	-2.21602		-1.79738	-2.13165	-2.46392	-2.21758		0.319381	0.450603
Med30	Mediator of RNA polymerase II transcription subunit 30	Q9CQI9	-4.45784	-5.15265	-5.08344	-4.06931		-5.49598	-4.26931	-5.46538	-4.63219		-4.322	-4.64733	-4.57289	-4.03002		0.304377	0.424492
Med31	Mediator of RNA polymerase II transcription subunit 31	Q9CXU1	-5.43971	-6.08688	-5.28686	-5.64039		-3.81497	-4.44533	-4.79411	-5.85715		-4.34334	-3.95527	-3.93077	-3.75481		0.00810295	0.0978241
Med4	Mediator of RNA polymerase II transcription subunit 4	Q9CQA5	-3.73928	-5.33749	-5.74401	-4.65126		-4.58434	-5.34229	-5.41812	-3.59072		-4.04758	-2.50508	-3.50115	-3.7958		0.0670318	0.161584
Med8	Mediator of RNA polymerase II transcription subunit 8	Q9D7W5	-3.92986	-4.01074	-5.16504	-3.9394		-3.92503	-3.85631	-4.50458	-3.78482		-3.79147	-3.65098	-3.74036	-2.80932		0.124156	0.312988
Med9	Mediator of RNA polymerase II transcription subunit 9	Q8VCS6	-2.45365	-2.64813	-2.5131	-2.06668		-2.66771	-2.32997	-1.2694	-1.75286		-2.74648	-2.89768	-2.04752	-2.23241		0.314061	0.449706
Memo1	Protein MEMO1	Q91VH6	-5.19964	-5.08747	-5.54944	-3.91103		-3.71205	-5.98388	-3.1865	-4.86139		-3.01418	-4.24526	-4.0674	-5.98782		0.711638	0.514161
Men1	Menin	O88559	-1.15568	-1.71232	-0.255249	-1.76995		-1.38321	-1.70832	-1.87195	-1.96175		-1.5926	-1.52983	-1.2647	-1.59917		0.311698	0.451624
Mepce	7SK snRNA methylphosphate capping enzyme	Q8K3A9	-3.08563	-2.2416	-1.56705	-3.1998		-2.26827	-2.13701	-1.98012	-2.9759		-1.79079	-1.56917	-2.79636	-2.48867		0.711886	0.630217
Met	Hepatocyte growth factor receptor	P16056	-1.29924	-1.69108	-1.59702	-1.39673		-2.51291	-3.0639	-2.31305	-1.11813		-0.867598	-1.1736	-1.36986	-1.67316		0.061305	0.216107
Metap1	Methionine aminopeptidase 1	Q8BP48	3.56062	3.80658	3.77012	3.70531		3.93831	3.94557	3.86658	3.91876		3.85568	3.90706	3.96914	3.84587		0.00607466	0.629274
Metap2	Methionine aminopeptidase 2	O08663	-0.341682	-0.344345	-0.143295	0.297049		0.436708	0.696974	0.926895	0.0862656		0.152563	0.27494	-0.0628796	0.525452		0.0384211	0.313692
Mfap1a	Microfibrillar-associated protein 1A	C0HKD9;C0HKD8	1.34665	1.33051	1.34501	1.2071		1.07086	0.878027	0.999603	0.774229		1.04966	1.17855	1.40068	0.960318		0.0127879	0.460933
Mff	Mitochondrial fission factor	Q6PCP5	0.983877	1.27111	2.08455	1.05566		0.310085	1.3377	0.677685	0.642839		0.238991	-1.19291	-0.21903	1.22452		0.0670489	0.175911
Mfge8	Lactadherin	P21956	1.83972	1.76361	1.42569	1.73597		2.26923	2.02224	2.25944	2.35066		2.20499	2.23196	2.44793	2.30945		0.0004664	0.248395
Mfn1	Mitofusin-1	Q811U4	-1.09824	-1.4629	-1.87359	-2.02951		-1.66561	-0.95369	-1.47136	1.08161		-2.45526	-1.80455	-1.62736	-0.604212		0.324032	0.318848
Mfn2	Mitofusin-2	Q80U63	-1.13622	-0.762436	-0.595514	-1.42384		-0.828054	-0.859142	-1.01262	-1.96977		-0.639536	-1.08748	-2.09837	-1.35898		0.695864	0.654234
Mfsd1	Major facilitator superfamily domain-containing protein 1	Q9DC37	-2.97789	-4.91892	-4.91439	-3.10001		-2.34975	-2.52146	-1.46313	-2.5173		-2.6325	-3.19737	-2.68178	-2.99511		0.0191824	0.100451
Mfsd10	Major facilitator superfamily domain-containing protein 10	Q9D2V8	-2.67055	-3.04557	-2.5794	-2.73643		-2.18972	-2.31833	-2.35575	-2.51735		-2.29148	-2.26971	-2.54009	-2.30385		0.00728508	0.391332
Mga	MAX gene-associated protein	A2AWL7	-2.84579	-2.93092	-4.30463	-4.81406		-2.66482	-3.7656	-3.16138	-2.69429		-2.93396	-3.0149	-3.0412	-3.38659		0.323142	0.375344
Mgat2	Alpha-1,6-mannosyl-glycoprotein 2-beta-N-acetylglucosaminyltransferase	Q921V5	-0.800196	-0.834225	-0.742123	-0.849846		-0.45026	-0.423948	-0.10948	-0.583691		-0.318432	-0.15168	-1.09926	-0.444141		0.130607	0.461438
Mgp	Matrix Gla protein	P19788	0.846148	1.0547	1.17346	0.958088		-1.38275	-1.60799	-1.6479	-1.16732		0.0971718	0.880705	0.485258	0.235748		5.56889e-07	0.00775	+
Mgst2	Microsomal glutathione S-transferase 2, Microsomal GST-2	A2RST1	1.10967	1.22209	0.900675	1.16544		1.188	1.37388	1.43154	0.764145		1.3144	0.975233	1.22033	0.868736		0.805282	0.897302
Mgst3	Microsomal glutathione S-transferase 3	Q9CPU4	2.28958	2.84491	2.89945	2.74193		2.52652	2.92991	2.68405	2.77909		2.79093	2.98752	2.67401	2.33255		0.973621	0.983165
Micu1	Calcium uptake protein 1, mitochondrial	Q8VCX5	-0.268496	0.0147457	0.71896	-0.0913982		0.321068	-0.282364	0.203709	-0.120142		0.201633	0.575952	0.359234	0.254377		0.357888	0.56908
Micu2	Calcium uptake protein 2, mitochondrial	Q8CD10	-0.843378	-2.78075	-1.00241	-1.77324		-2.11618	-1.71368	-1.80579	-1.1028		-1.92289	-2.09519	-0.936598	-0.62253		0.838594	0.725206
Mif	Macrophage migration inhibitory factor	P34884	0.619438	0.667528	0.113226	1.3887		1.92575	1.3682	2.23799	2.09731		1.63724	1.55302	1.9014	2.19826		0.00402432	0.116594
Mina	Bifunctional lysine-specific demethylase and histidyl-hydroxylase MINA	Q8CD15	-1.99307	-2.37462	-2.53587	-5.37418		-1.71845	-2.30738	-2.06589	-5.58766		-2.21376	-2.62963	-5.54427	-3.52625		0.881299	0.655726
Mink1	Misshapen-like kinase 1	Q9JM52	-5.29391	-2.84933	-2.68842	-2.97576		-2.66872	-3.24013	-3.34343	-3.4683		-2.60927	-2.95701	-3.03579	-5.745		0.873574	0.694877
Minos1	MICOS complex subunit Mic10	Q7TNS2	0.196609	0.684736	0.429014	0.0955696		0.283756	0.261723	0.237865	0.309403		0.931644	0.699631	0.380497	-0.106678		0.643545	0.747805
Mios	WD repeat-containing protein mio	Q8VE19	-4.02944	-5.08364	-5.01965	-4.60939		-5.03838	-3.79623	-4.23476	-4.48524		-5.46638	-3.97691	-6.13079	-4.61424		0.428326	0.42293
Mis12	Protein MIS12 homolog	Q9CY25	-3.1597	-3.2561	-3.00169	-3.72225		-3.71434	-2.7547	-4.07079	-3.22381		-3.10863	-2.70355	-2.7675	-2.44498		0.0952424	0.320063
Mis18bp1	Mis18-binding protein 1	Q80WQ8	-1.73648	-1.66183	-1.9673	-2.01684		-1.80023	-1.93269	-2.58731	-2.15064		-2.59356	-2.60362	-2.26977	-1.8119		0.149697	0.436136
Mki67	Proliferation marker protein Ki-67	E9PVX6	6.62742	6.59338	6.80901	6.67371		6.12508	6.37483	6.10443	6.18446		6.36655	6.39433	6.57573	6.46895		0.000412044	0.363333
Mkln1	Muskelin	O89050	-4.36854	-5.08219	-4.08615	-7.18504		-3.37041	-4.97794	-2.97452	-4.73774		-4.93177	-2.38501	-2.5753	-2.65683		0.108417	0.150552
Mlec	Malectin	Q6ZQI3	3.27333	3.38389	3.31602	3.31372		3.09194	3.17415	3.02477	2.92241		3.40388	3.35885	3.26427	3.2498		0.00134761	0.509336
Mlf2	Myeloid leukemia factor 2	Q99KX1	-3.30863	-4.0156	-3.81801	-3.29229		-4.20493	-3.54831	-3.98505	-4.17366		-4.11642	-2.59679	-3.44628	-3.43588		0.238852	0.405297
Mllt10	Protein AF-10	O54826	-2.59332	-2.64109	-1.80077	-1.99569		-1.91859	-3.30179	-3.31732	-2.63576		-1.87585	-2.0143	-2.00942	-2.25103		0.112447	0.310189
Mllt3	Protein AF-9	A2AM29	-2.79171	-2.68939	-5.65889	-3.19905		-2.75768	-3.19817	-3.74511	-2.56206		-2.94517	-2.96871	-2.7536	-3.37397		0.609819	0.47623
Mllt4	Afadin	Q9QZQ1	0.466942	0.668823	0.227449	0.343927		0.99666	0.79166	0.778702	0.916309		0.850601	0.535742	0.42263	0.591558		0.0117596	0.410138
Mmgt1	Membrane magnesium transporter 1	Q8K273	1.85828	2.10057	1.36246	1.082		1.40463	1.99461	1.52376	0.963293		1.36276	1.10661	1.54176	1.55761		0.745148	0.762444
Mmp14	Matrix metalloproteinase-14	P53690	-0.95603	-1.2361	-1.08962	-1.33291		-0.67511	-0.533087	-0.923737	-1.41773		-1.34052	-1.144	-1.28224	-2.1858		0.120045	0.371784
Mnat1	CDK-activating kinase assembly factor MAT1	P51949	-3.48093	-3.83955	-4.1485	-4.08852		-3.52291	-3.65213	-3.4353	-3.81785		-3.43379	-3.92084	-3.39762	-4.27076		0.473744	0.635864
Mob4	MOB-like protein phocein	Q6PEB6	-1.57993	-1.53027	-2.1078	-1.19855		-0.837929	-1.23523	-1.38817	-1.65105		-1.34315	-0.783794	-1.00221	-1.6138		0.27791	0.476123
Mocs3	Adenylyltransferase and sulfurtransferase MOCS3;Molybdopterin-synthase adenylyltransferase;Molybdopterin-synthase sulfurtransferase	A2BDX3	-1.0526	-1.1924	-1.52471	-2.98189		-2.64407	0.353308	1.02236	-2.64953		-1.28721	-2.30789	-5.33484	-2.93155		0.251295	0.194868
Mogs	Mannosyl-oligosaccharide glucosidase	Q80UM7	0.986885	0.796074	0.889326	1.2571		1.44124	1.23078	1.34309	1.26889		1.343	0.875181	1.49223	1.20585		0.092886	0.508361
Morc2a	MORC family CW-type zinc finger protein 2A	Q69ZX6	-1.01778	-1.57376	-0.427063	-1.05219		-1.14554	-0.786863	-1.12113	-0.171232		-1.32716	-1.22202	-1.61609	-1.0336		0.270544	0.450654
Morc3	MORC family CW-type zinc finger protein 3	F7BJB9	-0.90052	-0.49835	-0.939745	-0.563883		-0.0559616	0.0424423	-0.342792	-0.480717		-0.471851	-0.754412	-0.835495	-0.233185		0.0436202	0.378434
Morf4l1	Mortality factor 4-like protein 1	P60762	0.785652	0.792875	0.725498	0.472353		0.553782	0.627964	0.458475	0.793156		0.748964	0.861773	0.768938	0.547485		0.480155	0.842998
Morf4l2	Mortality factor 4-like protein 2	Q9R0Q4	0.159838	0.219982	0.0906677	-0.0238609		0.0339222	-0.0122337	0.0644512	-0.155249		0.0805168	0.00305748	0.158205	0.0213947		0.1877	0.819052
Mov10	Putative helicase MOV-10	P23249	-2.62246	-1.78621	-1.3493	-1.76098		-1.60944	-1.92971	-2.41489	-1.58656		-1.63899	-2.1348	-1.29147	-2.56522		0.996493	0.993063
Mp68	6.8 kDa mitochondrial proteolipid	P56379	0.896435	1.16447	1.02473	0.909836		1.29054	0.837694	1.04627	1.36738		0.276781	0.443802	0.925669	1.13759		0.130732	0.450023
Mpc1	Mitochondrial pyruvate carrier 1	P63030	-0.806057	-1.08593	-1.50923	-1.84243		-1.37759	-1.5604	-1.48037	-1.43749		-1.106	-1.24388	-1.35451	-1.74279		0.782913	0.830703
Mpc2	Mitochondrial pyruvate carrier 2	Q9D023	1.28388	1.16786	1.20062	1.47435		1.04556	1.20964	0.905226	0.821047		1.26562	0.79911	1.20143	1.24456		0.132474	0.579727
Mpdu1	Mannose-P-dolichol utilization defect 1 protein	Q9R0Q9	-2.89463	-2.46798	-2.8624	-3.10624		-1.85565	-2.6403	-2.71195	-3.58255		-2.57906	-4.95706	-2.11157	-2.71064		0.808505	0.654152
Mphosph10	U3 small nucleolar ribonucleoprotein protein MPP10	Q810V0	3.5592	3.4489	3.58919	3.48803		3.30843	3.47928	3.27688	3.3892		3.32178	3.37663	3.52516	3.37382		0.0539779	0.746685
Mphosph6	M-phase phosphoprotein 6	Q9D1Q1	0.035965	-0.179491	0.0241604	0.21562		-0.220402	-0.651514	-0.31687	-0.0978966		-0.388439	-0.206951	-0.392103	-0.191736		0.0402527	0.468687
Mphosph8	M-phase phosphoprotein 8	Q3TYA6	0.777214	1.11645	1.20635	0.871935		1.06249	0.798746	0.457214	0.858913		0.753193	0.779068	0.775217	0.876217		0.281363	0.673747
Mpp1	55 kDa erythrocyte membrane protein	P70290	-0.480503	-0.34535	-0.384607	-0.0276661		0.0935593	0.379421	0.238293	0.443052		-0.196154	0.180757	0.299936	0.0661182		0.00467679	0.311981
Mpp5	MAGUK p55 subfamily member 5	Q9JLB2	-4.59284	-1.10256	-1.24528	-0.908003		-1.04577	-1.053	-1.28112	-1.0543		-1.08441	-1.2179	-0.58951	-1.38579		0.423422	0.346216
Mpp6	MAGUK p55 subfamily member 6	Q9JLB0	1.45685	1.75046	2.03431	1.61592		2.21517	2.22682	2.39696	2.33315		1.71686	1.76701	1.99002	1.88045		0.00194533	0.300071
Mpp7	MAGUK p55 subfamily member 7	Q8BVD5	-2.85046	-3.36275	-3.27566	-3.60198		-3.10121	-1.80855	-2.61669	-3.30813		-3.64187	-4.0737	-3.8628	-4.1488		0.0118104	0.161176
Mprip	Myosin phosphatase Rho-interacting protein	P97434	2.85847	3.10765	3.28968	3.09394		2.42287	2.52819	2.28547	2.54983		2.41257	2.45141	2.26704	2.27622		5.6057e-05	0.195278
Mpst	3-mercaptopyruvate sulfurtransferase	Q99J99	-2.88806	-2.22113	-5.12277	-5.32945		-1.81104	-6.42231	-2.75355	-3.31109		-2.91009	-3.79119	-4.56597	-3.27437		0.953011	0.820644
Mpv17	Protein Mpv17	P19258	-1.72839	-0.926815	-0.501783	-1.69687		-1.01002	-1.46936	-1.11905	-1.10201		-1.16257	-1.12563	-1.35387	-1.76383		0.813509	0.806271
Mrc2	C-type mannose receptor 2	Q64449	-0.231724	-0.129055	-0.351362	-0.0731144		-0.0503693	-0.28986	0.2145	-0.00647736		0.414166	0.167925	0.220938	0.34325		0.00472993	0.373398
Mre11a	Double-strand break repair protein MRE11A	Q61216	-0.838863	-0.972807	-1.13206	-0.732275		-0.409147	-0.751722	-0.0924645	-0.588852		-0.232775	0.206795	-0.312178	-0.0652161		0.00257171	0.213548
Mrfap1	MORF4 family-associated protein 1	J3QP80;Q9CQL7	-2.18284	-2.39123	-3.11	-1.67858		-2.57236	-2.72461	-1.45783	-1.53294		-2.25071	-2.35347	-1.89804	-0.812134		0.566038	0.506525
Mrpl1	39S ribosomal protein L1, mitochondrial	Q99N96	0.752457	0.982786	0.77186	0.866409		0.802895	0.720324	0.947981	1.23547		1.20061	1.22744	1.38635	1.38135		0.00550996	0.378165
Mrpl10	39S ribosomal protein L10, mitochondrial	Q3TBW2	-0.514889	-0.606031	0.448706	0.697714		-0.610157	0.386608	0.597265	-0.0876942		0.153242	0.422073	0.632092	0.939865		0.346105	0.430267
Mrpl11	39S ribosomal protein L11, mitochondrial	Q9CQF0	1.03444	1.24115	0.734201	0.801228		0.930635	0.690531	1.03008	0.942989		1.19999	1.13978	1.07512	1.12941		0.145721	0.629069
Mrpl12	39S ribosomal protein L12, mitochondrial	Q9DB15	3.04124	2.9824	2.96789	2.63345		3.08489	2.30465	2.96941	2.79221		3.33226	3.19898	3.16836	3.00284		0.114945	0.473811
Mrpl13	39S ribosomal protein L13, mitochondrial	Q9D1P0	0.265488	0.391554	0.233006	0.0763397		0.174908	0.183931	0.340414	0.176649		0.645586	0.445064	0.457651	0.629595		0.00349049	0.462128
Mrpl14	39S ribosomal protein L14, mitochondrial	Q9D1I6	-0.479013	-0.379785	-0.52281	-0.329273		-0.656679	-0.629772	-0.518721	-0.382753		-0.0838356	-0.238743	-0.0999832	0.219772		0.00208085	0.348347
Mrpl15	39S ribosomal protein L15, mitochondrial	Q9CPR5	1.09062	0.923027	0.849316	1.20625		1.02216	0.889242	0.987326	1.03911		1.09427	1.11229	1.1852	1.42166		0.0924617	0.637145
Mrpl16	39S ribosomal protein L16, mitochondrial	Q99N93	-0.0525551	-0.147894	-0.791496	-0.483387		-0.492683	-0.500582	-0.235493	-0.358501		0.349457	0.251181	-0.255198	-0.00277138		0.0480072	0.375883
Mrpl17	39S ribosomal protein L17, mitochondrial	Q9D8P4	-1.19691	-1.08766	-1.47935	-1.53415		-1.10629	-1.53909	-1.41497	-1.09014		-0.886505	-0.912472	-0.632671	-0.829317		0.00831251	0.333249
Mrpl18	39S ribosomal protein L18, mitochondrial	Q9CQL5	-1.80825	-1.78883	-2.00586	-1.91851		-4.75987	-1.52467	-0.931006	-2.60971		-0.86829	-1.68557	-1.64229	-1.43566		0.37222	0.321921
Mrpl19	39S ribosomal protein L19, mitochondrial	Q9D338	-1.04604	-1.16291	-0.729458	-1.3115		-0.949018	-0.992514	-0.645529	-1.79435		-0.922636	-0.656219	-1.37006	-0.938393		0.883009	0.88646
Mrpl2	39S ribosomal protein L2, mitochondrial	Q9D773	-0.260792	-0.163252	0.0138226	-0.116711		-0.281384	-0.600035	-0.272991	0.29656		0.54043	-0.0193863	0.165831	0.60869		0.0526029	0.357141
Mrpl20	39S ribosomal protein L20, mitochondrial	Q9CQL4	-2.28868	-2.76979	-2.34773	-2.47422		-2.65919	-3.01532	-2.44469	-2.68206		-2.24808	-2.09213	-2.20492	-2.7535		0.156401	0.498464
Mrpl21	39S ribosomal protein L21, mitochondrial	Q9D1N9	0.228434	0.348017	0.47574	0.416084		0.403856	0.448956	0.403543	0.133358		0.612699	0.390934	0.163736	0.55962		0.733957	0.915858
Mrpl22	39S ribosomal protein L22, mitochondrial	Q8BU88	-0.581987	-0.519095	-1.16612	-0.817728		-0.804922	-0.863228	-0.234388	-0.725266		-0.0277424	-0.358801	-0.211035	-0.231073		0.0250841	0.333523
Mrpl23	39S ribosomal protein L23, mitochondrial	O35972	-0.82365	-0.818209	-0.552092	-0.596748		-0.713564	-0.24501	-0.580893	-0.633602		-0.249145	-0.221411	-0.375658	0.130158		0.0111172	0.356661
Mrpl24	39S ribosomal protein L24, mitochondrial	Q9CQ06	1.03849	1.13129	0.737137	0.896845		1.18322	1.02774	1.38963	0.96884		1.59524	1.35669	1.3703	1.10505		0.039889	0.451468
Mrpl27	39S ribosomal protein L27, mitochondrial	Q99N92	-0.991961	-0.796438	-0.272203	-0.399433		-0.958754	-0.571566	-0.205414	-0.213413		-0.244116	-0.377684	-0.458532	0.0968151		0.295281	0.525443
Mrpl28	39S ribosomal protein L28, mitochondrial	Q9D1B9	0.57041	0.672209	0.390051	0.49513		0.750603	0.443949	0.791924	0.675072		0.926317	1.01891	0.8237	0.873932		0.00554301	0.450246
Mrpl3	39S ribosomal protein L3, mitochondrial	Q99N95	0.855375	1.13425	0.896471	0.462185		1.09164	0.879454	0.87141	0.805824		1.34073	1.06437	1.34525	0.753693		0.260133	0.586381
Mrpl30	39S ribosomal protein L30, mitochondrial	Q9D7N6	-3.186	-2.83281	-2.35283	-1.57077		-2.94911	-5.95577	-3.43776	-1.1641		-2.07922	-1.89755	-1.20559	-1.64663		0.213342	0.202399
Mrpl32	39S ribosomal protein L32, mitochondrial	Q9DCI9	-2.06888	-1.86328	-2.19944	-2.30089		-2.40598	-2.619	-1.96605	-2.39147		-1.54471	-1.68646	-1.65429	-1.69604		0.00210965	0.24217
Mrpl33	39S ribosomal protein L33, mitochondrial	Q9CQP0	-0.34585	-0.554964	-0.951521	-1.27254		-0.464123	-1.32125	-0.789795	-0.797466		-0.105822	-0.920643	-0.7931	-0.714588		0.730073	0.754639
Mrpl34	39S ribosomal protein L34, mitochondrial	Q99N91	-3.54053	-3.71487	-4.87712	-4.39038		-3.50783	-4.79737	-3.23096	-4.7273		-3.00364	-3.43072	-3.07128	-3.45441		0.120972	0.244139
Mrpl35	39S ribosomal protein L35, mitochondrial	Q9CQL6	-2.5008	-3.00958	-2.98078	-3.22154		-2.66612	-2.19055	-2.71672	-2.82567		-1.67947	-2.59264	-1.94206	-3.07396		0.19962	0.392098
Mrpl37	39S ribosomal protein L37, mitochondrial	Q921S7	0.21007	0.398905	0.493429	0.139198		0.172619	0.257277	0.692173	0.486158		0.920891	0.843628	0.74695	0.762587		0.00522279	0.343793
Mrpl38	39S ribosomal protein L38, mitochondrial	Q8K2M0	-1.516	-1.23602	-1.20455	-0.779366		-0.933607	-1.41789	-1.04744	-1.82239		-0.828093	-1.18226	-1.02385	-1.04735		0.443383	0.62875
Mrpl39	39S ribosomal protein L39, mitochondrial	Q9JKF7	1.00594	0.971273	0.970287	1.04924		0.853987	0.729849	1.20155	0.727241		1.20869	1.10207	1.15163	1.30705		0.0330787	0.525412
Mrpl4	39S ribosomal protein L4, mitochondrial	Q9DCU6	0.383196	0.280731	0.16964	0.41255		0.183157	0.43815	0.678225	0.0681305		1.15031	0.159395	0.364109	0.998579		0.27861	0.50724
Mrpl40	39S ribosomal protein L40, mitochondrial	Q9Z2Q5	-0.0168934	-0.122139	-0.225641	0.0877819		-0.348244	-0.148861	-0.227787	-0.332672		0.241362	-0.103813	-0.0259075	0.119657		0.0198496	0.509973
Mrpl41	39S ribosomal protein L41, mitochondrial	Q9CQN7	0.676201	0.600857	0.314694	-0.0449944		0.244175	0.0488357	0.279871	0.225855		0.676651	0.813026	0.438833	0.645182		0.0513168	0.428956
Mrpl42	39S ribosomal protein L42, mitochondrial	Q9CPV3	-1.49113	-1.95701	-2.2138	-4.36642		-2.38863	-2.32662	-2.13042	-2.32507		-1.62882	-5.69723	-2.14622	-1.87051		0.847415	0.629396
Mrpl43	39S ribosomal protein L43, mitochondrial	Q99N89	-0.996111	-5.18788	-1.72643	-1.0083		-0.688629	-0.781698	0.10759	-0.691563		0.338245	0.0499535	-0.304615	-0.0910492		0.0621596	0.0999316
Mrpl44	39S ribosomal protein L44, mitochondrial	Q9CY73	-0.589321	-0.500479	-0.648899	-0.423498		-0.583174	-0.56745	-0.38163	-0.712719		0.107958	0.001194	0.224627	0.150259		1.48596e-05	0.194591
Mrpl45	39S ribosomal protein L45, mitochondrial	Q9D0Q7	0.180397	0.220934	-0.198053	0.106306		-0.117645	0.167137	0.0603752	0.14246		0.373085	0.300982	0.520775	0.421497		0.0130151	0.454586
Mrpl46	39S ribosomal protein L46, mitochondrial	Q9EQI8	0.5117	0.442589	0.108267	0.392639		0.341465	0.0661259	0.382456	0.382196		0.292379	0.484222	0.638742	0.620228		0.218364	0.678638
Mrpl47	39S ribosomal protein L47, mitochondrial	Q8K2Y7	0.212839	0.397823	0.0704155	0.152645		0.133354	0.133289	0.195231	0.525318		0.430994	0.47893	0.599346	0.491839		0.0337927	0.525212
Mrpl48	39S ribosomal protein L48, mitochondrial	Q8JZS9	-0.441101	-0.230083	-0.870724	-0.681868		-0.295385	-1.42975	-0.866079	-0.11471		0.0453739	-0.11355	0.0677395	-0.381477		0.148817	0.374735
Mrpl49	39S ribosomal protein L49, mitochondrial	Q9CQ40	0.197609	0.239445	0.0621147	-0.270914		-0.461193	-0.767973	-0.420673	-0.843929		0.15406	0.0421467	0.385599	-0.271154		0.00383282	0.219879
Mrpl50	39S ribosomal protein L50, mitochondrial	Q8VDT9	0.451338	0.324038	0.363216	0.543434		0.22916	0.704353	0.750345	0.415075		0.499521	0.526133	0.805855	0.670277		0.297237	0.706246
Mrpl51	39S ribosomal protein L51, mitochondrial	Q9CPY1	-1.94154	-1.5038	-1.46559	-3.54921		-1.95696	-2.42969	-1.33378	-2.00963		-1.72864	-1.56358	-1.81905	-0.999565		0.465266	0.45024
Mrpl52	39S ribosomal protein L52, mitochondrial	Q9D0Y8	-2.21028	-2.53157	-2.23268	-2.02275		-3.07462	-2.13767	-2.84899	-2.62217		-2.55644	-2.92969	-2.84531	-2.64092		0.0697194	0.389698
Mrpl53	39S ribosomal protein L53, mitochondrial	Q9D1H8	-1.50712	-0.625704	-1.63353	-4.09885		-3.17116	0.109163	-0.286385	0.0186748		-0.929396	-0.0535259	0.220669	0.309044		0.179192	0.17626
Mrpl54	39S ribosomal protein L54, mitochondrial	Q9CPW3	-2.31572	-1.59459	-4.21795	-0.756071		-4.35996	-0.961231	-1.53365	-1.33201		-0.860022	-1.05584	-0.834658	-0.892517		0.31567	0.247308
Mrpl55	39S ribosomal protein L55, mitochondrial	Q9CZ83	-0.608398	-0.722012	-0.872002	-0.52302		-0.468424	-1.10971	-0.547731	-0.594709		-0.107778	-0.312277	-0.185083	-0.578838		0.0589236	0.431646
Mrpl57	Ribosomal protein 63, mitochondrial	Q9CQF8	-5.17069	-2.66276	-2.66166	-2.97294		-2.47586	-2.99575	-2.73197	-2.06547		-0.981186	-1.03463	-0.900043	-1.42099		0.00586793	0.04988	+
Mrpl9	39S ribosomal protein L9, mitochondrial	Q99N94	0.544785	0.522045	0.193789	0.365793		0.666662	0.370981	0.48551	0.203766		0.553022	0.676653	0.598932	0.610653		0.166885	0.668625
Mrps10	28S ribosomal protein S10, mitochondrial	Q80ZK0	-0.747719	-0.796164	-1.60795	-1.18744		-0.706112	-0.899132	-0.396835	-0.604221		-0.39888	-0.414715	-0.531107	-0.86064		0.0617234	0.368556
Mrps11	28S ribosomal protein S11, mitochondrial	Q9DCA2	-1.64205	-1.26095	-1.82237	-1.70767		-1.19786	-1.10855	-0.383135	-1.10621		-1.05174	-1.4298	-1.29613	-1.37475		0.0257877	0.313201
Mrps12	28S ribosomal protein S12, mitochondrial	O35680	-2.30319	-2.6603	-3.1329	-3.033		-2.56094	-3.00427	-2.42485	-2.52206		-2.47326	-2.16712	-2.4254	-2.04885		0.0901141	0.400184
Mrps14	28S ribosomal protein S14, mitochondrial	Q9CR88	-1.40924	-1.36978	-1.18115	-1.68345		-0.208597	-0.381332	-0.480589	-1.53994		0.0278854	-1.06265	-0.570437	-0.105471		0.0364071	0.204918
Mrps15	28S ribosomal protein S15, mitochondrial	Q9DC71	-0.550116	-0.0748863	-1.64307	-2.73235		-1.30502	-0.861866	-0.503613	-0.0962181		-0.117928	-0.189568	-0.487982	-0.414812		0.254817	0.310896
Mrps16	28S ribosomal protein S16, mitochondrial	Q9CPX7	-0.609564	-0.210695	-0.637146	-0.158661		-1.11829	-0.938681	-0.837578	-1.99252		0.0907173	-0.0487328	-0.352085	-0.0176182		0.00387901	0.154607
Mrps17	28S ribosomal protein S17, mitochondrial	Q9CQE3	-0.925243	-0.138443	-0.934782	-0.229651		-0.02705	-0.602764	-0.250341	-0.235416		-0.118338	0.0143337	0.183378	0.0539856		0.0560685	0.354147
Mrps18a	28S ribosomal protein S18a, mitochondrial	Q99N85	-1.32103	-1.42503	-5.57703	-5.29769		-1.718	-1.47412	-1.72989	-1.80829		-4.50105	-1.60281	-1.3216	-1.49874		0.349395	0.236925
Mrps18b	28S ribosomal protein S18b, mitochondrial	Q99N84	-0.481888	-0.731453	-1.36993	-0.653599		-0.852388	-0.916574	-0.331949	-0.674765		-0.185097	-0.490496	-0.176565	-0.465685		0.0989515	0.414581
Mrps18c	28S ribosomal protein S18c, mitochondrial	Q8R2L5	-1.52454	-2.03064	-1.90999	-2.1769		-2.03549	-1.89773	-1.84476	-1.23424		-1.54096	-1.37033	-2.02875	-0.688904		0.262937	0.440207
Mrps2	28S ribosomal protein S2, mitochondrial	Q924T2	-1.98646	-1.31178	-1.67389	-1.51402		-1.00276	-1.37696	-0.725544	-1.00947		-0.791603	-0.799427	-0.97757	-0.727417		0.0024939	0.212839
Mrps21	28S ribosomal protein S21, mitochondrial	P58059	-1.1444	-1.09755	-1.04478	-1.18253		-1.22823	-1.00275	-0.855211	-1.13972		-0.54462	-0.62285	-0.169066	-0.559738		0.000419749	0.231919
Mrps22	28S ribosomal protein S22, mitochondrial	Q9CXW2	1.68904	1.33724	1.21784	0.818119		1.51804	1.15574	1.64999	1.08115		1.55544	1.57848	1.72666	1.76095		0.15255	0.473577
Mrps23	28S ribosomal protein S23, mitochondrial	Q8VE22	0.63481	0.370195	0.192295	0.108526		0.49939	0.285355	0.697119	0.98093		0.826176	0.538416	0.704107	0.933178		0.0839504	0.449053
Mrps24	28S ribosomal protein S24, mitochondrial	Q9CQV5	-1.88352	-1.72549	-2.26577	-4.62084		-2.04061	-2.59109	-1.93906	-2.7059		-1.88737	-2.00684	-2.11927	-1.87454		0.548243	0.456375
Mrps25	28S ribosomal protein S25, mitochondrial	Q9D125	0.0741043	0.240652	0.26086	0.28685		0.0276051	-0.245365	-0.0634651	0.052866		0.24622	-0.217672	0.0225239	0.596518		0.236499	0.595072
Mrps26	28S ribosomal protein S26, mitochondrial	Q80ZS3	-1.43401	-4.7027	-4.74921	-1.2977		-0.57988	-1.10216	-1.26045	-1.44124		-0.587084	-0.826439	-0.572531	-0.706383		0.0362415	0.0805455
Mrps27	28S ribosomal protein S27, mitochondrial	Q8BK72	0.412172	0.805807	0.594217	0.612402		0.514723	0.755034	1.00018	0.811371		1.17285	1.06544	1.03858	1.57135		0.00644868	0.30649
Mrps28	28S ribosomal protein S28, mitochondrial	Q9CY16	-1.63497	-1.29286	-1.77109	-0.700337		-1.29958	-1.10492	-0.659016	-0.37343		-0.791996	-1.00528	-0.541893	-0.290979		0.0979867	0.318304
Mrps30	28S ribosomal protein S30, mitochondrial	Q9D0G0	0.122175	0.485044	0.857304	0.506649		0.850075	0.592304	0.538305	1.13217		0.787363	0.888346	1.04728	0.985672		0.0842765	0.441854
Mrps31	28S ribosomal protein S31, mitochondrial	Q61733	-0.242613	-0.13348	-0.4618	-0.470795		-0.248089	-0.278265	-0.0293579	-0.174519		0.269516	0.0700722	0.150396	0.196121		0.000922313	0.346048
Mrps33	28S ribosomal protein S33, mitochondrial	Q9D2R8	-1.40237	-1.32064	-2.30274	-2.36839		-1.32946	-6.22368	-0.816597	-1.54818		-1.16083	-1.21792	-1.64557	-1.49439		0.59736	0.395747
Mrps34	28S ribosomal protein S34, mitochondrial	Q9JIK9	0.190201	0.144426	-0.395691	0.211752		0.166475	0.386435	0.565701	0.222654		0.63378	0.644928	0.507235	0.780039		0.0085036	0.317677
Mrps35	28S ribosomal protein S35, mitochondrial	Q8BJZ4	0.754812	0.667278	-0.112015	0.00548553		0.999929	0.916746	1.36428	0.962448		1.31245	1.21637	1.19973	0.950245		0.00606088	0.19908
Mrps36	28S ribosomal protein S36, mitochondrial	Q9CQX8	0.488707	0.802313	0.427919	-0.0694218		0.803112	0.639608	1.17023	1.03189		0.972797	1.28186	1.00921	0.896259		0.0206099	0.306214
Mrps5	28S ribosomal protein S5, mitochondrial	Q99N87	0.415609	-0.365421	-0.551067	-0.552652		-1.61589	-0.14529	0.550074	-0.130495		0.667387	-0.149939	-0.183039	-0.473873		0.799382	0.696662
Mrps6	28S ribosomal protein S6, mitochondrial	P58064	-0.0348492	0.287758	-0.346817	0.195913		0.132799	0.175459	0.387316	0.219706		0.645876	0.502777	0.295351	0.782955		0.019103	0.362619
Mrps7	28S ribosomal protein S7, mitochondrial	Q80X85	-0.0853081	0.446722	-0.0630436	0.0676613		0.168638	0.31344	0.628807	0.272076		0.70237	0.596386	0.615223	0.83469		0.00587485	0.315508
Mrps9	28S ribosomal protein S9, mitochondrial	Q9D7N3	-0.268864	-1.01867	-0.882835	-0.976793		-0.201857	0.0892868	0.241346	-0.394102		0.2503	0.121612	0.255381	0.513548		0.00121218	0.154714
Mrrf	Ribosome-recycling factor, mitochondrial	Q9D6S7	-0.436548	-4.90577	-4.22962	-4.65051		-5.31083	-1.51273	-1.64679	-0.33465		-1.53698	-1.26265	-2.09931	-2.33282		0.378094	0.237407
Mrto4	mRNA turnover protein 4 homolog	Q9D0I8	2.96135	3.0312	2.98534	2.75306		2.90722	2.83916	2.6171	2.9543		2.84165	2.73192	2.93843	2.87095		0.468854	0.866756
Msh2	DNA mismatch repair protein Msh2	P43247	-0.417967	-0.296457	-0.657808	-0.537598		-0.56745	-0.746933	-0.753235	-0.785309		-0.390919	-0.591358	-0.346203	-0.688784		0.0835739	0.606386
Msh6	DNA mismatch repair protein Msh6	P54276	-1.56468	-1.69034	-1.67069	-1.54271		-1.89829	-1.6375	-1.70016	-2.33288		-1.68866	-1.77085	-1.67244	-1.71579		0.165641	0.59453
Msi2	RNA-binding protein Musashi homolog 2	Q920Q6	0.490229	-0.578199	-0.287655	-0.522804		-0.991455	-0.450956	-0.898514	-0.59189		-0.418575	-0.147209	-0.483925	-0.186956		0.123913	0.398283
Msln	Mesothelin;Megakaryocyte-potentiating factor;Mesothelin, cleaved form	Q61468	-0.665983	-0.648748	-0.863224	-0.653835		0.903212	0.836351	0.665323	0.80719		-0.0519409	-0.102529	-0.653946	-0.11484		3.11925e-06	0.0445349	+
Msmo1	Methylsterol monooxygenase 1	Q9CRA4	0.784634	1.03128	0.0201874	0.328054		1.24405	0.973785	1.06573	0.85549		1.2489	1.17621	1.07831	0.824245		0.0560097	0.348686
Msn	Moesin	P26041	4.83408	4.92433	4.0231	4.16072		4.52283	4.4935	4.48077	4.26822		4.96148	4.80003	4.29255	4.13735		0.914533	0.914662
Mta1	Metastasis-associated protein MTA1	Q8K4B0	3.46803	3.54089	3.76128	3.63928		3.55929	3.5874	3.39003	3.34568		3.31578	3.39598	3.34646	3.11723		0.0194507	0.52706
Mta2	Metastasis-associated protein MTA2	Q9R190	4.54563	4.61506	4.68469	4.50008		4.60169	4.52774	4.24392	4.25802		4.59213	4.64417	4.44922	4.30139		0.275458	0.744907
Mta3	Metastasis-associated protein MTA3	Q924K8	-0.690538	-0.372175	0.420343	-0.104603		-0.135466	0.287138	-0.669529	-0.247431		-0.683472	-0.36985	-0.0742893	-0.276764		0.792375	0.798694
Mtarc2	Mitochondrial amidoxime reducing component 2	Q922Q1	2.02334	1.90999	1.90704	1.89632		2.16256	1.82691	1.90746	2.12236		1.92681	1.63626	1.77236	1.85535		0.106102	0.678822
Mtatp8	ATP synthase protein 8	P03930	1.71255	1.77874	1.03893	0.968136		1.93965	1.46998	1.36562	1.39901		1.64912	1.44851	1.0631	1.06139		0.608277	0.69708
Mtch1	Mitochondrial carrier homolog 1	Q791T5	1.04184	1.49916	1.91599	1.73147		0.926607	1.44945	1.02307	0.893681		1.33651	1.34219	1.09023	1.06326		0.0951797	0.417449
Mtch2	Mitochondrial carrier homolog 2	Q791V5	3.93723	3.98236	4.23683	3.83875		4.33749	4.13994	4.13408	3.88152		3.88769	3.72494	3.72498	3.33638		0.0264359	0.404861
Mtco1	Cytochrome c oxidase subunit 1	P00397	-0.0749779	0.268351	0.150614	0.551874		0.424879	0.249287	-0.112751	0.310848		0.255634	0.201416	0.261206	0.0151882		0.958405	0.979092
Mtco2	Cytochrome c oxidase subunit 2	P00405	4.11667	4.32885	4.39389	4.63459		3.61191	4.64478	3.31136	3.84678		4.28408	4.54701	4.17192	4.82429		0.114087	0.34809
Mtdh	Protein LYRIC	Q80WJ7	2.91817	2.85074	2.75704	2.69986		2.89196	2.97762	3.0238	2.73543		3.05959	2.88667	3.00508	2.77591		0.325445	0.823083
Mterf3	Transcription termination factor 3, mitochondrial	Q8R3J4	-4.9022	-3.05457	-3.43151	-4.72242		-4.35042	-4.33601	-4.41612	-5.07357		-2.73419	-3.69554	-4.62854	-3.84949		0.320021	0.350324
Mtf2	Metal-response element-binding transcription factor 2	Q02395	-2.28054	-1.96198	-1.57013	-2.72992		-2.41608	-2.26557	-2.56269	-2.90361		-2.24895	-1.95759	-1.65661	-2.91255		0.427763	0.509727
Mtfr1l	Mitochondrial fission regulator 1-like	Q9CWE0	-1.04671	-0.832813	-1.13104	-0.523342		-0.43663	-0.540373	-0.624142	-0.165522		-0.775967	-0.824719	-0.586803	-0.46941		0.0523959	0.43226
Mthfd1	C-1-tetrahydrofolate synthase, cytoplasmic;Methylenetetrahydrofolate dehydrogenase;Methenyltetrahydrofolate cyclohydrolase;Formyltetrahydrofolate synthetase;C-1-tetrahydrofolate synthase, cytoplasmic, N-terminally processed	Q922D8	0.936237	1.02599	0.483309	0.887943		1.75175	1.4671	1.63397	1.50905		1.65998	1.47957	1.77465	1.60734		0.000155236	0.167434
Mthfd1l	Monofunctional C1-tetrahydrofolate synthase, mitochondrial	Q3V3R1	2.56133	2.41602	1.84686	2.02312		2.4385	2.09672	2.54739	2.31434		2.40159	2.40411	2.22032	2.26486		0.678165	0.828025
Mthfd2	Bifunctional methylenetetrahydrofolate dehydrogenase/cyclohydrolase, mitochondrial;NAD-dependent methylenetetrahydrofolate dehydrogenase;Methenyltetrahydrofolate cyclohydrolase	P18155	1.09641	0.865824	0.628902	0.734308		1.0896	0.539637	1.10883	0.734312		1.10943	1.153	0.923773	1.04186		0.301881	0.657665
Mtif3	Translation initiation factor IF-3, mitochondrial	Q9CZD5	-4.88134	-4.03002	-4.27362	-5.06754		-2.1171	-3.10414	-3.46661	-3.23616		-3.51496	-4.53178	-4.9042	-3.46542		0.0141622	0.103661
Mtmr10	Myotubularin-related protein 10	Q7TPM9	-0.949101	-0.867985	-0.74967	-1.06065		0.011198	-0.432322	-0.484215	-0.452934		-1.03874	-0.29139	-1.05443	-0.728657		0.0300968	0.338624
Mtmr2	Myotubularin-related protein 2	Q9Z2D1	-2.00988	-1.56567	-1.5891	-2.18708		-1.81549	-1.56106	-1.74262	-1.13802		-1.76114	-1.68766	-1.90586	-2.03602		0.281415	0.568798
Mtnd1	NADH-ubiquinone oxidoreductase chain 1	P03888	-0.615517	-0.349382	-0.0842762	0.0663052		0.0428677	-0.234034	-0.368258	-0.360804		-0.419588	-0.304604	0.125498	-0.277945		0.988445	0.991876
Mtnd3	NADH-ubiquinone oxidoreductase chain 3	P03899	-3.03669	-3.14798	-2.30289	-2.58843		-2.86395	-2.91104	-3.2046	-3.09722		-2.85407	-2.78064	-2.71706	-2.91605		0.366131	0.636707
Mtnd4	NADH-ubiquinone oxidoreductase chain 4	P03911	-1.85958	-2.12471	-3.63144	-1.73673		-1.1852	-2.4417	-3.86482	-3.46038		-1.97102	-2.90354	-2.01593	-2.69572		0.798315	0.632902
Mtnd5	NADH-ubiquinone oxidoreductase chain 5	P03921	0.453903	0.624435	0.705605	0.204048		0.569471	0.289471	-0.0269318	-0.038126		0.533125	0.566206	0.638893	0.0859261		0.254056	0.564996
Mtpap	Poly(A) RNA polymerase, mitochondrial	Q9D0D3	-2.98078	-2.96894	-2.83181	-2.51723		-3.53712	-2.4894	-2.34468	-3.31503		-2.69367	-2.43916	-2.46202	-2.47591		0.320197	0.498564
Mtx1	Metaxin-1	P47802	-0.249857	-0.705118	-0.500904	-0.455643		-0.126154	-0.188467	0.096571	-0.0403538		-0.0150662	-0.553841	-0.506988	-0.117842		0.0526599	0.450837
Mtx2	Metaxin-2	O88441	3.46803	3.63082	3.6905	3.6504		3.48542	3.46374	3.18139	3.27765		3.39448	3.26941	3.76468	3.43814		0.124999	0.613822
Mtx3	Metaxin-3	D3YTP3	-3.63649	-3.96411	-3.40653	-3.65845		-4.35223	-2.77675	-3.64731	-3.94698		-4.24385	-3.84102	-4.5719	-3.66854		0.404633	0.485738
Mul1	Mitochondrial ubiquitin ligase activator of NFKB 1	Q8VCM5	-4.13374	-3.37703	-3.92179	-4.26236		-4.0411	-3.85925	-4.80577	-4.12982		-4.64987	-6.26109	-4.75561	-4.54666		0.0507227	0.194667
Mum1	PWWP domain-containing protein MUM1	Q6DID5	-2.49571	-1.40874	-1.05094	-0.600485		-1.25563	-0.942133	-1.21797	-1.06577		-1.07702	-2.25506	-1.64068	-1.09162		0.624292	0.578478
Murc	Muscle-related coiled-coil protein	A2AMM0	-0.515871	-0.524212	-1.2894	-0.82473		-0.551115	-0.890211	-0.517172	-1.01467		0.0533466	-0.124493	-0.163969	-0.721481		0.0689614	0.348652
Mut	Methylmalonyl-CoA mutase, mitochondrial	P16332	-3.28448	-3.07967	-3.7037	-3.9082		-2.60317	-3.59801	-3.35453	-3.04763		-2.95001	-3.82475	-4.76814	-3.61428		0.301773	0.400921
Mvb12a	Multivesicular body subunit 12A	Q78HU3	-3.62203	-3.5979	-3.73064	-3.73523		-3.60534	-4.2191	-3.68045	-3.73471		-5.27788	-4.51891	-3.47846	-3.29428		0.502737	0.502761
Mvp	Major vault protein	Q9EQK5	-4.24056	-3.91583	-3.19599	-4.01451		-3.94676	-3.82559	-3.70112	-3.96533		-4.51706	-5.34424	-4.56002	-4.9823		0.00407386	0.157566
Mxra7	Matrix-remodeling-associated protein 7	Q9CZH7	-0.745798	-0.609896	-1.57505	-1.68838		-0.659433	-0.658241	-0.589657	-0.865688		-0.638239	-0.58956	-1.37142	-1.28538		0.316712	0.474312
Mxra8	Matrix-remodeling-associated protein 8	Q9DBV4	-2.79261	-2.16814	-3.09077	-2.87343		-2.49414	-2.70629	-2.61793	-3.14687		-2.41365	-2.58259	-2.70492	-2.82871		0.853301	0.888526
Myadm	Myeloid-associated differentiation marker	O35682	0.589663	0.622482	0.230429	0.786608		1.70655	0.752544	0.231615	0.938667		0.766424	0.578655	0.896656	1.4039		0.441537	0.53104
Mybbp1a	Myb-binding protein 1A	Q7TPV4	6.13756	6.20439	6.23741	6.19251		6.49507	6.63623	6.42457	6.3818		6.33764	6.52343	6.54856	6.16519		0.0243239	0.543861
Mycbp	C-Myc-binding protein	Q9EQS3	-0.21488	-0.494661	-1.3092	-0.978912		-1.32322	-0.928513	-1.2945	-0.843391		-1.45132	-1.07877	-1.32203	-0.298138		0.507062	0.568798
Myef2	Myelin expression factor 2	Q8C854	4.02304	4.15686	4.30731	4.20006		4.33644	4.54765	4.49241	4.57644		4.22868	4.34396	4.32701	4.1385		0.00643044	0.499552
Myh14	Myosin-14	Q6URW6	-1.69619	-0.20859	-1.78191	-0.78322		-1.12288	-0.673706	-2.17057	-1.67593		-2.0443	-1.63462	-1.73958	-1.68341		0.32771	0.400834
Myh9	Myosin-9	Q8VDD5	8.50941	8.84011	8.39304	8.45123		8.31858	8.30683	7.42474	7.85674		8.12145	8.23621	7.50854	7.59077		0.0436474	0.287788
Myl12a	Myosin, light chain 12A, regulatory, non-sarcomeric	Q6ZWQ9	3.93838	4.44767	3.95244	4.4863		3.98183	4.19677	3.50476	3.65614		3.61326	3.82755	3.44319	3.22928		0.0280119	0.306122
Myl12b	Myosin regulatory light chain 12B	Q3THE2	-2.23864	-2.06322	-2.45821	-2.59068		-2.63047	-2.43297	-3.18329	-2.81733		-4.08692	-2.89235	-6.75452	-2.62569		0.121053	0.162913
Myl6	Myosin light polypeptide 6	Q60605	5.55028	5.57568	5.5095	5.68071		5.31878	5.29564	4.79315	4.99808		5.07945	5.17439	4.7368	4.87028		0.00329865	0.281195
Mylk	Myosin light chain kinase, smooth muscle;Myosin light chain kinase, smooth muscle, deglutamylated form	Q6PDN3	-2.53265	-2.26883	-3.48838	-3.01947		-2.91269	-2.37127	-2.68916	-2.66641		-2.51393	-1.7213	-2.50474	-2.68992		0.321573	0.468722
Myo18a	Unconventional myosin-XVIIIa	Q9JMH9	0.0142059	0.843874	1.00085	0.81587		1.0611	1.05855	1.01835	1.21736		-0.415745	0.33765	-0.221584	0.159737		0.00292295	0.159038
Myo19	Unconventional myosin-XIX	Q5SV80	-4.73596	-4.52768	-2.59657	-4.39295		-3.6753	-1.35931	-3.69028	-3.64765		-4.56847	-4.55201	-4.37501	-3.84916		0.177048	0.217718
Myo1b	Unconventional myosin-Ib	P46735	4.11439	4.14995	4.38972	4.10979		2.79443	2.85344	2.51861	2.6097		3.71077	3.68481	3.75172	3.63133		1.05071e-07	0.036	+
Myo1c	Unconventional myosin-Ic	Q9WTI7	5.76413	5.86981	6.08424	6.0174		6.03555	6.18107	5.8827	6.06954		5.905	6.0498	5.88335	5.89018		0.364935	0.836625
Myo1d	Unconventional myosin-Id	Q5SYD0	3.69885	3.76218	3.85171	3.73975		3.02971	3.22403	2.91136	3.30294		3.31685	3.51109	3.21892	3.313		0.000204088	0.247119
Myo1e	Unconventional myosin-Ie	E9Q634	2.28296	2.41761	2.57382	2.25051		2.26369	2.38712	2.08571	2.32555		2.07546	2.27708	2.17152	2.20157		0.124532	0.696109
Myo5a	Unconventional myosin-Va	Q99104	3.1333	3.01011	3.14455	2.77791		2.99556	2.94001	2.54244	2.23072		3.02299	3.0266	2.74333	2.63121		0.229262	0.545448
Myof	Myoferlin	Q69ZN7	7.27734	7.35366	7.02827	7.11421		7.31539	7.26516	7.33116	7.14493		7.56423	7.48811	7.36938	7.33764		0.0381541	0.602893
Naa10	N-alpha-acetyltransferase 10	Q9QY36	0.548965	0.596043	0.150543	0.224031		1.1171	1.01818	1.15984	0.704033		1.19517	0.690964	0.930523	0.681614		0.00851289	0.290011
Naa11	N-alpha-acetyltransferase 11	Q9CQX6;Q3UX61	-2.85814	-3.07706	-3.2479	-3.09004		-1.60098	-2.84998	-2.36913	-3.02902		-2.9567	-2.83968	-2.79663	-6.11433		0.287198	0.264532
Naa15	N-alpha-acetyltransferase 15, NatA auxiliary subunit	Q80UM3	2.09006	2.11442	1.46406	2.02526		2.43752	2.56083	2.49769	2.44448		2.47258	2.51716	2.28054	1.96667		0.0207589	0.34349
Naa35	N-alpha-acetyltransferase 35, NatC auxiliary subunit	Q6PHQ8	-5.3174	-4.63638	-5.44161	-6.16757		-4.77534	-4.56473	-4.64633	-4.91964		-4.43772	-4.64171	-4.59798	-4.14499		0.0227188	0.210585
Naa40	N-alpha-acetyltransferase 40	Q8VE10	-0.97896	-0.659098	-0.77454	-1.12147		-1.15598	-0.539938	-1.02602	-0.809336		-1.02175	-1.19315	-0.879749	-0.785702		0.817756	0.905822
Naa50	N-alpha-acetyltransferase 50	Q6PGB6	-0.519041	-2.12956	-3.0068	-1.39439		-0.159603	-1.49277	0.197119	-1.49896		-0.266886	-0.527458	-0.663338	-1.43983		0.195593	0.23956
Naalad2	N-acetylated-alpha-linked acidic dipeptidase 2	Q9CZR2	-2.04969	-1.28087	-2.07176	-2.09065		-1.7447	-1.93822	-2.15809	-1.85243		-1.57053	-1.89585	-2.51549	-2.16397		0.790641	0.817913
Nab2	NGFI-A-binding protein 2	Q61127	-0.158661	-0.415907	-0.717926	-0.126881		0.0284977	0.121759	0.293114	-0.761295		-0.242413	-0.635664	-0.319876	-0.4417		0.355383	0.552332
Nabp2	SOSS complex subunit B1	Q8R2Y9	-2.94348	-2.91308	-3.29046	-3.18402		-3.29351	-3.61813	-3.62086	-5.20426		-3.73062	-3.26866	-3.11754	-3.21452		0.120025	0.275634
Naca	Nascent polypeptide-associated complex subunit alpha, muscle-specific form	P70670	3.84361	3.77856	4.24818	4.20505		3.93534	3.73485	4.18508	4.06996		3.9208	4.07851	4.36917	4.21		0.53864	0.778226
Nae1	NEDD8-activating enzyme E1 regulatory subunit	Q8VBW6	-3.97669	-3.97329	-4.42574	-4.53111		-4.1701	-4.42582	-3.59466	-3.02719		-3.83197	-4.92629	-4.67082	-3.86412		0.356348	0.442932
Naf1	H/ACA ribonucleoprotein complex non-core subunit NAF1	Q3UMQ8	-5.83501	-5.44878	-3.97558	-4.43119		-5.82762	-4.55907	-4.46266	-3.55673		-5.09453	-5.004	-4.02307	-4.4553		0.826314	0.690294
Nampt	Nicotinamide phosphoribosyltransferase	Q99KQ4	-4.65635	-4.898	-4.54612	-5.39385		-4.75659	-4.79625	-4.94758	-5.05187		-3.31271	-4.9392	-5.26697	-4.92757		0.740514	0.675417
Nap1l1	Nucleosome assembly protein 1-like 1	P28656	1.07932	1.45623	0.779474	0.846712		2.24339	1.95447	1.64757	1.99602		1.62801	1.55276	2.20167	2.26592		0.00383961	0.166688
Nap1l4	Nucleosome assembly protein 1-like 4	Q78ZA7	-5.69105	-3.88592	-2.85672	-3.65666		-3.4614	-4.16148	-3.58528	-2.80405		-3.77035	-5.29617	-3.62278	-2.58296		0.765958	0.579498
Napa	Alpha-soluble NSF attachment protein	Q9DB05	1.96362	1.97018	1.71575	1.11368		2.38845	2.00156	2.34482	2.08355		2.04776	1.99458	1.96802	1.94547		0.0576188	0.393579
Napg	Gamma-soluble NSF attachment protein	Q9CWZ7	-2.0346	-1.89537	-2.21071	-2.63332		-1.82128	-1.84534	-1.70652	-1.96688		-2.07501	-1.36883	-1.89752	-2.12924		0.189602	0.490051
Nars	Asparagine--tRNA ligase, cytoplasmic	Q8BP47	-0.89171	-0.750523	-1.74233	-0.961685		0.197596	0.187624	0.187525	-0.154249		0.103033	-0.00104523	0.176676	0.260201		0.000240654	0.0815465
Nasp	Nuclear autoantigenic sperm protein	Q99MD9	0.096056	-0.0243683	-0.941532	-0.545105		-0.586021	-0.628613	-0.564911	-0.478008		-0.0132313	-0.306265	-0.328991	-0.270252		0.309454	0.558573
Nat10	N-acetyltransferase 10	Q8K224	4.1265	4.27502	4.5668	4.32417		4.23859	4.32773	4.24137	4.14905		4.15326	4.26215	4.23564	4.10009		0.328483	0.81539
Nav2	Neuron navigator 2	E9Q842	-0.660301	-4.49936	-1.01587	0.423851		-1.71683	-1.1824	-2.03589	-5.10213		-0.669199	-4.34364	1.02036	-4.10741		0.794	0.498551
Nbn	Nibrin	Q9R207	-1.81616	-1.84512	-5.68142	-4.72237		-1.94893	-6.21748	-1.30077	-5.41122		-3.45239	-1.66848	-3.35968	-1.88863		0.682452	0.421615
Ncam1	Neural cell adhesion molecule 1	P13595	4.10625	4.1834	4.18709	3.96917		3.99584	4.09927	4.01793	4.10773		3.40738	3.27235	3.36161	3.36825		2.50295e-07	0.163784
Ncapd2	Condensin complex subunit 1	Q8K2Z4	-0.907806	-0.680145	-1.11487	-0.804609		-0.767992	-0.345167	-0.654695	-0.857405		-0.525755	-0.346886	-0.49304	-0.9631		0.21576	0.573235
Ncapd3	Condensin-2 complex subunit D3	Q6ZQK0	-1.3088	-1.74395	-1.22768	-1.18841		-1.19893	-1.48028	-1.43028	-0.926035		-0.759983	-1.32859	-0.550695	-2.22316		0.900348	0.864521
Ncapg	Condensin complex subunit 3	E9PWG6	-1.02199	-1.3532	-1.73528	-1.30238		-0.943386	-0.56745	-0.737759	-0.564222		-0.925652	-0.40243	-0.712389	-0.896971		0.00677309	0.247123
Ncapg2	Condensin-2 complex subunit G2	Q6DFV1	-1.41985	-1.21327	-1.44791	-1.15876		-1.31373	-0.708201	-1.09795	-0.950134		-0.881895	-0.657515	-1.21076	-0.414911		0.0557458	0.390846
Ncaph	Condensin complex subunit 2	Q8C156	-1.7896	-1.68664	-1.84323	-1.40477		-1.56002	-1.94058	-1.59481	-1.84632		-1.70357	-2.0623	-1.05432	-2.25835		0.934946	0.937034
Ncaph2	Condensin-2 complex subunit H2	Q8BSP2	-5.65328	-4.37307	-5.68722	-6.20277		-5.12193	-5.80319	-6.06376	-5.76258		-5.66859	-5.951	-6.14148	-6.04408		0.466483	0.498906
Ncbp1	Nuclear cap-binding protein subunit 1	Q3UYV9	2.99927	3.0341	3.07876	3.40809		3.12094	3.20391	2.98743	3.21545		2.98707	3.13313	3.11116	3.02563		0.715308	0.929984
Ncbp2	Nuclear cap-binding protein subunit 2	Q9CQ49	-1.11655	-0.900187	-0.729973	-1.51357		-1.18067	-0.909235	-1.28105	-1.20395		-1.26118	-1.1669	-0.949043	-1.42378		0.742946	0.851596
Ncbp3	Nuclear cap-binding protein subunit 3	Q8BZR9	1.05989	1.16227	1.15009	0.855045		0.809971	0.741152	0.644762	0.614027		0.98049	0.880705	0.860294	0.918167		0.00269681	0.467485
Nceh1	Neutral cholesterol ester hydrolase 1	Q8BLF1	-1.69468	-1.95517	-2.50585	-3.68331		-2.60151	-2.13585	-1.74792	-2.23478		-1.47026	-2.00414	-2.12972	-1.7167		0.343633	0.414769
Nckap1	Nck-associated protein 1	P28660	-2.01972	-1.22492	-2.35422	-2.01975		-0.566774	-0.81838	-1.00957	-1.4567		-0.854673	-1.37891	-1.91858	-4.90614		0.277987	0.244363
Ncl	Nucleolin	P09405	8.12348	7.96006	8.25496	7.88009		7.94934	7.91645	7.83906	7.96033		7.98476	8.00343	8.01052	7.91984		0.227222	0.808655
Ncln	Nicalin	Q8VCM8	1.5474	1.69084	1.81898	1.90237		2.17314	2.21488	2.19302	2.09901		2.2042	1.77425	1.87431	2.12507		0.00916596	0.417695
Ncoa5	Nuclear receptor coactivator 5	Q91W39	2.99152	3.14897	3.4539	3.13111		3.23614	3.17199	3.13247	3.04438		2.89717	2.96198	3.01402	2.81961		0.0426216	0.572013
Ncoa6	Nuclear receptor coactivator 6	Q9JL19	-3.413	-3.20639	-3.06515	-2.03346		-4.08975	-3.97332	-3.54583	-3.06691		-5.14292	-2.4947	-3.44108	-1.66761		0.569413	0.43811
Ncor2	Nuclear receptor corepressor 2	Q9WU42	-2.21953	-3.56416	-2.90333	-5.34924		-2.14145	-1.80627	-1.74195	-2.22385		-1.94321	-5.15527	-4.80269	-1.65066		0.245636	0.210969
Ncs1	Neuronal calcium sensor 1	Q8BNY6	-3.28917	-4.04338	-3.8214	-4.49515		-3.39376	-3.68637	-3.36415	-3.99717		-2.80157	-4.42168	-3.30388	-2.91854		0.394768	0.45033
Ncstn	Nicastrin	P57716	0.674671	1.47145	1.00519	1.11417		1.37344	0.814606	0.825232	0.860601		0.614876	0.0161056	0.633251	1.69029		0.616799	0.61924
Ndc1	Nucleoporin NDC1	Q8VCB1	1.05736	1.15076	1.57461	1.55006		1.03507	1.47252	1.42433	1.15231		1.40224	1.20767	1.25118	1.23689		0.889809	0.95045
Nde1	Nuclear distribution protein nudE homolog 1;Nuclear distribution protein nudE-like 1	Q9CZA6;Q9ERR1	-1.7778	-1.89617	-2.91276	-2.29511		-1.98969	-3.01732	-3.26093	-2.86972		-2.44817	-2.21047	-2.19288	-2.3167		0.19903	0.388058
Ndnl2	Melanoma-associated antigen G1	Q9CPR8	-1.13258	-0.433241	-1.25072	-1.57875		-1.60382	-1.16946	-1.24803	-1.16812		-1.20347	-1.34071	-1.44295	-1.48079		0.47954	0.640718
Ndufa1	NADH dehydrogenase [ubiquinone] 1 alpha subcomplex subunit 1	O35683	-1.52239	-1.08625	-0.665419	-1.11509		-1.39676	-1.17941	-1.1657	-1.2197		-0.961243	-0.581943	-1.35441	-1.09699		0.501503	0.683961
Ndufa10	NADH dehydrogenase [ubiquinone] 1 alpha subcomplex subunit 10, mitochondrial	Q99LC3	3.68988	3.72323	3.90697	3.43482		3.24873	3.20521	3.20253	3.4741		3.52323	3.53247	3.50054	3.37144		0.0092803	0.434287
Ndufa11	NADH dehydrogenase [ubiquinone] 1 alpha subcomplex subunit 11	Q9D8B4	1.0316	1.13731	1.39952	1.40218		-0.0181808	0.305939	-0.0912361	0.000411987		-0.535377	0	0.792629	0.910305		0.00725756	0.147532
Ndufa12	NADH dehydrogenase [ubiquinone] 1 alpha subcomplex subunit 12	Q7TMF3	2.00404	1.93783	2.35321	1.94992		1.7983	1.55122	1.59223	1.64272		1.87212	2.12605	2.11738	1.86021		0.00922086	0.408587
Ndufa13	NADH dehydrogenase [ubiquinone] 1 alpha subcomplex subunit 13	Q9ERS2	2.27233	2.55626	2.40346	2.47356		2.30227	2.42182	2.27163	2.14987		2.57089	2.40833	2.56988	2.30067		0.152208	0.721332
Ndufa2	NADH dehydrogenase [ubiquinone] 1 alpha subcomplex subunit 2	Q9CQ75	2.92944	3.14593	2.95754	2.90892		2.55961	2.12271	2.23872	2.23361		2.90497	2.53221	2.55823	2.36241		0.00143157	0.244545
Ndufa3	NADH dehydrogenase [ubiquinone] 1 alpha subcomplex subunit 3	Q9CQ91	0.0264759	1.37246	0.290853	-0.440445		-0.352308	-0.651277	0.0661049	-0.126083		-0.581751	-0.0588036	-0.138758	0.445383		0.341229	0.423286
Ndufa4	Cytochrome c oxidase subunit NDUFA4	Q62425	1.32567	1.35652	1.06612	0.796198		0.879015	0.611618	0.748844	0.866926		0.994881	0.882002	1.13594	1.12059		0.0515503	0.478745
Ndufa5	NADH dehydrogenase [ubiquinone] 1 alpha subcomplex subunit 5	Q9CPP6	1.80028	1.7921	1.96959	1.96496		1.60228	1.22322	1.5335	1.25436		1.90929	1.4971	1.78529	1.38353		0.0184204	0.396683
Ndufa6	NADH dehydrogenase [ubiquinone] 1 alpha subcomplex subunit 6	Q9CQZ5	2.24254	2.3222	2.4505	1.84138		1.93916	2.00466	1.8911	2.1433		2.32901	2.35385	2.24307	1.85639		0.313484	0.657302
Ndufa7	NADH dehydrogenase [ubiquinone] 1 alpha subcomplex subunit 7	Q9Z1P6	1.99238	2.05735	2.10911	1.83798		1.45286	1.70224	1.62219	1.59901		2.02352	1.87054	1.84517	1.61092		0.00646299	0.430905
Ndufa8	NADH dehydrogenase [ubiquinone] 1 alpha subcomplex subunit 8	Q9DCJ5	3.58957	3.63899	3.56415	3.41988		3.36538	3.3887	3.38161	3.18191		3.53	3.46025	3.44276	3.18001		0.0673167	0.644734
Ndufa9	NADH dehydrogenase [ubiquinone] 1 alpha subcomplex subunit 9, mitochondrial	Q9DC69	2.86666	2.92096	3.37786	3.14833		2.81648	3.00617	2.8646	2.48148		3.04618	3.19979	3.09284	2.8785		0.138732	0.549898
Ndufab1	Acyl carrier protein, mitochondrial	Q9CR21	3.25337	3.23699	3.80418	3.08613		3.02505	2.77752	3.04955	2.72462		2.83774	2.99634	3.31282	3.43731		0.100011	0.439251
Ndufaf1	Complex I intermediate-associated protein 30, mitochondrial	Q9CWX2	-2.65315	-2.33698	-2.65416	-2.52788		-2.1838	-2.57871	-2.29542	-2.07725		-2.83872	-2.74302	-2.71568	-3.05356		0.00521642	0.333683
Ndufaf2	Mimitin, mitochondrial	Q59J78	-1.04423	-0.965361	-1.27665	-1.09844		-1.18944	-1.63302	-1.43065	-2.22962		-1.0231	-1.28648	-0.741016	-1.24318		0.0529951	0.339251
Ndufaf4	NADH dehydrogenase [ubiquinone] 1 alpha subcomplex assembly factor 4	Q9D1H6	-2.55195	-2.52864	-2.38757	-2.81496		-2.27347	-4.40704	-3.05668	-2.74685		-2.7	-2.53969	-4.33568	-2.62366		0.536661	0.468379
Ndufb1	NADH dehydrogenase [ubiquinone] 1 beta subcomplex subunit 1	P0DN34	-0.482849	0.26321	0.502277	0.0503635		0.342424	0.196026	0.267103	-0.569647		0.551266	0.212732	0.520393	0.96151		0.173613	0.400334
Ndufb10	NADH dehydrogenase [ubiquinone] 1 beta subcomplex subunit 10	Q9DCS9	2.74519	2.9478	3.19211	2.7684		2.64318	2.58115	2.48113	2.68519		2.55307	2.78074	2.85898	2.84108		0.0503119	0.531964
Ndufb11	NADH dehydrogenase [ubiquinone] 1 beta subcomplex subunit 11, mitochondrial	O09111	1.26628	1.49329	1.66346	1.19888		1.13346	1.24236	1.23768	1.17397		1.1384	1.58559	1.44537	1.44703		0.183243	0.644253
Ndufb2	NADH dehydrogenase [ubiquinone] 1 beta subcomplex subunit 2, mitochondrial	Q9CPU2	0.0909042	0.371176	0.182074	0.271074		0.298279	0.200861	-0.131271	-0.644541		0.488773	-0.189396	-0.15296	-0.022171		0.426021	0.607713
Ndufb3	NADH dehydrogenase [ubiquinone] 1 beta subcomplex subunit 3	Q9CQZ6	1.7491	1.79489	1.97241	1.68226		1.31015	1.44042	1.0873	1.08115		1.55637	1.63112	1.41078	1.46661		0.000804885	0.312876
Ndufb4	NADH dehydrogenase [ubiquinone] 1 beta subcomplex subunit 4	Q9CQC7	3.13652	3.28322	3.38218	3.02911		3.12695	2.93561	2.71051	2.99751		3.25429	3.12648	3.09183	3.02232		0.0778962	0.590285
Ndufb5	NADH dehydrogenase [ubiquinone] 1 beta subcomplex subunit 5, mitochondrial	Q9CQH3	1.3863	1.64634	1.52162	1.48307		1.44471	1.34869	1.11607	0.913574		1.48145	1.03229	1.54061	1.25042		0.157413	0.566227
Ndufb6	NADH dehydrogenase [ubiquinone] 1 beta subcomplex subunit 6	Q3UIU2	1.41194	1.49885	1.8579	1.46115		1.2951	1.6372	1.47538	1.14412		1.53407	1.3844	1.21515	1.40271		0.366067	0.722598
Ndufb7	NADH dehydrogenase [ubiquinone] 1 beta subcomplex subunit 7	Q9CR61	2.09232	2.42245	2.40092	2.14924		2.17309	1.976	2.00793	2.02935		2.29761	2.40946	2.26325	1.90568		0.203416	0.659439
Ndufb8	NADH dehydrogenase [ubiquinone] 1 beta subcomplex subunit 8, mitochondrial	Q9D6J5	1.49189	1.95016	2.22843	2.00338		1.67201	1.50922	1.57081	1.35794		1.95305	1.79694	1.73477	1.6715		0.0657248	0.465692
Ndufb9	NADH dehydrogenase [ubiquinone] 1 beta subcomplex subunit 9	Q9CQJ8	2.69219	2.83539	3.02086	2.51064		2.59209	2.35655	2.40556	2.48402		2.56284	2.68626	2.72593	2.41349		0.0697258	0.549315
Ndufc2	NADH dehydrogenase [ubiquinone] 1 subunit C2	Q9CQ54	2.22316	2.28221	2.20949	1.96068		1.92205	1.94005	1.87216	1.71493		2.16625	2.02688	1.77549	1.62438		0.0658721	0.516248
Ndufs1	NADH-ubiquinone oxidoreductase 75 kDa subunit, mitochondrial	Q91VD9	5.08173	5.20351	5.495	5.148		4.84132	4.85228	4.81014	5.03609		5.13711	4.93478	5.11112	4.97051		0.016202	0.485868
Ndufs2	NADH dehydrogenase [ubiquinone] iron-sulfur protein 2, mitochondrial	Q91WD5	3.72967	4.00873	4.1516	3.92003		3.82882	3.64223	3.46378	3.51495		3.69536	3.78052	3.92215	3.57348		0.044982	0.503562
Ndufs3	NADH dehydrogenase [ubiquinone] iron-sulfur protein 3, mitochondrial	Q9DCT2	3.08013	2.98451	3.12174	2.83969		2.86793	2.67394	2.49871	2.82327		2.93913	2.84313	2.85249	2.67382		0.0416646	0.555357
Ndufs4	NADH dehydrogenase [ubiquinone] iron-sulfur protein 4, mitochondrial	Q9CXZ1	2.27173	2.45494	2.24186	2.26793		2.19241	1.71087	2.00144	2.06916		2.24949	2.17886	2.24658	2.04864		0.0342842	0.525382
Ndufs5	NADH dehydrogenase [ubiquinone] iron-sulfur protein 5;NADH dehydrogenase [ubiquinone] iron-sulfur protein 5, N-terminally processed	Q99LY9	1.49925	1.37558	1.90296	1.3981		1.11054	1.31663	1.28251	1.49904		1.1181	1.24467	1.89122	1.64853		0.450115	0.666929
Ndufs6	NADH dehydrogenase [ubiquinone] iron-sulfur protein 6, mitochondrial	P52503	2.54925	1.92514	2.39711	2.55407		1.94129	1.97019	2.01285	1.84961		2.18153	2.20663	2.47592	2.27365		0.0303948	0.423985
Ndufs7	NADH dehydrogenase [ubiquinone] iron-sulfur protein 7, mitochondrial	Q9DC70	0.375978	0.452351	0.964773	0.67766		0.0771713	0.370111	0.145506	0.203571		0.711042	0.733423	0.977238	0.720104		0.00414921	0.313108
Ndufs8	NADH dehydrogenase [ubiquinone] iron-sulfur protein 8, mitochondrial	Q8K3J1	1.52096	1.44974	1.86642	1.73303		1.37039	1.51888	1.41227	1.40577		1.71273	1.91525	2.05702	1.51669		0.0472025	0.473416
Ndufv1	NADH dehydrogenase [ubiquinone] flavoprotein 1, mitochondrial	Q91YT0	4.37602	4.60624	4.63103	4.14998		4.02187	3.95556	3.98105	3.93307		4.41048	4.29989	4.32232	4.29087		0.00221109	0.367813
Ndufv2	NADH dehydrogenase [ubiquinone] flavoprotein 2, mitochondrial	Q9D6J6	1.88548	2.37526	2.946	2.69444		2.09665	2.13125	2.06702	2.0084		2.08511	2.36641	2.29917	2.38181		0.18126	0.485792
Ndufv3	NADH dehydrogenase [ubiquinone] flavoprotein 3, mitochondrial	Q8BK30	-1.19657	-0.879368	-0.618799	-0.83897		-2.01804	-1.60122	-1.18791	-1.47932		-1.30659	-1.58548	-0.754292	-1.97238		0.0737622	0.313543
Nedd4	E3 ubiquitin-protein ligase NEDD4	P46935	0.026701	0.379362	-0.340023	0.124458		0.879511	0.880594	0.553026	0.628601		0.612154	0.453155	0.552345	0.448841		0.0029339	0.248685
Nefl	Neurofilament light polypeptide	P08551	4.96167	5.13312	5.34437	5.11395		5.13012	5.16046	5.02754	5.09261		4.69419	4.939	4.8675	5.06944		0.0562539	0.592027
Nelfa	Negative elongation factor A	Q8BG30	-2.96055	-2.87893	-3.66726	-3.10772		-5.62795	-3.40673	-3.53677	-3.12271		-3.20787	-3.14348	-3.29195	-3.52887		0.302739	0.348298
Nelfb	Negative elongation factor B	Q8C4Y3	-1.82573	-1.25147	-1.27059	-0.810368		-1.31154	-1.58444	-1.30585	-1.37754		-1.77664	-1.57797	-1.17411	-1.17701		0.806875	0.851626
Nelfcd	Negative elongation factor D	Q922L6	-2.32426	-3.14904	-3.18191	-2.71511		-2.78563	-2.37862	-3.51897	-3.57291		-3.25082	-5.86583	-2.40888	-2.01527		0.780327	0.579858
Nelfe	Negative elongation factor E	P19426	-1.66564	-1.93567	-1.86178	-1.76926		-1.74529	-1.81811	-1.98365	-1.72329		-1.79617	-2.0227	-1.94318	-1.65735		0.87415	0.969446
Nemf	Nuclear export mediator factor Nemf	Q8CCP0	-2.02801	-2.72652	-1.72514	-2.2507		-2.8071	-2.41927	-2.68429	-1.50306		-2.64027	-2.35232	-2.14062	-2.12114		0.851065	0.823091
Neo1	Neogenin	P97798	-2.71552	-2.38071	-2.02487	-1.82171		-2.12808	-1.66512	-2.01301	-2.12343		-2.04515	-2.36488	-2.12688	-3.03744		0.326207	0.503887
Nepro	Nucleolus and neural progenitor protein	Q8R2U2	-1.16707	-2.10052	-2.30542	-1.80203		-1.6492	-1.07192	-1.87907	-2.16297		-0.922922	-2.23753	-2.17344	-2.43592		0.8173	0.746574
Nes	Nestin	Q6P5H2	1.91246	2.06999	2.60004	2.32951		-1.71016	-3.61023	-1.45435	-0.778242		-0.156216	0.731491	0.404766	0.788858		0.000116277	0.00928571	+
Nexn	Nexilin	Q7TPW1	-2.18416	-2.54086	-1.139	-1.66771		-4.62894	-2.83749	-2.97492	-3.17528		-1.98506	-1.89036	-1.99622	-2.58655		0.0150166	0.103141
Nf1	Neurofibromin	Q04690	1.27423	1.307	1.93856	2.08643		2.27316	1.79333	1.00436	1.86406		1.23292	1.44599	1.53627	2.6131		0.975265	0.958922
Nf2	Merlin	P46662	-3.63368	-3.07913	-3.08352	-3.92979		-3.85579	-5.76314	-3.9798	-3.66603		-3.91905	-3.98605	-4.06386	-6.4357		0.236296	0.24525
Nfib	Nuclear factor 1 B-type	P97863	-5.89987	-3.82207	-3.78159	-3.0547		-5.06371	-4.69541	-4.9993	-5.28488		-3.29992	-3.30878	-2.95733	-3.02033		0.0175673	0.09514
Nfic	Nuclear factor 1 C-type	P70255	1.81087	2.01759	2.00366	2.15305		2.18531	2.04764	2.09426	1.65684		2.02564	2.09387	2.04955	1.96353		0.932031	0.979087
Nfix	Nuclear factor 1 X-type	P70257	-1.69047	-0.942245	-0.518358	-0.532614		-1.50289	-0.786346	-1.78994	-1.12409		-1.53979	-1.09427	-0.867559	-1.07367		0.49468	0.560074
Nfrkb	Nuclear factor related to kappa-B-binding protein	Q6PIJ4	-0.326096	-0.986793	-0.0830421	0.0114307		-0.906582	-0.468899	-0.969038	-0.618952		-0.340977	-0.79813	-0.0546436	-0.367506		0.256006	0.476267
Nfs1	Cysteine desulfurase, mitochondrial	Q9Z1J3	-1.36655	-1.2273	-0.426437	-0.131296		-1.38166	-0.169792	-1.12985	-1.12295		-1.11054	-1.40676	-1.22916	-0.557974		0.734036	0.689612
Nfxl1	NF-X1-type zinc finger protein NFXL1, AtNFXL1	E9Q8I7	-2.17686	-0.970383	-2.57885	-3.10303		-1.68467	-1.00677	-1.21905	-1.81414		-1.41012	-1.86935	-1.7424	-2.622		0.275046	0.348983
Nfya	Nuclear transcription factor Y subunit alpha	P23708	-3.65772	-2.58107	-3.13842	-2.50012		-2.71548	-2.47075	-2.5621	-1.56898		-4.01235	-4.06618	-1.82519	-1.87273		0.508215	0.424768
Nfyb	Nuclear transcription factor Y subunit beta	P63139	-1.85474	-1.25754	-0.581631	-0.665527		-1.60981	-1.5905	-1.14661	-1.02128		-1.71934	-1.56603	-1.03727	-0.977219		0.675361	0.679194
Nfyc	Nuclear transcription factor Y subunit gamma	P70353	0.276749	0.333565	1.33769	0.0677319		0.888357	0.583725	0.478798	0.288444		0.302849	0.316469	1.29283	0.947453		0.799206	0.770256
Ngdn	Neuroguidin	Q9DB96	1.66832	1.59895	2.01405	1.88163		1.78271	1.89347	1.69763	1.44181		1.92777	1.93639	1.77994	1.61945		0.662016	0.866992
Ngrn	Neugrin	Q99KS2	-2.63071	-3.08349	-2.78844	-2.85898		-2.81013	-5.16158	-2.55653	-5.5322		-2.53905	-3.63922	-2.23472	-2.14498		0.158151	0.197567
Nhp2	H/ACA ribonucleoprotein complex subunit 2	Q9CRB2	2.65606	2.79315	3.20891	2.68656		2.51182	2.71882	2.74545	2.697		2.84334	2.63263	3.0629	2.74242		0.426841	0.747203
Nhp2l1	NHP2-like protein 1;NHP2-like protein 1, N-terminally processed	Q9D0T1	5.50542	5.26734	5.45932	5.08026		5.02465	4.88725	4.97975	5.10498		4.97172	5.08228	4.96029	5.23251		0.023164	0.48827
[truncated: 1,729 more rows]
