# Supplementary material for: Characterisation of a nucleo-adhesome
Source: Nat Commun. 2022 Jun 1;13:3053. doi: 10.1038/s41467-022-30556-5 (PMC9160004; doi:10.1038/s41467-022-30556-5)
Supplement: Supplementary file 9 — Supplementary Data 6 [file 41467_2022_30556_MOESM9_ESM.xlsx]

## Sheet: Supplementary Data 6
Supplementary Data 6 FAK-dependent nuclear proteome of SCC cells.
Gene name	Protein name	Majority protein UniProtKB accession(s)	SCC FAK–/– Z-score					SCC FAK-WT Z-score					SCC FAK-NLS Z-score					ANOVA		Literature-curated adhesome	Meta-adhesome	Cell adhesion	Cell surface	Actin cytoskeleton	Nucleus
			Replicate 1	Replicate 2	Replicate 3	Replicate 4		Replicate 1	Replicate 2	Replicate 3	Replicate 4		Replicate 1	Replicate 2	Replicate 3	Replicate 4		P	FDR-adjusted P
Acta2	Actin, aortic smooth muscle;Actin, gamma-enteric smooth muscle	P62737;P63268	1.3195	1.28105	1.43053	0.943941		-1.05445	-1.45736	-0.520229	-0.701868		-0.0257902	-0.18315	-0.27681	-0.755359		1.57169e-05	0.0055					+
Aldh2	Aldehyde dehydrogenase, mitochondrial	P47738	-0.379924	-0.523442	-1.58778	-0.855469		1.33198	1.07576	1.2998	1.34545		-0.631026	-0.233387	-0.208204	-0.633758		3.02177e-05	0.0355294
Aqp1	Aquaporin-1	Q02013	-0.0372885	0.595201	1.01315	1.09897		-1.76251	-1.39747	-0.959313	-0.95529		0.409543	0.635024	0.574824	0.785171		7.5423e-05	0.0449024		+	+	+		+
Cadm1	Cell adhesion molecule 1	Q8R5M8	-1.84718	-1.25416	-0.165765	-0.647824		1.30006	1.24182	0.699419	1.19077		-0.310247	-0.527633	0.194872	0.12587		0.000701984	0.0078			+	+
Ccdc152	Coiled-coil domain-containing 152	E9PX14	-1.03457	-1.21903	-1.22134	-1.21927		0.756545	0.740333	0.438609	0.655314		-0.86907	1.04645	1.05768	0.868357		0.00181923	0.0186667
Cd63	CD63 antigen	P41731	-0.930316	-0.774814	-1.69358	-1.75955		0.938482	0.540479	0.89343	0.632868		0.660534	0.563058	0.383802	0.545609		1.49521e-05	0.0457111			+	+
Col18a1	Collagen alpha-1(XVIII) chain;Endostatin	P39061	0.655238	0.809815	0.997082	0.817666		-2.25373	-0.689927	-0.773483	-1.18636		0.452423	0.4406	0.477862	0.252813		0.000191067	0.0126667		+	+
Col6a2	Collagen alpha-2(VI) chain	Q02788	0.708632	0.843475	0.468308	0.485151		-2.0473	-0.0586227	-0.44202	-1.84596		0.935397	0.534115	0.58752	-0.168694		0.00753745	0.046		+	+
Coro2a	Coronin-2A	Q8C0P5	0.644669	0.671825	1.20054	0.913743		-1.09892	-0.852882	-1.47896	-1.66075		0.253849	0.0689177	0.59121	0.746767		1.20084e-05	0.0272333	+	+	+		+
Cryab	Alpha-crystallin B chain	P23927	-0.895992	-1.23973	-0.322755	-0.299609		1.1012	1.14113	1.68992	1.1334		-0.669541	-0.0712892	-0.528015	-1.03871		7.99636e-05	0.0204074		+	+	+	+	+
Cx3cl1	Fractalkine;Processed fractalkine	O35188	1.11666	1.28739	0.362755	0.660184		-1.58735	-0.968258	-0.985223	-1.52144		0.22454	0.34133	0.687801	0.381605		1.95722e-05	0.0126316			+	+	+
Dnajc19	Mitochondrial import inner membrane translocase subunit TIM14	Q9CQV7	-1.31552	-1.14497	-1.12641	-0.706991		1.1794	0.713484	1.30584	0.991997		-0.293237	0.828187	-0.822267	0.390492		0.000463282	0.01375
Dynap	Dynactin-associated protein	Q9D7M5	-1.05769	-1.34316	-0.448603	-0.691015		0.876458	1.27573	1.43075	1.52317		-0.422306	-0.392373	-0.271926	-0.479032		5.16486e-06	0.00733333				+
Ece1	Endothelin-converting enzyme 1	Q4PZA2	-1.25658	-1.6236	-0.711444	-1.55893		0.718034	0.841954	1.10803	0.473898		0.523554	0.313546	0.823522	0.34802		1.22736e-05	0.01				+
Ehd4	EH domain-containing protein 4	Q9EQP2	-1.62403	-1.79192	-1.46955	0.491715		0.540624	0.498757	0.961859	0.366386		0.618986	0.734689	0.317264	0.355219		0.00784779	0.0216		+	+	+		+
Fat1	FAT atypical cadherin 1	A0A1L1SQU7	-1.22799	-1.3276	-0.902561	-1.59633		0.796536	0.918832	1.05574	1.2143		0.17234	0.309321	0.272554	0.314854		1.98509e-07	0.00818182			+	+	+	+
FRRS1	Ferric-chelate reductase 1	Q8K385	-1.55825	-0.295149	-2.15852	-0.38316		0.879342	0.943926	0.934481	0.856299		0.039516	-0.121814	0.33437	0.528954		0.0019627	0.0121
Fscn1	Fascin	Q61553	-0.74502	-0.972408	-0.984289	-0.764113		1.26814	0.988801	1.20348	1.71469		-0.59052	-0.741151	-0.150509	-0.227099		1.65631e-06	0.0102308		+	+	+	+
Fst	Follistatin	P47931	-0.742466	-0.28855	-0.343012	0.147356		-0.745597	-1.19123	-0.816932	-1.01949		1.15585	0.883437	1.63085	1.32978		8.188e-06	0.0125714						+
Gas1	Growth arrest-specific protein 1	Q01721	-0.500001	0.471327	0.964849	0.654021		-0.665713	-2.08084	-1.28752	-0.348956		-0.00119016	0.96528	0.834614	0.994127		0.00668775	0.0349211				+
Glipr2	Golgi-associated plant pathogenesis-related protein 1	Q9CYL5	1.25016	1.08012	1.33959	1.32662		-1.35711	-0.966752	-0.930528	-0.751838		-0.108261	-0.180429	-0.0205289	-0.681044		9.19554e-07	0.0068		+	+
Gpaa1	Glycosylphosphatidylinositol anchor attachment 1 protein	Q9WTK3	-1.42418	-1.23754	-1.6658	-0.382475		0.665979	0.973942	0.699877	0.810794		0.982612	0.320795	-0.534765	0.790763		0.000989804	0.0258966				+
H2-L	H-2 class I histocompatibility antigen, L-D alpha chain	P01897	-0.746999	-1.31652	-1.50905	-0.532185		1.00952	1.28162	1.60909	0.856248		-0.340791	-0.200412	-0.0245267	-0.0859939		2.30683e-05	0.0264375				+
H2-Q4	Histocompatibility 2, Q region locus 4	Q8HWB2	-0.981598	-1.32545	-1.21426	-0.64805		1.22423	1.28208	1.35867	0.915136		0.262059	-0.127637	-0.686211	-0.0589654		9.83176e-06	0.0153636				+
Ikbip	Inhibitor of nuclear factor kappa-B kinase-interacting protein	Q9DBZ1	-0.372438	-0.0112441	-1.6391	-1.72493		1.63904	1.20031	0.378799	0.921159		0.0731314	-0.113907	-0.170473	-0.180336		0.00368606	0.027		+	+
Laptm4a	Lysosomal-associated transmembrane protein 4A	Q60961	-1.8162	0.0829879	-0.95815	-1.01984		1.1124	0.807923	0.73198	1.44057		-0.465318	0.824264	-0.550571	-0.190049		0.00463603	0.0354865				+
Lpp	Lipoma-preferred partner homolog	Q8BFW7	0.653854	1.38477	-0.0747383	0.843494		-0.595491	-0.239686	-1.35573	-2.11118		0.515754	0.979038	-0.0556505	0.0555681		0.00881719	0.0473958	+	+	+		+	+
Mbd1	Methyl-CpG-binding domain protein 1	Q9Z2E2	0.302071	0.139258	0.840977	0.19943		0.454858	0.139437	1.553	1.14345		-0.802844	-0.882874	-1.60915	-1.47761		0.000520434	0.0473265						+
Mgp	Matrix Gla protein	P19788	0.761697	0.948061	1.05419	0.861729		-1.2301	-1.43137	-1.46704	-1.03758		0.0923959	0.792578	0.439198	0.216231		5.56889e-07	0.00775		+	+
Mrpl57	Ribosomal protein 63, mitochondrial	Q9CQF8	-2.36479	-0.270007	-0.269089	-0.529093		-0.113901	-0.548147	-0.327822	0.228882		1.13454	1.08991	1.20232	0.767191		0.00586793	0.04988
Msln	Mesothelin;Megakaryocyte-potentiating factor;Mesothelin, cleaved form	Q61468	-0.913779	-0.888408	-1.20414	-0.895896		1.39622	1.29779	1.04602	1.25486		-0.00985324	-0.0843242	-0.896059	-0.102446		3.11925e-06	0.0445349			+	+
Myo1b	Unconventional myosin-Ib	P46735	0.8912	0.945124	1.30862	0.884236		-1.10997	-1.02049	-1.52813	-1.39003		0.279279	0.239932	0.341372	0.158854		1.05071e-07	0.036		+	+	+	+
Nes	Nestin	Q6P5H2	0.873464	0.956761	1.23705	1.094		-1.04216	-2.0469	-0.906885	-0.549366		-0.220442	0.248972	0.076202	0.279308		0.000116277	0.00928571		+	+
Nt5e	5-nucleotidase	Q61503	0.964024	1.14286	0.929404	0.750258		-1.35767	-1.14972	-1.43392	-0.978696		0.646428	0.819256	-0.251267	-0.0809427		2.48563e-05	0.0135		+	+	+		+
Pdgfrb	Platelet-derived growth factor receptor beta	P05622	-0.155326	1.24007	1.32065	1.28961		-0.421917	-0.704489	-0.666762	-1.43917		0.298945	1.03892	-0.740443	-1.06009		0.026795	0.0348462		+	+	+	+	+
Pear1	Platelet endothelial aggregation receptor 1	Q8VIK5	-1.15381	-2.02883	-1.35447	-0.537679		0.650849	0.840028	0.699263	0.754022		0.697546	0.557058	0.262635	0.613391		5.82025e-05	0.0209615				+
Plcb3	1-phosphatidylinositol 4,5-bisphosphate phosphodiesterase beta-3	P51432	-1.3961	0.30638	-1.24706	-2.03464		0.084059	0.487712	0.215244	0.609372		0.655553	0.874038	1.14768	0.297759		0.00595057	0.0488043						+
Ptk2	Focal adhesion kinase 1	P34152	-1.17224	-0.979213	-1.51738	-1.58013		0.771741	0.831257	0.996772	0.848299		0.507751	0.585822	0.445443	0.261882		1.38373e-07	0	+	+	+	+	+	+
Rhox5	Homeobox protein Rhox5	P52651	-0.553413	-0.653477	-1.47846	-0.12631		1.43595	1.23786	1.16964	1.31291		-0.566034	-0.607167	-0.543064	-0.628424		2.08038e-05	0.009						+
Sars	Serine--tRNA ligase, cytoplasmic	P26638	-1.44221	-1.21905	-1.38683	-0.786351		1.08872	0.464452	1.29468	1.22099		0.245548	-0.163049	0.386662	0.296431		1.10982e-05	0.0206429		+	+			+
Sema7a	Semaphorin-7A	Q9QUR8	0.504624	0.893763	0.594385	0.596581		-1.68725	-0.788699	-0.888454	-1.57219		0.793152	1.35122	-0.0248348	0.227695		0.000331266	0.0123889				+
Slc14a1	Urea transporter 1	Q8VHL0	0.487931	0.445931	0.393286	0.26298		-0.150849	-0.806832	-1.81267	-1.7463		1.10571	1.39025	0.417869	0.0126911		0.00348037	0.0181739				+
Smn1	Survival motor neuron protein	P97801	-0.523383	-1.22756	-0.917062	-1.51271		-0.0965578	-0.840276	1.16228	0.651069		1.22745	0.556252	0.200024	1.32047		0.00750483	0.0364848						+
Steap1	Metalloreductase STEAP1	Q9CWR7	-0.768643	-0.549487	-1.25117	-1.01109		1.17849	0.823545	0.809261	1.5019		0.289777	-1.16854	-0.662469	0.808429		0.00293307	0.0479149			+	+
Synpo2	Synaptopodin-2	Q91YE8	1.0626	1.19578	1.22597	0.967982		-1.0281	-1.04964	-1.08491	-1.59286		0.220155	-0.0810844	0.254549	-0.0904436		2.27646e-07	0.00866667			+		+	+
Thbd	Thrombomodulin	P15306	-1.20691	-0.799621	-1.80949	-1.35005		0.661015	0.955316	0.908391	0.729069		0.764159	0.565172	0.174148	0.408801		6.23955e-06	0.0358857				+
Tinagl1	Tubulointerstitial nephritis antigen-like	Q99JR5	-0.243889	-0.785123	-1.67047	-0.838252		0.750408	1.6982	1.59126	0.659264		-0.435362	-0.368611	-0.296996	-0.0604232		0.000480267	0.0131176		+	+
Trim10	Tripartite motif-containing protein 10	Q9WUH5	-1.44353	-1.55285	-1.69058	-0.437809		0.799917	0.668457	0.47608	0.605913		0.912458	0.58019	0.439973	0.641781		3.88085e-05	0.011
Tspan9	Tetraspanin-9	Q8BJU2	-1.28704	-1.12975	-0.970361	-1.06635		1.28023	1.35751	1.15743	0.940638		-0.429466	0.125776	-0.191471	0.212871		3.92234e-07	0.0445				+
Ubr5	E3 ubiquitin-protein ligase UBR5	Q80TP3	-1.06966	-0.00632137	-1.39698	-1.53897		-1.07815	0.492109	0.713427	0.601829		1.18878	0.273072	1.14972	0.671134		0.0124317	0.0446364						+
