# Supplementary material for: Characterisation of a nucleo-adhesome
Source: Nat Commun. 2022 Jun 1;13:3053. doi: 10.1038/s41467-022-30556-5 (PMC9160004; doi:10.1038/s41467-022-30556-5)
Supplement: Supplementary file 10 — Supplementary Data 7 [file 41467_2022_30556_MOESM10_ESM.xlsx]

## Sheet: Supplementary Data 7
Supplementary Data 7 Gene Ontology enrichment analysis of the FAK-dependent nuclear proteome.
Gene Ontology biological processes
Gene set description	Gene set ID	Gene set link	Gene set size	Gene set overlap	Expect value	Enrichment ratio	P	FDR-adjusted P	Gene set overlap gene names	Reduced redundancy gene set (affinity propagation)
Cell adhesion	GO:0007155	http://amigo.geneontology.org/amigo/term/GO:0007155	1223	12	2.51381	4.77363	3.73541e-06	0.0184775	Fat1,Cx3cl1,Ptk2,Col18a1,Cd63,Col6a2,Msln,Nt5e,Lpp,Cadm1,Pear1,Tinagl1	+
Biological adhesion	GO:0022610	http://amigo.geneontology.org/amigo/term/GO:0022610	1234	12	2.53642	4.73108	4.09836e-06	0.0184775	Fat1,Cx3cl1,Ptk2,Col18a1,Cd63,Col6a2,Msln,Nt5e,Lpp,Cadm1,Pear1,Tinagl1
Positive regulation of cell migration	GO:0030335	http://amigo.geneontology.org/amigo/term/GO:0030335	501	8	1.02978	7.76867	6.6871e-06	0.0200992	Cx3cl1,Pdgfrb,Ptk2,Col18a1,Acta2,Aqp1,Glipr2,Sema7a	+
Positive regulation of cell motility	GO:2000147	http://amigo.geneontology.org/amigo/term/GO:2000147	524	8	1.07705	7.42768	9.2797e-06	0.0208242	Cx3cl1,Pdgfrb,Ptk2,Col18a1,Acta2,Aqp1,Glipr2,Sema7a
Positive regulation of cellular component movement	GO:0051272	http://amigo.geneontology.org/amigo/term/GO:0051272	540	8	1.10994	7.2076	1.15472e-05	0.0208242	Cx3cl1,Pdgfrb,Ptk2,Col18a1,Acta2,Aqp1,Glipr2,Sema7a
Positive regulation of locomotion	GO:0040017	http://amigo.geneontology.org/amigo/term/GO:0040017	554	8	1.13872	7.02546	1.38997e-05	0.020889	Cx3cl1,Pdgfrb,Ptk2,Col18a1,Acta2,Aqp1,Glipr2,Sema7a
Glomerulus vasculature development	GO:0072012	http://amigo.geneontology.org/amigo/term/GO:0072012	28	3	0.0575524	52.1264	2.53824e-05	0.0314267	Pdgfrb,Acta2,Aqp1	+
Renal system vasculature development	GO:0061437	http://amigo.geneontology.org/amigo/term/GO:0061437	30	3	0.0616633	48.6513	3.13674e-05	0.0314267	Pdgfrb,Acta2,Aqp1
Kidney vasculature development	GO:0061440	http://amigo.geneontology.org/amigo/term/GO:0061440	30	3	0.0616633	48.6513	3.13674e-05	0.0314267	Pdgfrb,Acta2,Aqp1
Regulation of cell migration	GO:0030334	http://amigo.geneontology.org/amigo/term/GO:0030334	829	9	1.70396	5.2818	3.6095e-05	0.0325468	Cx3cl1,Pdgfrb,Ptk2,Col18a1,Cd63,Acta2,Aqp1,Glipr2,Sema7a
Camera-type eye development	GO:0043010	http://amigo.geneontology.org/amigo/term/GO:0043010	322	6	0.661853	9.06546	4.63978e-05	0.0358781	Fat1,Pdgfrb,Cryab,Gas1,Aqp1,Nes	+
Regulation of ERK1 and ERK2 cascade	GO:0070372	http://amigo.geneontology.org/amigo/term/GO:0070372	327	6	0.67213	8.92684	5.05484e-05	0.0358781	Cx3cl1,Pdgfrb,Acta2,Ece1,Glipr2,Sema7a
Cellular component morphogenesis	GO:0032989	http://amigo.geneontology.org/amigo/term/GO:0032989	1090	10	2.24043	4.46342	5.17262e-05	0.0358781	Fat1,Pdgfrb,Ptk2,Col18a1,Smn1,Gas1,Col6a2,Nes,Cadm1,Sema7a
Regulation of cell motility	GO:2000145	http://amigo.geneontology.org/amigo/term/GO:2000145	878	9	1.80468	4.98703	5.64705e-05	0.0363711	Cx3cl1,Pdgfrb,Ptk2,Col18a1,Cd63,Acta2,Aqp1,Glipr2,Sema7a
Positive regulation of hepatic stellate cell activation	GO:2000491	http://amigo.geneontology.org/amigo/term/GO:2000491	6	2	0.0123327	162.171	6.14306e-05	0.036928	Pdgfrb,Acta2
ERK1 and ERK2 cascade	GO:0070371	http://amigo.geneontology.org/amigo/term/GO:0070371	343	6	0.705017	8.51043	6.58736e-05	0.0371239	Cx3cl1,Pdgfrb,Acta2,Ece1,Glipr2,Sema7a
Regulation of locomotion	GO:0040012	http://amigo.geneontology.org/amigo/term/GO:0040012	951	9	1.95473	4.60422	0.000104445	0.0468772	Cx3cl1,Pdgfrb,Ptk2,Col18a1,Cd63,Acta2,Aqp1,Glipr2,Sema7a
Eye development	GO:0001654	http://amigo.geneontology.org/amigo/term/GO:0001654	375	6	0.770792	7.78421	0.000107631	0.0468772	Fat1,Pdgfrb,Cryab,Gas1,Aqp1,Nes
Visual system development	GO:0150063	http://amigo.geneontology.org/amigo/term/GO:0150063	375	6	0.770792	7.78421	0.000107631	0.0468772	Fat1,Pdgfrb,Cryab,Gas1,Aqp1,Nes
Regulation of cellular component movement	GO:0051270	http://amigo.geneontology.org/amigo/term/GO:0051270	960	9	1.97323	4.56106	0.000112234	0.0468772	Cx3cl1,Pdgfrb,Ptk2,Col18a1,Cd63,Acta2,Aqp1,Glipr2,Sema7a
Sensory system development	GO:0048880	http://amigo.geneontology.org/amigo/term/GO:0048880	379	6	0.779013	7.70205	0.000114069	0.0468772	Fat1,Pdgfrb,Cryab,Gas1,Aqp1,Nes
Metanephric glomerulus vasculature development	GO:0072239	http://amigo.geneontology.org/amigo/term/GO:0072239	8	2	0.0164436	121.628	0.000114373	0.0468772	Pdgfrb,Aqp1
Gene Ontology cellular components
Gene set description	Gene set ID	Gene set link	Gene set size	Gene set overlap	Expect value	Enrichment ratio	P	FDR-adjusted P	Gene set overlap gene names	Reduced redundancy gene set (affinity propagation)
Cell surface	GO:0009986	http://amigo.geneontology.org/amigo/term/GO:0009986	856	10	1.84009	5.43452	9.92258e-06	0.0114705	Cx3cl1,Pdgfrb,Thbd,Cryab,Cd63,Ece1,Msln,Nt5e,H2-Q4,Sema7a	+
Actin filament bundle	GO:0032432	http://amigo.geneontology.org/amigo/term/GO:0032432	80	4	0.171971	23.2598	2.58233e-05	0.0149259	Cryab,Ptk2,Acta2,Fscn1	+
Extracellular space	GO:0005615	http://amigo.geneontology.org/amigo/term/GO:0005615	1473	12	3.16641	3.78978	4.11866e-05	0.0158706	Cx3cl1,Thbd,Mgp,Col18a1,Cd63,Fst,Aqp1,Col6a2,Msln,Tinagl1,Glipr2,Sema7a	+
Filopodium	GO:0030175	http://amigo.geneontology.org/amigo/term/GO:0030175	103	4	0.221412	18.0658	6.96597e-05	0.0201316	Fat1,Myo1b,Acta2,Fscn1
Extracellular region part	GO:0044421	http://amigo.geneontology.org/amigo/term/GO:0044421	1695	12	3.64363	3.29342	0.000160238	0.0370469	Cx3cl1,Thbd,Mgp,Col18a1,Cd63,Fst,Aqp1,Col6a2,Msln,Tinagl1,Glipr2,Sema7a
Plasma membrane region	GO:0098590	http://amigo.geneontology.org/amigo/term/GO:0098590	1238	10	2.66125	3.75763	0.00022486	0.043323	Fat1,Pdgfrb,Thbd,Cryab,Ptk2,Aqp1,Nt5e,Fscn1,Cadm1,Slc14a1
