# Supplementary material for: Characterisation of a nucleo-adhesome
Source: Nat Commun. 2022 Jun 1;13:3053. doi: 10.1038/s41467-022-30556-5 (PMC9160004; doi:10.1038/s41467-022-30556-5)
Supplement: Supplementary file 11 — Supplementary Data 8 [file 41467_2022_30556_MOESM11_ESM.xlsx]

## Sheet: Supplementary Data 8
Supplementary Data 8 Transcriptomic analysis of FAK-dependent nuclear proteins.
Gene name	Protein name	Ensembl gene ID	SCC FAK–/– Z-score (RNA-Seq)				SCC FAK-WT Z-score (RNA-Seq)			log2(FAK-WT/ FAK–/–)	Hypothesis testing		Microarray data only	Literature-curated adhesome	Meta-adhesome	Cell adhesion	Cell surface	Actin cytoskeleton	Nucleus
			Replicate 1	Replicate 2	Replicate 3		Replicate 1	Replicate 2	Replicate 3		P	FDR-adjusted P
Acta2	Actin, aortic smooth muscle;Actin, gamma-enteric smooth muscle	ENSMUSG00000035783	0.863945	0.838403	1.03009		-0.93468	-0.89821	-0.899548	-4.95793	2.06906e-286	6.74409e-283						+
Aldh2	Aldehyde dehydrogenase, mitochondrial	ENSMUSG00000029455	-1.27828	-1.01355	-0.0901229		1.32128	0.424761	0.635917	0.343892	0.00094416	0.00595265
Aqp1	Aquaporin-1	ENSMUSG00000004655	0.831337	0.777013	1.10896		-0.95831	-0.949969	-0.809032	-0.802551	2.88927e-34	3.65731e-32			+	+	+		+
Cadm1	Cell adhesion molecule 1	ENSMUSG00000032076	-0.996129	-0.877157	-0.788059		0.483833	1.16753	1.00999	0.889698	4.46011e-15	1.73068e-13				+	+
Ccdc152	Coiled-coil domain-containing 152	ENSMUSG00000091119	-0.408248	-0.408248	-0.408248		-0.408248	2.04124	-0.408248	0.0349364	0.535082	[N/A]
Cd63	CD63 antigen	ENSMUSG00000025351	1.18036	0.895293	-1.50263		-0.291283	-0.600628	0.31889	-0.047889	0.644295	0.802246				+	+
Col18a1	Collagen alpha-1(XVIII) chain;Endostatin	ENSMUSG00000001435	0.797321	0.740288	1.15756		-0.709282	-0.967117	-1.01877	-1.50904	1.6708e-63	5.88755e-61			+	+
Col6a2	Collagen alpha-2(VI) chain	ENSMUSG00000020241	0.977851	0.435838	0.967058		-1.55964	-0.137548	-0.68356	-0.130519	0.133116	0.296072			+	+
Coro2a	Coronin-2A	ENSMUSG00000028337	0.579816	0.373439	1.5292		-1.12256	-0.656434	-0.703466	-0.65897	3.03615e-06	3.74861e-05		+	+	+		+
Cryab	Alpha-crystallin B chain	ENSMUSG00000032060	-0.313632	-0.789663	-0.363388		2.00083	-0.262888	-0.271261	0.411149	0.0726754	0.191423			+	+	+	+	+
Cx3cl1	Fractalkine;Processed fractalkine	ENSMUSG00000031778	0.81286	0.769313	1.13441		-0.886691	-0.919235	-0.910663	-2.44628	1.2136e-174	2.26042e-171				+	+	+
Dnajc19	Mitochondrial import inner membrane translocase subunit TIM14	[N/A]	n.d.	n.d.	n.d.		n.d.	n.d.	n.d.	n.d.	n.d.	n.d.
Dynap	Dynactin-associated protein	ENSMUSG00000024512	n.d.	n.d.	n.d.		n.d.	n.d.	n.d.	3.39391	0	0	+				+
Ece1	Endothelin-converting enzyme 1	ENSMUSG00000057530	0.772938	-1.04359	-0.805257		-0.844261	0.726905	1.19326	0.301734	0.120136	0.275037					+
Ehd4	EH domain-containing protein 4	ENSMUSG00000027293	-0.613546	-1.60384	0.6186		1.2596	0.280236	0.0589458	0.124996	0.27601	0.485648			+	+	+		+
Fat1	FAT atypical cadherin 1	ENSMUSG00000070047	-0.952183	-0.751352	-0.687236		1.67156	0.402993	0.316213	1.08592	4.91667e-14	1.70488e-12				+	+	+	+
FRRS1	Ferric-chelate reductase 1	ENSMUSG00000033386	-0.85921	-1.03868	-0.83134		0.966725	0.836573	0.925935	0.962157	7.37397e-14	2.49719e-12
Fscn1	Fascin	ENSMUSG00000029581	-0.837464	-0.805311	0.0566599		1.86819	0.100852	-0.382923	0.254429	0.0562005	0.15839			+	+	+	+
Fst	Follistatin	ENSMUSG00000021765	0.852978	0.705487	1.14403		-1.04514	-0.837843	-0.819517	-1.55299	8.86843e-46	1.75192e-43							+
Gas1	Growth arrest-specific protein 1	ENSMUSG00000052957	0.834335	0.708978	1.16417		-0.933417	-0.86424	-0.909822	-2.21755	1.24439e-70	5.59462e-68					+
Glipr2	Golgi-associated plant pathogenesis-related protein 1	ENSMUSG00000028480	0.835902	1.11789	0.763345		-0.946088	-0.937935	-0.833116	-1.26799	1.00479e-21	6.9683e-20			+	+
Gpaa1	Glycosylphosphatidylinositol anchor attachment 1 protein	ENSMUSG00000022561	0.101525	-0.0600956	1.65273		-1.47896	0.0409012	-0.256096	-0.302653	0.0435197	0.130993					+
H2-L	H-2 class I histocompatibility antigen, L-D alpha chain	[N/A]	n.d.	n.d.	n.d.		n.d.	n.d.	n.d.	n.d.	n.d.	n.d.					+
H2-Q4	Histocompatibility 2, Q region locus 4	ENSMUSG00000035929	-0.998918	-0.517844	0.3318		1.79068	-0.644859	0.0391411	-0.00193703	0.993536	0.996593					+
Ikbip	Inhibitor of nuclear factor kappa-B kinase-interacting protein	ENSMUSG00000019975	1.0756	0.418342	-0.669136		-1.62466	0.761137	0.0387139	-0.0189892	0.881972	0.942623			+	+
Laptm4a	Lysosomal-associated transmembrane protein 4A	ENSMUSG00000020585	0.836001	0.747168	-1.78208		-0.428389	0.00804767	0.619247	0.0190077	0.816274	0.906521					+
Lpp	Lipoma-preferred partner homolog	ENSMUSG00000033306	0.272997	1.52239	0.109068		0.316112	-0.986739	-1.23383	-0.357632	0.00335413	0.0171899		+	+	+		+	+
Mbd1	Methyl-CpG-binding domain protein 1	ENSMUSG00000024561	-0.365405	-0.304443	-1.04023		1.84384	0.3093	-0.443065	0.117737	0.338912	0.554213							+
Mgp	Matrix Gla protein	ENSMUSG00000030218	0.883612	0.918242	0.933325		-0.832835	-0.981975	-0.920368	-1.65268	2.04833e-103	2.05432e-100			+	+
Mrpl57	Ribosomal protein 63, mitochondrial	ENSMUSG00000021967	0.344032	0.405248	0.338934		-2.03602	0.537148	0.410657	-0.0164826	0.911081	0.95782
Msln	Mesothelin;Megakaryocyte-potentiating factor;Mesothelin, cleaved form	ENSMUSG00000063011	-0.938547	-0.904317	-0.892727		0.874155	0.868434	0.993002	1.90734	5.76105e-63	1.97665e-60				+	+
Myo1b	Unconventional myosin-Ib	ENSMUSG00000018417	0.106069	0.129767	-0.628094		1.86231	-0.615279	-0.854774	-0.103468	0.555865	0.740582			+	+	+	+
Nes	Nestin	ENSMUSG00000004891	0.708236	1.66936	-0.333393		-0.833441	-0.311371	-0.899393	-0.105886	0.365571	0.580571			+	+
Nt5e	5-nucleotidase	ENSMUSG00000032420	1.25705	0.837178	0.578342		-0.845731	-0.897086	-0.929756	-1.52785	3.40282e-28	3.26221e-26			+	+	+		+
Pdgfrb	Platelet-derived growth factor receptor beta	ENSMUSG00000024620	0.824523	0.914026	0.985102		-1.06561	-0.783102	-0.874942	-1.71742	5.21087e-24	4.09273e-22			+	+	+	+	+
Pear1	Platelet endothelial aggregation receptor 1	ENSMUSG00000028073	-1.35357	-1.12143	0.143759		0.549594	0.87713	0.904521	0.53635	0.000173139	0.00139949					+
Plcb3	1-phosphatidylinositol 4,5-bisphosphate phosphodiesterase beta-3	ENSMUSG00000024960	-0.0468773	0.0123514	1.90083		-0.834696	-0.236804	-0.794801	-0.139105	0.0967344	0.235655							+
Ptk2	Focal adhesion kinase 1	ENSMUSG00000022607	0.140666	-0.233428	0.963254		1.12382	-0.386305	-1.608	3.28519	6.64538e-283	1.73285e-279		+	+	+	+	+	+
Rhox5	Homeobox protein Rhox5	ENSMUSG00000095180	-0.937364	-0.945628	-0.847657		0.793376	0.932179	1.00509	1.94085	4.39253e-71	2.04535e-68							+
Sars	Serine--tRNA ligase, cytoplasmic	ENSMUSG00000068739	-0.636923	-0.670101	-1.30068		0.535035	0.938171	1.1345	0.552316	6.79152e-10	1.51364e-08			+	+			+
Sema7a	Semaphorin-7A	ENSMUSG00000038264	0.711823	0.708727	1.19512		-1.29993	-0.597463	-0.718279	-0.810986	3.67354e-16	1.56522e-14					+
Slc14a1	Urea transporter 1	ENSMUSG00000059336	0.926942	0.916091	0.876416		-0.693103	-1.00993	-1.01642	-1.15421	1.62472e-65	6.41914e-63					+
Smn1	Survival motor neuron protein	ENSMUSG00000021645	-0.237643	-0.0627272	-0.565121		1.99305	-0.642164	-0.485394	-0.0101743	0.923458	0.964207							+
Steap1	Metalloreductase STEAP1	ENSMUSG00000015652	-0.881563	-0.889262	-0.965892		0.892891	0.890203	0.953624	1.3023	4.00767e-39	6.45086e-37				+	+
Synpo2	Synaptopodin-2	ENSMUSG00000050315	0.927404	0.991154	0.798269		-1.08448	-0.893394	-0.738955	-1.59917	5.06786e-44	9.30631e-42				+		+	+
Thbd	Thrombomodulin	ENSMUSG00000074743	0.649381	1.08031	0.907385		-1.24126	-0.506839	-0.888971	-0.383021	8.69914e-05	0.000767904					+
Tinagl1	Tubulointerstitial nephritis antigen-like	ENSMUSG00000028776	n.d.	n.d.	n.d.		n.d.	n.d.	n.d.	1.58765	0	0.0013	+		+	+
Trim10	Tripartite motif-containing protein 10	ENSMUSG00000073400	-0.643855	-0.643855	1.40044		-0.643855	-0.643855	1.17498	0.0213727	0.704351	[N/A]
Tspan9	Tetraspanin-9	ENSMUSG00000030352	-0.86108	-0.728939	-0.480452		1.86055	0.184569	0.0253521	0.533581	7.21003e-05	0.000651					+
Ubr5	E3 ubiquitin-protein ligase UBR5	ENSMUSG00000037487	-0.929786	-0.620357	-1.09172		1.04104	1.11164	0.489186	0.456256	2.09954e-06	2.67062e-05							+
