# Supplementary material for: Characterisation of a nucleo-adhesome
Source: Nat Commun. 2022 Jun 1;13:3053. doi: 10.1038/s41467-022-30556-5 (PMC9160004; doi:10.1038/s41467-022-30556-5)
Supplement: Supplementary file 12 — Supplementary Data 9 [file 41467_2022_30556_MOESM12_ESM.xlsx]

## Sheet: Supplementary Data 9
Supplementary Data 9 Correlation analysis of FAK-dependent nuclear multi-omic data.
Row name (platform_FAK_replicate)	Column name (platform_FAK_replicate)	Spearman rank correlation coefficient	P	Significant
Proteomics_FAK-NLS_rep1	Proteomics_FAK-NLS_rep2	0.542029	9.9957e-05	+
Proteomics_FAK-NLS_rep1	Proteomics_FAK-NLS_rep3	0.4288	0.00294587	+
Proteomics_FAK-NLS_rep1	Proteomics_FAK-NLS_rep4	0.518841	0.000220594	+
Proteomics_FAK-NLS_rep1	Proteomics_FAK–/–_rep1	-0.115634	0.44412
Proteomics_FAK-NLS_rep1	Proteomics_FAK–/–_rep2	-0.0366944	0.808698
Proteomics_FAK-NLS_rep1	Proteomics_FAK–/–_rep3	-0.145483	0.334694
Proteomics_FAK-NLS_rep1	Proteomics_FAK–/–_rep4	-0.0870182	0.565267
Proteomics_FAK-NLS_rep1	Proteomics_FAK-WT_rep1	-0.394758	0.006629	+
Proteomics_FAK-NLS_rep1	Proteomics_FAK-WT_rep2	-0.246007	0.0993491
Proteomics_FAK-NLS_rep1	Proteomics_FAK-WT_rep3	-0.268208	0.0715146
Proteomics_FAK-NLS_rep1	Proteomics_FAK-WT_rep4	-0.461856	0.00123334	+
Proteomics_FAK-NLS_rep1	Transcriptomics_FAK–/–_rep1	0.222572	0.137086
Proteomics_FAK-NLS_rep1	Transcriptomics_FAK–/–_rep2	0.172001	0.253035
Proteomics_FAK-NLS_rep1	Transcriptomics_FAK–/–_rep3	0.358742	0.0143553	+
Proteomics_FAK-NLS_rep1	Transcriptomics_FAK-WT_rep1	-0.33543	0.0226757	+
Proteomics_FAK-NLS_rep1	Transcriptomics_FAK-WT_rep2	-0.224792	0.13311
Proteomics_FAK-NLS_rep1	Transcriptomics_FAK-WT_rep3	-0.120444	0.425266
Proteomics_FAK-NLS_rep2	Proteomics_FAK-NLS_rep1	0.542029	9.9957e-05	+
Proteomics_FAK-NLS_rep2	Proteomics_FAK-NLS_rep3	0.458403	0.00135634	+
Proteomics_FAK-NLS_rep2	Proteomics_FAK-NLS_rep4	0.370583	0.0112375	+
Proteomics_FAK-NLS_rep2	Proteomics_FAK–/–_rep1	-0.062843	0.678213
Proteomics_FAK-NLS_rep2	Proteomics_FAK–/–_rep2	0.176071	0.241807
Proteomics_FAK-NLS_rep2	Proteomics_FAK–/–_rep3	0.106013	0.483174
Proteomics_FAK-NLS_rep2	Proteomics_FAK–/–_rep4	0.0740672	0.624703
Proteomics_FAK-NLS_rep2	Proteomics_FAK-WT_rep1	-0.42584	0.00317165	+
Proteomics_FAK-NLS_rep2	Proteomics_FAK-WT_rep2	-0.400308	0.00584031	+
Proteomics_FAK-NLS_rep2	Proteomics_FAK-WT_rep3	-0.488005	0.000580954	+
Proteomics_FAK-NLS_rep2	Proteomics_FAK-WT_rep4	-0.541659	0.000101274	+
Proteomics_FAK-NLS_rep2	Transcriptomics_FAK–/–_rep1	0.427197	0.00306634	+
Proteomics_FAK-NLS_rep2	Transcriptomics_FAK–/–_rep2	0.419673	0.00369144	+
Proteomics_FAK-NLS_rep2	Transcriptomics_FAK–/–_rep3	0.451372	0.00164095	+
Proteomics_FAK-NLS_rep2	Transcriptomics_FAK-WT_rep1	-0.391921	0.00706667	+
Proteomics_FAK-NLS_rep2	Transcriptomics_FAK-WT_rep2	-0.3823	0.00874263	+
Proteomics_FAK-NLS_rep2	Transcriptomics_FAK-WT_rep3	-0.421893	0.00349629	+
Proteomics_FAK-NLS_rep3	Proteomics_FAK-NLS_rep1	0.4288	0.00294587	+
Proteomics_FAK-NLS_rep3	Proteomics_FAK-NLS_rep2	0.458403	0.00135634	+
Proteomics_FAK-NLS_rep3	Proteomics_FAK-NLS_rep4	0.626025	3.27236e-06	+
Proteomics_FAK-NLS_rep3	Proteomics_FAK–/–_rep1	-0.0950355	0.529842
Proteomics_FAK-NLS_rep3	Proteomics_FAK–/–_rep2	0.0276904	0.855055
Proteomics_FAK-NLS_rep3	Proteomics_FAK–/–_rep3	0.0274437	0.856333
Proteomics_FAK-NLS_rep3	Proteomics_FAK–/–_rep4	-0.0602528	0.6908
Proteomics_FAK-NLS_rep3	Proteomics_FAK-WT_rep1	-0.435708	0.00247324	+
Proteomics_FAK-NLS_rep3	Proteomics_FAK-WT_rep2	-0.391551	0.00712556	+
Proteomics_FAK-NLS_rep3	Proteomics_FAK-WT_rep3	-0.37786	0.00962521	+
Proteomics_FAK-NLS_rep3	Proteomics_FAK-WT_rep4	-0.446932	0.00184694	+
Proteomics_FAK-NLS_rep3	Transcriptomics_FAK–/–_rep1	0.217145	0.147177
Proteomics_FAK-NLS_rep3	Transcriptomics_FAK–/–_rep2	0.0868948	0.56582
Proteomics_FAK-NLS_rep3	Transcriptomics_FAK–/–_rep3	0.32618	0.0269481	+
Proteomics_FAK-NLS_rep3	Transcriptomics_FAK-WT_rep1	-0.276719	0.0626472
Proteomics_FAK-NLS_rep3	Transcriptomics_FAK-WT_rep2	-0.10663	0.480618
Proteomics_FAK-NLS_rep3	Transcriptomics_FAK-WT_rep3	-0.151156	0.315979
Proteomics_FAK-NLS_rep4	Proteomics_FAK-NLS_rep1	0.518841	0.000220594	+
Proteomics_FAK-NLS_rep4	Proteomics_FAK-NLS_rep2	0.370583	0.0112375	+
Proteomics_FAK-NLS_rep4	Proteomics_FAK-NLS_rep3	0.626025	3.27236e-06	+
Proteomics_FAK-NLS_rep4	Proteomics_FAK–/–_rep1	-0.349491	0.0172776	+
Proteomics_FAK-NLS_rep4	Proteomics_FAK–/–_rep2	-0.290534	0.0501427
Proteomics_FAK-NLS_rep4	Proteomics_FAK–/–_rep3	-0.284243	0.05556
Proteomics_FAK-NLS_rep4	Proteomics_FAK–/–_rep4	-0.228615	0.126465
Proteomics_FAK-NLS_rep4	Proteomics_FAK-WT_rep1	-0.155843	0.301029
Proteomics_FAK-NLS_rep4	Proteomics_FAK-WT_rep2	-0.178908	0.234184
Proteomics_FAK-NLS_rep4	Proteomics_FAK-WT_rep3	-0.145483	0.334694
Proteomics_FAK-NLS_rep4	Proteomics_FAK-WT_rep4	-0.110577	0.464428
Proteomics_FAK-NLS_rep4	Transcriptomics_FAK–/–_rep1	-0.0886216	0.558095
Proteomics_FAK-NLS_rep4	Transcriptomics_FAK–/–_rep2	-0.0994758	0.510702
Proteomics_FAK-NLS_rep4	Transcriptomics_FAK–/–_rep3	0.184089	0.220692
Proteomics_FAK-NLS_rep4	Transcriptomics_FAK-WT_rep1	-0.141906	0.34684
Proteomics_FAK-NLS_rep4	Transcriptomics_FAK-WT_rep2	0.0859081	0.570257
Proteomics_FAK-NLS_rep4	Transcriptomics_FAK-WT_rep3	0.0941721	0.533604
Proteomics_FAK–/–_rep1	Proteomics_FAK-NLS_rep1	-0.115634	0.44412
Proteomics_FAK–/–_rep1	Proteomics_FAK-NLS_rep2	-0.062843	0.678213
Proteomics_FAK–/–_rep1	Proteomics_FAK-NLS_rep3	-0.0950355	0.529842
Proteomics_FAK–/–_rep1	Proteomics_FAK-NLS_rep4	-0.349491	0.0172776	+
Proteomics_FAK–/–_rep1	Proteomics_FAK–/–_rep2	0.787481	8.47169e-11	+
Proteomics_FAK–/–_rep1	Proteomics_FAK–/–_rep3	0.710762	3.12609e-08	+
Proteomics_FAK–/–_rep1	Proteomics_FAK–/–_rep4	0.678939	2.1437e-07	+
Proteomics_FAK–/–_rep1	Proteomics_FAK-WT_rep1	-0.628369	2.93152e-06	+
Proteomics_FAK–/–_rep1	Proteomics_FAK-WT_rep2	-0.636139	2.02233e-06	+
Proteomics_FAK–/–_rep1	Proteomics_FAK-WT_rep3	-0.580142	2.38109e-05	+
Proteomics_FAK–/–_rep1	Proteomics_FAK-WT_rep4	-0.597657	1.15725e-05	+
Proteomics_FAK–/–_rep1	Transcriptomics_FAK–/–_rep1	0.532902	0.000137441	+
Proteomics_FAK–/–_rep1	Transcriptomics_FAK–/–_rep2	0.6037	8.93246e-06	+
Proteomics_FAK–/–_rep1	Transcriptomics_FAK–/–_rep3	0.29485	0.0466785	+
Proteomics_FAK–/–_rep1	Transcriptomics_FAK-WT_rep1	-0.251927	0.0912206
Proteomics_FAK–/–_rep1	Transcriptomics_FAK-WT_rep2	-0.639346	1.72981e-06	+
Proteomics_FAK–/–_rep1	Transcriptomics_FAK-WT_rep3	-0.669442	3.63991e-07	+
Proteomics_FAK–/–_rep2	Proteomics_FAK-NLS_rep1	-0.0366944	0.808698
Proteomics_FAK–/–_rep2	Proteomics_FAK-NLS_rep2	0.176071	0.241807
Proteomics_FAK–/–_rep2	Proteomics_FAK-NLS_rep3	0.0276904	0.855055
Proteomics_FAK–/–_rep2	Proteomics_FAK-NLS_rep4	-0.290534	0.0501427
Proteomics_FAK–/–_rep2	Proteomics_FAK–/–_rep1	0.787481	8.47169e-11	+
Proteomics_FAK–/–_rep2	Proteomics_FAK–/–_rep3	0.69189	1.00847e-07	+
Proteomics_FAK–/–_rep2	Proteomics_FAK–/–_rep4	0.670182	3.49521e-07	+
Proteomics_FAK–/–_rep2	Proteomics_FAK-WT_rep1	-0.685476	1.47209e-07	+
Proteomics_FAK–/–_rep2	Proteomics_FAK-WT_rep2	-0.712612	2.77317e-08	+
Proteomics_FAK–/–_rep2	Proteomics_FAK-WT_rep3	-0.73358	6.66443e-09	+
Proteomics_FAK–/–_rep2	Proteomics_FAK-WT_rep4	-0.663398	5.04832e-07	+
Proteomics_FAK–/–_rep2	Transcriptomics_FAK–/–_rep1	0.64132	1.56983e-06	+
Proteomics_FAK–/–_rep2	Transcriptomics_FAK–/–_rep2	0.767746	4.79297e-10	+
Proteomics_FAK–/–_rep2	Transcriptomics_FAK–/–_rep3	0.324206	0.0279414	+
Proteomics_FAK–/–_rep2	Transcriptomics_FAK-WT_rep1	-0.47086	0.000958096	+
Proteomics_FAK–/–_rep2	Transcriptomics_FAK-WT_rep2	-0.614061	5.659e-06	+
Proteomics_FAK–/–_rep2	Transcriptomics_FAK-WT_rep3	-0.68745	1.31169e-07	+
Proteomics_FAK–/–_rep3	Proteomics_FAK-NLS_rep1	-0.145483	0.334694
Proteomics_FAK–/–_rep3	Proteomics_FAK-NLS_rep2	0.106013	0.483174
Proteomics_FAK–/–_rep3	Proteomics_FAK-NLS_rep3	0.0274437	0.856333
Proteomics_FAK–/–_rep3	Proteomics_FAK-NLS_rep4	-0.284243	0.05556
Proteomics_FAK–/–_rep3	Proteomics_FAK–/–_rep1	0.710762	3.12609e-08	+
Proteomics_FAK–/–_rep3	Proteomics_FAK–/–_rep2	0.69189	1.00847e-07	+
Proteomics_FAK–/–_rep3	Proteomics_FAK–/–_rep4	0.768856	4.3676e-10	+
Proteomics_FAK–/–_rep3	Proteomics_FAK-WT_rep1	-0.6893	1.17626e-07	+
Proteomics_FAK–/–_rep3	Proteomics_FAK-WT_rep2	-0.717669	1.98926e-08	+
Proteomics_FAK–/–_rep3	Proteomics_FAK-WT_rep3	-0.623188	3.7339e-06	+
Proteomics_FAK–/–_rep3	Proteomics_FAK-WT_rep4	-0.622695	3.82007e-06	+
Proteomics_FAK–/–_rep3	Transcriptomics_FAK–/–_rep1	0.475917	0.000828881	+
Proteomics_FAK–/–_rep3	Transcriptomics_FAK–/–_rep2	0.556213	5.98136e-05	+
Proteomics_FAK–/–_rep3	Transcriptomics_FAK–/–_rep3	0.313599	0.0338164	+
Proteomics_FAK–/–_rep3	Transcriptomics_FAK-WT_rep1	-0.285106	0.0547897
Proteomics_FAK–/–_rep3	Transcriptomics_FAK-WT_rep2	-0.588036	1.72903e-05	+
Proteomics_FAK–/–_rep3	Transcriptomics_FAK-WT_rep3	-0.577182	2.67896e-05	+
Proteomics_FAK–/–_rep4	Proteomics_FAK-NLS_rep1	-0.0870182	0.565267
Proteomics_FAK–/–_rep4	Proteomics_FAK-NLS_rep2	0.0740672	0.624703
Proteomics_FAK–/–_rep4	Proteomics_FAK-NLS_rep3	-0.0602528	0.6908
Proteomics_FAK–/–_rep4	Proteomics_FAK-NLS_rep4	-0.228615	0.126465
Proteomics_FAK–/–_rep4	Proteomics_FAK–/–_rep1	0.678939	2.1437e-07	+
Proteomics_FAK–/–_rep4	Proteomics_FAK–/–_rep2	0.670182	3.49521e-07	+
Proteomics_FAK–/–_rep4	Proteomics_FAK–/–_rep3	0.768856	4.3676e-10	+
Proteomics_FAK–/–_rep4	Proteomics_FAK-WT_rep1	-0.667345	4.08078e-07	+
Proteomics_FAK–/–_rep4	Proteomics_FAK-WT_rep2	-0.673389	2.92786e-07	+
Proteomics_FAK–/–_rep4	Proteomics_FAK-WT_rep3	-0.64169	1.54141e-06	+
Proteomics_FAK–/–_rep4	Proteomics_FAK-WT_rep4	-0.656614	7.22462e-07	+
Proteomics_FAK–/–_rep4	Transcriptomics_FAK–/–_rep1	0.392291	0.00700819	+
Proteomics_FAK–/–_rep4	Transcriptomics_FAK–/–_rep2	0.502929	0.000367757	+
Proteomics_FAK–/–_rep4	Transcriptomics_FAK–/–_rep3	0.461116	0.00125883	+
Proteomics_FAK–/–_rep4	Transcriptomics_FAK-WT_rep1	-0.342214	0.019917	+
Proteomics_FAK–/–_rep4	Transcriptomics_FAK-WT_rep2	-0.622448	3.86383e-06	+
Proteomics_FAK–/–_rep4	Transcriptomics_FAK-WT_rep3	-0.522664	0.000194359	+
Proteomics_FAK-WT_rep1	Proteomics_FAK-NLS_rep1	-0.394758	0.006629	+
Proteomics_FAK-WT_rep1	Proteomics_FAK-NLS_rep2	-0.42584	0.00317165	+
Proteomics_FAK-WT_rep1	Proteomics_FAK-NLS_rep3	-0.435708	0.00247324	+
Proteomics_FAK-WT_rep1	Proteomics_FAK-NLS_rep4	-0.155843	0.301029
Proteomics_FAK-WT_rep1	Proteomics_FAK–/–_rep1	-0.628369	2.93152e-06	+
Proteomics_FAK-WT_rep1	Proteomics_FAK–/–_rep2	-0.685476	1.47209e-07	+
Proteomics_FAK-WT_rep1	Proteomics_FAK–/–_rep3	-0.6893	1.17626e-07	+
Proteomics_FAK-WT_rep1	Proteomics_FAK–/–_rep4	-0.667345	4.08078e-07	+
Proteomics_FAK-WT_rep1	Proteomics_FAK-WT_rep2	0.852976	5.23649e-14	+
Proteomics_FAK-WT_rep1	Proteomics_FAK-WT_rep3	0.745051	2.8843e-09	+
Proteomics_FAK-WT_rep1	Proteomics_FAK-WT_rep4	0.865063	9.03025e-15	+
Proteomics_FAK-WT_rep1	Transcriptomics_FAK–/–_rep1	-0.570891	3.4286e-05	+
Proteomics_FAK-WT_rep1	Transcriptomics_FAK–/–_rep2	-0.622448	3.86383e-06	+
Proteomics_FAK-WT_rep1	Transcriptomics_FAK–/–_rep3	-0.568424	3.77173e-05	+
Proteomics_FAK-WT_rep1	Transcriptomics_FAK-WT_rep1	0.476041	0.000825933	+
Proteomics_FAK-WT_rep1	Transcriptomics_FAK-WT_rep2	0.64798	1.1256e-06	+
Proteomics_FAK-WT_rep1	Transcriptomics_FAK-WT_rep3	0.681776	1.82322e-07	+
Proteomics_FAK-WT_rep2	Proteomics_FAK-NLS_rep1	-0.246007	0.0993491
Proteomics_FAK-WT_rep2	Proteomics_FAK-NLS_rep2	-0.400308	0.00584031	+
Proteomics_FAK-WT_rep2	Proteomics_FAK-NLS_rep3	-0.391551	0.00712556	+
Proteomics_FAK-WT_rep2	Proteomics_FAK-NLS_rep4	-0.178908	0.234184
Proteomics_FAK-WT_rep2	Proteomics_FAK–/–_rep1	-0.636139	2.02233e-06	+
Proteomics_FAK-WT_rep2	Proteomics_FAK–/–_rep2	-0.712612	2.77317e-08	+
Proteomics_FAK-WT_rep2	Proteomics_FAK–/–_rep3	-0.717669	1.98926e-08	+
Proteomics_FAK-WT_rep2	Proteomics_FAK–/–_rep4	-0.673389	2.92786e-07	+
Proteomics_FAK-WT_rep2	Proteomics_FAK-WT_rep1	0.852976	5.23649e-14	+
Proteomics_FAK-WT_rep2	Proteomics_FAK-WT_rep3	0.758742	9.99977e-10	+
Proteomics_FAK-WT_rep2	Proteomics_FAK-WT_rep4	0.758125	1.05041e-09	+
Proteomics_FAK-WT_rep2	Transcriptomics_FAK–/–_rep1	-0.64724	1.16844e-06	+
Proteomics_FAK-WT_rep2	Transcriptomics_FAK–/–_rep2	-0.68338	1.66243e-07	+
Proteomics_FAK-WT_rep2	Transcriptomics_FAK–/–_rep3	-0.449275	0.00173553	+
Proteomics_FAK-WT_rep2	Transcriptomics_FAK-WT_rep1	0.427197	0.00306634	+
Proteomics_FAK-WT_rep2	Transcriptomics_FAK-WT_rep2	0.670799	3.37873e-07	+
Proteomics_FAK-WT_rep2	Transcriptomics_FAK-WT_rep3	0.652791	8.80741e-07	+
Proteomics_FAK-WT_rep3	Proteomics_FAK-NLS_rep1	-0.268208	0.0715146
Proteomics_FAK-WT_rep3	Proteomics_FAK-NLS_rep2	-0.488005	0.000580954	+
Proteomics_FAK-WT_rep3	Proteomics_FAK-NLS_rep3	-0.37786	0.00962521	+
Proteomics_FAK-WT_rep3	Proteomics_FAK-NLS_rep4	-0.145483	0.334694
Proteomics_FAK-WT_rep3	Proteomics_FAK–/–_rep1	-0.580142	2.38109e-05	+
Proteomics_FAK-WT_rep3	Proteomics_FAK–/–_rep2	-0.73358	6.66443e-09	+
Proteomics_FAK-WT_rep3	Proteomics_FAK–/–_rep3	-0.623188	3.7339e-06	+
Proteomics_FAK-WT_rep3	Proteomics_FAK–/–_rep4	-0.64169	1.54141e-06	+
Proteomics_FAK-WT_rep3	Proteomics_FAK-WT_rep1	0.745051	2.8843e-09	+
Proteomics_FAK-WT_rep3	Proteomics_FAK-WT_rep2	0.758742	9.99977e-10	+
Proteomics_FAK-WT_rep3	Proteomics_FAK-WT_rep4	0.830527	9.35643e-13	+
Proteomics_FAK-WT_rep3	Transcriptomics_FAK–/–_rep1	-0.639593	1.70902e-06	+
Proteomics_FAK-WT_rep3	Transcriptomics_FAK–/–_rep2	-0.700154	6.1054e-08	+
Proteomics_FAK-WT_rep3	Transcriptomics_FAK–/–_rep3	-0.543262	9.56789e-05	+
Proteomics_FAK-WT_rep3	Transcriptomics_FAK-WT_rep1	0.613198	5.88204e-06	+
Proteomics_FAK-WT_rep3	Transcriptomics_FAK-WT_rep2	0.636633	1.97452e-06	+
Proteomics_FAK-WT_rep3	Transcriptomics_FAK-WT_rep3	0.637866	1.85956e-06	+
Proteomics_FAK-WT_rep4	Proteomics_FAK-NLS_rep1	-0.461856	0.00123334	+
Proteomics_FAK-WT_rep4	Proteomics_FAK-NLS_rep2	-0.541659	0.000101274	+
Proteomics_FAK-WT_rep4	Proteomics_FAK-NLS_rep3	-0.446932	0.00184694	+
Proteomics_FAK-WT_rep4	Proteomics_FAK-NLS_rep4	-0.110577	0.464428
Proteomics_FAK-WT_rep4	Proteomics_FAK–/–_rep1	-0.597657	1.15725e-05	+
Proteomics_FAK-WT_rep4	Proteomics_FAK–/–_rep2	-0.663398	5.04832e-07	+
Proteomics_FAK-WT_rep4	Proteomics_FAK–/–_rep3	-0.622695	3.82007e-06	+
Proteomics_FAK-WT_rep4	Proteomics_FAK–/–_rep4	-0.656614	7.22462e-07	+
Proteomics_FAK-WT_rep4	Proteomics_FAK-WT_rep1	0.865063	9.03025e-15	+
Proteomics_FAK-WT_rep4	Proteomics_FAK-WT_rep2	0.758125	1.05041e-09	+
Proteomics_FAK-WT_rep4	Proteomics_FAK-WT_rep3	0.830527	9.35643e-13	+
Proteomics_FAK-WT_rep4	Transcriptomics_FAK–/–_rep1	-0.643293	1.42367e-06	+
Proteomics_FAK-WT_rep4	Transcriptomics_FAK–/–_rep2	-0.659945	6.06578e-07	+
Proteomics_FAK-WT_rep4	Transcriptomics_FAK–/–_rep3	-0.610361	6.67334e-06	+
Proteomics_FAK-WT_rep4	Transcriptomics_FAK-WT_rep1	0.558187	5.55861e-05	+
Proteomics_FAK-WT_rep4	Transcriptomics_FAK-WT_rep2	0.713845	2.55898e-08	+
Proteomics_FAK-WT_rep4	Transcriptomics_FAK-WT_rep3	0.663028	5.1492e-07	+
Transcriptomics_FAK–/–_rep1	Proteomics_FAK-NLS_rep1	0.222572	0.137086
Transcriptomics_FAK–/–_rep1	Proteomics_FAK-NLS_rep2	0.427197	0.00306634	+
Transcriptomics_FAK–/–_rep1	Proteomics_FAK-NLS_rep3	0.217145	0.147177
Transcriptomics_FAK–/–_rep1	Proteomics_FAK-NLS_rep4	-0.0886216	0.558095
Transcriptomics_FAK–/–_rep1	Proteomics_FAK–/–_rep1	0.532902	0.000137441	+
Transcriptomics_FAK–/–_rep1	Proteomics_FAK–/–_rep2	0.64132	1.56983e-06	+
Transcriptomics_FAK–/–_rep1	Proteomics_FAK–/–_rep3	0.475917	0.000828881	+
Transcriptomics_FAK–/–_rep1	Proteomics_FAK–/–_rep4	0.392291	0.00700819	+
Transcriptomics_FAK–/–_rep1	Proteomics_FAK-WT_rep1	-0.570891	3.4286e-05	+
Transcriptomics_FAK–/–_rep1	Proteomics_FAK-WT_rep2	-0.64724	1.16844e-06	+
Transcriptomics_FAK–/–_rep1	Proteomics_FAK-WT_rep3	-0.639593	1.70902e-06	+
Transcriptomics_FAK–/–_rep1	Proteomics_FAK-WT_rep4	-0.643293	1.42367e-06	+
Transcriptomics_FAK–/–_rep1	Transcriptomics_FAK–/–_rep2	0.794388	4.42161e-11	+
Transcriptomics_FAK–/–_rep1	Transcriptomics_FAK–/–_rep3	0.357878	0.0146089	+
Transcriptomics_FAK–/–_rep1	Transcriptomics_FAK-WT_rep1	-0.671045	3.33315e-07	+
Transcriptomics_FAK–/–_rep1	Transcriptomics_FAK-WT_rep2	-0.644033	1.37219e-06	+
Transcriptomics_FAK–/–_rep1	Transcriptomics_FAK-WT_rep3	-0.599877	1.05289e-05	+
Transcriptomics_FAK–/–_rep2	Proteomics_FAK-NLS_rep1	0.172001	0.253035
Transcriptomics_FAK–/–_rep2	Proteomics_FAK-NLS_rep2	0.419673	0.00369144	+
Transcriptomics_FAK–/–_rep2	Proteomics_FAK-NLS_rep3	0.0868948	0.56582
Transcriptomics_FAK–/–_rep2	Proteomics_FAK-NLS_rep4	-0.0994758	0.510702
Transcriptomics_FAK–/–_rep2	Proteomics_FAK–/–_rep1	0.6037	8.93246e-06	+
Transcriptomics_FAK–/–_rep2	Proteomics_FAK–/–_rep2	0.767746	4.79297e-10	+
Transcriptomics_FAK–/–_rep2	Proteomics_FAK–/–_rep3	0.556213	5.98136e-05	+
Transcriptomics_FAK–/–_rep2	Proteomics_FAK–/–_rep4	0.502929	0.000367757	+
Transcriptomics_FAK–/–_rep2	Proteomics_FAK-WT_rep1	-0.622448	3.86383e-06	+
Transcriptomics_FAK–/–_rep2	Proteomics_FAK-WT_rep2	-0.68338	1.66243e-07	+
Transcriptomics_FAK–/–_rep2	Proteomics_FAK-WT_rep3	-0.700154	6.1054e-08	+
Transcriptomics_FAK–/–_rep2	Proteomics_FAK-WT_rep4	-0.659945	6.06578e-07	+
Transcriptomics_FAK–/–_rep2	Transcriptomics_FAK–/–_rep1	0.794388	4.42161e-11	+
Transcriptomics_FAK–/–_rep2	Transcriptomics_FAK–/–_rep3	0.399815	0.00590695	+
Transcriptomics_FAK–/–_rep2	Transcriptomics_FAK-WT_rep1	-0.585322	1.93189e-05	+
Transcriptomics_FAK–/–_rep2	Transcriptomics_FAK-WT_rep2	-0.758865	9.90166e-10	+
Transcriptomics_FAK–/–_rep2	Transcriptomics_FAK-WT_rep3	-0.758865	9.90166e-10	+
Transcriptomics_FAK–/–_rep3	Proteomics_FAK-NLS_rep1	0.358742	0.0143553	+
Transcriptomics_FAK–/–_rep3	Proteomics_FAK-NLS_rep2	0.451372	0.00164095	+
Transcriptomics_FAK–/–_rep3	Proteomics_FAK-NLS_rep3	0.32618	0.0269481	+
Transcriptomics_FAK–/–_rep3	Proteomics_FAK-NLS_rep4	0.184089	0.220692
Transcriptomics_FAK–/–_rep3	Proteomics_FAK–/–_rep1	0.29485	0.0466785	+
Transcriptomics_FAK–/–_rep3	Proteomics_FAK–/–_rep2	0.324206	0.0279414	+
Transcriptomics_FAK–/–_rep3	Proteomics_FAK–/–_rep3	0.313599	0.0338164	+
Transcriptomics_FAK–/–_rep3	Proteomics_FAK–/–_rep4	0.461116	0.00125883	+
Transcriptomics_FAK–/–_rep3	Proteomics_FAK-WT_rep1	-0.568424	3.77173e-05	+
Transcriptomics_FAK–/–_rep3	Proteomics_FAK-WT_rep2	-0.449275	0.00173553	+
Transcriptomics_FAK–/–_rep3	Proteomics_FAK-WT_rep3	-0.543262	9.56789e-05	+
Transcriptomics_FAK–/–_rep3	Proteomics_FAK-WT_rep4	-0.610361	6.67334e-06	+
Transcriptomics_FAK–/–_rep3	Transcriptomics_FAK–/–_rep1	0.357878	0.0146089	+
Transcriptomics_FAK–/–_rep3	Transcriptomics_FAK–/–_rep2	0.399815	0.00590695	+
Transcriptomics_FAK–/–_rep3	Transcriptomics_FAK-WT_rep1	-0.566574	4.04942e-05	+
Transcriptomics_FAK–/–_rep3	Transcriptomics_FAK-WT_rep2	-0.626025	3.27236e-06	+
Transcriptomics_FAK–/–_rep3	Transcriptomics_FAK-WT_rep3	-0.579895	2.4047e-05	+
Transcriptomics_FAK-WT_rep1	Proteomics_FAK-NLS_rep1	-0.33543	0.0226757	+
Transcriptomics_FAK-WT_rep1	Proteomics_FAK-NLS_rep2	-0.391921	0.00706667	+
Transcriptomics_FAK-WT_rep1	Proteomics_FAK-NLS_rep3	-0.276719	0.0626472
Transcriptomics_FAK-WT_rep1	Proteomics_FAK-NLS_rep4	-0.141906	0.34684
Transcriptomics_FAK-WT_rep1	Proteomics_FAK–/–_rep1	-0.251927	0.0912206
Transcriptomics_FAK-WT_rep1	Proteomics_FAK–/–_rep2	-0.47086	0.000958096	+
Transcriptomics_FAK-WT_rep1	Proteomics_FAK–/–_rep3	-0.285106	0.0547897
Transcriptomics_FAK-WT_rep1	Proteomics_FAK–/–_rep4	-0.342214	0.019917	+
Transcriptomics_FAK-WT_rep1	Proteomics_FAK-WT_rep1	0.476041	0.000825933	+
Transcriptomics_FAK-WT_rep1	Proteomics_FAK-WT_rep2	0.427197	0.00306634	+
Transcriptomics_FAK-WT_rep1	Proteomics_FAK-WT_rep3	0.613198	5.88204e-06	+
Transcriptomics_FAK-WT_rep1	Proteomics_FAK-WT_rep4	0.558187	5.55861e-05	+
Transcriptomics_FAK-WT_rep1	Transcriptomics_FAK–/–_rep1	-0.671045	3.33315e-07	+
Transcriptomics_FAK-WT_rep1	Transcriptomics_FAK–/–_rep2	-0.585322	1.93189e-05	+
Transcriptomics_FAK-WT_rep1	Transcriptomics_FAK–/–_rep3	-0.566574	4.04942e-05	+
Transcriptomics_FAK-WT_rep1	Transcriptomics_FAK-WT_rep2	0.320752	0.0297529	+
Transcriptomics_FAK-WT_rep1	Transcriptomics_FAK-WT_rep3	0.294357	0.0470643	+
Transcriptomics_FAK-WT_rep2	Proteomics_FAK-NLS_rep1	-0.224792	0.13311
Transcriptomics_FAK-WT_rep2	Proteomics_FAK-NLS_rep2	-0.3823	0.00874263	+
Transcriptomics_FAK-WT_rep2	Proteomics_FAK-NLS_rep3	-0.10663	0.480618
Transcriptomics_FAK-WT_rep2	Proteomics_FAK-NLS_rep4	0.0859081	0.570257
Transcriptomics_FAK-WT_rep2	Proteomics_FAK–/–_rep1	-0.639346	1.72981e-06	+
Transcriptomics_FAK-WT_rep2	Proteomics_FAK–/–_rep2	-0.614061	5.659e-06	+
Transcriptomics_FAK-WT_rep2	Proteomics_FAK–/–_rep3	-0.588036	1.72903e-05	+
Transcriptomics_FAK-WT_rep2	Proteomics_FAK–/–_rep4	-0.622448	3.86383e-06	+
Transcriptomics_FAK-WT_rep2	Proteomics_FAK-WT_rep1	0.64798	1.1256e-06	+
Transcriptomics_FAK-WT_rep2	Proteomics_FAK-WT_rep2	0.670799	3.37873e-07	+
Transcriptomics_FAK-WT_rep2	Proteomics_FAK-WT_rep3	0.636633	1.97452e-06	+
Transcriptomics_FAK-WT_rep2	Proteomics_FAK-WT_rep4	0.713845	2.55898e-08	+
Transcriptomics_FAK-WT_rep2	Transcriptomics_FAK–/–_rep1	-0.644033	1.37219e-06	+
Transcriptomics_FAK-WT_rep2	Transcriptomics_FAK–/–_rep2	-0.758865	9.90166e-10	+
Transcriptomics_FAK-WT_rep2	Transcriptomics_FAK–/–_rep3	-0.626025	3.27236e-06	+
Transcriptomics_FAK-WT_rep2	Transcriptomics_FAK-WT_rep1	0.320752	0.0297529	+
Transcriptomics_FAK-WT_rep2	Transcriptomics_FAK-WT_rep3	0.790688	6.28304e-11	+
Transcriptomics_FAK-WT_rep3	Proteomics_FAK-NLS_rep1	-0.120444	0.425266
Transcriptomics_FAK-WT_rep3	Proteomics_FAK-NLS_rep2	-0.421893	0.00349629	+
Transcriptomics_FAK-WT_rep3	Proteomics_FAK-NLS_rep3	-0.151156	0.315979
Transcriptomics_FAK-WT_rep3	Proteomics_FAK-NLS_rep4	0.0941721	0.533604
Transcriptomics_FAK-WT_rep3	Proteomics_FAK–/–_rep1	-0.669442	3.63991e-07	+
Transcriptomics_FAK-WT_rep3	Proteomics_FAK–/–_rep2	-0.68745	1.31169e-07	+
Transcriptomics_FAK-WT_rep3	Proteomics_FAK–/–_rep3	-0.577182	2.67896e-05	+
Transcriptomics_FAK-WT_rep3	Proteomics_FAK–/–_rep4	-0.522664	0.000194359	+
Transcriptomics_FAK-WT_rep3	Proteomics_FAK-WT_rep1	0.681776	1.82322e-07	+
Transcriptomics_FAK-WT_rep3	Proteomics_FAK-WT_rep2	0.652791	8.80741e-07	+
Transcriptomics_FAK-WT_rep3	Proteomics_FAK-WT_rep3	0.637866	1.85956e-06	+
Transcriptomics_FAK-WT_rep3	Proteomics_FAK-WT_rep4	0.663028	5.1492e-07	+
Transcriptomics_FAK-WT_rep3	Transcriptomics_FAK–/–_rep1	-0.599877	1.05289e-05	+
Transcriptomics_FAK-WT_rep3	Transcriptomics_FAK–/–_rep2	-0.758865	9.90166e-10	+
Transcriptomics_FAK-WT_rep3	Transcriptomics_FAK–/–_rep3	-0.579895	2.4047e-05	+
Transcriptomics_FAK-WT_rep3	Transcriptomics_FAK-WT_rep1	0.294357	0.0470643	+
Transcriptomics_FAK-WT_rep3	Transcriptomics_FAK-WT_rep2	0.790688	6.28304e-11	+
