# Supplementary material for: Characterisation of a nucleo-adhesome
Source: Nat Commun. 2022 Jun 1;13:3053. doi: 10.1038/s41467-022-30556-5 (PMC9160004; doi:10.1038/s41467-022-30556-5)
Supplement: Supplementary file 13 — Supplementary Data 10 [file 41467_2022_30556_MOESM13_ESM.xlsx]

## Sheet: Supplementary Data 10
Supplementary Data 10 FAK-proximal nuclear proteome of SCC cells.
Gene name	Protein name	Majority protein UniProtKB accession	FAK-BirA* Z-score				BirA* e.v. Z-score			log2(enrichment) [log2(FAK-BirA*/BirA* e.v.)]	Student's t-test		Literature-curated adhesome	Consensus adhesome	Meta-adhesome
			Replicate 1	Replicate 2	Replicate 3		Replicate 1	Replicate 2	Replicate 3		P	FDR-adjusted P
4932415D10Rik	RIKEN cDNA 4932415D10 gene	A0A1W2P6U8	0.59624	0.594675	1.41252		-0.984482	-0.898746	-0.720207	3.82728	0.00179723	0
Ahnak	AHNAK nucleoprotein (desmoyokin)	E9Q616	0.655465	0.750961	1.22569		-1.15735	-0.933851	-0.540913	4.77485	0.00111954	0			+
Ahnak2	AHNAK nucleoprotein 2	E9PYB0	0.758733	0.835524	1.11765		-0.974367	-0.964079	-0.773462	8.64586	7.10865e-05	0			+
Ankrd17	Ankyrin repeat domain-containing protein 17	Q99NH0	-0.0438147	1.49491	0.81449		-1.2123	-0.720982	-0.332303	2.28479	0.0210869	0.0351429			+
Arhgap10	Rho GTPase-activating protein 10	Q6Y5D8	1.07719	1.07692	0.519711		-1.02471	-0.827809	-0.821296	2.10745	0.000416593	0
Asap1	Arf-GAP with SH3 domain, ANK repeat and PH domain-containing protein 1	Q9QWY8	0.561457	0.942006	1.12725		-1.24844	-0.771021	-0.611256	5.70595	0.00114895	0	+
Atxn2l	Ataxin-2-like protein	Q7TQH0	0.809748	0.696489	1.16234		-1.06724	-1.0093	-0.592036	1.63232	0.000486392	0.0128846
Baiap2	Brain-specific angiogenesis inhibitor 1-associated protein 2	Q8BKX1	0.600452	0.476239	1.43234		-0.908492	-1.15721	-0.44333	1.91141	0.00512332	0.0202264			+
Cald1	Caldesmon 1	E9QA15	0.29743	0.947226	1.30463		-1.15093	-0.769527	-0.628832	2.32258	0.00350183	0		+	+
Ccnk	Cyclin-K	O88874	0.412561	0.934483	1.14211		-1.15309	-1.1317	-0.204375	2.0644	0.00603393	0.0134			+
Copg2	Coatomer subunit gamma-2	Q9QXK3	0.812641	0.0409787	1.50748		-1.10291	-0.798669	-0.459518	2.58111	0.013597	0.00855319
Coro1b	Coronin-1B	Q9WUM3	0.513707	0.949842	1.18623		-1.11015	-0.837222	-0.702415	4.40476	0.000780532	0	+		+
Coro1c	Coronin-1C	Q9WUM4	0.170344	1.0561	1.27852		-0.94409	-1.0166	-0.544274	2.12798	0.00530385	0.00820408			+
Cox7a2	Cytochrome c oxidase subunit 7A2, mitochondrial	P48771	0.590238	1.00989	1.04648		-1.24545	-0.656589	-0.74456	2.02693	0.00083708	0
Crk	Adapter molecule crk	Q64010	0.467355	0.886724	1.22056		-1.247	-0.477822	-0.849818	4.09585	0.00263495	0	+		+
Cttn	Src substrate cortactin	Q60598	0.503778	0.965924	1.18037		-1.0583	-0.924445	-0.667323	2.53109	0.000775503	0	+		+
Edc4	Enhancer of mRNA-decapping protein 4	Q3UJB9	0.643459	0.578538	0.871361		-1.20471	-1.35147	0.462817	3.92075	0.0383655	0.00873913			+
Eef1d	Elongation factor 1-delta	P57776	0.575777	0.756141	1.28597		-1.18303	-0.801184	-0.633679	3.23923	0.00143593	0			+
Eps15l1	Epidermal growth factor receptor substrate 15-like 1	Q60902	0.214948	0.948652	1.37018		-0.688747	-0.921104	-0.923932	3.416	0.00409096	0			+
Fam32a	Protein FAM32A	Q9CR80	0.499319	0.83703	1.00553		0.0892012	-1.41042	-1.02066	2.23362	0.0149802	0.0265091			+
Jmjd1c	Probable JmjC domain-containing histone demethylation protein 2C	Q69ZK6	1.01869	0.72498	0.962544		-1.10959	-0.845126	-0.7515	2.64478	0.000104538	0
Limd1	LIM domain-containing protein 1	Q9QXD8	0.523579	0.734454	1.16688		-1.54662	-0.285702	-0.592596	2.53369	0.00946486	0		+	+
Lpp	Lipoma-preferred partner homolog	Q8BFW7	0.742466	0.998351	0.941845		-0.577407	-0.964529	-1.14072	5.2067	0.000310925	0	+	+	+
Lrrfip1	Leucine-rich repeat flightless-interacting protein 1	Q3UZ39	0.120847	0.683748	1.46875		-1.26682	-0.150217	-0.856309	2.60246	0.0204215	0.0131373			+
Mllt4	Afadin	Q9QZQ1	0.500574	1.11456	0.959238		-0.9766	-1.2213	-0.376462	3.46981	0.00264375	0			+
Mtfr1l	Mitochondrial fission regulator 1-like	Q9CWE0	0.444235	0.505877	1.4583		-0.243992	-1.17766	-0.98676	2.09134	0.0104651	0.0198519
Murc	Muscle-related coiled-coil protein	A2AMM0	0.378545	0.894731	1.32571		-1.00814	-0.887395	-0.703448	2.45261	0.00191649	0
Nufip2	Nuclear fragile X mental retardation-interacting protein 2	Q5F2E7	0.608066	1.10484	0.910105		-1.16823	-1.00876	-0.446016	2.72098	0.00131762	0			+
Nup214	Nuclear pore complex protein Nup214	Q80U93	0.611062	0.955994	0.999997		-1.25585	-1.02701	-0.284185	2.01044	0.00288185	0.008375
Otud4	OTU domain-containing protein 4	B2RRE7	0.579533	0.795684	1.19735		-0.349088	-1.0693	-1.15417	2.05051	0.00270151	0.00595556
Pdap1	28 kDa heat- and acid-stable phosphoprotein	Q3UHX2	0.416657	0.881033	1.30364		-0.660386	-1.09488	-0.846066	3.61274	0.00185315	0			+
Pdlim1	PDZ and LIM domain protein 1	O70400	0.526236	1.10154	1.04431		-1.0476	-0.84491	-0.779579	1.95501	0.000438918	0		+	+
Pdlim5	PDZ and LIM domain protein 5	Q8CI51	0.411032	1.21412	1.01291		-0.926317	-0.918503	-0.793252	2.95082	0.000998491	0		+	+
Pex14	Peroxisomal membrane protein PEX14	Q9R0A0	1.04245	0.667831	0.985048		-1.01535	-1.00563	-0.674358	2.80678	0.000186335	0			+
Prkcdbp	Protein kinase C delta-binding protein	Q91VJ2	0.866544	0.493814	1.08687		-1.05703	-1.30352	-0.0866823	4.1047	0.00818961	0
Prrc2a	Protein PRRC2A	Q7TSC1	-0.250742	1.01223	1.42133		-1.14088	-0.675728	-0.36621	2.44683	0.0288007	0.0436491			+
Prrc2c	Protein PRRC2C	Q3TLH4	0.533428	0.902793	1.16527		-1.16066	-1.00097	-0.439861	3.19592	0.00184876	0
Ptk2	Focal adhesion kinase 1	P34152	0.761423	0.799435	0.830023		-1.03634	0.0646237	-1.41916	8.81118	0.01158	0	+	+	+
Pxn	Paxillin	Q8VI36	0.818676	0.928807	0.919355		-1.2008	-0.96249	-0.503545	7.62267	0.000510653	0	+	+	+
Rab11fip5	Rab11 family-interacting protein 5	Q8R361	0.561273	0.955733	1.14378		-1.14241	-0.811586	-0.706786	4.26251	0.000600009	0
Rbm10	RNA-binding protein 10	Q99KG3	0.633351	0.91973	1.14742		-0.93704	-0.840157	-0.923303	1.99075	0.000144583	0			+
Septin9	Septin-9	Q80UG5	0.699101	0.740192	0.999396		-1.57705	-0.661339	-0.200298	1.83758	0.00866695	0.0489138			+
Shroom4	Protein Shroom4	Q1W617	0.767564	0.608712	1.15695		-1.45608	-0.565928	-0.511217	3.57979	0.00411302	0
Sorbs1	Sorbin and SH3 domain-containing protein 1	Q62417	0.522683	1.03687	1.04895		-1.20027	-0.948244	-0.459991	3.93513	0.00166602	0	+	+	+
Src	Neuronal proto-oncogene tyrosine-protein kinase Src	P05480	0.802185	0.935209	0.604663		-1.6933	-0.463205	-0.185549	3.85337	0.0149665	0	+		+
Tecr	Very-long-chain enoyl-CoA reductase	Q9CY27	0.35032	0.706615	1.20068		-1.26216	-1.14881	0.153355	3.6016	0.0217811	0
Tgfb1i1	Transforming growth factor beta-1-induced transcript 1 protein	Q62219	0.730236	0.6135	1.31543		-0.843311	-0.917697	-0.898156	4.88175	0.000625116	0	+	+	+
Tjp1	Tight junction protein ZO-1	P39447	0.485698	0.951753	1.15236		-1.04689	-1.12078	-0.422147	3.17682	0.00217404	0			+
Tjp2	Tight junction protein ZO-2	Q9Z0U1	0.42601	0.939521	1.14904		-1.33471	-0.852644	-0.327212	2.7402	0.00488269	0			+
Tns1	Tensin 1	E9Q0S6	0.775608	0.578645	1.10541		-0.821524	-1.46134	-0.176805	4.33245	0.00751698	0	+		+
Tox4	TOX high mobility group box family member 4	Q8BU11	0.612398	0.884404	1.15781		-1.06681	-1.02154	-0.566258	3.87381	0.000698431	0
Twf1	Twinfilin-1	Q91YR1	0.397452	0.948501	1.27324		-0.932104	-0.964585	-0.722499	2.71101	0.00140548	0			+
Ubap2l	Ubiquitin-associated protein 2-like	Q80X50	0.527635	0.807838	1.12166		-1.04481	-1.30696	-0.105357	4.21116	0.00765175	0			+
Utrn	Utrophin	E9Q6R7	0.582769	0.560287	1.33217		-1.02662	-1.20836	-0.24025	3.78802	0.00671497	0			+
Vcpip1	Deubiquitinating protein VCIP135	Q8CDG3	0.433645	0.95017	1.22187		-1.18733	-0.693045	-0.725311	4.28974	0.00173825	0			+
Wwox	WW domain-containing oxidoreductase	Q91WL8	0.507057	0.943152	1.1795		-1.17498	-0.619135	-0.835601	6.63251	0.00117019	0
Yeats2	YEATS domain-containing protein 2	Q3TUF7	0.926426	0.954124	0.631768		-1.35418	-0.98392	-0.174221	4.49192	0.00497985	0
Yes1	Tyrosine-protein kinase Yes	Q04736	0.762829	1.44525	0.295682		-1.02584	-0.959696	-0.518221	2.43562	0.00535794	0			+
