# Supplementary material for: Characterisation of a nucleo-adhesome
Source: Nat Commun. 2022 Jun 1;13:3053. doi: 10.1038/s41467-022-30556-5 (PMC9160004; doi:10.1038/s41467-022-30556-5)
Supplement: Supplementary file 14 — Supplementary Data 11 [file 41467_2022_30556_MOESM14_ESM.xlsx]

## Sheet: Supplementary Data 11
Supplementary Data 11 Hic-5-proximal nuclear proteome of SCC cells.
Gene name	Protein name	Majority protein UniProtKB accession(s)	Hic-5-BirA* Z-score				BirA* e.v. Z-score			log2(enrichment) [log2(Hic-5-BirA*/BirA* e.v.)]	Student's t-test		Literature-curated adhesome	Consensus adhesome	Meta-adhesome	FAK BioID overlap
			Replicate 1	Replicate 2	Replicate 3		Replicate 1	Replicate 2	Replicate 3		P	FDR-adjusted P
9930021J03Rik	RIKEN cDNA 9930021J03 gene	H3BKP8	1.17446	1.13763	-0.268693		-1.252	-0.827892	0.0364998	2.34116	0.0442429	0.0347857
Abt1	Activator of basal transcription 1	Q9QYL7	1.00174	1.02183	0.538095		-0.88546	-0.351287	-1.32492	1.62758	0.0030638	0.0205062			+
Actn4	Alpha-actinin-4	P57780	1.09779	1.27385	0.117869		-1.07676	-0.727762	-0.684987	2.43458	0.006017	0.00439175		+	+
Adrm1	Proteasomal ubiquitin receptor ADRM1	A0A0A6YVU8;Q9JKV1	1.12463	0.892838	0.417539		-1.32007	-1.00444	-0.110493	1.48191	0.00887679	0.0478423
Ago2	Protein argonaute-2	Q8CJG0	0.825073	1.00228	0.718247		-0.203992	-1.25918	-1.08243	3.06969	0.00363778	0			+
Ahnak	Neuroblast differentiation-associated protein AHNAK	E9Q616	0.649082	1.18185	0.82609		-0.763422	-0.697958	-1.19564	5.84015	0.000659162	0			+	+
Ahnak2	Protein AHNAK2	E9PYB0	0.646845	1.13507	0.881001		-0.567891	-1.04751	-1.04751	8.78675	0.000567787	0			+	+
Akap2	A-kinase anchor protein 2	O54931	1.00017	1.28268	0.186313		-1.05804	-0.385712	-1.0254	2.06972	0.00702227	0.00925581			+
Angptl6	Angiopoietin-related protein 6	Q8R0Z6	1.11341	0.959228	0.511887		-1.14224	-0.379555	-1.06273	2.06273	0.00232979	0.00543689
Ank3	Ankyrin-3	G5E8K5	0.614395	1.21609	0.621503		-1.41243	-0.186549	-0.853003	4.64496	0.00792891	0			+
Arhgap22	Rho GTPase-activating protein 22	Q8BL80	0.859262	1.4843	-0.1474		-0.469675	-0.459616	-1.26687	2.01147	0.0274827	0.0331392			+
Arhgef7	Rho guanine nucleotide exchange factor 7	Q9ES28	0.675785	1.2939	0.5355		-1.35954	-0.375598	-0.770043	3.09927	0.00529426	0	+	+	+
Arid1a	AT-rich interactive domain-containing protein 1A	A2BH40	0.170637	1.0896	1.17998		-1.32532	-0.639124	-0.475776	1.69924	0.00858061	0.0309551
Atad3	ATPase family AAA domain-containing protein 3	Q925I1	0.806857	1.25015	0.233521		-0.594666	-0.162372	-1.53349	1.92333	0.0189832	0.0308077
Atf1	Cyclic AMP-dependent transcription factor ATF-1;Cyclic AMP-responsive element-binding protein 1	P81269;Q01147	0.591524	1.47536	0.403989		-0.663953	-0.559305	-1.24762	1.45493	0.00693484	0.0469266
Atp5o	ATP synthase subunit O, mitochondrial	Q9DB20	0.924842	1.16909	0.564834		-0.74257	-1.14723	-0.768972	1.81734	0.000631349	0.00606481
Atxn2l	Ataxin-2-like protein	Q7TQH0	0.799974	1.29497	0.503588		-1.14559	-0.550985	-0.901957	2.35293	0.00192877	0				+
Aurkb	Aurora kinase B	O70126	1.08588	1.21147	0.149326		-1.04926	-1.0548	-0.34261	1.50111	0.0082204	0.0463551
Bcas2	Pre-mRNA-splicing factor SPF27	Q9D287	0.856665	0.915264	0.593074		-0.545572	-0.160095	-1.65934	3.33959	0.0133236	0			+
Bcl7a	B-cell CLL/lymphoma 7 protein family member B;B-cell CLL/lymphoma 7 protein family member C;B-cell CLL/lymphoma 7 protein family member A	Q921K9;O08664;Q9CXE2	0.729026	0.950916	0.479855		0.367926	-1.21939	-1.30833	2.99349	0.0311425	0.00918462
Cald1	Caldesmon 1	E9QA15	0.861387	1.37313	0.227224		-1.20753	-0.431861	-0.822352	1.88063	0.00740735	0.0186419		+	+	+
Capza1	F-actin-capping protein subunit alpha-1	P47753	1.15595	0.815028	0.699566		-1.18172	-0.692747	-0.796081	1.93913	0.000459443	0.00453191			+
Cbx1	Chromobox protein homolog 1	P83917	0.136296	1.10849	1.01074		-0.153637	-1.5502	-0.551682	2.02385	0.0219655	0.0307557			+
Cbx3	Chromobox protein homolog 3	P23198	0.615577	1.32592	0.698025		-0.756504	-0.817867	-1.06515	1.58895	0.000970009	0.0181448			+
Cdk9	Cyclin-dependent kinase 9	Q99J95	0.425619	1.56142	0.348661		-0.868063	-0.270825	-1.19681	1.65105	0.0154376	0.0463684
Cep170	Centrosomal protein of 170 kDa	Q6A065	0.967317	0.959316	0.445358		-0.667945	-0.128273	-1.57577	3.58919	0.0128414	0			+
Cep68	Centrosomal protein of 68 kDa	Q8C0D9	0.852031	1.14642	0.123975		-1.37257	-0.999145	0.249284	3.86604	0.0351203	0.00538462
Utp4	Cirhin	Q8R2N2	0.449513	1.40305	0.691325		-0.669352	-1.20789	-0.666655	1.65425	0.0037018	0.0203804			+
Cltc	Clathrin heavy chain 1	Q68FD5	0.188279	1.4662	0.747557		-1.24936	-0.700348	-0.452328	1.69417	0.0108646	0.0325602			+
Cnot1	CCR4-NOT transcription complex subunit 1	Q6ZQ08	0.972277	1.44089	0.00471947		-0.910605	-0.67191	-0.835367	1.751	0.00988531	0.0303143			+
Coro1b	Coronin-1B	Q9WUM3	0.776034	1.1903	0.692831		-1.07736	-0.579712	-1.00209	4.38451	0.000625163	0	+		+	+
Coro1c	Coronin-1C	Q9WUM4	0.751545	1.5098	0.163958		-1.14169	-0.669276	-0.614334	2.22277	0.00944198	0.007536			+	+
Cpsf3	Cleavage and polyadenylation specificity factor subunit 3	Q9QXK7	1.21635	1.2706	-0.207965		-0.569665	-0.657933	-1.05139	1.97499	0.0199439	0.0305819			+
Cpsf6	Cleavage and polyadenylation specificity factor subunit 6	Q6NVF9	0.808922	0.899817	0.461093		-1.39056	0.347276	-1.12655	3.36926	0.0301115	0.00683636			+
Csnk2a2	Casein kinase II subunit alpha	O54833	0.908585	1.26143	0.418002		-0.69151	-1.20513	-0.691381	3.7238	0.00222621	0
Cstf1	Cleavage stimulation factor subunit 1	Q99LC2	0.818527	1.47169	0.0607864		-0.988719	-0.324107	-1.03818	1.55995	0.0143151	0.0490044
Ctbp2	C-terminal-binding protein 2	P56546	0.892398	1.36551	0.177918		-1.11063	-0.349733	-0.975462	1.99051	0.00882982	0.0156127
Ctdspl2	CTD small phosphatase-like protein 2	Q8BG15	0.9735	1.08639	0.56096		-0.484464	-1.21067	-0.92572	4.2007	0.00136692	0
Ctnna1	Catenin alpha-1	P26231	1.22223	1.20529	0.00733078		-1.0243	-0.636906	-0.773647	3.03466	0.00888591	0			+
Ctnnb1	Catenin beta-1	Q02248	0.758399	1.28239	0.373872		-1.15483	-1.13653	-0.123298	2.49105	0.010081	0.00528302			+
Cttn	Src substrate cortactin	Q60598	0.886023	1.25095	0.521558		-1.00757	-0.828347	-0.822615	3.2106	0.000635007	0	+		+	+
Ddx3y	ATP-dependent RNA helicase DDX3Y	Q62095	0.340154	1.75145	0.153272		-0.638304	-1.0215	-0.585071	3.38633	0.0229123	0.00434694
Ddx42	ATP-dependent RNA helicase DDX42	Q810A7	0.511028	0.958062	1.16752		-0.939322	-1.10858	-0.588712	4.03542	0.00102746	0			+
Dido1	Death-inducer obliterator 1	Q8C9B9	0.572271	1.40848	0.511447		-0.369412	-0.924403	-1.19838	1.91895	0.00588987	0.0136343
Dlg1	Disks large homolog 1	Q811D0	0.734873	0.883869	0.525329		-0.202158	-1.83014	-0.111775	2.67713	0.03279	0.0180205			+
Dlg5	Disks large homolog 5	E9Q9R9	0.988821	1.21303	0.447017		-0.948211	-0.796713	-0.903943	3.94006	0.00079662	0
Dnttip2	Deoxynucleotidyltransferase terminal-interacting protein 2	Q8R2M2	0.811663	1.45083	0.263981		-0.760469	-0.762787	-1.00322	1.52626	0.00438405	0.0323906
Dpf2	Zinc finger protein ubi-d4	Q61103	0.762862	1.19197	0.665682		-0.990661	-0.465291	-1.16456	3.04101	0.00137465	0
Dstn	Destrin	Q9R0P5	0.637019	1.4978	0.0861778		-0.638973	-0.206338	-1.37569	1.78121	0.0251043	0.046912			+
Edc4	Enhancer of mRNA-decapping protein 4	Q3UJB9	0.680636	1.38337	0.53621		-0.814988	-0.695412	-1.08982	4.30759	0.00188308	0			+	+
Eef1d	Elongation factor 1-delta	P57776	0.495594	1.3947	0.654081		-0.913488	-0.486017	-1.14487	2.22932	0.00368382	0.00430303			+	+
Efr3a	Protein EFR3 homolog A	Q8BG67	0.600719	0.939645	0.372755		0.303581	-0.377524	-1.83918	2.97492	0.0612971	0.0306393			+
Ehmt1	Histone-lysine N-methyltransferase EHMT1	Q5DW34	0.896462	1.08601	0.700057		-1.17089	-0.674112	-0.83753	4.02716	0.000312394	0
Eif3b	Eukaryotic translation initiation factor 3 subunit B	Q8JZQ9	0.715724	0.654819	1.24266		-1.22635	-0.850178	-0.536678	1.90173	0.00154881	0.00677477			+
Eif3e	Eukaryotic translation initiation factor 3 subunit E	P60229	0.496278	1.05678	0.839382		-1.33944	-1.0668	0.0138067	1.52593	0.0114786	0.0476278
Eif3f	Eukaryotic translation initiation factor 3 subunit F	Q9DCH4	0.507243	1.35431	0.729829		-1.15719	-0.652512	-0.781683	1.45915	0.00212873	0.0330324			+
Eif3g	Eukaryotic translation initiation factor 3 subunit G	Q9Z1D1	0.310726	1.2169	0.814121		-1.55276	-0.531424	-0.257561	1.8407	0.0149897	0.0306111			+
Eif4b	Eukaryotic translation initiation factor 4B	Q8BGD9	0.607805	1.51949	0.378824		-1.06665	-0.766871	-0.672602	1.87476	0.00525245	0.0149856			+
Eif4e	Eukaryotic translation initiation factor 4E	P63073	0.76786	1.26455	0.560205		-1.27787	-0.66872	-0.64602	2.51494	0.00209374	0			+
Eif4g1	Eukaryotic translation initiation factor 4 gamma 1	Q6NZJ6	0.583464	1.34553	0.606847		-1.31898	-0.628272	-0.588591	2.1553	0.00401022	0.00533333
Eif6	Eukaryotic translation initiation factor 6	O55135	0.927587	1.32169	0.0537492		-1.29238	-0.828484	-0.182166	2.03586	0.0179673	0.0233653
Exosc7	Exosome complex exonuclease RRP42	Q9D0M0	0.803289	1.17038	0.688344		-0.702648	-0.758512	-1.20086	3.29367	0.000581214	0
Fbxo21	F-box only protein 21	Q8VDH1	0.658966	0.817879	0.454201		0.146079	-1.90804	-0.169087	3.41568	0.058806	0.0196038
Fgd6	FYVE, RhoGEF and PH domain-containing protein 6	Q69ZL1	0.545293	1.18104	0.498282		-0.949303	0.18244	-1.45775	2.02377	0.0247665	0.0310272
Flna	Filamin-A	Q8BTM8	0.652082	1.51064	0.363961		-0.825969	-0.724212	-0.976508	1.85104	0.00437537	0.0135333	+		+
Flnb	Filamin-B	Q80X90	0.574232	1.58237	0.28839		-0.950966	-0.569832	-0.924196	1.58659	0.00831305	0.0384365			+
G3bp1	Ras GTPase-activating protein-binding protein 1	P97855	0.829584	1.19436	0.264704		-1.26848	-1.09567	0.0754995	1.80385	0.0191378	0.0382424			+
Gigyf2	PERQ amino acid-rich with GYF domain-containing protein 2	Q6Y7W8	0.417105	1.54087	0.425413		-1.25859	-0.397898	-0.726904	1.81888	0.0120725	0.0290173			+
Gna11	Guanine nucleotide-binding protein subunit alpha-14;Guanine nucleotide-binding protein G(q) subunit alpha;Guanine nucleotide-binding protein subunit alpha-11	P30677;P21279;P21278	0.239739	1.0117	1.11974		-0.742235	-0.186974	-1.44197	2.53618	0.0128967	0.00665487			+
Hadhb	Trifunctional enzyme subunit beta, mitochondrial;3-ketoacyl-CoA thiolase	Q99JY0	0.72925	1.11839	0.848105		-1.05056	-0.679199	-0.965982	1.43888	0.000182806	0.0195359			+
Hcfc1	Host cell factor 1;HCF N-terminal chain 1;HCF N-terminal chain 2;HCF N-terminal chain 3;HCF N-terminal chain 4;HCF N-terminal chain 5;HCF N-terminal chain 6;HCF C-terminal chain 1;HCF C-terminal chain 2;HCF C-terminal chain 3;HCF C-terminal chain 4;HCF C-terminal chain 5;HCF C-terminal chain 6	Q61191	0.954809	1.2195	0.436566		-1.17334	-0.701543	-0.735986	2.61363	0.00160639	0
Hdac1	Histone deacetylase;Histone deacetylase 1	D3YYI8;O09106	0.803977	1.2209	0.5992		-1.24495	-0.650265	-0.728856	1.63116	0.00129359	0.0175625			+
Hdlbp	Vigilin	Q8VDJ3	0.319588	1.44741	0.771059		-1.02899	-0.680737	-0.828328	1.4917	0.00392423	0.0349641
Hnrnpa3	Heterogeneous nuclear ribonucleoprotein A3	Q8BG05	0.990998	1.04195	0.210103		-1.39861	-0.958626	0.114186	1.9611	0.0230766	0.0326791			+
Hspa9	Stress-70 protein, mitochondrial	P38647	0.2121	1.39699	0.83091		-0.36967	-1.16405	-0.906279	1.77848	0.00859278	0.0253631			+
Hsph1	Heat shock protein 105 kDa	Q61699	0.734357	0.854311	0.416798		-0.151785	0.0260612	-1.87974	3.08875	0.048954	0.0190382			+
Igf2bp2	Insulin-like growth factor 2 mRNA-binding protein 2	Q5SF07	0.844962	1.30704	0.279536		-1.39275	-0.620015	-0.418779	1.53632	0.00907681	0.0461981
Incenp	Inner centromere protein	Q9WU62	0.845044	0.903383	0.292832		-1.8054	-0.337889	0.10203	2.27032	0.0445024	0.03912
Iqgap1	Ras GTPase-activating-like protein IQGAP1	Q9JKF1	0.0607993	0.814076	1.37023		-1.46751	-0.397216	-0.380376	2.45578	0.022892	0.0157234		+	+
Jmjd1c	Probable JmjC domain-containing histone demethylation protein 2C	Q69ZK6	0.925532	1.00854	0.570507		-1.51656	-0.414326	-0.573697	4.98567	0.00532096	0				+
Jup	Junction plakoglobin	Q02257	0.893725	0.797287	0.81385		-0.181382	-0.869285	-1.45419	3.68519	0.00530845	0
Kank2	KN motif and ankyrin repeat domain-containing protein 2	Q8BX02	1.0975	1.40197	-0.179179		-0.796087	-0.797813	-0.726382	4.2832	0.016609	0			+
Khdrbs1	KH domain-containing, RNA-binding, signal transduction-associated protein 1	Q60749	0.935859	1.3741	0.122468		-1.16148	-0.814797	-0.456148	1.54281	0.00902553	0.0455637			+
Kpnb1	Importin subunit beta-1	P70168	0.609924	0.860951	1.13737		-1.27305	-0.868999	-0.466197	2.43226	0.00167264	0			+
Lmo7	LIM domain only 7	E9PYF4	0.736074	1.3579	0.484902		-1.18842	-0.70359	-0.686866	5.00136	0.00250194	0			+
Lrp1	Prolow-density lipoprotein receptor-related protein 1;Low-density lipoprotein receptor-related protein 1 85 kDa subunit;Low-density lipoprotein receptor-related protein 1 515 kDa subunit;Low-density lipoprotein receptor-related protein 1 intracellular domain	Q91ZX7	0.495895	1.05797	0.865287		-1.41526	-0.937375	-0.066515	3.22622	0.00980863	0	+
Lrrc8c	Volume-regulated anion channel subunit LRRC8C	Q8R502	0.709195	0.917192	0.975652		-1.29228	-0.951683	-0.358076	1.33765	0.00183419	0.0465913			+
Luc7l	Putative RNA-binding protein Luc7-like 1	Q9CYI4	0.503574	0.732136	1.33553		-0.807352	-0.55083	-1.21306	2.55345	0.00274425	0			+
Luzp1	Leucine zipper protein 1	Q8R4U7	0.952433	1.20395	0.151488		-1.45875	-0.681446	-0.16767	3.2243	0.0175814	0.00448421			+
Magi1	Membrane-associated guanylate kinase, WW and PDZ domain-containing protein 1	Q6RHR9	1.14677	0.974078	0.541461		-0.697857	-0.86743	-1.09703	3.62735	0.000576767	0
Map4	Microtubule-associated protein 4	P27546	0.541545	0.886253	0.857811		-1.72846	-0.132513	-0.424637	2.62133	0.0193899	0.00765854			+
Map7d1	MAP7 domain-containing protein 1	A2AJI0	0.890413	1.04249	0.67506		-1.22452	-1.01442	-0.369032	2.75877	0.00167971	0			+
Mdc1	Mediator of DNA damage checkpoint protein 1	Q5PSV9	0.752503	0.890179	0.623841		-1.00773	-1.4792	0.220411	2.16748	0.0210064	0.0206335
Metap1	Methionine aminopeptidase 1	Q8BP48	0.312967	1.6394	0.461096		-0.616593	-0.958672	-0.838197	1.85305	0.0101538	0.0236485			+
Mlf2	Myeloid leukemia factor 2	Q99KX1	1.01227	0.797005	0.577133		-0.54908	-1.63198	-0.205347	2.29967	0.0118732	0.00741732
Mllt4	Afadin	Q9QZQ1	0.975414	1.05348	0.633663		-1.19752	-0.610038	-0.854994	5.47882	0.00057312	0			+	+
Mrpl23	39S ribosomal protein L23, mitochondrial	O35972	0.56873	0.846462	0.440829		0.147598	-0.0699591	-1.93366	2.67686	0.0695285	0.0465728
Mta1	Metastasis-associated protein MTA1	Q8K4B0	0.550009	1.48527	0.531052		-0.889366	-0.917188	-0.759774	1.37685	0.00290602	0.0461476			+
Mta3	Metastasis-associated protein MTA3	Q924K8	0.922367	1.0441	0.392007		-1.2935	0.0442343	-1.10921	4.02762	0.0137821	0
Myadm	Myeloid-associated differentiation marker	O35682	0.845807	0.886663	0.407204		-0.159368	-1.81065	-0.169658	3.42677	0.0332579	0.00637288			+
Myh9	Myosin-9	Q8VDD5	0.278806	1.64025	0.412721		-0.457281	-0.718717	-1.15578	1.92197	0.0157316	0.0287895	+		+
Myl1	Myosin light chain 1/3, skeletal muscle isoform;Myosin light chain 3	P05977;P09542	0.426814	1.40075	0.601942		-0.426698	-0.61044	-1.39237	4.26995	0.00919525	0
Ncbp2	Nuclear cap-binding protein subunit 2	Q9CQ49	0.774937	0.84682	1.08969		-1.0017	-0.977199	-0.732548	2.08868	7.35588e-05	0			+
Ncor1	Nuclear receptor corepressor 1	Q60974	0.800625	1.34628	0.287971		-0.242253	-1.11983	-1.0728	2.25604	0.00888439	0.00785
Ngdn	Neuroguidin	Q9DB96	1.12147	1.11896	0.08018		-0.473595	-0.397302	-1.44971	1.63827	0.0165838	0.0471429			+
Nmd3	60S ribosomal export protein NMD3	Q99L48	0.648855	1.02479	0.670862		0.112195	-1.38401	-1.07269	2.69324	0.0147871	0.0061215
Nop10	H/ACA ribonucleoprotein complex subunit 3	Q9CQS2	0.470927	1.70371	0.169089		-0.76553	-0.877498	-0.700697	1.6535	0.0148442	0.0453415			+
Nufip2	Nuclear fragile X mental retardation-interacting protein 2	Q5F2E7	1.1003	1.21677	0.152806		-1.22354	-0.546522	-0.699813	2.83103	0.00698587	0.00107955			+	+
Nup214	Nuclear pore complex protein Nup214	Q80U93	0.766468	1.32551	0.473668		-1.10679	-0.462894	-0.995963	5.08249	0.00292881	0				+
Otud4	OTU domain-containing protein 4	B2RRE7	0.890901	1.37931	0.240562		-1.13691	-0.617556	-0.756302	1.62359	0.00504726	0.0293966				+
Pard3	Partitioning defective 3 homolog	Q99NH2	0.848378	1.40097	0.209717		-0.99267	-0.406842	-1.05955	3.27112	0.00754885	0			+
Pcm1	Pericentriolar material 1 protein	Q9R0L6	1.40436	1.03931	-0.185972		-0.916986	-0.964812	-0.375899	3.69969	0.0217741	0.00355914			+
Pdlim1	PDZ and LIM domain protein 1	O70400	0.781327	1.10072	0.839952		-0.885319	-0.887299	-0.949384	5.80155	2.75375e-05	0		+	+	+
Pdlim7	PDZ and LIM domain protein 7	Q3TJD7	0.750076	1.34544	0.53874		-0.995236	-0.779272	-0.85975	2.14793	0.00107517	0.00363736		+	+
Peak1	Pseudopodium-enriched atypical kinase 1	Q69Z38	1.1084	1.04399	0.501023		-0.889782	-0.677344	-1.08628	5.11377	0.000718432	0	+		+
Pex14	Peroxisomal membrane protein PEX14	Q9R0A0	0.49885	1.3909	0.112092		-0.609833	0.159347	-1.55135	2.12293	0.0494154	0.0484425			+	+
Pgam5	Serine/threonine-protein phosphatase PGAM5, mitochondrial	Q8BX10	0.976209	1.43481	-0.061057		-1.00088	-0.48368	-0.865394	1.56472	0.0143907	0.0482291			+
Plec	Plectin	Q9QXS1	0.995299	1.37754	0.0364487		-1.12567	-0.740426	-0.543193	1.4883	0.0104106	0.0493493	+		+
Plrg1	Pleiotropic regulator 1	Q922V4	0.952255	1.13104	0.38251		-0.197844	-0.965657	-1.30231	3.56216	0.00719511	0			+
Pml	Protein PML	Q60953	0.397738	1.38434	0.660307		-0.617036	-0.442175	-1.38317	3.25082	0.00845891	0			+
Pnn	Pinin	O35691	1.28057	0.642121	0.579811		-1.05102	-1.20198	-0.249505	3.32772	0.00541466	0			+
Pola1	DNA polymerase alpha catalytic subunit	P33609	0.910693	0.972621	0.794345		-1.23585	-0.60486	-0.836952	2.69313	0.000368772	0
Polr2h	DNA-directed RNA polymerases I, II, and III subunit RPABC3	Q923G2	0.935052	1.05454	0.156899		-0.277801	-0.170863	-1.69783	3.49098	0.0325337	0.00671429			+
Polr2l	DNA-directed RNA polymerases I, II, and III subunit RPABC5	P62876	0.366413	1.04493	0.429648		-0.24394	0.263188	-1.86024	3.21121	0.0717695	0.0323333
Ppp1ca	Serine/threonine-protein phosphatase PP1-alpha catalytic subunit	P62137	0.367494	1.78499	0.047822		-0.835917	-0.528994	-0.835393	1.76394	0.0270787	0.0482267			+
Ppp1cb	Serine/threonine-protein phosphatase PP1-beta catalytic subunit;Serine/threonine-protein phosphatase PP1-gamma catalytic subunit	P62141;P63087	0.843634	0.921139	0.875776		-1.34807	-0.746885	-0.545594	5.98194	0.00095018	0			+
Ppp1r12a	Protein phosphatase 1 regulatory subunit 12A	Q9DBR7	1.01837	1.14449	0.464356		-1.11582	-0.597202	-0.91419	2.69561	0.00122417	0			+
Ppp1r9b	Neurabin-2	Q6R891	0.877916	1.13309	0.658531		-0.694399	-0.788882	-1.18625	3.63611	0.000473192	0			+
Prc1	Protein regulator of cytokinesis 1	Q99K43	0.823449	1.22217	0.576642		-1.18052	-0.543703	-0.898043	1.57239	0.00133463	0.0191603			+
Prrc2a	Protein PRRC2A	Q7TSC1	1.03014	1.00088	0.429999		-0.202283	-0.846271	-1.41247	2.72291	0.00744545	0.00359783			+	+
Prrc2c	Protein PRRC2C	Q3TLH4	0.985577	1.08132	0.581432		-0.851048	-1.20025	-0.597031	4.65838	0.000806194	0				+
Psmc3	26S protease regulatory subunit 6A	O88685	0.517525	0.843629	0.668928		-1.28887	0.534134	-1.27534	4.24439	0.0458723	0.00642735			+
Psmc4	26S protease regulatory subunit 6B	P54775	0.352112	0.875249	1.25673		-1.28931	-0.319417	-0.875363	1.59655	0.00627772	0.0328548			+
Psmd4	26S proteasome non-ATPase regulatory subunit 4	O35226	0.752304	0.89214	0.864847		-1.29626	-0.119613	-1.09342	2.58042	0.00511196	0.00367778			+
Ptk2	Focal adhesion kinase 1	P34152	0.852729	1.35862	0.324198		-0.820514	-0.559181	-1.15585	3.03457	0.00402179	0	+	+	+	+
Ptpn12	Tyrosine-protein phosphatase non-receptor type 12	P35831	0.730788	1.28849	0.630136		-0.73324	-1.09067	-0.825504	4.50642	0.000786963	0	+		+
Rab11fip5	Rab11 family-interacting protein 5	Q8R361	0.422262	1.50307	0.615549		-0.837555	-0.726345	-0.976983	3.17187	0.00381561	0				+
Rab14	Ras-related protein Rab-14	Q91V41	0.379862	0.999527	0.698212		0.433923	-1.13961	-1.37192	2.82157	0.0401781	0.0196645
Rad18	E3 ubiquitin-protein ligase RAD18	Q9QXK2	0.835544	1.11718	0.152893		-1.7162	-0.126826	-0.262591	3.02846	0.036981	0.0129699
Rai14	Ankycorbin	Q9EP71	0.880426	1.28436	0.46779		-0.918849	-0.708993	-1.00473	3.75393	0.00110988	0			+
Ranbp2	E3 SUMO-protein ligase RanBP2	Q9ERU9	1.04684	1.21456	0.340077		-0.971156	-0.671619	-0.9587	3.11995	0.00184929	0			+
Rangap1	Ran GTPase-activating protein 1	P46061	0.97921	1.39931	0.102813		-0.832019	-0.724308	-0.925005	2.20509	0.00641208	0.00653913			+
Rbbp4	Histone-binding protein RBBP4	Q60972	-0.042128	1.52689	0.84715		-0.551227	-0.717265	-1.06342	1.99113	0.0157218	0.023506			+
Rbm10	RNA-binding protein 10	Q99KG3	0.68402	1.44746	0.309427		-1.21788	-0.84615	-0.376871	2.01988	0.00854185	0.0134338			+	+
Rbm3	RNA-binding protein 3	O89086	0.835148	1.04234	0.47774		-1.28948	-1.14816	0.0824198	2.06496	0.014013	0.0199267			+
Rcc1	Regulator of chromosome condensation	Q8VE37	0.945181	1.27274	0.190762		-1.36012	-0.683533	-0.365031	1.687	0.0104484	0.0327316			+
Rexo4	RNA exonuclease 4	Q6PAQ4	0.569046	0.980581	0.406337		-1.47887	-1.0287	0.551602	3.30111	0.0554187	0.0189177			+
Rnf213	E3 ubiquitin-protein ligase RNF213	E9Q555	0.614672	1.44283	0.435263		-1.1757	-0.883643	-0.433428	1.90427	0.00586314	0.0132391			+
Rnf40	E3 ubiquitin-protein ligase BRE1B	Q3U319	0.387875	1.52621	0.537121		-0.79937	-1.16391	-0.487919	2.17003	0.00797153	0.00778512
Rpl27a	60S ribosomal protein L27a	P14115	0.605897	1.05857	0.479437		0.109082	-1.73172	-0.52127	3.93356	0.0328077	0.00554455			+
Rpl9	60S ribosomal protein L9	P51410;A0A140T8T4	0.545372	1.05483	0.344348		0.339463	-1.75345	-0.530569	3.06062	0.0569589	0.0273669			+
Rplp1	60S acidic ribosomal protein P1	E9Q3T0;P47955	0.857939	1.04211	0.82067		-0.867686	-0.794775	-1.05826	8.40448	3.19559e-05	0
Rplp2	60S acidic ribosomal protein P2	P99027	0.133928	1.02071	0.862779		-1.73896	0.118721	-0.397179	3.4121	0.0474465	0.0133358			+
Rps15	40S ribosomal protein S15	P62843	0.417253	1.05327	1.07416		-1.36122	-0.522881	-0.660584	1.58974	0.00367205	0.0289588			+
Rps21	40S ribosomal protein S21	Q9CQR2	0.846438	1.28355	0.499995		-0.744966	-0.777547	-1.10747	2.34468	0.00116442	0
Rps27a	Ubiquitin-40S ribosomal protein S27a;Ubiquitin;40S ribosomal protein S27a	P62983	0.812853	1.35059	0.450015		-0.8267	-0.764984	-1.02178	1.58748	0.00154248	0.0192839
Rrp8	Ribosomal RNA-processing protein 8	Q9DB85	0.742236	1.31751	0.585517		-1.04069	-0.795893	-0.808678	3.2705	0.000861604	0			+
Rtcb	tRNA-splicing ligase RtcB homolog	Q99LF4	0.931998	1.40168	-0.174094		-1.16726	-0.121001	-0.871325	1.85642	0.0311638	0.0469318			+
Ruvbl1	RuvB-like 1	P60122	0.646128	1.37645	0.44057		-0.598293	-0.486888	-1.37797	1.84131	0.00733365	0.0194091			+
S100a4	Protein S100-A4	P07091	0.363581	0.930328	0.765731		-1.51041	-0.975962	0.426736	3.99831	0.0422905	0.00648276
Scrib	Protein scribble homolog	Q80U72	0.888498	1.23226	0.4278		-1.31698	-0.705936	-0.525647	3.57066	0.00352836	0			+
Seh1l	Nucleoporin SEH1	Q8R2U0	0.965031	1.18839	0.257351		-0.226773	-0.814639	-1.36936	2.23102	0.010319	0.00932812			+
Septin6	Septin-11;Septin-8;Septin-6	Q8C1B7;Q8CHH9;Q9R1T4	0.527149	1.21432	0.805501		-1.38315	-0.517186	-0.646624	5.81523	0.00358722	0			+
Septin7	Septin-7	O55131	0.544985	1.0234	1.11318		-0.846422	-1.00745	-0.827698	4.82337	0.000323139	0			+
Septin9	Septin-9	Q80UG5	0.399508	1.372	0.82827		-0.950461	-0.759576	-0.889743	3.20506	0.00189488	0			+	+
Sf3b3	Splicing factor 3B subunit 3	Q921M3	0.382781	1.31116	0.811889		-0.443597	-0.755428	-1.3068	2.18597	0.00526536	0.00600917
Shroom4	Protein Shroom4	Q1W617	0.998982	1.02745	0.687336		-0.966247	-0.791942	-0.955582	11.1382	6.15219e-05	0				+
Sipa1	Signal-induced proliferation-associated protein 1	P46062	1.06604	1.16961	0.402073		-0.938599	-0.918164	-0.780965	5.00558	0.0010053	0		+	+
Sipa1l1	Signal-induced proliferation-associated 1-like protein 1	Q8C0T5	1.19489	1.12801	0.221868		-1.07628	-0.817937	-0.650554	2.88333	0.003669	0
Sipa1l3	Signal-induced proliferation-associated 1-like protein 3	G3X9J0	0.885141	1.07015	0.212795		-0.444638	-1.68123	-0.042218	4.89538	0.0302897	0
Kiaa1217	Sickle tail protein	A2AQ25	1.00946	1.09828	0.312899		-1.2301	-0.118276	-1.07226	3.98248	0.00971971	0
Ppp4r3a	Serine/threonine-protein phosphatase 4 regulatory subunit 3A;Serine/threonine-protein phosphatase 4 regulatory subunit 3B	Q6P2K6;Q922R5	1.02465	1.11066	0.463925		-1.15169	-0.471582	-0.975966	1.36761	0.00190954	0.0426832
Snrpb	Small nuclear ribonucleoprotein-associated protein B;Small nuclear ribonucleoprotein-associated protein N	P27048;P63163	0.75757	1.10282	0.314012		0.219097	-0.881437	-1.51206	2.41018	0.0296471	0.0201563			+
Snrpf	Small nuclear ribonucleoprotein F	P62307	0.947361	1.0622	0.181487		-0.32002	-1.67326	-0.197769	2.13314	0.0279846	0.0307821
Sntb2	Beta-2-syntrophin	Q61235	0.956631	1.22597	0.443273		-0.845122	-0.683516	-1.09724	4.25389	0.00125351	0			+
Snw1	SNW domain-containing protein 1	Q9CSN1	1.16544	1.21212	0.0991944		-1.09154	-0.76937	-0.615854	1.90581	0.00663817	0.0163287			+
Soat1	Sterol O-acyltransferase 1	Q61263	1.00652	0.667533	0.985193		-0.866137	-1.22282	-0.57029	7.297	0.00062382	0
Sorbs1	Sorbin and SH3 domain-containing protein 1	Q62417	0.980355	1.06701	0.578565		-1.07481	-1.09762	-0.4535	6.75002	0.00125227	0	+	+	+	+
Sptan1	Spectrin alpha chain, non-erythrocytic 1	P16546	0.652771	1.42281	0.407895		-1.04586	-0.361073	-1.07654	1.84433	0.00630749	0.0187687			+
Sptbn1	Spectrin beta chain, non-erythrocytic 1	Q62261	0.362703	1.45997	0.602011		-1.30309	-0.406699	-0.714896	1.65047	0.0094786	0.0333109			+
Srrm2	Serine/arginine repetitive matrix protein 2	Q8BTI8	1.03807	1.31118	0.106042		-1.16124	-0.702674	-0.591377	1.66642	0.00775009	0.030442
Srsf1	Serine/arginine-rich splicing factor 1	Q6PDM2	1.40189	1.03863	-0.147389		-1.07564	-0.743075	-0.474409	1.74659	0.0187697	0.0440246			+
Srsf11	Serine and arginine-rich-splicing factor 11	E9Q6E5	0.665616	1.11213	0.931053		-0.937297	-0.832728	-0.938775	5.77979	8.85572e-05	0
Srsf9	Serine/arginine-rich splicing factor 9	Q9D0B0	0.682821	0.915717	0.60905		-1.36988	-1.15941	0.321696	3.50081	0.0263761	0.0054902			+
Stoml2	Stomatin-like protein 2, mitochondrial	Q99JB2	0.347804	1.03997	0.542324		-0.239305	0.158776	-1.84957	2.7897	0.0589368	0.0325053			+
Strap	Serine-threonine kinase receptor-associated protein	Q9Z1Z2	0.560608	1.59388	0.282456		-0.924644	-0.939182	-0.573116	1.82268	0.00876644	0.0210732			+
Sumo1	Small ubiquitin-related modifier 1	P63166	1.24877	1.06819	0.221056		-0.746646	-1.10627	-0.685095	4.72904	0.00392564	0
Sun1	SUN domain-containing protein 1	Q9D666	1.08219	0.932048	0.656602		-1.17204	-0.622581	-0.87622	4.7195	0.000455583	0			+
Supt5h	Transcription elongation factor SPT5	O55201	0.486297	0.967658	0.873439		-1.40626	-1.03609	0.114955	3.7621	0.0160638	0			+
Svil	Supervillin	Q8K4L3	0.671078	1.09001	0.346123		-1.77786	-0.04911	-0.280234	2.39874	0.0368035	0.029186	+		+
Sympk	Symplekin	Q80X82	0.119257	1.21954	1.10936		-1.14816	-0.878628	-0.421378	1.50793	0.00813794	0.0463443			+
Syncrip	Heterogeneous nuclear ribonucleoprotein Q	Q7TMK9	1.01927	1.37067	0.0629962		-0.952672	-0.900807	-0.599457	2.16172	0.00787736	0.00772131		+	+
Syne3	Nesprin-3	Q4FZC9	1.43046	0.727802	0.374812		-1.00737	-0.533781	-0.991917	1.87396	0.0041191	0.0104848			+
Synpo2	Synaptopodin-2	Q91YE8	0.965063	1.16814	0.519438		-0.945243	-1.05765	-0.649746	3.89052	0.000731352	0
Tbl2	Transducin beta-like protein 2	Q9R099	0.747519	0.94466	0.798359		-0.906373	-1.43828	-0.145881	3.04833	0.00596826	0
Tgfb1i1	Transforming growth factor beta-1-induced transcript 1 protein	Q62219	0.708406	1.20807	0.78196		-0.894576	-0.897258	-0.906602	5.80262	0.000160626	0	+	+	+	+
Tjp1	Tight junction protein ZO-1	P39447	0.812524	1.30302	0.506723		-1.05019	-0.633469	-0.938611	3.10748	0.00133443	0			+	+
Tjp2	Tight junction protein ZO-2	Q9Z0U1	0.652969	1.43566	0.371852		-1.19047	-0.909375	-0.360635	3.05388	0.00747392	0			+	+
Tln1	Talin-1	P26039	0.734976	1.19191	0.653018		-1.15837	-1.07168	-0.349856	5.74465	0.00247009	0	+	+	+
Tnks1bp1	182 kDa tankyrase-1-binding protein	P58871	1.2881	1.00834	0.128861		-1.28365	-0.634078	-0.507567	2.58728	0.00944221	0.00426			+
Tnrc6b	Trinucleotide repeat-containing gene 6B protein	Q8BKI2	0.937866	1.25181	0.397298		-0.880015	-1.14006	-0.566898	3.59122	0.00225702	0
Tns1	Tensin 1	E9Q0S6	1.00398	1.08156	0.60424		-0.881507	-1.05442	-0.753849	10.2561	0.000237062	0	+		+	+
Tor1aip1	Torsin-1A-interacting protein 1	Q921T2	0.580564	1.45536	0.516682		-1.04446	-0.911782	-0.596366	2.03443	0.00338139	0.00659649
Tox4	TOX high mobility group box family member 4	Q8BU11	0.945364	1.21043	0.506287		-0.913276	-0.770488	-0.978316	3.17724	0.000580279	0				+
Tp53bp1	Tumor suppressor p53-binding protein 1	P70399	0.92467	1.0345	0.26368		-0.116029	-0.431932	-1.67489	2.83814	0.0249314	0.00747619
Tp53bp2	Apoptosis-stimulating of p53 protein 2	Q8CG79	1.52196	0.907211	-0.0827446		-0.750665	-0.705536	-0.89022	2.54076	0.014647	0.00711765			+
Tpm3-rs7	Tropomyosin 3, related sequence 7	D3Z2H9	0.769172	1.12674	0.710993		-1.31236	-0.456105	-0.838445	1.61799	0.00170677	0.0200604
Tpm4	Tropomyosin alpha-4 chain	Q6IRU2	0.530734	1.17148	0.772392		-1.43761	-0.249277	-0.787726	1.46331	0.00674586	0.0465814			+
Tpr	Nucleoprotein TPR	F6ZDS4	0.526756	1.48006	0.457615		-1.14692	-0.394921	-0.922582	2.03893	0.00726691	0.00983969			+
Tra2a	Transformer-2 protein homolog alpha	Q6PFR5	0.628566	1.01789	0.657765		-1.36456	-1.11506	0.175404	1.75556	0.0178724	0.0408657
Tra2b	Transformer-2 protein homolog beta	P62996	1.14052	0.954956	0.0270248		-1.40155	-0.890715	0.16977	1.92813	0.0351133	0.0467123
Trim33	E3 ubiquitin-protein ligase TRIM33	Q99PP7	0.892247	1.28272	0.439869		-0.743188	-0.760893	-1.11075	4.29965	0.00150909	0
Ubap2	Ubiquitin-associated protein 2	Q91VX2	0.600392	1.18564	0.598623		0.0131012	-1.18084	-1.21692	4.53791	0.0119889	0			+
Ubap2l	Ubiquitin-associated protein 2-like	Q80X50	0.676253	1.1521	0.790239		-1.3159	-0.724746	-0.577951	5.34213	0.00141942	0			+	+
Uqcrq	Cytochrome b-c1 complex subunit 8	Q9CQ69	0.579443	0.995316	0.61686		-0.302932	-0.102401	-1.78629	2.63457	0.0279281	0.0148786			+
Usp7	Ubiquitin carboxyl-terminal hydrolase 7	Q6A4J8	0.571861	0.84236	0.599321		-1.67973	0.436006	-0.769816	3.98545	0.0479332	0.00759677
Utrn	Utrophin	E9Q6R7	0.62669	1.55923	0.28664		-0.873056	-0.63781	-0.961698	2.93424	0.00684904	0			+	+
Dcaf1	Protein VPRBP	Q80TR8	0.464733	1.2022	0.936063		-1.22718	-0.759035	-0.616785	2.44385	0.00180879	0
Wdr18	WD repeat-containing protein 18	Q4VBE8	0.673589	1.26049	0.674385		-1.13504	-0.99052	-0.482908	4.3238	0.00166697	0
Wwox	WW domain-containing oxidoreductase	Q91WL8	1.25249	1.03167	0.278121		-0.995214	-0.594755	-0.972313	3.90181	0.00304255	0				+
Xrn2	5-3 exoribonuclease 2	Q9DBR1	0.861041	1.45208	0.144333		-1.09681	-0.697009	-0.66364	1.51021	0.00763423	0.0451214			+
Ylpm1	YLP motif-containing protein 1	Q9R0I7	0.789836	1.60061	-0.117704		-0.967388	-0.731815	-0.573541	2.24277	0.0204729	0.0197947
Ythdf1	YTH domain-containing family protein 3;YTH domain-containing family protein 1	Q8BYK6;P59326	0.692843	0.828334	0.856356		-1.55062	-0.83427	0.00735839	1.53798	0.012465	0.0474152
Ywhab	14-3-3 protein sigma;14-3-3 protein beta/alpha;14-3-3 protein beta/alpha, N-terminally processed	O70456;Q9CQV8	0.558028	0.987047	0.646693		0.264134	-0.903424	-1.55248	4.49668	0.0279134	0.00257303			+
Ywhae	14-3-3 protein epsilon	P62259	0.796911	1.25005	0.427523		-0.270209	-0.860175	-1.3441	3.21251	0.00675194	0			+
Ywhag	14-3-3 protein gamma;14-3-3 protein gamma, N-terminally processed	P61982	0.778637	1.47704	0.0437292		-0.577812	-0.416748	-1.30485	1.6451	0.0182591	0.047181			+
Ywhaz	14-3-3 protein zeta/delta	P63101	0.450842	1.44907	0.630435		-1.09485	-0.90544	-0.530057	1.47064	0.00422743	0.0393166			+
Zc3h14	Zinc finger CCCH domain-containing protein 14	Q8BJ05	0.809428	0.804887	1.05673		-1.17536	-0.948211	-0.547477	1.91359	0.00045277	0.0044375
Zc3h18	Zinc finger CCCH domain-containing protein 18	Q0P678	0.404128	1.35725	0.796381		-1.16417	-0.827153	-0.566439	1.38513	0.00319881	0.046564
