# Supplementary material for: Characterisation of a nucleo-adhesome
Source: Nat Commun. 2022 Jun 1;13:3053. doi: 10.1038/s41467-022-30556-5 (PMC9160004; doi:10.1038/s41467-022-30556-5)
Supplement: Supplementary file 15 — Supplementary Data 12 [file 41467_2022_30556_MOESM15_ESM.xlsx]

## Sheet: Supplementary Data 12
Supplementary Data 12 Curated subcellular marker proteins.
Majority protein UniProtKB accession(s)	Subcellular location	SVM training data
A6H611	Mitochondrion	Perinuclear/organellar/other
B7ZMP1	Mitochondrion	Perinuclear/organellar/other
O08715	Mitochondrion	Perinuclear/organellar/other
O09061	Proteasome	Cytoplasmic
O35143	Mitochondrion	Perinuclear/organellar/other
O35286	Nucleus - Non-chromatin	Nuclear
O35379	Plasma membrane	Perinuclear/organellar/other
O35857	Mitochondrion	Perinuclear/organellar/other
O35887	Endoplasmic reticulum	Perinuclear/organellar/other
O54734	Endoplasmic reticulum	Perinuclear/organellar/other
O54941	Nucleus - Chromatin	Nuclear
O55234	Proteasome	Cytoplasmic
O70400	Actin cytoskeleton
O70579	Peroxisome	Perinuclear/organellar/other
O88342	Actin cytoskeleton	Cytoplasmic
O88696	Mitochondrion	Perinuclear/organellar/other
P06151	Cytosol	Cytoplasmic
P08003	Endoplasmic reticulum	Perinuclear/organellar/other
P08113	Endoplasmic reticulum	Perinuclear/organellar/other
P08249	Mitochondrion	Perinuclear/organellar/other
P09055	Plasma membrane
P09103	Endoplasmic reticulum
P09671	Mitochondrion	Perinuclear/organellar/other
P13595	Plasma membrane	Perinuclear/organellar/other
P14115	Ribosome	Perinuclear/organellar/other
P14131	Ribosome	Perinuclear/organellar/other
P14152	Cytosol	Cytoplasmic
P14685	Proteasome	Cytoplasmic
P16125	Cytosol	Cytoplasmic
P17182	Cytosol	Cytoplasmic
P17809	Plasma membrane	Perinuclear/organellar/other
P18155	Mitochondrion	Perinuclear/organellar/other
P19096	Cytosol	Cytoplasmic
P19324	Endoplasmic reticulum	Perinuclear/organellar/other
P19536	Mitochondrion	Perinuclear/organellar/other
P20108	Mitochondrion	Perinuclear/organellar/other
P24270	Peroxisome	Perinuclear/organellar/other
P26039	Actin cytoskeleton
P26040	Plasma membrane	Perinuclear/organellar/other
P26041	Plasma membrane	Perinuclear/organellar/other
P26231	Plasma membrane	Perinuclear/organellar/other
P26443	Mitochondrion	Perinuclear/organellar/other
P26516	Proteasome	Cytoplasmic
P27046	Golgi apparatus	Perinuclear/organellar/other
P35550	Nucleus - Non-chromatin	Nuclear
P35564	Endoplasmic reticulum	Perinuclear/organellar/other
P36552	Mitochondrion	Perinuclear/organellar/other
P41105	Ribosome	Perinuclear/organellar/other
P42125	Mitochondrion	Perinuclear/organellar/other
P45952	Mitochondrion	Perinuclear/organellar/other
P46471	Proteasome	Cytoplasmic
P48962	Mitochondrion	Perinuclear/organellar/other
P51660	Peroxisome	Perinuclear/organellar/other
P51881	Mitochondrion	Perinuclear/organellar/other
P53395	Mitochondrion	Perinuclear/organellar/other
P53702	Mitochondrion	Perinuclear/organellar/other
P54071	Mitochondrion	Perinuclear/organellar/other
P54775	Proteasome	Cytoplasmic
P55096	Peroxisome	Perinuclear/organellar/other
P56480	Mitochondrion	Perinuclear/organellar/other
P58059	Mitochondrion	Perinuclear/organellar/other
P58064	Mitochondrion	Perinuclear/organellar/other
P59017	Mitochondrion	Perinuclear/organellar/other
P60766	Actin cytoskeleton	Cytoplasmic
P60867	Ribosome	Perinuclear/organellar/other
P61211	Golgi apparatus	Perinuclear/organellar/other
P62192	Proteasome	Cytoplasmic
P62196	Proteasome	Cytoplasmic
P62242	Ribosome	Perinuclear/organellar/other
P62267	Ribosome	Perinuclear/organellar/other
P63038	Mitochondrion	Perinuclear/organellar/other
P63323	Ribosome	Perinuclear/organellar/other
P70195	Proteasome	Cytoplasmic
P97450	Mitochondrion	Perinuclear/organellar/other
P97452	Nucleus - Non-chromatin	Nuclear
P97461	Ribosome	Perinuclear/organellar/other
P97742	Mitochondrion	Perinuclear/organellar/other
P99026	Proteasome	Cytoplasmic
Q04692	Nucleus - Chromatin	Nuclear
Q05186	Endoplasmic reticulum	Perinuclear/organellar/other
Q05920	Mitochondrion	Perinuclear/organellar/other
Q06185	Mitochondrion	Perinuclear/organellar/other
Q14CH7	Mitochondrion	Perinuclear/organellar/other
Q3TDQ1	Endoplasmic reticulum	Perinuclear/organellar/other
Q3UFM5	Nucleus - Non-chromatin	Nuclear
Q3UHX0	Nucleus - Non-chromatin	Nuclear
Q3UMR5	Mitochondrion	Perinuclear/organellar/other
Q3V3R1	Mitochondrion	Perinuclear/organellar/other
Q4VA53	Nucleus - Chromatin	Nuclear
Q571H0	Nucleus - Non-chromatin	Nuclear
Q59J78	Mitochondrion	Perinuclear/organellar/other
Q5RJG1	Nucleus - Non-chromatin	Nuclear
Q5SSI6	Nucleus - Non-chromatin	Nuclear
Q5SSK3	Mitochondrion	Perinuclear/organellar/other
Q60692	Proteasome	Cytoplasmic
Q60930	Mitochondrion	Perinuclear/organellar/other
Q60931	Mitochondrion	Perinuclear/organellar/other
Q61033	Nucleus - Chromatin	Nuclear
Q61081	Cytosol	Cytoplasmic
Q61543	Golgi apparatus	Perinuclear/organellar/other
Q61578	Mitochondrion	Perinuclear/organellar/other
Q61686	Nucleus - Chromatin	Nuclear
Q62470	Plasma membrane	Perinuclear/organellar/other
Q64521	Mitochondrion	Perinuclear/organellar/other
Q6P1H6	Endoplasmic reticulum	Perinuclear/organellar/other
Q6PA06	Endoplasmic reticulum	Perinuclear/organellar/other
Q6PAQ4	Nucleus - Non-chromatin	Nuclear
Q6PB93	Golgi apparatus	Perinuclear/organellar/other
Q7TMR0	Lysosome	Cytoplasmic
Q80U70	Nucleus - Chromatin	Nuclear
Q80UM7	Endoplasmic reticulum	Perinuclear/organellar/other
Q810V0	Nucleus - Non-chromatin	Nuclear
Q811U4	Mitochondrion	Perinuclear/organellar/other
Q8BFR5	Mitochondrion	Perinuclear/organellar/other
Q8BFZ9	Endoplasmic reticulum	Perinuclear/organellar/other
Q8BGA9	Mitochondrion	Perinuclear/organellar/other
Q8BH04	Mitochondrion	Perinuclear/organellar/other
Q8BH95	Mitochondrion	Perinuclear/organellar/other
Q8BHB4	Nucleus - Non-chromatin	Nuclear
Q8BIJ6	Mitochondrion	Perinuclear/organellar/other
Q8BJW5	Nucleus - Non-chromatin	Nuclear
Q8BK08	Mitochondrion	Perinuclear/organellar/other
Q8BK30	Mitochondrion	Perinuclear/organellar/other
Q8BKF1	Mitochondrion	Perinuclear/organellar/other
Q8BMF4	Mitochondrion	Perinuclear/organellar/other
Q8BMS1	Mitochondrion	Perinuclear/organellar/other
Q8BSY0	Endoplasmic reticulum	Perinuclear/organellar/other
Q8BWB6	Endosome	Perinuclear/organellar/other
Q8BWF0	Mitochondrion	Perinuclear/organellar/other
Q8BWT1	Mitochondrion	Perinuclear/organellar/other
Q8BY02	Nucleus - Non-chromatin	Nuclear
Q8BYB9	Endoplasmic reticulum	Perinuclear/organellar/other
Q8C4J7	Nucleus - Non-chromatin	Nuclear
Q8C5L7	Nucleus - Non-chromatin	Nuclear
Q8CAQ8	Mitochondrion	Perinuclear/organellar/other
Q8CCB4	Golgi apparatus	Perinuclear/organellar/other
Q8CDN6	Proteasome	Cytoplasmic
Q8CEE7	Mitochondrion	Perinuclear/organellar/other
Q8CGC6	Nucleus - Non-chromatin	Nuclear
Q8CHT0	Mitochondrion	Perinuclear/organellar/other
Q8CI11	Nucleus - Non-chromatin	Nuclear
Q8JZQ2	Mitochondrion	Perinuclear/organellar/other
Q8JZS9	Mitochondrion	Perinuclear/organellar/other
Q8K0C4	Endoplasmic reticulum	Perinuclear/organellar/other
Q8K0Z7	Mitochondrion	Perinuclear/organellar/other
Q8K224	Nucleus - Non-chromatin	Nuclear
Q8K2M0	Mitochondrion	Perinuclear/organellar/other
Q8K2Y7	Mitochondrion	Perinuclear/organellar/other
Q8K301	Nucleus - Non-chromatin	Nuclear
Q8K363	Nucleus - Non-chromatin
Q8K4F5	Mitochondrion	Perinuclear/organellar/other
Q8QZS1	Mitochondrion	Perinuclear/organellar/other
Q8QZT1	Mitochondrion	Perinuclear/organellar/other
Q8R088	Golgi apparatus	Perinuclear/organellar/other
Q8R0X7	Endoplasmic reticulum	Perinuclear/organellar/other
Q8R2M2	Nucleus - Non-chromatin	Nuclear
Q8R2N2	Nucleus - Non-chromatin	Nuclear
Q8R2Y8	Mitochondrion	Perinuclear/organellar/other
Q8R3F5	Mitochondrion	Perinuclear/organellar/other
Q8R3J4	Mitochondrion	Perinuclear/organellar/other
Q8R3N1	Nucleus - Non-chromatin	Nuclear
Q8VCF0	Mitochondrion	Perinuclear/organellar/other
Q8VCY6	Nucleus - Non-chromatin	Nuclear
Q8VEM8	Mitochondrion	Perinuclear/organellar/other
Q8VHE0	Endoplasmic reticulum	Perinuclear/organellar/other
Q8VI84	Nucleus - Non-chromatin	Nuclear
Q91VD9	Mitochondrion	Perinuclear/organellar/other
Q91VN4	Mitochondrion	Perinuclear/organellar/other
Q91WM3	Nucleus - Non-chromatin	Nuclear
Q91X78	Endoplasmic reticulum	Perinuclear/organellar/other
Q91YK2	Nucleus - Non-chromatin	Nuclear
Q91YM4	Mitochondrion	Perinuclear/organellar/other
Q91YP0	Mitochondrion	Perinuclear/organellar/other
Q91YQ5	Endoplasmic reticulum	Perinuclear/organellar/other
Q91YT0	Mitochondrion	Perinuclear/organellar/other
Q91ZA3	Mitochondrion	Perinuclear/organellar/other
Q921S7	Mitochondrion	Perinuclear/organellar/other
Q921Y2	Nucleus - Non-chromatin	Nuclear
Q922E6	Mitochondrion	Perinuclear/organellar/other
Q922J9	Peroxisome	Perinuclear/organellar/other
Q922K7	Nucleus - Non-chromatin	Nuclear
Q922R8	Endoplasmic reticulum	Perinuclear/organellar/other
Q924T2	Mitochondrion	Perinuclear/organellar/other
Q925I1	Mitochondrion	Perinuclear/organellar/other
Q99J56	Endoplasmic reticulum	Perinuclear/organellar/other
Q99JR1	Mitochondrion	Perinuclear/organellar/other
Q99JY0	Mitochondrion	Perinuclear/organellar/other
Q99KE1	Mitochondrion	Perinuclear/organellar/other
Q99KK7	Cytosol	Cytoplasmic
Q99KR7	Mitochondrion	Perinuclear/organellar/other
Q99L47	Cytosol	Cytoplasmic
Q99LC3	Mitochondrion	Perinuclear/organellar/other
Q99LC5	Mitochondrion	Perinuclear/organellar/other
Q99LH1	Nucleus - Non-chromatin	Nuclear
Q99LI8	Endosome	Perinuclear/organellar/other
Q99MR8	Mitochondrion	Perinuclear/organellar/other
Q99MZ7	Peroxisome	Perinuclear/organellar/other
Q99N87	Mitochondrion	Perinuclear/organellar/other
Q99N94	Mitochondrion	Perinuclear/organellar/other
Q99PL5	Endoplasmic reticulum	Perinuclear/organellar/other
Q9CPQ1	Mitochondrion	Perinuclear/organellar/other
Q9CPQ3	Mitochondrion	Perinuclear/organellar/other
Q9CPQ8	Mitochondrion	Perinuclear/organellar/other
Q9CPR5	Mitochondrion	Perinuclear/organellar/other
Q9CPT5	Nucleus - Non-chromatin	Nuclear
Q9CPX7	Mitochondrion	Perinuclear/organellar/other
Q9CQ69	Mitochondrion	Perinuclear/organellar/other
Q9CQF0	Mitochondrion	Perinuclear/organellar/other
Q9CQF8	Mitochondrion	Perinuclear/organellar/other
Q9CQL4	Mitochondrion	Perinuclear/organellar/other
Q9CQN7	Mitochondrion	Perinuclear/organellar/other
Q9CR20	Endoplasmic reticulum	Perinuclear/organellar/other
Q9CR47	Nucleus - Non-chromatin	Nuclear
Q9CR57	Ribosome	Perinuclear/organellar/other
Q9CWX9	Nucleus - Non-chromatin	Nuclear
Q9CXT8	Mitochondrion	Perinuclear/organellar/other
Q9CXW2	Mitochondrion	Perinuclear/organellar/other
Q9CXZ1	Mitochondrion	Perinuclear/organellar/other
Q9CY16	Mitochondrion	Perinuclear/organellar/other
Q9CY27	Endoplasmic reticulum	Perinuclear/organellar/other
Q9CYH6	Nucleus - Non-chromatin	Nuclear
Q9CZ13	Mitochondrion	Perinuclear/organellar/other
Q9CZU3	Nucleus - Non-chromatin	Nuclear
Q9CZU4	Mitochondrion	Perinuclear/organellar/other
Q9CZU6	Mitochondrion	Perinuclear/organellar/other
Q9CZW5	Mitochondrion	Perinuclear/organellar/other
Q9D0K2	Mitochondrion	Perinuclear/organellar/other
Q9D0Q7	Mitochondrion	Perinuclear/organellar/other
Q9D0R4	Nucleus - Non-chromatin	Nuclear
Q9D125	Mitochondrion	Perinuclear/organellar/other
Q9D1B9	Mitochondrion	Perinuclear/organellar/other
Q9D1H8	Mitochondrion	Perinuclear/organellar/other
Q9D1I6	Mitochondrion	Perinuclear/organellar/other
Q9D2R6	Mitochondrion	Perinuclear/organellar/other
Q9D3E6	Nucleus - Chromatin	Nuclear
Q9D6R2	Mitochondrion	Perinuclear/organellar/other
Q9D903	Nucleus - Non-chromatin	Nuclear
Q9DB15	Mitochondrion	Perinuclear/organellar/other
Q9DBE9	Nucleus - Non-chromatin	Nuclear
Q9DBL1	Mitochondrion	Perinuclear/organellar/other
Q9DBR1	Nucleus - Non-chromatin	Nuclear
Q9DC61	Mitochondrion	Perinuclear/organellar/other
Q9DCA2	Mitochondrion	Perinuclear/organellar/other
Q9DCA5	Nucleus - Non-chromatin
Q9DCC8	Mitochondrion	Perinuclear/organellar/other
Q9DCX2	Mitochondrion	Perinuclear/organellar/other
Q9ESW4	Mitochondrion	Perinuclear/organellar/other
Q9ESX5	Nucleus - Non-chromatin	Nuclear
Q9JJ80	Nucleus - Non-chromatin	Nuclear
Q9JJG9	Mitochondrion	Perinuclear/organellar/other
Q9JJI8	Ribosome	Perinuclear/organellar/other
Q9JK30	Nucleus - Chromatin	Nuclear
Q9JKF7	Mitochondrion	Perinuclear/organellar/other
Q9QUM9	Proteasome	Cytoplasmic
Q9QXT0	Endoplasmic reticulum	Perinuclear/organellar/other
Q9QXX4	Mitochondrion	Perinuclear/organellar/other
Q9QYA2	Mitochondrion	Perinuclear/organellar/other
Q9QYE6	Golgi apparatus	Perinuclear/organellar/other
Q9R1P0	Proteasome	Cytoplasmic
Q9R1P3	Proteasome	Cytoplasmic
Q9R1P4	Proteasome	Cytoplasmic
Q9WTQ8	Mitochondrion	Perinuclear/organellar/other
Q9WUM3	Actin cytoskeleton	Cytoplasmic
Q9WUR9	Mitochondrion	Perinuclear/organellar/other
Q9WV98	Mitochondrion	Perinuclear/organellar/other
Q9WVA2	Mitochondrion	Perinuclear/organellar/other
Q9Z1N2	Nucleus - Chromatin	Nuclear
Q9Z1P6	Mitochondrion	Perinuclear/organellar/other
Q9Z277	Nucleus - Chromatin	Nuclear
Q9Z2I0	Mitochondrion	Perinuclear/organellar/other
Q9Z2I9	Mitochondrion	Perinuclear/organellar/other
Q9Z2U1	Proteasome	Cytoplasmic
