# Supplementary material for: Characterisation of a nucleo-adhesome
Source: Nat Commun. 2022 Jun 1;13:3053. doi: 10.1038/s41467-022-30556-5 (PMC9160004; doi:10.1038/s41467-022-30556-5)
Supplement: Supplementary file 17 — Source Data [file 41467_2022_30556_MOESM17_ESM.zip]

Archive with 5 entries (4 files):
- Source Data.pdf
- __MACOSX/
- __MACOSX/._Source Data.pdf
- Source Data.xlsx
- __MACOSX/._Source Data.xlsx
