# Supplementary material for: Characterisation of a nucleo-adhesome
Source: Nat Commun. 2022 Jun 1;13:3053. doi: 10.1038/s41467-022-30556-5 (PMC9160004; doi:10.1038/s41467-022-30556-5)
Supplement: Supplementary file 17 — Source Data [file 41467_2022_30556_MOESM17_ESM.zip › Source Data.xlsx]

## Sheet: Fig. 2d
Source data for Figure 2d
Data points				Summary statistics of fraction groups
Fraction	Biological replicate	Identified proteins		Parameter	Cytoplasmic	Perinuclear/organellar	Nuclear
Cytoplasmic	1	3392		n	5	5	5
Cytoplasmic	2	3113		Median	3392	4609	3357
Cytoplasmic	3	3562		Mean	3373.2	4615.2	3393.4
Cytoplasmic	4	3423		s.d.	162.935	42.2575	163.483
Cytoplasmic	5	3376		s.e.m.	72.8666	18.8981	73.112
Perinuclear/organellar	1	4604		95% CI lower bound	3170.89	4562.73	3190.41
Perinuclear/organellar	2	4609		95% CI upper bound	3575.51	4667.67	3596.39
Perinuclear/organellar	3	4684		Identified in ≥4 reps	3090	4546	3088
Perinuclear/organellar	4	4611		Identified in nuclear fraction	1812	2750	3088
Perinuclear/organellar	5	4568
Nuclear	1	3593
Nuclear	2	3215
Nuclear	3	3531
Nuclear	4	3271
Nuclear	5	3357

## Sheet: Fig. 2i
Source data for Figure 2i
Data points				Summary statistics of replicates								Summary statistics of treatment groups				Welch's t-test of replicate means
Treatment	Biological replicate	Integrated density		Parameter	Control rep. 1	Control rep. 2	Control rep. 3	LMB rep. 1	LMB rep. 2	LMB rep. 3		Parameter	Control	LMB		Parameter	Value
Control	1	70780.9		n	16	17	19	25	18	14		n	3	3		Cohen's d	2.90677
Control	1	45372.8		Median	46128.2	46069.6	30154.8	99470.5	75986.3	130672		Mean	44907.6	102758		Degrees of freedom	3
Control	1	39208.4		Mean	50467	52252.1	32003.7	102534	77054.1	128686		s.d.	11210.7	25816.4		Welch's t-test statistic t	-3.56006
Control	1	62344.4		s.d.	21764	20192	10750.9	35518.9	39852.8	33439.6		s.e.m.	7927.15	18255		Welch's t-test two-tailed P	0.0378185
Control	1	46883.5		s.e.m.	5619.44	5048.01	2534.01	7250.27	9665.74	9274.48		95% CI lower bound	10799.8	24213.1
Control	1	22245.1		95% CI lower bound	38489.5	41550.8	26680	87570.1	56661.2	108649		95% CI upper bound	79015.4	181303
Control	1	59986.9		95% CI upper bound	62444.6	62953.4	37327.5	117498	97447.1	148722		Shapiro–Wilk test statistic W	0.816	1
Control	1	40276.6		Shapiro–Wilk test statistic W	0.903	0.925	0.921	0.972	0.976	0.953		Shapiro–Wilk test P	0.152	0.986
Control	1	35274.5		Shapiro–Wilk test P	0.091	0.176	0.12	0.686	0.904	0.607
Control	1	27504.3
Control	1	35376
Control	1	31009.6
Control	1	109214
Control	1	64805.3
Control	1	69584.9
Control	1	47605.9
Control	2	48468.9
Control	2	41970.2
Control	2	33338.6
Control	2	28582.2
Control	2	100026
Control	2	74983
Control	2	54594.4
Control	2	50259.4
Control	2	35608.6
Control	2	77356.4
Control	2	69928.2
Control	2	46069.6
Control	2	45028.6
Control	2	72593.4
Control	2	44460.9
Control	2	40018.3
Control	2	24999.1
Control	3	27613.9
Control	3	45765.4
Control	3	25307.7
Control	3	46072.7
Control	3	32525.2
Control	3	8092.32
Control	3	48966.8
Control	3	44150.5
Control	3	48276.8
Control	3	32548.6
Control	3	30154.8
Control	3	24805.4
Control	3	38218.8
Control	3	23628.5
Control	3	30481.8
Control	3	26762.8
Control	3	22708.4
Control	3	27447.9
Control	3	24542.6
LMB	1	97838.8
LMB	1	135652
LMB	1	56871.7
LMB	1	96552.6
LMB	1	146730
LMB	1	134930
LMB	1	82745.7
LMB	1	99470.5
LMB	1	120353
LMB	1	150364
LMB	1	63417.8
LMB	1	125646
LMB	1	48613.1
LMB	1	188726
LMB	1	99304.1
LMB	1	126334
LMB	1	96318.2
LMB	1	108394
LMB	1	115620
LMB	1	118784
LMB	1	101705
LMB	1	62776.2
LMB	1	87190.1
LMB	1	56675.2
LMB	1	42335.1
LMB	2	40046.3
LMB	2	64057.4
LMB	2	48670
LMB	2	23832.5
LMB	2	22077
LMB	2	13620.2
LMB	2	164087
LMB	2	59226.6
LMB	2	87930.3
LMB	2	83873.4
LMB	2	72144.8
LMB	2	76588.5
LMB	2	75384.1
LMB	2	87639.6
LMB	2	118730
LMB	2	127132
LMB	2	106735
LMB	2	115201
LMB	3	180520
LMB	3	150585
LMB	3	108116
LMB	3	119217
LMB	3	122002
LMB	3	139341
LMB	3	141165
LMB	3	146499
LMB	3	145387
LMB	3	187512
LMB	3	110267
LMB	3	90296.6
LMB	3	80698.9
LMB	3	79991.5

## Sheet: Fig. 3f
Source data for Figure 3f
Data points				Summary statistics of replicates								Summary statistics of treatment groups				Welch's t-test of replicate means
Treatment	Biological replicate	Integrated density		Parameter	Control rep. 1	Control rep. 2	Control rep. 3	H2O2 rep. 1	H2O2 rep. 2	H2O2 rep. 3		Parameter	Control	H2O2		Parameter	Value
Control	1	76266.5		n	19	30	18	19	32	21		n	3	3		Cohen's d	0.969337
Control	1	101427		Median	94851.1	94776.8	159235	118154	113854	174045		Mean	117379	145130		Degrees of freedom	4
Control	1	190611		Mean	118147	87293.6	146696	138892	121278	175219		s.d.	29708.8	27505.9		Welch's t-test statistic t	-1.18719
Control	1	94851.1		s.d.	71068.5	31192	50238.3	69117.1	55967.2	62493.6		s.e.m.	21007.3	19449.6		Welch's t-test two-tailed P	0.300837
Control	1	68524.1		s.e.m.	16751	5792.2	12184.6	16291.1	10052	13974		95% CI lower bound	26991.9	61444.9
Control	1	93828.5		95% CI lower bound	82954.5	75447.3	120989	104666	100777	146070		95% CI upper bound	207766	228815
Control	1	41673.3		95% CI upper bound	153340	99140	172404	173118	141780	204368		Shapiro–Wilk test statistic W	0.999	0.961
Control	1	22851.9		Shapiro–Wilk test statistic W	0.885	0.957	0.949	0.932	0.968	0.922		Shapiro–Wilk test P	0.957	0.622
Control	1	98052.3		Shapiro–Wilk test P	0.026	0.266	0.409	0.186	0.453	0.097
Control	1	136444
Control	1	212633
Control	1	243965
Control	1	117634
Control	1	89030.7
Control	1	46524.1
Control	1	132446
Control	1	94775.3
Control	1	296697
Control	1	86560.2
Control	2	144375
Control	2	107393
Control	2	113038
Control	2	109775
Control	2	111631
Control	2	107877
Control	2	71766.9
Control	2	71326
Control	2	78179.9
Control	2	54764
Control	2	64010.8
Control	2	58995.6
Control	2	124049
Control	2	108922
Control	2	142277
Control	2	129112
Control	2	98707
Control	2	97418
Control	2	109612
Control	2	56204.7
Control	2	92135.6
Control	2	53392.6
Control	2	55642.7
Control	2	31620.9
Control	2	25763.8
Control	2	97455.5
Control	2	108206
Control	2	64096.6
Control	2	68238.4
Control	2	62822.9
Control	3	172215
Control	3	181894
Control	3	128984
Control	3	127604
Control	3	166013
Control	3	146098
Control	3	85820.3
Control	3	187633
Control	3	159803
Control	3	178693
Control	3	106122
Control	3	216636
Control	3	205159
Control	3	212827
Control	3	158666
Control	3	69740.4
Control	3	87081.8
Control	3	49544.1
H2O2	1	105243
H2O2	1	110560
H2O2	1	118154
H2O2	1	110869
H2O2	1	120043
H2O2	1	88350.4
H2O2	1	71945.9
H2O2	1	93174.7
H2O2	1	73855.3
H2O2	1	203355
H2O2	1	195529
H2O2	1	234892
H2O2	1	170205
H2O2	1	120560
H2O2	1	81350.8
H2O2	1	175808
H2O2	1	280037
H2O2	1	257857
H2O2	1	27161.3
H2O2	2	152253
H2O2	2	79058
H2O2	2	154452
H2O2	2	133068
H2O2	2	37884.9
H2O2	2	141705
H2O2	2	35746.5
H2O2	2	70610.4
H2O2	2	26527.3
H2O2	2	148973
H2O2	2	107698
H2O2	2	88897.1
H2O2	2	99338.2
H2O2	2	140031
H2O2	2	116233
H2O2	2	124568
H2O2	2	111499
H2O2	2	139370
H2O2	2	108622
H2O2	2	95185.3
H2O2	2	116209
H2O2	2	101679
H2O2	2	61686.2
H2O2	2	72191.8
H2O2	2	77280.5
H2O2	2	205230
H2O2	2	217581
H2O2	2	195357
H2O2	2	277492
H2O2	2	189206
H2O2	2	169717
H2O2	2	85560.4
H2O2	3	228935
H2O2	3	186481
H2O2	3	118026
H2O2	3	124546
H2O2	3	123816
H2O2	3	99929
H2O2	3	97546.7
H2O2	3	103514
H2O2	3	305912
H2O2	3	182309
H2O2	3	287500
H2O2	3	231928
H2O2	3	212341
H2O2	3	174045
H2O2	3	128868
H2O2	3	237743
H2O2	3	227473
H2O2	3	207079
H2O2	3	117416
H2O2	3	135019
H2O2	3	149168

## Sheet: Fig. 4f
Source data for Figure 4f
Data points						Summary statistics of protein groups								One-way ANOVA and Student's t-tests with permutation-based FDR correction
Protein	Biological replicate	FAK-WT nLFQ	FAK−/− nLFQ	FAK-NLS nLFQ		FAK-WT parameter	FAK	DynAP	CADM1	PDGFR-β	Nestin	α-Actin-2		Parameter	FAK	DynAP	CADM1	PDGFR-β	Nestin	α-Actin-2
FAK	1	0.0982494	-4.81035	-0.568331		n	4	4	4	4	4	4		Degrees of freedom within groups	9	9	9	9	9	9
FAK	2	0.248529	-4.32295	-0.371201		Mean	0.3262	0.00993065	-0.690859	-4.59369	-1.88824	-4.63501		Degrees of freedom between groups	2	2	2	2	2	2
FAK	3	0.66646	-5.68182	-0.72566		s.d.	0.241503	0.759497	0.666407	1.05161	1.21344	1.19251		One-way ANOVA test statistic F	145.961	62.8114	18.0959	5.55852	29.1936	48.0637
FAK	4	0.291561	-5.84029	-1.18916		s.e.m.	0.120751	0.379748	0.333203	0.525803	0.606721	0.596256		One-way ANOVA P	1.38373e-07	5.16486e-06	0.000701984	0.026795	0.000116277	1.57169e-05
DynAP	1	-1.05404	-6.19783	-4.50806		95% CI lower bound	-0.058085	-1.1986	-1.75126	-6.26703	-3.8191	-6.53257		FDR-adjusted P	0	0.00733333	0.0078	0.0348462	0.00928571	0.0055
DynAP	2	0.00781441	-6.95705	-4.42845		95% CI upper bound	0.710485	1.21846	0.369543	-2.92035	0.0426139	-2.73746		FAK-WT versus FAK−/−	FAK	DynAP	CADM1	PDGFR-β	Nestin	α-Actin-2
DynAP	3	0.420076	-4.57799	-4.10813		Shapiro–Wilk test statistic W	0.905	0.904	0.777	0.861	0.895	0.962		Cohen's d	10.2087	6.27532	3.78054	2.90405	4.65661	6.63753
DynAP	4	0.665869	-5.22268	-4.65892		Shapiro–Wilk test P	0.455	0.45	0.066	0.263	0.409	0.789		Degrees of freedom	6	6	6	6	6	6
CADM1	1	-0.22723	-7.82535	-4.11486		FAK−/− parameter	FAK	DynAP	CADM1	PDGFR-β	Nestin	α-Actin-2		Student's t-test modified statistic t	3.97827	3.48831	2.59345	-2.06384	-2.53275	-3.76132
CADM1	2	-0.367821	-6.39368	-4.63968		n	4	4	4	4	4	4		Student's t-test two-tailed P	6.89142e-06	0.000114165	0.00175294	0.00630886	0.000589382	8.29244e-05
CADM1	3	-1.67731	-3.76605	-2.89539		Mean	-5.16386	-5.73889	-5.72873	-0.44492	2.228	1.64061		FDR-adjusted P	0	0	0.00966667	0.0140625	0.0164286	0
CADM1	4	-0.491079	-4.92985	-3.06198		s.d.	0.720635	1.05019	1.76336	1.72518	0.3018	0.604385		FAK-NLS versus FAK−/−	FAK	DynAP	CADM1	PDGFR-β	Nestin	α-Actin-2
PDGFR-β	1	-3.66859	-3.02995	-1.9417		s.e.m.	0.360317	0.525095	0.881679	0.862591	0.1509	0.302193		Cohen's d	7.85649	1.72679	1.48592	1.22177	4.78446	5.81855
PDGFR-β	2	-4.34551	0.312855	-0.169029		95% CI lower bound	-6.31055	-7.40998	-8.53463	-3.19007	1.74777	0.678894		Degrees of freedom	6	6	6	6	6	6
PDGFR-β	3	-4.25513	0.505888	-4.43164		95% CI upper bound	-4.01717	-4.0678	-2.92284	2.30023	2.70823	2.60232		Student's t-test modified statistic t	3.17815	0.853818	1.03772	-1.02	-1.41275	-2.90019
PDGFR-β	4	-6.10551	0.431522	-5.19739		Shapiro–Wilk test statistic W	0.905	0.976	0.986	0.672	0.973	0.881		Student's t-test two-tailed P	3.15524e-05	0.0503733	0.0803973	0.134773	0.000510083	0.000174196
Nestin	1	-1.71016	1.91246	-0.156216		Shapiro–Wilk test P	0.458	0.88	0.938	0.005	0.863	0.341		FDR-adjusted P	0.022	0.266314	0.244548	0.232646	0.190091	0.0343333
Nestin	2	-3.61023	2.06999	0.731491		FAK-NLS parameter	FAK	DynAP	CADM1	PDGFR-β	Nestin	α-Actin-2		FAK-WT versus FAK-NLS	FAK	DynAP	CADM1	PDGFR-β	Nestin	α-Actin-2
Nestin	3	-1.45435	2.60004	0.404766		n	4	4	4	4	4	4		Cohen's d	3.46316	7.9044	3.94635	0.924655	2.55839	1.69552
Nestin	4	-0.778242	2.32951	0.788858		Mean	-0.713587	-4.42589	-3.67798	-2.93494	0.442225	-2.83871		Degrees of freedom	6	6	6	6	6	6
α-Actin-2	1	-4.98371	1.85894	-2.01871		s.d.	0.348636	0.232403	0.838179	2.30908	0.433345	0.905872		Student's t-test modified statistic t	0.857871	3.17495	1.94549	-0.731165	-1.41734	-1.02717
α-Actin-2	2	-6.14504	1.7481	-2.47228		s.e.m.	0.174318	0.116202	0.41909	1.15454	0.216673	0.452936		Student's t-test two-tailed P	0.0027017	3.07236e-05	0.00140765	0.238905	0.0111326	0.0533698
α-Actin-2	3	-3.44387	2.17896	-2.74225		95% CI lower bound	-1.26834	-4.7957	-5.01171	-6.6092	-0.247324	-4.28016		FDR-adjusted P	0.275678	0.044	0.036	0.334587	0.046	0.224644
α-Actin-2	4	-3.96743	0.77643	-4.12161		95% CI upper bound	-0.15883	-4.05608	-2.34425	0.739324	1.13177	-1.39727
						Shapiro–Wilk test statistic W	0.949	0.948	0.896	0.936	0.88	0.902
						Shapiro–Wilk test P	0.713	0.702	0.41	0.632	0.337	0.44

## Sheet: Fig. 5f
Source data for Figure 5f
Data points				Summary statistics of replicates								Summary statistics of treatment groups				Welch's t-test of replicate means
Treatment	Biological replicate	Integrated density		Parameter	Control rep. 1	Control rep. 2	Control rep. 3	LMB rep. 1	LMB rep. 2	LMB rep. 3		Parameter	Control	LMB		Parameter	Value
Control	1	22542		n	20	18	16	19	15	18		n	3	3		Cohen's d	3.45687
Control	1	12818.7		Median	19109.8	20159.5	24123.3	38449.3	40989.7	40642.6		Mean	21082.7	44069.1		Degrees of freedom	3
Control	1	23516.5		Mean	18952.3	19585.9	24709.8	36486.4	41915.6	53805.3		s.d.	3157.1	8858.02		Welch's t-test statistic t	-4.23379
Control	1	15309.9		s.d.	4584.08	6319.24	6134.84	13466	22535.2	34652.1		s.e.m.	2232.4	6263.57		Welch's t-test two-tailed P	0.0241145
Control	1	18261.8		s.e.m.	1051.66	1532.64	1584.01	3173.97	6022.79	8404.37		95% CI lower bound	11477.4	17119.2
Control	1	13897.7		95% CI lower bound	16751.2	16352.3	21333.5	29818.2	28998	36073.7		95% CI upper bound	30687.9	71019.1
Control	1	19449.5		95% CI upper bound	21153.5	22819.5	28086	43154.7	54833.2	71537		Shapiro–Wilk test statistic W	0.831	0.956
Control	1	19680.2		Shapiro–Wilk test statistic W	0.985	0.958	0.962	0.974	0.655	0.846		Shapiro–Wilk test P	0.192	0.595
Control	1	20648		Shapiro–Wilk test P	0.984	0.556	0.694	0.856	0	0.007
Control	1	21255.1
Control	1	24398.9
Control	1	16178.6
Control	1	18211
Control	1	29413.4
Control	1	22847.1
Control	1	21393.1
Control	1	18770.2
Control	1	16982.5
Control	1	12988.5
Control	1	10483.5
Control	2	26534.6
Control	2	26776.1
Control	2	23220.4
Control	2	20556.3
Control	2	20574.1
Control	2	25458.8
Control	2	19762.6
Control	2	14337.5
Control	2	17579.6
Control	2	13699.6
Control	2	19207.7
Control	2	8826.97
Control	2	26133.7
Control	2	30351.4
Control	2	23470.7
Control	2	12938.1
Control	2	11869
Control	2	11249
Control	3	28083.5
Control	3	22758.8
Control	3	27424.1
Control	3	19845.3
Control	3	31045.2
Control	3	32686.6
Control	3	20353.2
Control	3	15300.3
Control	3	14467.5
Control	3	27874.4
Control	3	32113.3
Control	3	34182.8
Control	3	23650.3
Control	3	24596.3
Control	3	22808.5
Control	3	18166.2
LMB	1	50687.1
LMB	1	41402.3
LMB	1	38449.4
LMB	1	27644.3
LMB	1	41455.3
LMB	1	39333.4
LMB	1	28599.9
LMB	1	25275.6
LMB	1	43898.9
LMB	1	46899.6
LMB	1	39301.3
LMB	1	35311.4
LMB	1	12560.4
LMB	1	10808.2
LMB	1	67111.6
LMB	1	53042.2
LMB	1	32709.4
LMB	1	30714
LMB	1	28037.7
LMB	2	116318
LMB	2	40572.9
LMB	2	43931.4
LMB	2	28039.7
LMB	2	23769.1
LMB	2	43266.5
LMB	2	40989.7
LMB	2	47180.7
LMB	2	44683.5
LMB	2	40081
LMB	2	42008.3
LMB	2	46099.1
LMB	2	26176.3
LMB	2	20625.8
LMB	2	24992.7
LMB	3	81264.5
LMB	3	134039
LMB	3	46443.1
LMB	3	15785.8
LMB	3	34491.2
LMB	3	22998.5
LMB	3	22793.6
LMB	3	85307.5
LMB	3	126269
LMB	3	33118.4
LMB	3	41410.9
LMB	3	37981.1
LMB	3	32359.2
LMB	3	55388.5
LMB	3	83204.3
LMB	3	39874.3
LMB	3	24944.3
LMB	3	50822.5

## Sheet: Fig. 5h
Source data for Figure 5h
Data points						Summary statistics of protein groups			One-way ANOVA with Tukey's correction
Protein	Biological replicate	FAK-WT rel. protein expression	FAK−/− rel. protein expression	FAK-NLS rel. protein expression		FAK-WT parameter	Hic-5		Parameter	Hic-5
Hic-5	1	1.10995	3.11681	2.62377		n	3		Degrees of freedom within groups	6
Hic-5	2	1.12014	2.70246	2.39074		Mean	1		Degrees of freedom between groups	2
Hic-5	3	0.769912	2.73689	2.4312		s.d.	0.199327		One-way ANOVA test statistic F	79.9667
						s.e.m.	0.115082		One-way ANOVA P	4.72773e-05
						95% CI lower bound	0.504843		FAK-WT versus FAK−/−	Hic-5
						95% CI upper bound	1.49516		Cohen's d	8.61158
						Shapiro–Wilk test statistic W	0.771		Tukey-adjusted P	5.14e-05
						Shapiro–Wilk test P	0.048		FAK-NLS versus FAK−/−	Hic-5
						FAK−/− parameter	Hic-5		Cohen's d	1.9989
						n	3		Tukey-adjusted P	0.117731
						Mean	2.85205		FAK-WT versus FAK-NLS	Hic-5
						s.d.	0.229934		Cohen's d	8.91849
						s.e.m.	0.132752		Tukey-adjusted P	0.0001841
						95% CI lower bound	2.28086
						95% CI upper bound	3.42324
						Shapiro–Wilk test statistic W	0.813
						Shapiro–Wilk test P	0.145
						FAK-NLS parameter	Hic-5
						n	3
						Mean	2.4819
						s.d.	0.124511
						s.e.m.	0.0718864
						95% CI lower bound	2.1726
						95% CI upper bound	2.7912
						Shapiro–Wilk test statistic W	0.874
						Shapiro–Wilk test P	0.308

## Sheet: Fig. 5i
Source data for Figure 5i
Data points						Summary statistics of protein groups			One-way ANOVA with Tukey's correction
Protein	Biological replicate	Control rel. protein expression	sh1 rel. protein expression	sh2 rel. protein expression		Control parameter	Hic-5		Parameter	Hic-5
Hic-5	1	1.0804	0.68788	0.545981		n	3		Degrees of freedom within groups	6
Hic-5	2	1.01824	0.565674	0.0963046		Mean	1		Degrees of freedom between groups	2
Hic-5	3	0.901366	0.251057	0.320453		s.d.	0.0908979		One-way ANOVA test statistic F	10.1582
						s.e.m.	0.05248		One-way ANOVA P	0.0118516
						95% CI lower bound	0.774197		Control versus sh1	Hic-5
						95% CI upper bound	1.2258		Cohen's d	2.90178
						Shapiro–Wilk test statistic W	0.969		Tukey-adjusted P	0.0428695
						Shapiro–Wilk test P	0.665		sh2 versus sh1	Hic-5
						sh1 parameter	Hic-5		Cohen's d	0.804444
						n	3		Tukey-adjusted P	0.51765
						Mean	0.501537		Control versus sh2	Hic-5
						s.d.	0.225364		Cohen's d	3.95644
						s.e.m.	0.130114		Tukey-adjusted P	0.0114139
						95% CI lower bound	-0.0582975
						95% CI upper bound	1.06137
						Shapiro–Wilk test statistic W	0.939
						Shapiro–Wilk test P	0.523
						sh2 parameter	Hic-5
						n	3
						Mean	0.320913
						s.d.	0.224839
						s.e.m.	0.129811
						95% CI lower bound	-0.237617
						95% CI upper bound	0.879443
						Shapiro–Wilk test statistic W	1
						Shapiro–Wilk test P	0.995

## Sheet: Fig. 5j
Source data for Figure 5j
Data points						Summary statistics of gene groups					One-way ANOVA with Tukey's correction
Gene	Biological replicate	FAK-WT rel. log2 gene expression	FAK−/− rel. log2 gene expression	FAK-NLS rel. log2 gene expression		FAK-WT parameter	Dynap	Cadm1	Pdgfrb		Parameter	Dynap	Cadm1	Pdgfrb
Dynap	1	-0.483276	-3.43732	-1.57257		n	3	3	3		Degrees of freedom within groups	6	6	6
Dynap	2	0.108122	-2.90806	-0.444828		Mean	2.22045e-16	3.70074e-16	-2.96059e-16		Degrees of freedom between groups	2	2	2
Dynap	3	0.375154	-3.21515	-1.23462		s.d.	0.43931	0.450504	0.322084		One-way ANOVA test statistic F	39.4755	36.2784	12.9031
Cadm1	1	0.517311	-4.20562	-2.41355		s.e.m.	0.253636	0.260099	0.185956		One-way ANOVA P	0.000352328	0.000445557	0.00671299
Cadm1	2	-0.211262	-4.66025	-4.39558		95% CI lower bound	-1.09131	-1.11912	-0.800102		FAK-WT versus FAK−/−	Dynap	Cadm1	Pdgfrb
Cadm1	3	-0.306049	-5.12482	-3.89025		95% CI upper bound	1.09131	1.11912	0.800102		Cohen's d	8.78063	10.2388	7.51891
Pdgfrb	1	0.346207	2.66367	2.96592		Shapiro–Wilk test statistic W	0.955	0.835	0.978		Tukey-adjusted P	0.0003054	0.0004512	0.0072915
Pdgfrb	2	-0.0554441	2.09728	1.34682		Shapiro–Wilk test P	0.59	0.202	0.716		FAK-NLS versus FAK−/−	Dynap	Cadm1	Pdgfrb
Pdgfrb	3	-0.290763	2.22604	1.34475		FAK−/− parameter	Dynap	Cadm1	Pdgfrb		Cohen's d	4.66759	1.37654	0.638606
						n	3	3	3		Tukey-adjusted P	0.0028713	0.214368	0.654202
						Mean	-3.18685	-4.66356	2.329		FAK-WT versus FAK-NLS	Dynap	Cadm1	Pdgfrb
						s.d.	0.265762	0.459608	0.296898		Cohen's d	2.10981	4.48509	2.69717
						s.e.m.	0.153438	0.265355	0.171414		Tukey-adjusted P	0.0563071	0.0019209	0.0192984
						95% CI lower bound	-3.84704	-5.80529	1.59146
						95% CI upper bound	-2.52666	-3.52183	3.06653
						Shapiro–Wilk test statistic W	0.991	1	0.91
						Shapiro–Wilk test P	0.823	0.987	0.418
						FAK-NLS parameter	Dynap	Cadm1	Pdgfrb
						n	3	3	3
						Mean	-1.084	-3.56646	1.88583
						s.d.	0.57876	1.02992	0.935385
						s.e.m.	0.334147	0.594625	0.540045
						95% CI lower bound	-2.52172	-6.12493	-0.437794
						95% CI upper bound	0.353714	-1.00799	4.20946
						Shapiro–Wilk test statistic W	0.949	0.926	0.751
						Shapiro–Wilk test P	0.566	0.474	0.002

## Sheet: Fig. 5k
Source data for Figure 5k
Data points						Summary statistics of gene groups					One-way ANOVA with Tukey's correction
Gene	Biological replicate	Control rel. log2 gene expression	sh1 rel. log2 gene expression	sh2 rel. log2 gene expression		Control parameter	Dynap	Cadm1	Pdgfrb		Parameter	Dynap	Cadm1	Pdgfrb
Dynap	1	-0.456964	-1.90526	-3.60055		n	3	3	3		Degrees of freedom within groups	6	6	6
Dynap	2	0.192967	-1.23086	-2.6975		Mean	2.96059e-16	0	5.92119e-16		Degrees of freedom between groups	2	2	2
Dynap	3	0.263997	-1.79178	-2.87143		s.d.	0.397333	0.804188	0.433867		One-way ANOVA test statistic F	40.6688	16.75	25.0389
Cadm1	1	-0.0630423	-2.46799	-3.33886		s.e.m.	0.2294	0.464298	0.250493		One-way ANOVA P	0.000324227	0.00350482	0.00122484
Cadm1	2	-0.770812	-3.13216	-3.43364		95% CI lower bound	-0.987029	-1.99771	-1.07779		Control versus sh1	Dynap	Cadm1	Pdgfrb
Cadm1	3	0.833854	-1.16409	-3.71191		95% CI upper bound	0.987029	1.99771	1.07779		Cohen's d	4.33021	2.48387	4.12487
Pdgfrb	1	-0.497702	1.59061	1.79712		Shapiro–Wilk test statistic W	0.823	0.995	0.842		Tukey-adjusted P	0.0068711	0.02399	0.0033408
Pdgfrb	2	0.298452	1.54237	1.41022		Shapiro–Wilk test P	0.171	0.87	0.218		sh2 versus sh1	Dynap	Cadm1	Pdgfrb
Pdgfrb	3	0.199249	1.16884	1.82521		sh1 parameter	Dynap	Cadm1	Pdgfrb		Cohen's d	3.33157	1.71987	1.05399
						n	3	3	3		Tukey-adjusted P	0.0139091	0.186846	0.631168
						Mean	-1.64264	-2.25474	1.43394		Control versus sh2	Dynap	Cadm1	Pdgfrb
						s.d.	0.361091	1.00121	0.230846		Cohen's d	6.9468	5.9761	4.82212
						s.e.m.	0.208476	0.578051	0.133279		Tukey-adjusted P	0.0002571	0.0030225	0.0014761
						95% CI lower bound	-2.53964	-4.7419	0.860488
						95% CI upper bound	-0.745638	0.232406	2.00739
						Shapiro–Wilk test statistic W	0.872	0.966	0.836
						Shapiro–Wilk test P	0.3	0.646	0.203
						sh2 parameter	Dynap	Cadm1	Pdgfrb
						n	3	3	3
						Mean	-3.0565	-3.4948	1.67752
						s.d.	0.479125	0.193901	0.231914
						s.e.m.	0.276623	0.111949	0.133896
						95% CI lower bound	-4.24671	-3.97648	1.10141
						95% CI upper bound	-1.86628	-3.01313	2.25362
						Shapiro–Wilk test statistic W	0.887	0.926	0.8
						Shapiro–Wilk test P	0.347	0.473	0.115

## Sheet: Supplementary Fig. 3a
Source data for Supplementary Figure 3a
Data points					Summary statistics of replicates																	Summary statistics of fraction groups
Meta-adhesome	Fraction	Biological replicate	Scaled intensity		All detected meta-adhesome parameter	Cytoplasmic rep. 1	Cytoplasmic rep. 2	Cytoplasmic rep. 3	Cytoplasmic rep. 4	Cytoplasmic rep. 5	Perinuclear/organellar rep. 1	Perinuclear/organellar rep. 2	Perinuclear/organellar rep. 3	Perinuclear/organellar rep. 4	Perinuclear/organellar rep. 5	Nuclear rep. 1	Nuclear rep. 2	Nuclear rep. 3	Nuclear rep. 4	Nuclear rep. 5		All detected meta-adhesome parameter	Cytoplasmic	Perinuclear/organellar	Nuclear
All detected	Cytoplasmic	1	0.693432		n	1885	1885	1885	1885	1885	1885	1885	1885	1885	1885	1885	1885	1885	1885	1885		n	5	5	5
All detected	Cytoplasmic	1	0.843378		Median	0.693	0.685	0.695	0.649	0.625	0.72	0.689	0.698	0.706	0.736	0.342	0.288	0.375	0.264	0.303		Mean	0.569	0.639	0.453
All detected	Cytoplasmic	1	0.937474		Mean	0.574	0.589	0.576	0.553	0.551	0.638	0.63	0.644	0.638	0.645	0.464	0.445	0.465	0.443	0.447		s.d.	0.016	0.006	0.011
All detected	Cytoplasmic	1	0.9546		s.d.	0.374	0.373	0.384	0.395	0.376	0.273	0.294	0.264	0.281	0.268	0.364	0.4	0.356	0.413	0.376		s.e.m.	0.008	0.003	0.005
All detected	Cytoplasmic	1	0.845464		s.e.m.	0.009	0.009	0.009	0.009	0.009	0.006	0.007	0.006	0.006	0.006	0.008	0.009	0.008	0.01	0.009		95% CI lower bound	0.546	0.631	0.438
All detected	Cytoplasmic	1	1		95% CI lower bound	0.557	0.572	0.559	0.535	0.534	0.626	0.617	0.632	0.625	0.633	0.448	0.427	0.449	0.424	0.43		95% CI upper bound	0.591	0.647	0.468
All detected	Cytoplasmic	1	0.927596		95% CI upper bound	0.591	0.606	0.594	0.571	0.568	0.65	0.643	0.656	0.651	0.658	0.481	0.463	0.481	0.461	0.464		Shapiro–Wilk test statistic W	0.901	0.905	0.794
All detected	Cytoplasmic	1	0		Shapiro–Wilk test statistic W	0.843	0.85	0.84	0.832	0.85	0.917	0.926	0.941	0.926	0.905	0.863	0.822	0.88	0.802	0.847		Shapiro–Wilk test P	0.416	0.44	0.072
All detected	Cytoplasmic	1	0.310743		Shapiro–Wilk test P	0	0	0	0	0	0	0	0	0	0	0	0	0	0	0		High-stringency nuclear meta-adhesome parameter	Cytoplasmic	Perinuclear/organellar	Nuclear
All detected	Cytoplasmic	1	0		High-stringency nuclear meta-adhesome parameter	Cytoplasmic rep. 1	Cytoplasmic rep. 2	Cytoplasmic rep. 3	Cytoplasmic rep. 4	Cytoplasmic rep. 5	Perinuclear/organellar rep. 1	Perinuclear/organellar rep. 2	Perinuclear/organellar rep. 3	Perinuclear/organellar rep. 4	Perinuclear/organellar rep. 5	Nuclear rep. 1	Nuclear rep. 2	Nuclear rep. 3	Nuclear rep. 4	Nuclear rep. 5		n	5	5	5
All detected	Cytoplasmic	1	1		n	1212	1212	1212	1212	1212	1212	1212	1212	1212	1212	1212	1212	1212	1212	1212		Mean	0.433	0.589	0.61
All detected	Cytoplasmic	1	0.994647		Median	0.329	0.356	0.323	0.277	0.282	0.633	0.64	0.632	0.636	0.646	0.736	0.787	0.719	0.797	0.736		s.d.	0.023	0.009	0.012
All detected	Cytoplasmic	1	0.950467		Mean	0.443	0.461	0.442	0.408	0.412	0.581	0.587	0.604	0.588	0.588	0.624	0.596	0.621	0.604	0.603		s.e.m.	0.011	0.004	0.006
All detected	Cytoplasmic	1	1		s.d.	0.364	0.37	0.375	0.378	0.361	0.292	0.321	0.283	0.301	0.284	0.334	0.396	0.329	0.402	0.358		95% CI lower bound	0.402	0.578	0.593
All detected	Cytoplasmic	1	0.956975		s.e.m.	0.01	0.011	0.011	0.011	0.01	0.008	0.009	0.008	0.009	0.008	0.01	0.011	0.009	0.012	0.01		95% CI upper bound	0.465	0.601	0.626
All detected	Cytoplasmic	1	0.810924		95% CI lower bound	0.422	0.441	0.421	0.387	0.392	0.564	0.569	0.588	0.571	0.572	0.605	0.574	0.602	0.581	0.583		Shapiro–Wilk test statistic W	0.898	0.822	0.882
All detected	Cytoplasmic	1	0.916936		95% CI upper bound	0.463	0.482	0.463	0.43	0.433	0.597	0.605	0.62	0.605	0.604	0.642	0.618	0.639	0.627	0.624		Shapiro–Wilk test P	0.4	0.122	0.32
All detected	Cytoplasmic	1	0.205679		Shapiro–Wilk test statistic W	0.864	0.867	0.857	0.844	0.86	0.933	0.925	0.95	0.937	0.931	0.863	0.811	0.883	0.8	0.852
All detected	Cytoplasmic	1	1		Shapiro–Wilk test P	0	0	0	0	0	0	0	0	0	0	0	0	0	0	0
All detected	Cytoplasmic	1	0.94342
All detected	Cytoplasmic	1	0.945851
All detected	Cytoplasmic	1	0.984496
All detected	Cytoplasmic	1	0.648635
All detected	Cytoplasmic	1	1
All detected	Cytoplasmic	1	1
All detected	Cytoplasmic	1	1
All detected	Cytoplasmic	1	0.550132
All detected	Cytoplasmic	1	0.0500227
All detected	Cytoplasmic	1	1
All detected	Cytoplasmic	1	0.157157
All detected	Cytoplasmic	1	0.331545
All detected	Cytoplasmic	1	0.994622
All detected	Cytoplasmic	1	0.207338
All detected	Cytoplasmic	1	0.205035
All detected	Cytoplasmic	1	0.0236625
All detected	Cytoplasmic	1	0.94721
All detected	Cytoplasmic	1	0.799918
All detected	Cytoplasmic	1	0.994395
All detected	Cytoplasmic	1	0.103839
All detected	Cytoplasmic	1	0.0750466
All detected	Cytoplasmic	1	0.905102
All detected	Cytoplasmic	1	0.428244
All detected	Cytoplasmic	1	0.407967
All detected	Cytoplasmic	1	0.688776
All detected	Cytoplasmic	1	0.895797
All detected	Cytoplasmic	1	0.996312
All detected	Cytoplasmic	1	0.304865
All detected	Cytoplasmic	1	0.935765
All detected	Cytoplasmic	1	0.326834
All detected	Cytoplasmic	1	0.0655518
All detected	Cytoplasmic	1	0.746437
All detected	Cytoplasmic	1	0.980732
All detected	Cytoplasmic	1	0.306773
All detected	Cytoplasmic	1	0.598285
All detected	Cytoplasmic	1	0.957942
All detected	Cytoplasmic	1	0.760701
All detected	Cytoplasmic	1	0.433444
All detected	Cytoplasmic	1	0.954188
All detected	Cytoplasmic	1	0.958648
All detected	Cytoplasmic	1	0.436387
All detected	Cytoplasmic	1	0.655973
All detected	Cytoplasmic	1	0.968108
All detected	Cytoplasmic	1	0
All detected	Cytoplasmic	1	0.875143
All detected	Cytoplasmic	1	0.943811
All detected	Cytoplasmic	1	0.214127
All detected	Cytoplasmic	1	0.255583
All detected	Cytoplasmic	1	0.857815
All detected	Cytoplasmic	1	0.893994
All detected	Cytoplasmic	1	0.996152
All detected	Cytoplasmic	1	0.222487
All detected	Cytoplasmic	1	0.941232
All detected	Cytoplasmic	1	0.96952
All detected	Cytoplasmic	1	0.859669
All detected	Cytoplasmic	1	0.932964
All detected	Cytoplasmic	1	0.726035
All detected	Cytoplasmic	1	0.731177
All detected	Cytoplasmic	1	0.969267
All detected	Cytoplasmic	1	0
All detected	Cytoplasmic	1	0
All detected	Cytoplasmic	1	0.472264
All detected	Cytoplasmic	1	0.465283
All detected	Cytoplasmic	1	0.0516619
All detected	Cytoplasmic	1	0.132178
All detected	Cytoplasmic	1	0.991985
All detected	Cytoplasmic	1	0.625151
All detected	Cytoplasmic	1	1
All detected	Cytoplasmic	1	0.914202
All detected	Cytoplasmic	1	0.0920263
All detected	Cytoplasmic	1	0.954228
All detected	Cytoplasmic	1	1
All detected	Cytoplasmic	1	0.939656
All detected	Cytoplasmic	1	0.225432
All detected	Cytoplasmic	1	0.499244
All detected	Cytoplasmic	1	1
All detected	Cytoplasmic	1	0.122381
All detected	Cytoplasmic	1	0.825616
All detected	Cytoplasmic	1	0.948638
All detected	Cytoplasmic	1	0.726228
All detected	Cytoplasmic	1	0.485603
All detected	Cytoplasmic	1	0.955392
All detected	Cytoplasmic	1	0.970112
All detected	Cytoplasmic	1	0.739358
All detected	Cytoplasmic	1	0.0101399
All detected	Cytoplasmic	1	0.994302
All detected	Cytoplasmic	1	0.968972
All detected	Cytoplasmic	1	0
All detected	Cytoplasmic	1	0.972411
All detected	Cytoplasmic	1	0.892311
All detected	Cytoplasmic	1	1
All detected	Cytoplasmic	1	0.943502
All detected	Cytoplasmic	1	0.0283259
All detected	Cytoplasmic	1	0.287185
All detected	Cytoplasmic	1	0.993473
All detected	Cytoplasmic	1	0.290523
All detected	Cytoplasmic	1	0.230316
All detected	Cytoplasmic	1	0.928856
All detected	Cytoplasmic	1	0.0145683
All detected	Cytoplasmic	1	1
All detected	Cytoplasmic	1	0.969064
All detected	Cytoplasmic	1	0.983969
All detected	Cytoplasmic	1	0.977586
All detected	Cytoplasmic	1	0.126263
All detected	Cytoplasmic	1	0.939616
All detected	Cytoplasmic	1	0.825275
All detected	Cytoplasmic	1	0.813711
All detected	Cytoplasmic	1	0.989075
All detected	Cytoplasmic	1	0.911899
All detected	Cytoplasmic	1	0.977582
All detected	Cytoplasmic	1	0.390984
All detected	Cytoplasmic	1	0.3543
All detected	Cytoplasmic	1	0.33906
All detected	Cytoplasmic	1	0.950906
All detected	Cytoplasmic	1	0.11143
All detected	Cytoplasmic	1	0.980824
All detected	Cytoplasmic	1	0.970867
All detected	Cytoplasmic	1	0.592189
All detected	Cytoplasmic	1	0.552309
All detected	Cytoplasmic	1	0.906093
All detected	Cytoplasmic	1	0.908644
All detected	Cytoplasmic	1	0.923979
All detected	Cytoplasmic	1	0.401873
All detected	Cytoplasmic	1	0.366065
All detected	Cytoplasmic	1	0.477921
All detected	Cytoplasmic	1	0.213503
All detected	Cytoplasmic	1	0.813432
All detected	Cytoplasmic	1	0.875073
All detected	Cytoplasmic	1	0.451229
All detected	Cytoplasmic	1	0.518482
All detected	Cytoplasmic	1	0.549842
All detected	Cytoplasmic	1	0.977165
All detected	Cytoplasmic	1	0.946082
All detected	Cytoplasmic	1	0.972808
All detected	Cytoplasmic	1	0
All detected	Cytoplasmic	1	0.0926231
All detected	Cytoplasmic	1	0.905217
All detected	Cytoplasmic	1	0.483775
All detected	Cytoplasmic	1	1
All detected	Cytoplasmic	1	0.89188
All detected	Cytoplasmic	1	0.927703
All detected	Cytoplasmic	1	0.947775
All detected	Cytoplasmic	1	0.971238
All detected	Cytoplasmic	1	0
All detected	Cytoplasmic	1	0.920832
All detected	Cytoplasmic	1	0.930841
All detected	Cytoplasmic	1	0.930935
All detected	Cytoplasmic	1	0.929098
All detected	Cytoplasmic	1	0.888127
All detected	Cytoplasmic	1	0.517166
All detected	Cytoplasmic	1	0.274554
All detected	Cytoplasmic	1	0.961419
All detected	Cytoplasmic	1	0.984298
All detected	Cytoplasmic	1	0.928213
All detected	Cytoplasmic	1	0.75102
All detected	Cytoplasmic	1	0.106701
All detected	Cytoplasmic	1	0.955692
All detected	Cytoplasmic	1	0
All detected	Cytoplasmic	1	0.113259
All detected	Cytoplasmic	1	0.93311
All detected	Cytoplasmic	1	0.210036
All detected	Cytoplasmic	1	0.995167
All detected	Cytoplasmic	1	0.0139848
All detected	Cytoplasmic	1	0.769506
All detected	Cytoplasmic	1	0.935013
All detected	Cytoplasmic	1	0.871073
All detected	Cytoplasmic	1	0.883303
All detected	Cytoplasmic	1	0.485504
All detected	Cytoplasmic	1	0.889989
All detected	Cytoplasmic	1	0.899559
All detected	Cytoplasmic	1	0.987184
All detected	Cytoplasmic	1	0.961937
All detected	Cytoplasmic	1	0.939745
All detected	Cytoplasmic	1	0.975275
All detected	Cytoplasmic	1	0.989308
All detected	Cytoplasmic	1	0.945833
All detected	Cytoplasmic	1	0.971891
All detected	Cytoplasmic	1	0.957101
All detected	Cytoplasmic	1	0.69012
All detected	Cytoplasmic	1	0.733269
All detected	Cytoplasmic	1	0.390428
All detected	Cytoplasmic	1	0.551127
All detected	Cytoplasmic	1	0.453939
All detected	Cytoplasmic	1	0.490531
All detected	Cytoplasmic	1	0.898375
All detected	Cytoplasmic	1	0.95626
All detected	Cytoplasmic	1	0.74197
All detected	Cytoplasmic	1	0.257336
All detected	Cytoplasmic	1	0.89811
All detected	Cytoplasmic	1	0.00792327
All detected	Cytoplasmic	1	0.97424
All detected	Cytoplasmic	1	0.968881
All detected	Cytoplasmic	1	0.669979
All detected	Cytoplasmic	1	0.968568
All detected	Cytoplasmic	1	0.979143
All detected	Cytoplasmic	1	0.412639
All detected	Cytoplasmic	1	0.107503
All detected	Cytoplasmic	1	0.228883
All detected	Cytoplasmic	1	0.965953
All detected	Cytoplasmic	1	0.946522
All detected	Cytoplasmic	1	0.935385
All detected	Cytoplasmic	1	0.453646
All detected	Cytoplasmic	1	0.901806
All detected	Cytoplasmic	1	0.948008
All detected	Cytoplasmic	1	0.444136
All detected	Cytoplasmic	1	0.035394
All detected	Cytoplasmic	1	0.462424
All detected	Cytoplasmic	1	0.448348
All detected	Cytoplasmic	1	0.587059
All detected	Cytoplasmic	1	0.534344
All detected	Cytoplasmic	1	0.240185
All detected	Cytoplasmic	1	0.876726
All detected	Cytoplasmic	1	1
All detected	Cytoplasmic	1	0.510523
All detected	Cytoplasmic	1	0.956771
All detected	Cytoplasmic	1	0.719085
All detected	Cytoplasmic	1	0.934181
All detected	Cytoplasmic	1	0.930864
All detected	Cytoplasmic	1	0.966234
All detected	Cytoplasmic	1	0.0599335
All detected	Cytoplasmic	1	0.286984
All detected	Cytoplasmic	1	0.0226185
All detected	Cytoplasmic	1	0.119421
All detected	Cytoplasmic	1	0.215618
All detected	Cytoplasmic	1	0.816716
All detected	Cytoplasmic	1	0.900317
All detected	Cytoplasmic	1	0.983726
All detected	Cytoplasmic	1	0.83264
All detected	Cytoplasmic	1	0.857927
All detected	Cytoplasmic	1	0.899256
All detected	Cytoplasmic	1	0.962463
All detected	Cytoplasmic	1	0.963715
All detected	Cytoplasmic	1	0
All detected	Cytoplasmic	1	0.418766
All detected	Cytoplasmic	1	0.741507
All detected	Cytoplasmic	1	0.340744
All detected	Cytoplasmic	1	0.870982
All detected	Cytoplasmic	1	0.297443
All detected	Cytoplasmic	1	1
All detected	Cytoplasmic	1	0.0584039
All detected	Cytoplasmic	1	0.252363
All detected	Cytoplasmic	1	0
All detected	Cytoplasmic	1	0.132936
All detected	Cytoplasmic	1	0.0904482
All detected	Cytoplasmic	1	0.93918
All detected	Cytoplasmic	1	1
All detected	Cytoplasmic	1	0.304924
All detected	Cytoplasmic	1	0.911788
All detected	Cytoplasmic	1	0.158788
All detected	Cytoplasmic	1	0.908045
All detected	Cytoplasmic	1	1
All detected	Cytoplasmic	1	0.985863
All detected	Cytoplasmic	1	0.827517
All detected	Cytoplasmic	1	0.120998
All detected	Cytoplasmic	1	0.722611
All detected	Cytoplasmic	1	0.135974
All detected	Cytoplasmic	1	0.199943
All detected	Cytoplasmic	1	0.462557
All detected	Cytoplasmic	1	0.974603
All detected	Cytoplasmic	1	1
All detected	Cytoplasmic	1	0.120563
All detected	Cytoplasmic	1	0.973702
All detected	Cytoplasmic	1	0.968598
All detected	Cytoplasmic	1	0.964424
All detected	Cytoplasmic	1	0.724792
All detected	Cytoplasmic	1	0.977105
All detected	Cytoplasmic	1	1
All detected	Cytoplasmic	1	0.921538
All detected	Cytoplasmic	1	0.911254
All detected	Cytoplasmic	1	0.97329
All detected	Cytoplasmic	1	0.728947
All detected	Cytoplasmic	1	0.839185
All detected	Cytoplasmic	1	0.766471
All detected	Cytoplasmic	1	0.923499
All detected	Cytoplasmic	1	0.891006
All detected	Cytoplasmic	1	0.952384
All detected	Cytoplasmic	1	0.749565
All detected	Cytoplasmic	1	0.965349
All detected	Cytoplasmic	1	0.0728024
All detected	Cytoplasmic	1	0.20998
All detected	Cytoplasmic	1	0.117747
All detected	Cytoplasmic	1	0.7153
All detected	Cytoplasmic	1	0.747106
All detected	Cytoplasmic	1	0.217618
All detected	Cytoplasmic	1	0.892587
All detected	Cytoplasmic	1	0
All detected	Cytoplasmic	1	1
All detected	Cytoplasmic	1	0.918964
All detected	Cytoplasmic	1	0
All detected	Cytoplasmic	1	0.0306011
All detected	Cytoplasmic	1	0.973474
All detected	Cytoplasmic	1	0.977826
All detected	Cytoplasmic	1	0.981643
All detected	Cytoplasmic	1	0.959555
All detected	Cytoplasmic	1	0.953389
All detected	Cytoplasmic	1	0.962726
All detected	Cytoplasmic	1	0
All detected	Cytoplasmic	1	0.933493
All detected	Cytoplasmic	1	0.130612
All detected	Cytoplasmic	1	0.330245
All detected	Cytoplasmic	1	0.951908
All detected	Cytoplasmic	1	0.334637
All detected	Cytoplasmic	1	0.978161
All detected	Cytoplasmic	1	0
All detected	Cytoplasmic	1	0
All detected	Cytoplasmic	1	0.176519
All detected	Cytoplasmic	1	0.0795302
All detected	Cytoplasmic	1	0.912343
All detected	Cytoplasmic	1	0.206365
All detected	Cytoplasmic	1	0.142641
All detected	Cytoplasmic	1	0.958942
All detected	Cytoplasmic	1	0
All detected	Cytoplasmic	1	0.973113
All detected	Cytoplasmic	1	0.868007
All detected	Cytoplasmic	1	0.879577
All detected	Cytoplasmic	1	0.139726
All detected	Cytoplasmic	1	0.10238
All detected	Cytoplasmic	1	0.302178
All detected	Cytoplasmic	1	0.229146
All detected	Cytoplasmic	1	1
All detected	Cytoplasmic	1	0.832994
All detected	Cytoplasmic	1	1
All detected	Cytoplasmic	1	0.899453
All detected	Cytoplasmic	1	1
All detected	Cytoplasmic	1	0.882683
All detected	Cytoplasmic	1	0.869176
All detected	Cytoplasmic	1	0.26055
All detected	Cytoplasmic	1	0.983668
All detected	Cytoplasmic	1	0.0400646
All detected	Cytoplasmic	1	0.988644
All detected	Cytoplasmic	1	0.966637
All detected	Cytoplasmic	1	0.963072
All detected	Cytoplasmic	1	0.935365
All detected	Cytoplasmic	1	0.118779
All detected	Cytoplasmic	1	0
All detected	Cytoplasmic	1	0.917454
All detected	Cytoplasmic	1	0.919593
All detected	Cytoplasmic	1	0.292587
All detected	Cytoplasmic	1	0.990261
All detected	Cytoplasmic	1	0.968983
All detected	Cytoplasmic	1	0.900035
All detected	Cytoplasmic	1	0.977536
All detected	Cytoplasmic	1	0.955733
All detected	Cytoplasmic	1	0.813486
All detected	Cytoplasmic	1	0.573685
All detected	Cytoplasmic	1	0.801861
All detected	Cytoplasmic	1	0.94556
All detected	Cytoplasmic	1	0.489787
All detected	Cytoplasmic	1	0.959132
All detected	Cytoplasmic	1	0.179112
All detected	Cytoplasmic	1	1
All detected	Cytoplasmic	1	0.93785
All detected	Cytoplasmic	1	0.0709822
All detected	Cytoplasmic	1	0.554401
All detected	Cytoplasmic	1	0.497803
All detected	Cytoplasmic	1	0.106982
All detected	Cytoplasmic	1	0.421133
All detected	Cytoplasmic	1	0.727357
All detected	Cytoplasmic	1	0.578341
All detected	Cytoplasmic	1	0.973172
All detected	Cytoplasmic	1	0.777362
All detected	Cytoplasmic	1	0.188824
All detected	Cytoplasmic	1	0.161579
All detected	Cytoplasmic	1	0
All detected	Cytoplasmic	1	0.791502
All detected	Cytoplasmic	1	1
All detected	Cytoplasmic	1	0.660688
All detected	Cytoplasmic	1	0
All detected	Cytoplasmic	1	0.195208
All detected	Cytoplasmic	1	0.0934299
All detected	Cytoplasmic	1	0.107929
All detected	Cytoplasmic	1	0.264156
All detected	Cytoplasmic	1	0.292354
All detected	Cytoplasmic	1	0.142232
All detected	Cytoplasmic	1	0.0768649
All detected	Cytoplasmic	1	0.053902
All detected	Cytoplasmic	1	0.902975
All detected	Cytoplasmic	1	0.944256
All detected	Cytoplasmic	1	0.929674
All detected	Cytoplasmic	1	0.957124
All detected	Cytoplasmic	1	0.948681
All detected	Cytoplasmic	1	0.990071
All detected	Cytoplasmic	1	0.979419
All detected	Cytoplasmic	1	0.990925
All detected	Cytoplasmic	1	0.961176
All detected	Cytoplasmic	1	0.945273
All detected	Cytoplasmic	1	0.980712
All detected	Cytoplasmic	1	0.863641
All detected	Cytoplasmic	1	0.937383
All detected	Cytoplasmic	1	0.832675
All detected	Cytoplasmic	1	0.936534
All detected	Cytoplasmic	1	0.223956
All detected	Cytoplasmic	1	0
All detected	Cytoplasmic	1	0.0917346
All detected	Cytoplasmic	1	0.936426
All detected	Cytoplasmic	1	0
All detected	Cytoplasmic	1	0.142762
All detected	Cytoplasmic	1	0.245282
All detected	Cytoplasmic	1	0.178092
All detected	Cytoplasmic	1	0.978399
All detected	Cytoplasmic	1	0.970616
All detected	Cytoplasmic	1	0
All detected	Cytoplasmic	1	0.398209
All detected	Cytoplasmic	1	0.456797
All detected	Cytoplasmic	1	0.576236
All detected	Cytoplasmic	1	1
All detected	Cytoplasmic	1	0.955279
All detected	Cytoplasmic	1	0.115066
All detected	Cytoplasmic	1	0.577111
All detected	Cytoplasmic	1	0.127969
All detected	Cytoplasmic	1	0.0376477
All detected	Cytoplasmic	1	0.158684
All detected	Cytoplasmic	1	0.366848
All detected	Cytoplasmic	1	0.979171
All detected	Cytoplasmic	1	0.0838727
All detected	Cytoplasmic	1	0.912102
All detected	Cytoplasmic	1	0.34579
All detected	Cytoplasmic	1	0.154036
All detected	Cytoplasmic	1	0.264233
All detected	Cytoplasmic	1	0.761448
All detected	Cytoplasmic	1	0.9754
All detected	Cytoplasmic	1	0.885508
All detected	Cytoplasmic	1	0.803997
All detected	Cytoplasmic	1	0.953446
All detected	Cytoplasmic	1	0.888516
All detected	Cytoplasmic	1	0.597908
All detected	Cytoplasmic	1	0.0238407
All detected	Cytoplasmic	1	0.262495
All detected	Cytoplasmic	1	0.96542
All detected	Cytoplasmic	1	0.887611
All detected	Cytoplasmic	1	0.974847
All detected	Cytoplasmic	1	0.934388
All detected	Cytoplasmic	1	0.636298
All detected	Cytoplasmic	1	0.611854
All detected	Cytoplasmic	1	0.925497
All detected	Cytoplasmic	1	0.899954
All detected	Cytoplasmic	1	0.874159
All detected	Cytoplasmic	1	0.880339
All detected	Cytoplasmic	1	0.867389
All detected	Cytoplasmic	1	0.908918
All detected	Cytoplasmic	1	0.829233
All detected	Cytoplasmic	1	1
All detected	Cytoplasmic	1	0.368374
All detected	Cytoplasmic	1	0.25556
All detected	Cytoplasmic	1	0.9951
All detected	Cytoplasmic	1	0.020272
All detected	Cytoplasmic	1	0.0897118
All detected	Cytoplasmic	1	0.0706348
All detected	Cytoplasmic	1	0.102914
All detected	Cytoplasmic	1	0.674894
All detected	Cytoplasmic	1	0.165114
All detected	Cytoplasmic	1	0.158773
All detected	Cytoplasmic	1	0.0638863
All detected	Cytoplasmic	1	0.0567807
All detected	Cytoplasmic	1	0.13577
All detected	Cytoplasmic	1	0.063256
All detected	Cytoplasmic	1	0.111938
All detected	Cytoplasmic	1	0.0352791
All detected	Cytoplasmic	1	0.851114
All detected	Cytoplasmic	1	0.743955
All detected	Cytoplasmic	1	0.922981
All detected	Cytoplasmic	1	0.133242
All detected	Cytoplasmic	1	0.0577011
All detected	Cytoplasmic	1	0.313498
All detected	Cytoplasmic	1	0.361151
All detected	Cytoplasmic	1	0.0166485
All detected	Cytoplasmic	1	0.19663
All detected	Cytoplasmic	1	1
All detected	Cytoplasmic	1	0.0335893
All detected	Cytoplasmic	1	0.956358
All detected	Cytoplasmic	1	0.799082
All detected	Cytoplasmic	1	0.331676
All detected	Cytoplasmic	1	0.0663018
All detected	Cytoplasmic	1	0.162388
All detected	Cytoplasmic	1	0.0903324
All detected	Cytoplasmic	1	0.266933
All detected	Cytoplasmic	1	0.166742
All detected	Cytoplasmic	1	0
All detected	Cytoplasmic	1	0.937454
All detected	Cytoplasmic	1	0.0339159
All detected	Cytoplasmic	1	0.379445
All detected	Cytoplasmic	1	0.946862
All detected	Cytoplasmic	1	0.939574
All detected	Cytoplasmic	1	0.537889
All detected	Cytoplasmic	1	0.853698
All detected	Cytoplasmic	1	0.251522
All detected	Cytoplasmic	1	0.983161
All detected	Cytoplasmic	1	0.522551
All detected	Cytoplasmic	1	0.891371
All detected	Cytoplasmic	1	0.966607
All detected	Cytoplasmic	1	0.128018
All detected	Cytoplasmic	1	0.901914
All detected	Cytoplasmic	1	0.199394
All detected	Cytoplasmic	1	0.722088
All detected	Cytoplasmic	1	0.195532
All detected	Cytoplasmic	1	0
All detected	Cytoplasmic	1	0.945611
All detected	Cytoplasmic	1	0.966609
All detected	Cytoplasmic	1	0.886087
All detected	Cytoplasmic	1	0.388084
All detected	Cytoplasmic	1	0.975896
All detected	Cytoplasmic	1	0.965501
All detected	Cytoplasmic	1	0.896346
All detected	Cytoplasmic	1	0.928875
All detected	Cytoplasmic	1	1
All detected	Cytoplasmic	1	0.994022
All detected	Cytoplasmic	1	0.986329
All detected	Cytoplasmic	1	0.396836
All detected	Cytoplasmic	1	0.786166
All detected	Cytoplasmic	1	0.896597
All detected	Cytoplasmic	1	0
All detected	Cytoplasmic	1	0.464565
All detected	Cytoplasmic	1	0.460848
All detected	Cytoplasmic	1	0.881484
All detected	Cytoplasmic	1	0.34575
All detected	Cytoplasmic	1	0.806795
All detected	Cytoplasmic	1	0.0910898
All detected	Cytoplasmic	1	0.937317
All detected	Cytoplasmic	1	1
All detected	Cytoplasmic	1	0.96425
All detected	Cytoplasmic	1	0.952646
All detected	Cytoplasmic	1	0.56279
All detected	Cytoplasmic	1	0.546646
All detected	Cytoplasmic	1	0.276676
All detected	Cytoplasmic	1	0
All detected	Cytoplasmic	1	0.522809
All detected	Cytoplasmic	1	0.891692
All detected	Cytoplasmic	1	0.927468
All detected	Cytoplasmic	1	0.788317
All detected	Cytoplasmic	1	0.868964
All detected	Cytoplasmic	1	1
All detected	Cytoplasmic	1	0.925415
All detected	Cytoplasmic	1	0.934745
All detected	Cytoplasmic	1	0.983283
All detected	Cytoplasmic	1	0.636844
All detected	Cytoplasmic	1	0.923229
All detected	Cytoplasmic	1	1
All detected	Cytoplasmic	1	0.876344
All detected	Cytoplasmic	1	0.762792
All detected	Cytoplasmic	1	0.581743
All detected	Cytoplasmic	1	0.816742
All detected	Cytoplasmic	1	0.754654
All detected	Cytoplasmic	1	0.932596
All detected	Cytoplasmic	1	0.798315
All detected	Cytoplasmic	1	0.770328
All detected	Cytoplasmic	1	0.919113
All detected	Cytoplasmic	1	1
All detected	Cytoplasmic	1	0.996191
All detected	Cytoplasmic	1	0.773595
All detected	Cytoplasmic	1	0.94773
All detected	Cytoplasmic	1	0.958903
All detected	Cytoplasmic	1	0.927058
All detected	Cytoplasmic	1	0.936388
All detected	Cytoplasmic	1	0.95469
All detected	Cytoplasmic	1	0.0597448
All detected	Cytoplasmic	1	0.955881
All detected	Cytoplasmic	1	0.127888
All detected	Cytoplasmic	1	0.17463
All detected	Cytoplasmic	1	0.655431
All detected	Cytoplasmic	1	0.921403
All detected	Cytoplasmic	1	0.885657
All detected	Cytoplasmic	1	0.976882
All detected	Cytoplasmic	1	0.3089
All detected	Cytoplasmic	1	0.353891
All detected	Cytoplasmic	1	0.101498
All detected	Cytoplasmic	1	0.908134
All detected	Cytoplasmic	1	0.672075
All detected	Cytoplasmic	1	0.952402
All detected	Cytoplasmic	1	0.861396
All detected	Cytoplasmic	1	0.819686
All detected	Cytoplasmic	1	0.0722662
All detected	Cytoplasmic	1	0.956167
All detected	Cytoplasmic	1	0.0477448
All detected	Cytoplasmic	1	0.123797
All detected	Cytoplasmic	1	1
All detected	Cytoplasmic	1	0.0134882
All detected	Cytoplasmic	1	0.0282465
All detected	Cytoplasmic	1	0.757973
All detected	Cytoplasmic	1	0.942218
All detected	Cytoplasmic	1	0.708329
All detected	Cytoplasmic	1	0.160751
All detected	Cytoplasmic	1	0.24675
All detected	Cytoplasmic	1	0.927374
All detected	Cytoplasmic	1	0.651318
All detected	Cytoplasmic	1	0.052955
All detected	Cytoplasmic	1	0.458068
All detected	Cytoplasmic	1	0.962105
All detected	Cytoplasmic	1	0.889992
All detected	Cytoplasmic	1	1
All detected	Cytoplasmic	1	0.974016
All detected	Cytoplasmic	1	0.111649
All detected	Cytoplasmic	1	0.0391719
All detected	Cytoplasmic	1	0.535335
All detected	Cytoplasmic	1	0.857443
All detected	Cytoplasmic	1	0.29684
All detected	Cytoplasmic	1	0.298624
All detected	Cytoplasmic	1	0.072873
All detected	Cytoplasmic	1	0.879097
All detected	Cytoplasmic	1	0.916628
All detected	Cytoplasmic	1	0.978515
All detected	Cytoplasmic	1	0.124949
All detected	Cytoplasmic	1	0.127999
All detected	Cytoplasmic	1	0.103863
All detected	Cytoplasmic	1	0.90902
All detected	Cytoplasmic	1	1
All detected	Cytoplasmic	1	0.916428
All detected	Cytoplasmic	1	0.878257
All detected	Cytoplasmic	1	0.564931
All detected	Cytoplasmic	1	0.831353
All detected	Cytoplasmic	1	0.612454
All detected	Cytoplasmic	1	1
All detected	Cytoplasmic	1	0.99221
All detected	Cytoplasmic	1	0.631556
All detected	Cytoplasmic	1	0.754879
All detected	Cytoplasmic	1	0.927845
All detected	Cytoplasmic	1	0.734303
All detected	Cytoplasmic	1	0.262397
All detected	Cytoplasmic	1	0.0718786
All detected	Cytoplasmic	1	0.566023
All detected	Cytoplasmic	1	0.282317
All detected	Cytoplasmic	1	0.109972
All detected	Cytoplasmic	1	0.88509
All detected	Cytoplasmic	1	0.830523
All detected	Cytoplasmic	1	0.22935
All detected	Cytoplasmic	1	0.379578
All detected	Cytoplasmic	1	0.786249
All detected	Cytoplasmic	1	0.0909027
All detected	Cytoplasmic	1	0.062978
All detected	Cytoplasmic	1	0.127043
All detected	Cytoplasmic	1	0.10473
All detected	Cytoplasmic	1	0.321546
All detected	Cytoplasmic	1	0.0680046
All detected	Cytoplasmic	1	0.45034
All detected	Cytoplasmic	1	0.173619
All detected	Cytoplasmic	1	0.521035
All detected	Cytoplasmic	1	0.270785
All detected	Cytoplasmic	1	0.926848
All detected	Cytoplasmic	1	0.87901
All detected	Cytoplasmic	1	0.0678503
All detected	Cytoplasmic	1	0.979711
All detected	Cytoplasmic	1	0.958843
All detected	Cytoplasmic	1	0.0475278
All detected	Cytoplasmic	1	0.257159
All detected	Cytoplasmic	1	0.944306
All detected	Cytoplasmic	1	0.224995
All detected	Cytoplasmic	1	0.980522
All detected	Cytoplasmic	1	0.937363
All detected	Cytoplasmic	1	0.970692
All detected	Cytoplasmic	1	0.161826
All detected	Cytoplasmic	1	0.825428
All detected	Cytoplasmic	1	0.840432
All detected	Cytoplasmic	1	0.964022
All detected	Cytoplasmic	1	1
All detected	Cytoplasmic	1	0.883046
All detected	Cytoplasmic	1	0.0917219
All detected	Cytoplasmic	1	0.298989
All detected	Cytoplasmic	1	0.919671
All detected	Cytoplasmic	1	0.971979
All detected	Cytoplasmic	1	0.929757
All detected	Cytoplasmic	1	0.948287
All detected	Cytoplasmic	1	0.18112
All detected	Cytoplasmic	1	0.0967163
All detected	Cytoplasmic	1	0.0479585
All detected	Cytoplasmic	1	0.982605
All detected	Cytoplasmic	1	0.957293
All detected	Cytoplasmic	1	0.0801071
All detected	Cytoplasmic	1	0.157573
All detected	Cytoplasmic	1	0.0485329
All detected	Cytoplasmic	1	0
All detected	Cytoplasmic	1	0.320404
All detected	Cytoplasmic	1	0.187422
All detected	Cytoplasmic	1	0.0745428
All detected	Cytoplasmic	1	0
All detected	Cytoplasmic	1	0.915365
All detected	Cytoplasmic	1	0.319579
All detected	Cytoplasmic	1	0.0118987
All detected	Cytoplasmic	1	0.17454
All detected	Cytoplasmic	1	0.840775
All detected	Cytoplasmic	1	0.908879
All detected	Cytoplasmic	1	0.0111469
All detected	Cytoplasmic	1	0.0601513
All detected	Cytoplasmic	1	0.079104
All detected	Cytoplasmic	1	0.477744
All detected	Cytoplasmic	1	0.349851
All detected	Cytoplasmic	1	0.937421
All detected	Cytoplasmic	1	0.981755
All detected	Cytoplasmic	1	0.0845321
All detected	Cytoplasmic	1	0.954041
All detected	Cytoplasmic	1	0.91638
All detected	Cytoplasmic	1	0.974315
All detected	Cytoplasmic	1	0.95752
All detected	Cytoplasmic	1	0.957829
All detected	Cytoplasmic	1	0
All detected	Cytoplasmic	1	0.780894
All detected	Cytoplasmic	1	0.975358
All detected	Cytoplasmic	1	1
All detected	Cytoplasmic	1	0.978426
All detected	Cytoplasmic	1	0.992476
All detected	Cytoplasmic	1	0.928456
All detected	Cytoplasmic	1	0.958269
All detected	Cytoplasmic	1	0.940634
All detected	Cytoplasmic	1	0.628633
All detected	Cytoplasmic	1	0
All detected	Cytoplasmic	1	0.533215
All detected	Cytoplasmic	1	0.134101
All detected	Cytoplasmic	1	0.521091
All detected	Cytoplasmic	1	0
All detected	Cytoplasmic	1	0.144695
All detected	Cytoplasmic	1	0.0345748
All detected	Cytoplasmic	1	0.110597
All detected	Cytoplasmic	1	0.230129
All detected	Cytoplasmic	1	0
All detected	Cytoplasmic	1	0.0395911
All detected	Cytoplasmic	1	0.149048
All detected	Cytoplasmic	1	0.977589
All detected	Cytoplasmic	1	0.748515
All detected	Cytoplasmic	1	0.00160163
All detected	Cytoplasmic	1	0.670665
All detected	Cytoplasmic	1	0.0394291
All detected	Cytoplasmic	1	0.724737
All detected	Cytoplasmic	1	0.951008
All detected	Cytoplasmic	1	0.196859
All detected	Cytoplasmic	1	1
All detected	Cytoplasmic	1	0.837328
All detected	Cytoplasmic	1	0.926476
All detected	Cytoplasmic	1	0.19296
All detected	Cytoplasmic	1	0.330997
All detected	Cytoplasmic	1	0.0740937
All detected	Cytoplasmic	1	0.146949
All detected	Cytoplasmic	1	0.13904
All detected	Cytoplasmic	1	0.177682
All detected	Cytoplasmic	1	0.0416863
All detected	Cytoplasmic	1	0.111691
All detected	Cytoplasmic	1	0.948672
All detected	Cytoplasmic	1	0.546496
All detected	Cytoplasmic	1	0.865619
All detected	Cytoplasmic	1	0.739622
All detected	Cytoplasmic	1	0.0717671
All detected	Cytoplasmic	1	0.00621847
All detected	Cytoplasmic	1	0.961541
All detected	Cytoplasmic	1	1
All detected	Cytoplasmic	1	0.975852
All detected	Cytoplasmic	1	0.124403
All detected	Cytoplasmic	1	0.304206
All detected	Cytoplasmic	1	0.0824911
All detected	Cytoplasmic	1	0.126698
All detected	Cytoplasmic	1	0.126753
All detected	Cytoplasmic	1	0.0175463
All detected	Cytoplasmic	1	0.168432
All detected	Cytoplasmic	1	0.107972
All detected	Cytoplasmic	1	0.0888792
All detected	Cytoplasmic	1	0.0211174
All detected	Cytoplasmic	1	0.0410158
All detected	Cytoplasmic	1	0
All detected	Cytoplasmic	1	0
All detected	Cytoplasmic	1	0.21836
All detected	Cytoplasmic	1	0.198394
All detected	Cytoplasmic	1	0.235938
All detected	Cytoplasmic	1	0.0396072
All detected	Cytoplasmic	1	0.202394
All detected	Cytoplasmic	1	0.0306772
All detected	Cytoplasmic	1	0.0676024
All detected	Cytoplasmic	1	0.938418
All detected	Cytoplasmic	1	0.929058
All detected	Cytoplasmic	1	0.936938
All detected	Cytoplasmic	1	0.525081
All detected	Cytoplasmic	1	0.932536
All detected	Cytoplasmic	1	0.953864
All detected	Cytoplasmic	1	0.936334
All detected	Cytoplasmic	1	0.925452
All detected	Cytoplasmic	1	0.463614
All detected	Cytoplasmic	1	0.828499
All detected	Cytoplasmic	1	0.125657
All detected	Cytoplasmic	1	0.96944
All detected	Cytoplasmic	1	0.369734
All detected	Cytoplasmic	1	0.97005
All detected	Cytoplasmic	1	0.814912
All detected	Cytoplasmic	1	0.786513
All detected	Cytoplasmic	1	0.863795
All detected	Cytoplasmic	1	0.939971
All detected	Cytoplasmic	1	0.993918
All detected	Cytoplasmic	1	0.481536
All detected	Cytoplasmic	1	0.408084
All detected	Cytoplasmic	1	0.97982
All detected	Cytoplasmic	1	0
All detected	Cytoplasmic	1	0.299673
All detected	Cytoplasmic	1	0.671874
All detected	Cytoplasmic	1	0.28136
All detected	Cytoplasmic	1	0.389561
All detected	Cytoplasmic	1	0
All detected	Cytoplasmic	1	0.0719806
All detected	Cytoplasmic	1	0.150463
All detected	Cytoplasmic	1	0.0744559
All detected	Cytoplasmic	1	1
All detected	Cytoplasmic	1	0
All detected	Cytoplasmic	1	0.143914
All detected	Cytoplasmic	1	0.128182
All detected	Cytoplasmic	1	0.269603
All detected	Cytoplasmic	1	0.90891
All detected	Cytoplasmic	1	0.49883
All detected	Cytoplasmic	1	0.916201
All detected	Cytoplasmic	1	0.959745
All detected	Cytoplasmic	1	0.926323
All detected	Cytoplasmic	1	0.978778
All detected	Cytoplasmic	1	0.960688
All detected	Cytoplasmic	1	0.901343
All detected	Cytoplasmic	1	0.240364
All detected	Cytoplasmic	1	0.137127
All detected	Cytoplasmic	1	0.157152
All detected	Cytoplasmic	1	0.807093
All detected	Cytoplasmic	1	0.0353524
All detected	Cytoplasmic	1	0.911908
All detected	Cytoplasmic	1	0.674246
All detected	Cytoplasmic	1	0.409694
All detected	Cytoplasmic	1	0.379277
All detected	Cytoplasmic	1	0.960959
All detected	Cytoplasmic	1	1
All detected	Cytoplasmic	1	0.275578
All detected	Cytoplasmic	1	0.0174463
All detected	Cytoplasmic	1	0.0918768
All detected	Cytoplasmic	1	1
All detected	Cytoplasmic	1	0.980287
All detected	Cytoplasmic	1	0.0942758
All detected	Cytoplasmic	1	0
All detected	Cytoplasmic	1	0.624785
All detected	Cytoplasmic	1	0.603873
All detected	Cytoplasmic	1	0.658281
All detected	Cytoplasmic	1	0.050553
All detected	Cytoplasmic	1	0.178452
All detected	Cytoplasmic	1	0.959511
All detected	Cytoplasmic	1	1
All detected	Cytoplasmic	1	0.973443
All detected	Cytoplasmic	1	0.977576
All detected	Cytoplasmic	1	0.959859
All detected	Cytoplasmic	1	0.722045
All detected	Cytoplasmic	1	0.867216
All detected	Cytoplasmic	1	0.676033
All detected	Cytoplasmic	1	0.265293
All detected	Cytoplasmic	1	0.806252
All detected	Cytoplasmic	1	0
All detected	Cytoplasmic	1	0
All detected	Cytoplasmic	1	0
All detected	Cytoplasmic	1	0.129751
All detected	Cytoplasmic	1	0.428163
All detected	Cytoplasmic	1	0.246669
All detected	Cytoplasmic	1	0
All detected	Cytoplasmic	1	0.897294
All detected	Cytoplasmic	1	0.341545
All detected	Cytoplasmic	1	0.44334
All detected	Cytoplasmic	1	0.259206
All detected	Cytoplasmic	1	0.947897
All detected	Cytoplasmic	1	0.226889
All detected	Cytoplasmic	1	0.94561
All detected	Cytoplasmic	1	0.964131
All detected	Cytoplasmic	1	0.426402
All detected	Cytoplasmic	1	0.813953
All detected	Cytoplasmic	1	0.673367
All detected	Cytoplasmic	1	0.149908
All detected	Cytoplasmic	1	0
All detected	Cytoplasmic	1	0.448967
All detected	Cytoplasmic	1	0.191965
All detected	Cytoplasmic	1	0.0646255
All detected	Cytoplasmic	1	0.0854741
All detected	Cytoplasmic	1	0.105473
All detected	Cytoplasmic	1	0.554912
All detected	Cytoplasmic	1	0.106536
All detected	Cytoplasmic	1	0.0053077
All detected	Cytoplasmic	1	0.981463
All detected	Cytoplasmic	1	0
All detected	Cytoplasmic	1	0.986664
All detected	Cytoplasmic	1	0.0661678
All detected	Cytoplasmic	1	0.0668419
All detected	Cytoplasmic	1	0.949108
All detected	Cytoplasmic	1	0.972607
All detected	Cytoplasmic	1	0.0677796
All detected	Cytoplasmic	1	0.12746
All detected	Cytoplasmic	1	1
All detected	Cytoplasmic	1	0.734814
All detected	Cytoplasmic	1	0.533029
All detected	Cytoplasmic	1	0.323741
All detected	Cytoplasmic	1	0.244417
All detected	Cytoplasmic	1	0.113278
All detected	Cytoplasmic	1	0.59521
All detected	Cytoplasmic	1	0.943942
All detected	Cytoplasmic	1	0.473695
All detected	Cytoplasmic	1	0.386118
All detected	Cytoplasmic	1	0.0792004
All detected	Cytoplasmic	1	0.225385
All detected	Cytoplasmic	1	0.0645135
All detected	Cytoplasmic	1	0.819969
All detected	Cytoplasmic	1	0.123917
All detected	Cytoplasmic	1	0.0420947
All detected	Cytoplasmic	1	0.724311
All detected	Cytoplasmic	1	0.950804
All detected	Cytoplasmic	1	0.971824
All detected	Cytoplasmic	1	0.948031
All detected	Cytoplasmic	1	0.959313
All detected	Cytoplasmic	1	0.975438
All detected	Cytoplasmic	1	0.988587
All detected	Cytoplasmic	1	0.463379
All detected	Cytoplasmic	1	0.92105
All detected	Cytoplasmic	1	1
All detected	Cytoplasmic	1	0.992096
All detected	Cytoplasmic	1	0.716023
All detected	Cytoplasmic	1	0.43493
All detected	Cytoplasmic	1	0.688272
All detected	Cytoplasmic	1	0.956492
All detected	Cytoplasmic	1	0.977424
All detected	Cytoplasmic	1	0.81489
All detected	Cytoplasmic	1	0.0239284
All detected	Cytoplasmic	1	0.533072
All detected	Cytoplasmic	1	0
All detected	Cytoplasmic	1	0
All detected	Cytoplasmic	1	0.135082
All detected	Cytoplasmic	1	0.9559
All detected	Cytoplasmic	1	0.950888
All detected	Cytoplasmic	1	0.505766
All detected	Cytoplasmic	1	0.0474013
All detected	Cytoplasmic	1	0.551809
All detected	Cytoplasmic	1	0.295315
All detected	Cytoplasmic	1	0.0544156
All detected	Cytoplasmic	1	0.611647
All detected	Cytoplasmic	1	0.933546
All detected	Cytoplasmic	1	0.522986
All detected	Cytoplasmic	1	0.447961
All detected	Cytoplasmic	1	0.242528
All detected	Cytoplasmic	1	0.0938929
All detected	Cytoplasmic	1	0.889002
All detected	Cytoplasmic	1	0.591673
All detected	Cytoplasmic	1	0.915236
All detected	Cytoplasmic	1	0.507066
All detected	Cytoplasmic	1	0
All detected	Cytoplasmic	1	0.941555
All detected	Cytoplasmic	1	0.786303
All detected	Cytoplasmic	1	0.115236
All detected	Cytoplasmic	1	0.105158
All detected	Cytoplasmic	1	0.70464
All detected	Cytoplasmic	1	0.473177
All detected	Cytoplasmic	1	0.397066
All detected	Cytoplasmic	1	0.848498
All detected	Cytoplasmic	1	0.743846
All detected	Cytoplasmic	1	0.224783
All detected	Cytoplasmic	1	0.992123
All detected	Cytoplasmic	1	0.332076
All detected	Cytoplasmic	1	0.0408951
All detected	Cytoplasmic	1	0.968111
All detected	Cytoplasmic	1	0.108682
All detected	Cytoplasmic	1	0.157429
All detected	Cytoplasmic	1	0.224372
All detected	Cytoplasmic	1	0.16128
All detected	Cytoplasmic	1	0.0245607
All detected	Cytoplasmic	1	0.306274
All detected	Cytoplasmic	1	0.0199695
All detected	Cytoplasmic	1	0.00728949
All detected	Cytoplasmic	1	0.122198
All detected	Cytoplasmic	1	0.221777
All detected	Cytoplasmic	1	0.161802
All detected	Cytoplasmic	1	0.124139
All detected	Cytoplasmic	1	0.0822649
All detected	Cytoplasmic	1	0.0841304
All detected	Cytoplasmic	1	0.195217
All detected	Cytoplasmic	1	0.0633464
All detected	Cytoplasmic	1	0.0139985
All detected	Cytoplasmic	1	0.0955136
All detected	Cytoplasmic	1	0.135982
All detected	Cytoplasmic	1	0.368909
All detected	Cytoplasmic	1	0.299802
All detected	Cytoplasmic	1	0.882185
All detected	Cytoplasmic	1	0.422951
All detected	Cytoplasmic	1	0.0606361
All detected	Cytoplasmic	1	0.812128
All detected	Cytoplasmic	1	0.968725
All detected	Cytoplasmic	1	0.972002
All detected	Cytoplasmic	1	0
All detected	Cytoplasmic	1	0.0880406
All detected	Cytoplasmic	1	1
All detected	Cytoplasmic	1	0.983447
All detected	Cytoplasmic	1	0.166113
All detected	Cytoplasmic	1	0.204596
All detected	Cytoplasmic	1	0.953621
All detected	Cytoplasmic	1	0.14821
All detected	Cytoplasmic	1	0.902486
All detected	Cytoplasmic	1	1
All detected	Cytoplasmic	1	1
All detected	Cytoplasmic	1	0.876744
All detected	Cytoplasmic	1	0.96442
All detected	Cytoplasmic	1	0.922175
All detected	Cytoplasmic	1	0.927204
All detected	Cytoplasmic	1	0.217071
All detected	Cytoplasmic	1	0.614882
All detected	Cytoplasmic	1	0.638387
All detected	Cytoplasmic	1	0.889882
All detected	Cytoplasmic	1	0.876919
All detected	Cytoplasmic	1	0.0903242
All detected	Cytoplasmic	1	0.936417
All detected	Cytoplasmic	1	0.986068
All detected	Cytoplasmic	1	0.51862
All detected	Cytoplasmic	1	0.989664
All detected	Cytoplasmic	1	0.696073
All detected	Cytoplasmic	1	0.303012
All detected	Cytoplasmic	1	0.889573
All detected	Cytoplasmic	1	0.906946
All detected	Cytoplasmic	1	0.922655
All detected	Cytoplasmic	1	0.817072
All detected	Cytoplasmic	1	0.494862
All detected	Cytoplasmic	1	0.990933
All detected	Cytoplasmic	1	0.125598
All detected	Cytoplasmic	1	0.848783
All detected	Cytoplasmic	1	0.941332
All detected	Cytoplasmic	1	0.821367
All detected	Cytoplasmic	1	0.136764
All detected	Cytoplasmic	1	0.181714
All detected	Cytoplasmic	1	0.955278
All detected	Cytoplasmic	1	0.949307
All detected	Cytoplasmic	1	0.153529
All detected	Cytoplasmic	1	0
All detected	Cytoplasmic	1	0.921175
All detected	Cytoplasmic	1	0.0913879
All detected	Cytoplasmic	1	0.558058
All detected	Cytoplasmic	1	0.263278
All detected	Cytoplasmic	1	0
All detected	Cytoplasmic	1	0.0120006
All detected	Cytoplasmic	1	0.0672694
All detected	Cytoplasmic	1	0.08477
All detected	Cytoplasmic	1	0
All detected	Cytoplasmic	1	0.980978
All detected	Cytoplasmic	1	0.95085
All detected	Cytoplasmic	1	0.191566
All detected	Cytoplasmic	1	0.17088
All detected	Cytoplasmic	1	0.115341
All detected	Cytoplasmic	1	0.0567927
All detected	Cytoplasmic	1	0.356005
All detected	Cytoplasmic	1	0.868346
All detected	Cytoplasmic	1	0.120042
All detected	Cytoplasmic	1	0.9836
All detected	Cytoplasmic	1	0
All detected	Cytoplasmic	1	0.199069
All detected	Cytoplasmic	1	0.0800313
All detected	Cytoplasmic	1	0.956812
All detected	Cytoplasmic	1	0.712389
All detected	Cytoplasmic	1	0.924867
All detected	Cytoplasmic	1	0.945387
All detected	Cytoplasmic	1	0.959278
All detected	Cytoplasmic	1	0.817222
All detected	Cytoplasmic	1	0.976008
All detected	Cytoplasmic	1	0.0267563
All detected	Cytoplasmic	1	0.0989743
All detected	Cytoplasmic	1	0.195608
All detected	Cytoplasmic	1	0.125665
All detected	Cytoplasmic	1	0.116022
All detected	Cytoplasmic	1	0.179796
All detected	Cytoplasmic	1	0.00627021
All detected	Cytoplasmic	1	0
All detected	Cytoplasmic	1	0.676352
All detected	Cytoplasmic	1	0.0779595
All detected	Cytoplasmic	1	0.273878
All detected	Cytoplasmic	1	0.0330081
All detected	Cytoplasmic	1	0.0488777
All detected	Cytoplasmic	1	0.5174
All detected	Cytoplasmic	1	0.940634
All detected	Cytoplasmic	1	0.956865
All detected	Cytoplasmic	1	0.585359
All detected	Cytoplasmic	1	0.11682
All detected	Cytoplasmic	1	0.982265
All detected	Cytoplasmic	1	0.305121
All detected	Cytoplasmic	1	0.103012
All detected	Cytoplasmic	1	0.501765
All detected	Cytoplasmic	1	0.360339
All detected	Cytoplasmic	1	0.895919
All detected	Cytoplasmic	1	0.304028
All detected	Cytoplasmic	1	0.0736865
All detected	Cytoplasmic	1	0.914423
All detected	Cytoplasmic	1	0.953582
All detected	Cytoplasmic	1	0.31081
All detected	Cytoplasmic	1	0.965719
All detected	Cytoplasmic	1	0.902525
All detected	Cytoplasmic	1	0.995168
All detected	Cytoplasmic	1	1
All detected	Cytoplasmic	1	0
All detected	Cytoplasmic	1	0.866299
All detected	Cytoplasmic	1	0.946205
All detected	Cytoplasmic	1	0.81524
All detected	Cytoplasmic	1	0.0507273
All detected	Cytoplasmic	1	0.212032
All detected	Cytoplasmic	1	0.238149
All detected	Cytoplasmic	1	0.309382
All detected	Cytoplasmic	1	0.0373233
All detected	Cytoplasmic	1	0
All detected	Cytoplasmic	1	0.390713
All detected	Cytoplasmic	1	0.341339
All detected	Cytoplasmic	1	0.324672
All detected	Cytoplasmic	1	0.239043
All detected	Cytoplasmic	1	0.129834
All detected	Cytoplasmic	1	0.161939
All detected	Cytoplasmic	1	0.272036
All detected	Cytoplasmic	1	0.946726
All detected	Cytoplasmic	1	0.647499
All detected	Cytoplasmic	1	0
All detected	Cytoplasmic	1	0.568873
All detected	Cytoplasmic	1	0.970869
All detected	Cytoplasmic	1	0.162226
All detected	Cytoplasmic	1	0.776042
All detected	Cytoplasmic	1	0.232871
All detected	Cytoplasmic	1	0
All detected	Cytoplasmic	1	0.989542
All detected	Cytoplasmic	1	0.932093
All detected	Cytoplasmic	1	0.921951
All detected	Cytoplasmic	1	0.90478
All detected	Cytoplasmic	1	0.991447
All detected	Cytoplasmic	1	0.231369
All detected	Cytoplasmic	1	0.581016
All detected	Cytoplasmic	1	0.864692
All detected	Cytoplasmic	1	0.465457
All detected	Cytoplasmic	1	0.202197
All detected	Cytoplasmic	1	0.943823
All detected	Cytoplasmic	1	1
All detected	Cytoplasmic	1	0.930268
All detected	Cytoplasmic	1	0.900612
All detected	Cytoplasmic	1	0.973038
All detected	Cytoplasmic	1	0.919249
All detected	Cytoplasmic	1	0.174076
All detected	Cytoplasmic	1	0.949715
All detected	Cytoplasmic	1	0.963352
All detected	Cytoplasmic	1	0.0291041
All detected	Cytoplasmic	1	0.777472
All detected	Cytoplasmic	1	0.705112
All detected	Cytoplasmic	1	0.962982
All detected	Cytoplasmic	1	0.263842
All detected	Cytoplasmic	1	0.00995952
All detected	Cytoplasmic	1	0.652523
All detected	Cytoplasmic	1	0.827756
All detected	Cytoplasmic	1	0.288434
All detected	Cytoplasmic	1	0.342589
All detected	Cytoplasmic	1	0.172604
All detected	Cytoplasmic	1	0.929732
All detected	Cytoplasmic	1	0.466566
All detected	Cytoplasmic	1	0.92156
All detected	Cytoplasmic	1	0.269077
All detected	Cytoplasmic	1	0.788203
All detected	Cytoplasmic	1	0.789989
All detected	Cytoplasmic	1	0.933065
All detected	Cytoplasmic	1	0.96931
All detected	Cytoplasmic	1	0.0183204
All detected	Cytoplasmic	1	0.963849
All detected	Cytoplasmic	1	0.976164
All detected	Cytoplasmic	1	1
All detected	Cytoplasmic	1	0.925337
All detected	Cytoplasmic	1	0.0384667
All detected	Cytoplasmic	1	0.783721
All detected	Cytoplasmic	1	0.791889
All detected	Cytoplasmic	1	0.919416
All detected	Cytoplasmic	1	0.446969
All detected	Cytoplasmic	1	0.0785185
All detected	Cytoplasmic	1	0.944273
All detected	Cytoplasmic	1	0.895294
All detected	Cytoplasmic	1	0.97898
All detected	Cytoplasmic	1	0.943501
All detected	Cytoplasmic	1	0
All detected	Cytoplasmic	1	0.139293
All detected	Cytoplasmic	1	0.223504
All detected	Cytoplasmic	1	0.0553385
All detected	Cytoplasmic	1	0.899784
All detected	Cytoplasmic	1	0.954578
All detected	Cytoplasmic	1	0.999539
All detected	Cytoplasmic	1	0.90776
All detected	Cytoplasmic	1	0.902782
All detected	Cytoplasmic	1	0.638786
All detected	Cytoplasmic	1	0.988404
All detected	Cytoplasmic	1	0.943052
All detected	Cytoplasmic	1	0.800014
All detected	Cytoplasmic	1	0.905813
All detected	Cytoplasmic	1	0
All detected	Cytoplasmic	1	0.975924
All detected	Cytoplasmic	1	0.6951
All detected	Cytoplasmic	1	0.981179
All detected	Cytoplasmic	1	0.586191
All detected	Cytoplasmic	1	0.842652
All detected	Cytoplasmic	1	0.395956
All detected	Cytoplasmic	1	0.435846
All detected	Cytoplasmic	1	0
All detected	Cytoplasmic	1	0.880396
All detected	Cytoplasmic	1	0.487541
All detected	Cytoplasmic	1	0.847859
All detected	Cytoplasmic	1	0
All detected	Cytoplasmic	1	0.965229
All detected	Cytoplasmic	1	0.984701
All detected	Cytoplasmic	1	0.948126
All detected	Cytoplasmic	1	0.868832
All detected	Cytoplasmic	1	0.495594
All detected	Cytoplasmic	1	0.966289
All detected	Cytoplasmic	1	0
All detected	Cytoplasmic	1	0.756239
All detected	Cytoplasmic	1	0.425353
All detected	Cytoplasmic	1	0.934575
All detected	Cytoplasmic	1	0.0989987
All detected	Cytoplasmic	1	1
All detected	Cytoplasmic	1	0.706814
All detected	Cytoplasmic	1	0.0363144
All detected	Cytoplasmic	1	0.60402
All detected	Cytoplasmic	1	0
All detected	Cytoplasmic	1	0.0462886
All detected	Cytoplasmic	1	0.302091
All detected	Cytoplasmic	1	0.187253
All detected	Cytoplasmic	1	0.929189
All detected	Cytoplasmic	1	0
All detected	Cytoplasmic	1	0.027577
All detected	Cytoplasmic	1	0.675104
All detected	Cytoplasmic	1	0.350039
All detected	Cytoplasmic	1	0.289265
All detected	Cytoplasmic	1	0.00903608
All detected	Cytoplasmic	1	0.0128883
All detected	Cytoplasmic	1	0.114293
All detected	Cytoplasmic	1	0.137883
All detected	Cytoplasmic	1	0
All detected	Cytoplasmic	1	0.0935083
All detected	Cytoplasmic	1	0.192672
All detected	Cytoplasmic	1	0.0973428
All detected	Cytoplasmic	1	0.307627
All detected	Cytoplasmic	1	0
All detected	Cytoplasmic	1	0
All detected	Cytoplasmic	1	0.93913
All detected	Cytoplasmic	1	0.583649
All detected	Cytoplasmic	1	0.233598
All detected	Cytoplasmic	1	0.883283
All detected	Cytoplasmic	1	0.956673
All detected	Cytoplasmic	1	0.542494
All detected	Cytoplasmic	1	0.92917
All detected	Cytoplasmic	1	0.315738
All detected	Cytoplasmic	1	0.56106
All detected	Cytoplasmic	1	0.146039
All detected	Cytoplasmic	1	0.363255
All detected	Cytoplasmic	1	0.600824
All detected	Cytoplasmic	1	0.0944395
All detected	Cytoplasmic	1	0.916775
All detected	Cytoplasmic	1	0.216302
All detected	Cytoplasmic	1	0.795606
All detected	Cytoplasmic	1	0.876079
All detected	Cytoplasmic	1	0.940543
All detected	Cytoplasmic	1	0.956783
All detected	Cytoplasmic	1	0.581823
All detected	Cytoplasmic	1	0.939621
All detected	Cytoplasmic	1	0.984204
All detected	Cytoplasmic	1	0.478438
All detected	Cytoplasmic	1	1
All detected	Cytoplasmic	1	0.950607
All detected	Cytoplasmic	1	0.320002
All detected	Cytoplasmic	1	0.960703
All detected	Cytoplasmic	1	0.0232491
All detected	Cytoplasmic	1	0.953039
All detected	Cytoplasmic	1	0.920971
All detected	Cytoplasmic	1	0.949805
All detected	Cytoplasmic	1	0.93806
All detected	Cytoplasmic	1	0.413725
All detected	Cytoplasmic	1	0.935561
All detected	Cytoplasmic	1	0.935865
All detected	Cytoplasmic	1	0.924
All detected	Cytoplasmic	1	0.932076
All detected	Cytoplasmic	1	0.987657
All detected	Cytoplasmic	1	0.898446
All detected	Cytoplasmic	1	0.974669
All detected	Cytoplasmic	1	0.51015
All detected	Cytoplasmic	1	0.989994
All detected	Cytoplasmic	1	0.920915
All detected	Cytoplasmic	1	0.0616704
All detected	Cytoplasmic	1	0.167328
All detected	Cytoplasmic	1	0.0619889
All detected	Cytoplasmic	1	0.328016
All detected	Cytoplasmic	1	0.112926
All detected	Cytoplasmic	1	0.929609
All detected	Cytoplasmic	1	0.459514
All detected	Cytoplasmic	1	0.775387
All detected	Cytoplasmic	1	0.963425
All detected	Cytoplasmic	1	0.237901
All detected	Cytoplasmic	1	0.798033
All detected	Cytoplasmic	1	0.79895
All detected	Cytoplasmic	1	0.951853
All detected	Cytoplasmic	1	0.815038
All detected	Cytoplasmic	1	0.890649
All detected	Cytoplasmic	1	0.865755
All detected	Cytoplasmic	1	0.830872
All detected	Cytoplasmic	1	0.784834
All detected	Cytoplasmic	1	0.924446
All detected	Cytoplasmic	1	0.94242
All detected	Cytoplasmic	1	0.939003
All detected	Cytoplasmic	1	0.959261
All detected	Cytoplasmic	1	0.971439
All detected	Cytoplasmic	1	0.938458
All detected	Cytoplasmic	1	0.990629
All detected	Cytoplasmic	1	0.917192
All detected	Cytoplasmic	1	1
All detected	Cytoplasmic	1	0.967057
All detected	Cytoplasmic	1	0.912566
All detected	Cytoplasmic	1	0.932286
All detected	Cytoplasmic	1	0.913579
All detected	Cytoplasmic	1	0.957723
All detected	Cytoplasmic	1	0.94232
All detected	Cytoplasmic	1	0.893154
All detected	Cytoplasmic	1	0.979496
All detected	Cytoplasmic	1	0.913309
All detected	Cytoplasmic	1	0.936372
All detected	Cytoplasmic	1	0.882535
All detected	Cytoplasmic	1	0.974153
All detected	Cytoplasmic	1	0.906846
All detected	Cytoplasmic	1	0.545047
All detected	Cytoplasmic	1	0.956692
All detected	Cytoplasmic	1	0.95009
All detected	Cytoplasmic	1	0.140259
All detected	Cytoplasmic	1	0.95616
All detected	Cytoplasmic	1	0.0548403
All detected	Cytoplasmic	1	0.243842
All detected	Cytoplasmic	1	0.990131
All detected	Cytoplasmic	1	1
All detected	Cytoplasmic	1	0.988182
All detected	Cytoplasmic	1	0.949676
All detected	Cytoplasmic	1	1
All detected	Cytoplasmic	1	0.136407
All detected	Cytoplasmic	1	0.645467
All detected	Cytoplasmic	1	0.320253
All detected	Cytoplasmic	1	0.280184
All detected	Cytoplasmic	1	0.513187
All detected	Cytoplasmic	1	0.562713
All detected	Cytoplasmic	1	0.76373
All detected	Cytoplasmic	1	0.466275
All detected	Cytoplasmic	1	0.790747
All detected	Cytoplasmic	1	0.873216
All detected	Cytoplasmic	1	0.919241
All detected	Cytoplasmic	1	0.559948
All detected	Cytoplasmic	1	0.247677
All detected	Cytoplasmic	1	0.234998
All detected	Cytoplasmic	1	0.362531
All detected	Cytoplasmic	1	0.414899
All detected	Cytoplasmic	1	0.432476
All detected	Cytoplasmic	1	0.0354492
All detected	Cytoplasmic	1	0.44629
All detected	Cytoplasmic	1	0
All detected	Cytoplasmic	1	0.0569174
All detected	Cytoplasmic	1	0.482313
All detected	Cytoplasmic	1	0.76173
All detected	Cytoplasmic	1	0.964461
All detected	Cytoplasmic	1	0.0721943
All detected	Cytoplasmic	1	0.651949
All detected	Cytoplasmic	1	0.282945
All detected	Cytoplasmic	1	0
All detected	Cytoplasmic	1	0.945789
All detected	Cytoplasmic	1	0.90588
All detected	Cytoplasmic	1	0.0990574
All detected	Cytoplasmic	1	0.193218
All detected	Cytoplasmic	1	0.0527835
All detected	Cytoplasmic	1	0.442709
All detected	Cytoplasmic	1	0
All detected	Cytoplasmic	1	0.0470905
All detected	Cytoplasmic	1	0.947036
All detected	Cytoplasmic	1	0.105391
All detected	Cytoplasmic	1	0.80146
All detected	Cytoplasmic	1	0.161602
All detected	Cytoplasmic	1	0.0628085
All detected	Cytoplasmic	1	0.97567
All detected	Cytoplasmic	1	0.724735
All detected	Cytoplasmic	1	0.915364
All detected	Cytoplasmic	1	0.216103
All detected	Cytoplasmic	1	0.074676
All detected	Cytoplasmic	1	0.202219
All detected	Cytoplasmic	1	0.655928
All detected	Cytoplasmic	1	0.423854
All detected	Cytoplasmic	1	0.157561
All detected	Cytoplasmic	1	0.11787
All detected	Cytoplasmic	1	0.00407731
All detected	Cytoplasmic	1	0.0613682
All detected	Cytoplasmic	1	0.0401397
All detected	Cytoplasmic	1	0.241153
All detected	Cytoplasmic	1	0.0884149
All detected	Cytoplasmic	1	0.0556051
All detected	Cytoplasmic	1	0.109731
All detected	Cytoplasmic	1	0.557898
All detected	Cytoplasmic	1	0.10007
All detected	Cytoplasmic	1	0.23401
All detected	Cytoplasmic	1	0.289621
All detected	Cytoplasmic	1	1
All detected	Cytoplasmic	1	0.129346
All detected	Cytoplasmic	1	0.137056
All detected	Cytoplasmic	1	0.930664
All detected	Cytoplasmic	1	0.994369
All detected	Cytoplasmic	1	0.510336
All detected	Cytoplasmic	1	0.908922
All detected	Cytoplasmic	1	0.926944
All detected	Cytoplasmic	1	0.617046
All detected	Cytoplasmic	1	0.853902
All detected	Cytoplasmic	1	0.889576
All detected	Cytoplasmic	1	0.978721
All detected	Cytoplasmic	1	0.00112956
All detected	Cytoplasmic	1	0.96321
All detected	Cytoplasmic	1	0.0774275
All detected	Cytoplasmic	1	0
All detected	Cytoplasmic	1	0.98254
All detected	Cytoplasmic	1	0.137631
All detected	Cytoplasmic	1	0.0744423
All detected	Cytoplasmic	1	0.856815
All detected	Cytoplasmic	1	0.691403
All detected	Cytoplasmic	1	0.703903
All detected	Cytoplasmic	1	0.743737
All detected	Cytoplasmic	1	0.606233
All detected	Cytoplasmic	1	0.736961
All detected	Cytoplasmic	1	0.775611
All detected	Cytoplasmic	1	0.482609
All detected	Cytoplasmic	1	0.686705
All detected	Cytoplasmic	1	0.881049
All detected	Cytoplasmic	1	0.626894
All detected	Cytoplasmic	1	0.767581
All detected	Cytoplasmic	1	0.203077
All detected	Cytoplasmic	1	0.375617
All detected	Cytoplasmic	1	0.746837
All detected	Cytoplasmic	1	0.269999
All detected	Cytoplasmic	1	0.513064
All detected	Cytoplasmic	1	0.579894
All detected	Cytoplasmic	1	0.58084
All detected	Cytoplasmic	1	0.758327
All detected	Cytoplasmic	1	0.642444
All detected	Cytoplasmic	1	0.691526
All detected	Cytoplasmic	1	0.893775
All detected	Cytoplasmic	1	0.586145
All detected	Cytoplasmic	1	0.664813
All detected	Cytoplasmic	1	0.460887
All detected	Cytoplasmic	1	0.399842
All detected	Cytoplasmic	1	0.75499
All detected	Cytoplasmic	1	0.824582
All detected	Cytoplasmic	1	0.629117
All detected	Cytoplasmic	1	0.188841
All detected	Cytoplasmic	1	0.875759
All detected	Cytoplasmic	1	0.640203
All detected	Cytoplasmic	1	0.795249
All detected	Cytoplasmic	1	0.339124
All detected	Cytoplasmic	1	0.0181538
All detected	Cytoplasmic	1	0.0844489
All detected	Cytoplasmic	1	0.892985
All detected	Cytoplasmic	1	0.651265
All detected	Cytoplasmic	1	0.528322
All detected	Cytoplasmic	1	0.560754
All detected	Cytoplasmic	1	0.620459
All detected	Cytoplasmic	1	0.660493
All detected	Cytoplasmic	1	0.855567
All detected	Cytoplasmic	1	0.318777
All detected	Cytoplasmic	1	0.574099
All detected	Cytoplasmic	1	0.611175
All detected	Cytoplasmic	1	0.776495
All detected	Cytoplasmic	1	0.616002
All detected	Cytoplasmic	1	0.403281
All detected	Cytoplasmic	1	0.798811
All detected	Cytoplasmic	1	0.840677
All detected	Cytoplasmic	1	0.930246
All detected	Cytoplasmic	1	0.849807
All detected	Cytoplasmic	1	0.87973
All detected	Cytoplasmic	1	0.598395
All detected	Cytoplasmic	1	0.653386
All detected	Cytoplasmic	1	0.343682
All detected	Cytoplasmic	1	0.972089
All detected	Cytoplasmic	1	0.942241
All detected	Cytoplasmic	1	0.0742081
All detected	Cytoplasmic	1	0.179239
All detected	Cytoplasmic	1	0.0472827
All detected	Cytoplasmic	1	0.0247149
All detected	Cytoplasmic	1	0.132676
All detected	Cytoplasmic	1	0.13832
All detected	Cytoplasmic	1	0
All detected	Cytoplasmic	1	0.878686
All detected	Cytoplasmic	1	0.730691
All detected	Cytoplasmic	1	0.593327
All detected	Cytoplasmic	1	0.313767
All detected	Cytoplasmic	1	0.17403
All detected	Cytoplasmic	1	0.18819
All detected	Cytoplasmic	1	0.884481
All detected	Cytoplasmic	1	0.901119
All detected	Cytoplasmic	1	1
All detected	Cytoplasmic	1	0.19984
All detected	Cytoplasmic	1	0.190552
All detected	Cytoplasmic	1	0.890708
All detected	Cytoplasmic	1	0.0913957
All detected	Cytoplasmic	1	0.937078
All detected	Cytoplasmic	1	0.0312366
All detected	Cytoplasmic	1	0.96567
All detected	Cytoplasmic	1	0.125458
All detected	Cytoplasmic	1	0.541724
All detected	Cytoplasmic	1	0.20871
All detected	Cytoplasmic	1	0.211948
All detected	Cytoplasmic	1	0.93394
All detected	Cytoplasmic	1	0
All detected	Cytoplasmic	1	0.219664
All detected	Cytoplasmic	1	0.360221
All detected	Cytoplasmic	1	0.289946
All detected	Cytoplasmic	1	0.967456
All detected	Cytoplasmic	1	0.946918
All detected	Cytoplasmic	1	0.959634
All detected	Cytoplasmic	1	0.974202
All detected	Cytoplasmic	1	0.978757
All detected	Cytoplasmic	1	0.974937
All detected	Cytoplasmic	1	0.0522742
All detected	Cytoplasmic	1	0.14052
All detected	Cytoplasmic	1	0.00271778
All detected	Cytoplasmic	1	0.998146
All detected	Cytoplasmic	1	0.79492
All detected	Cytoplasmic	1	0.960508
All detected	Cytoplasmic	1	0.857837
All detected	Cytoplasmic	1	0.700913
All detected	Cytoplasmic	1	0.574385
All detected	Cytoplasmic	1	0
All detected	Cytoplasmic	1	0.07152
All detected	Cytoplasmic	1	0.0032929
All detected	Cytoplasmic	1	0.130858
All detected	Cytoplasmic	1	0.135416
All detected	Cytoplasmic	1	0.14042
All detected	Cytoplasmic	1	0.0794712
All detected	Cytoplasmic	1	0.00673689
All detected	Cytoplasmic	1	0.320262
All detected	Cytoplasmic	1	0.960072
All detected	Cytoplasmic	1	0.961484
All detected	Cytoplasmic	1	0.940879
All detected	Cytoplasmic	1	0.986284
All detected	Cytoplasmic	1	0.991678
All detected	Cytoplasmic	1	0.748931
All detected	Cytoplasmic	1	0.920439
All detected	Cytoplasmic	1	0.952142
All detected	Cytoplasmic	1	0.983094
All detected	Cytoplasmic	1	0.0560927
All detected	Cytoplasmic	1	0.258218
All detected	Cytoplasmic	1	0.057934
All detected	Cytoplasmic	1	0.101218
All detected	Cytoplasmic	1	0.31659
All detected	Cytoplasmic	1	0.171812
All detected	Cytoplasmic	1	0
All detected	Cytoplasmic	1	0.939326
All detected	Cytoplasmic	1	0.928083
All detected	Cytoplasmic	1	0.0912928
All detected	Cytoplasmic	1	0
All detected	Cytoplasmic	1	0.044291
All detected	Cytoplasmic	1	0.0376855
All detected	Cytoplasmic	1	0.693613
All detected	Cytoplasmic	1	0.0498755
All detected	Cytoplasmic	1	0.726552
All detected	Cytoplasmic	1	0
All detected	Cytoplasmic	1	0.604107
All detected	Cytoplasmic	1	0.33229
All detected	Cytoplasmic	1	0.894501
All detected	Cytoplasmic	1	0.123574
All detected	Cytoplasmic	1	0
All detected	Cytoplasmic	1	0.294896
All detected	Cytoplasmic	1	0.920729
All detected	Cytoplasmic	1	0.891969
All detected	Cytoplasmic	1	0.0529533
All detected	Cytoplasmic	1	0.0277218
All detected	Cytoplasmic	1	0.0901385
All detected	Cytoplasmic	1	0.0633294
All detected	Cytoplasmic	1	0.0566428
All detected	Cytoplasmic	1	0.224215
All detected	Cytoplasmic	1	0.0617202
All detected	Cytoplasmic	1	0.193973
All detected	Cytoplasmic	1	0.0679168
All detected	Cytoplasmic	1	0.140976
All detected	Cytoplasmic	1	0.0501862
All detected	Cytoplasmic	1	0.989779
All detected	Cytoplasmic	1	0.990935
All detected	Cytoplasmic	1	0.951085
All detected	Cytoplasmic	1	0.621362
All detected	Cytoplasmic	1	0.924134
All detected	Cytoplasmic	1	0.993292
All detected	Cytoplasmic	1	0.970384
All detected	Cytoplasmic	1	0.976606
All detected	Cytoplasmic	1	0.115401
All detected	Cytoplasmic	1	1
All detected	Cytoplasmic	1	0.957984
All detected	Cytoplasmic	1	1
All detected	Cytoplasmic	1	0.671577
All detected	Cytoplasmic	1	0.0671244
All detected	Cytoplasmic	1	0.277863
All detected	Cytoplasmic	1	0.25897
All detected	Cytoplasmic	1	0.974393
All detected	Cytoplasmic	1	0.180704
All detected	Cytoplasmic	1	0.422382
All detected	Cytoplasmic	1	0.458514
All detected	Cytoplasmic	1	0.32707
All detected	Cytoplasmic	1	0.940921
All detected	Cytoplasmic	1	0.992665
All detected	Cytoplasmic	1	0.972789
All detected	Cytoplasmic	1	0.934743
All detected	Cytoplasmic	1	0.832908
All detected	Cytoplasmic	1	0.870706
All detected	Cytoplasmic	1	0.768999
All detected	Cytoplasmic	1	0.595946
All detected	Cytoplasmic	1	0.0667782
All detected	Cytoplasmic	1	0.476177
All detected	Cytoplasmic	1	0.177306
All detected	Cytoplasmic	1	0
All detected	Cytoplasmic	1	0.0715279
All detected	Cytoplasmic	1	0.155794
All detected	Cytoplasmic	1	0.137766
All detected	Cytoplasmic	1	0.85249
All detected	Cytoplasmic	1	0.0437401
All detected	Cytoplasmic	1	0.905076
All detected	Cytoplasmic	1	0.0405704
All detected	Cytoplasmic	1	0.0720128
All detected	Cytoplasmic	1	0.955932
All detected	Cytoplasmic	1	1
All detected	Cytoplasmic	1	0.758563
All detected	Cytoplasmic	1	0.948785
All detected	Cytoplasmic	1	0.975777
All detected	Cytoplasmic	1	0.987616
All detected	Cytoplasmic	1	0.860727
All detected	Cytoplasmic	1	0.930961
All detected	Cytoplasmic	1	0.390595
All detected	Cytoplasmic	1	0.106741
All detected	Cytoplasmic	1	1
All detected	Cytoplasmic	1	0.831805
All detected	Cytoplasmic	1	0.78499
All detected	Cytoplasmic	1	0.912274
All detected	Cytoplasmic	1	0.893429
All detected	Cytoplasmic	1	0
All detected	Cytoplasmic	1	0.539396
All detected	Cytoplasmic	1	0.0507603
All detected	Cytoplasmic	1	0
All detected	Cytoplasmic	1	1
All detected	Cytoplasmic	1	0.994227
All detected	Cytoplasmic	1	0.568916
All detected	Cytoplasmic	1	0.113484
All detected	Cytoplasmic	1	0.06382
All detected	Cytoplasmic	1	0.379177
All detected	Cytoplasmic	1	0.988083
All detected	Cytoplasmic	1	0.100525
All detected	Cytoplasmic	1	0.967823
All detected	Cytoplasmic	1	0.0770036
All detected	Cytoplasmic	1	0.975235
All detected	Cytoplasmic	1	0.410265
All detected	Cytoplasmic	1	0.356074
All detected	Cytoplasmic	1	0.91483
All detected	Cytoplasmic	1	0.981009
All detected	Cytoplasmic	1	0.956659
All detected	Cytoplasmic	1	0.906406
All detected	Cytoplasmic	1	0.0284952
All detected	Cytoplasmic	1	0.957847
All detected	Cytoplasmic	1	0.734606
All detected	Cytoplasmic	1	1
All detected	Cytoplasmic	1	0.811953
All detected	Cytoplasmic	1	1
All detected	Cytoplasmic	1	0.936549
All detected	Cytoplasmic	1	0.700811
All detected	Cytoplasmic	1	0.930109
All detected	Cytoplasmic	1	0.118485
All detected	Cytoplasmic	1	0.964815
All detected	Cytoplasmic	1	0.837188
All detected	Cytoplasmic	1	0.0427859
All detected	Cytoplasmic	1	0.108258
All detected	Cytoplasmic	1	0.964994
All detected	Cytoplasmic	1	0.0913169
All detected	Cytoplasmic	1	0.0834801
All detected	Cytoplasmic	1	0.833983
All detected	Cytoplasmic	1	0.213596
All detected	Cytoplasmic	1	0.240753
All detected	Cytoplasmic	1	0.098917
All detected	Cytoplasmic	1	0.0207591
All detected	Cytoplasmic	1	0.110091
All detected	Cytoplasmic	1	0.232225
All detected	Cytoplasmic	1	0.153774
All detected	Cytoplasmic	1	0.756755
All detected	Cytoplasmic	1	0.136023
All detected	Cytoplasmic	1	0
All detected	Cytoplasmic	1	0
All detected	Cytoplasmic	1	1
All detected	Cytoplasmic	1	0.311467
All detected	Cytoplasmic	1	0.468111
All detected	Cytoplasmic	1	0.94916
All detected	Cytoplasmic	1	0.882391
All detected	Cytoplasmic	1	0.521379
All detected	Cytoplasmic	1	0.360696
All detected	Cytoplasmic	1	0.121794
All detected	Cytoplasmic	1	0.16779
All detected	Cytoplasmic	1	0.451613
All detected	Cytoplasmic	1	0.148325
All detected	Cytoplasmic	1	0.0691815
All detected	Cytoplasmic	1	0.555407
All detected	Cytoplasmic	1	0.228412
All detected	Cytoplasmic	1	0.742955
All detected	Cytoplasmic	1	0.958879
All detected	Cytoplasmic	1	0.916538
All detected	Cytoplasmic	1	0.979645
All detected	Cytoplasmic	1	0
All detected	Cytoplasmic	1	0.882937
All detected	Cytoplasmic	1	0.922905
All detected	Cytoplasmic	1	0.0976917
All detected	Cytoplasmic	1	0.908733
All detected	Cytoplasmic	1	0.0542721
All detected	Cytoplasmic	1	0.140523
All detected	Cytoplasmic	1	0.0604306
All detected	Cytoplasmic	1	0.341898
All detected	Cytoplasmic	1	0.264148
All detected	Cytoplasmic	1	0.776639
All detected	Cytoplasmic	1	0.93285
All detected	Cytoplasmic	1	0.407309
All detected	Cytoplasmic	1	0.341457
All detected	Cytoplasmic	1	0.354862
All detected	Cytoplasmic	1	0.591307
All detected	Cytoplasmic	1	0.96031
All detected	Cytoplasmic	1	0.143493
All detected	Cytoplasmic	1	0.940425
All detected	Cytoplasmic	1	0.0951973
All detected	Cytoplasmic	1	0.852498
All detected	Cytoplasmic	1	0.431236
All detected	Cytoplasmic	1	0.976422
All detected	Cytoplasmic	1	0.880562
All detected	Cytoplasmic	1	0.741735
All detected	Cytoplasmic	1	1
All detected	Cytoplasmic	1	0.990201
All detected	Cytoplasmic	1	1
All detected	Cytoplasmic	1	0.0391971
All detected	Cytoplasmic	1	0.981094
All detected	Cytoplasmic	1	0.483424
All detected	Cytoplasmic	1	0.91453
All detected	Cytoplasmic	1	0.636866
All detected	Cytoplasmic	1	0.175103
All detected	Cytoplasmic	1	0.988822
All detected	Cytoplasmic	1	0.666132
All detected	Cytoplasmic	1	0.427829
All detected	Cytoplasmic	1	0.993245
All detected	Cytoplasmic	1	0.0597298
All detected	Cytoplasmic	1	0.105629
All detected	Cytoplasmic	1	0.942046
All detected	Cytoplasmic	1	0.905772
All detected	Cytoplasmic	1	0.969256
All detected	Cytoplasmic	1	0.173166
All detected	Cytoplasmic	1	0.859728
All detected	Cytoplasmic	1	1
All detected	Cytoplasmic	1	0.99825
All detected	Cytoplasmic	1	1
All detected	Cytoplasmic	1	0.89054
All detected	Cytoplasmic	1	0.917139
All detected	Cytoplasmic	1	0.946892
All detected	Cytoplasmic	1	0.826306
All detected	Cytoplasmic	1	0.933612
All detected	Cytoplasmic	1	0.697595
All detected	Cytoplasmic	1	0.902534
All detected	Cytoplasmic	1	1
All detected	Cytoplasmic	1	0.78077
All detected	Cytoplasmic	1	0.919928
All detected	Cytoplasmic	1	0.928705
All detected	Cytoplasmic	1	0.984629
All detected	Cytoplasmic	1	0.100488
All detected	Cytoplasmic	1	0.104673
All detected	Cytoplasmic	1	0
All detected	Cytoplasmic	1	0.00387381
All detected	Cytoplasmic	1	0.940141
All detected	Cytoplasmic	1	0.96541
All detected	Cytoplasmic	1	0.773897
All detected	Cytoplasmic	1	0.820176
All detected	Cytoplasmic	1	0.936412
All detected	Cytoplasmic	1	0.958532
All detected	Cytoplasmic	1	1
All detected	Cytoplasmic	1	1
All detected	Cytoplasmic	1	1
All detected	Cytoplasmic	1	0.982108
All detected	Cytoplasmic	1	0.873592
All detected	Cytoplasmic	1	1
All detected	Cytoplasmic	1	1
All detected	Cytoplasmic	1	0.909587
All detected	Cytoplasmic	1	0.957096
All detected	Cytoplasmic	1	0.0705354
All detected	Cytoplasmic	1	0.966064
All detected	Cytoplasmic	1	0.924079
All detected	Cytoplasmic	1	0.937769
All detected	Cytoplasmic	1	0.909116
All detected	Cytoplasmic	1	0.936224
All detected	Cytoplasmic	1	0.889906
All detected	Cytoplasmic	1	0.703861
All detected	Cytoplasmic	1	0.982841
All detected	Cytoplasmic	1	0.0914484
All detected	Cytoplasmic	1	0.963913
All detected	Cytoplasmic	1	0.879847
All detected	Cytoplasmic	1	0.70906
All detected	Cytoplasmic	1	0.942951
All detected	Cytoplasmic	1	0.054676
All detected	Cytoplasmic	1	0.0403334
All detected	Cytoplasmic	1	0.163104
All detected	Cytoplasmic	1	0.954839
All detected	Cytoplasmic	1	0.952293
All detected	Cytoplasmic	1	0.966017
All detected	Cytoplasmic	1	0.894205
All detected	Cytoplasmic	1	0.0789745
All detected	Cytoplasmic	1	0.952948
All detected	Cytoplasmic	1	0.959648
All detected	Cytoplasmic	1	0.0406969
All detected	Cytoplasmic	1	0.0497728
All detected	Cytoplasmic	1	0.2958
All detected	Cytoplasmic	1	0.13368
All detected	Cytoplasmic	1	0
All detected	Cytoplasmic	1	0.416107
All detected	Cytoplasmic	1	0.28928
All detected	Cytoplasmic	1	0.133421
All detected	Cytoplasmic	1	0.212657
All detected	Cytoplasmic	1	0
All detected	Cytoplasmic	1	0
All detected	Cytoplasmic	1	0.332903
All detected	Cytoplasmic	1	0.900951
All detected	Cytoplasmic	1	0.964856
All detected	Cytoplasmic	1	0.838899
All detected	Cytoplasmic	1	0.819129
All detected	Cytoplasmic	1	0.0413749
All detected	Cytoplasmic	1	0.774603
All detected	Cytoplasmic	1	1
All detected	Cytoplasmic	1	0.982399
All detected	Cytoplasmic	1	0.989245
All detected	Cytoplasmic	1	0.907993
All detected	Cytoplasmic	1	0.946058
All detected	Cytoplasmic	1	0.95634
All detected	Cytoplasmic	1	0.93311
All detected	Cytoplasmic	1	0.87321
All detected	Cytoplasmic	1	0.261971
All detected	Cytoplasmic	1	0.824652
All detected	Cytoplasmic	1	0.959226
All detected	Cytoplasmic	1	0.937538
All detected	Cytoplasmic	1	0.0285521
All detected	Cytoplasmic	1	0.950564
All detected	Cytoplasmic	1	0.970419
All detected	Cytoplasmic	1	0.948492
All detected	Cytoplasmic	1	0.962552
All detected	Cytoplasmic	1	0.917792
All detected	Cytoplasmic	1	0.983166
All detected	Cytoplasmic	1	0.865942
All detected	Cytoplasmic	1	0.195222
All detected	Cytoplasmic	1	0.956781
All detected	Cytoplasmic	1	0.144024
All detected	Cytoplasmic	1	0.00613248
All detected	Cytoplasmic	1	0.129924
All detected	Cytoplasmic	1	0.596105
All detected	Cytoplasmic	1	0.274238
All detected	Cytoplasmic	1	0.0579662
All detected	Cytoplasmic	1	0.906893
All detected	Cytoplasmic	1	0.699423
All detected	Cytoplasmic	1	0.974676
All detected	Cytoplasmic	1	0.130363
All detected	Cytoplasmic	1	0.760712
All detected	Cytoplasmic	1	0.974359
All detected	Cytoplasmic	1	0.906445
All detected	Cytoplasmic	1	0.961011
All detected	Cytoplasmic	1	0.653517
All detected	Cytoplasmic	1	0.320679
All detected	Cytoplasmic	1	0.761146
All detected	Cytoplasmic	1	0.0184568
All detected	Cytoplasmic	1	0.962131
All detected	Cytoplasmic	1	0.719379
All detected	Cytoplasmic	1	0.874532
All detected	Cytoplasmic	1	0.623801
All detected	Cytoplasmic	1	0.114288
All detected	Cytoplasmic	1	0.961777
All detected	Cytoplasmic	1	0.908171
All detected	Cytoplasmic	1	0.931122
All detected	Cytoplasmic	1	0.954572
All detected	Cytoplasmic	1	0.911643
All detected	Cytoplasmic	1	0.936604
All detected	Cytoplasmic	1	0.965007
All detected	Cytoplasmic	1	0.936643
All detected	Cytoplasmic	1	0.84845
All detected	Cytoplasmic	1	0.171091
All detected	Cytoplasmic	1	0.118295
All detected	Cytoplasmic	1	0
All detected	Cytoplasmic	1	0.621188
All detected	Cytoplasmic	1	0.782406
All detected	Cytoplasmic	1	0.731646
All detected	Cytoplasmic	1	0.242996
All detected	Cytoplasmic	1	0.956523
All detected	Cytoplasmic	1	0.89747
All detected	Cytoplasmic	1	0.871889
All detected	Cytoplasmic	2	0.657899
All detected	Cytoplasmic	2	0.508309
All detected	Cytoplasmic	2	0.912825
All detected	Cytoplasmic	2	0.943182
All detected	Cytoplasmic	2	0.787069
All detected	Cytoplasmic	2	0.915196
All detected	Cytoplasmic	2	0.919878
All detected	Cytoplasmic	2	0.271622
All detected	Cytoplasmic	2	0.549062
All detected	Cytoplasmic	2	0.139158
All detected	Cytoplasmic	2	0.991813
All detected	Cytoplasmic	2	0.942583
All detected	Cytoplasmic	2	1
All detected	Cytoplasmic	2	0.797156
All detected	Cytoplasmic	2	0.979586
All detected	Cytoplasmic	2	0.73209
All detected	Cytoplasmic	2	0.921822
All detected	Cytoplasmic	2	0.451078
All detected	Cytoplasmic	2	0.917294
All detected	Cytoplasmic	2	0.889793
All detected	Cytoplasmic	2	0.930428
All detected	Cytoplasmic	2	0.916177
All detected	Cytoplasmic	2	0.892025
All detected	Cytoplasmic	2	0.596968
All detected	Cytoplasmic	2	0.950329
All detected	Cytoplasmic	2	1
All detected	Cytoplasmic	2	0.505358
All detected	Cytoplasmic	2	0.195983
All detected	Cytoplasmic	2	0.980626
All detected	Cytoplasmic	2	0
All detected	Cytoplasmic	2	0
All detected	Cytoplasmic	2	0.91569
All detected	Cytoplasmic	2	0.126807
All detected	Cytoplasmic	2	0.360497
All detected	Cytoplasmic	2	0.0195385
All detected	Cytoplasmic	2	1
All detected	Cytoplasmic	2	0.704629
All detected	Cytoplasmic	2	0.951294
All detected	Cytoplasmic	2	0.0315053
All detected	Cytoplasmic	2	0.118464
All detected	Cytoplasmic	2	0.855471
All detected	Cytoplasmic	2	0.540241
All detected	Cytoplasmic	2	0.462235
All detected	Cytoplasmic	2	0.773284
All detected	Cytoplasmic	2	1
All detected	Cytoplasmic	2	0.950785
All detected	Cytoplasmic	2	0
All detected	Cytoplasmic	2	0.91384
All detected	Cytoplasmic	2	0.440595
All detected	Cytoplasmic	2	0.180704
All detected	Cytoplasmic	2	0.338111
All detected	Cytoplasmic	2	0.918065
All detected	Cytoplasmic	2	0.214982
All detected	Cytoplasmic	2	0.812217
All detected	Cytoplasmic	2	0.937216
All detected	Cytoplasmic	2	0.61638
All detected	Cytoplasmic	2	0.71183
All detected	Cytoplasmic	2	0.927891
All detected	Cytoplasmic	2	0.925793
All detected	Cytoplasmic	2	0.502224
All detected	Cytoplasmic	2	0.7262
All detected	Cytoplasmic	2	0.916353
All detected	Cytoplasmic	2	0.0610721
All detected	Cytoplasmic	2	0.89106
All detected	Cytoplasmic	2	1
All detected	Cytoplasmic	2	0.361206
All detected	Cytoplasmic	2	1
All detected	Cytoplasmic	2	1
All detected	Cytoplasmic	2	1
All detected	Cytoplasmic	2	0.753668
All detected	Cytoplasmic	2	0.0233367
All detected	Cytoplasmic	2	0.889627
All detected	Cytoplasmic	2	0
All detected	Cytoplasmic	2	0.588117
All detected	Cytoplasmic	2	0.813055
All detected	Cytoplasmic	2	0.965002
All detected	Cytoplasmic	2	0.78782
All detected	Cytoplasmic	2	0.981016
All detected	Cytoplasmic	2	0.178932
All detected	Cytoplasmic	2	0.085619
All detected	Cytoplasmic	2	0.33932
All detected	Cytoplasmic	2	0.13872
All detected	Cytoplasmic	2	0.0684263
All detected	Cytoplasmic	2	0.185311
All detected	Cytoplasmic	2	1
All detected	Cytoplasmic	2	0.143168
All detected	Cytoplasmic	2	0.9792
All detected	Cytoplasmic	2	0.794493
All detected	Cytoplasmic	2	0.200789
All detected	Cytoplasmic	2	1
All detected	Cytoplasmic	2	0.966599
All detected	Cytoplasmic	2	0.861889
All detected	Cytoplasmic	2	0
All detected	Cytoplasmic	2	0.265232
All detected	Cytoplasmic	2	0.940932
All detected	Cytoplasmic	2	0.0548322
All detected	Cytoplasmic	2	0.643474
All detected	Cytoplasmic	2	1
All detected	Cytoplasmic	2	0.956219
All detected	Cytoplasmic	2	0.247135
All detected	Cytoplasmic	2	0.957687
All detected	Cytoplasmic	2	1
All detected	Cytoplasmic	2	0.455602
All detected	Cytoplasmic	2	1
All detected	Cytoplasmic	2	1
All detected	Cytoplasmic	2	0.931815
All detected	Cytoplasmic	2	0.18331
All detected	Cytoplasmic	2	1
All detected	Cytoplasmic	2	1
All detected	Cytoplasmic	2	0.927762
All detected	Cytoplasmic	2	1
All detected	Cytoplasmic	2	0.0117979
[truncated: 44,458 more rows]
